# Supplementary material for: CRISPR library screening to develop HEK293-derived cell lines with improved lentiviral vector titers
Source: Front Genome Ed. 2023 Jul 13;5:1218328. doi: 10.3389/fgeed.2023.1218328 (PMC10373892; doi:10.3389/fgeed.2023.1218328)
Supplement: Supplementary file 1 [file Table2.XLSX]

## Sheet: pilot Brunello screening 
					Supplementary Table S2. Provides gRNA count data for pilot Brunello screening in HEK293 cells. Normalized counts for the Brunello library categories described in Figures 2 and 3 are provided, where each column sums to 1. Additional data for Rescue rounds 5 and 6 to compare methodologies is provided, where amplicons were produced using a reverse transcription step followed by a high-fidelity polym…
Target Gene ID	Target Gene Symbol	Target Transcript	Genomic Sequence	Position of Base After Cut (1-based)	Strand	sgRNA Target Sequence	Target Context Sequence	PAM Sequence	Exon Number	Rule Set 2 score	sgRNA	Counts	Target Gene Symbol	Addgene	Cloned	3rdGen	Rescue 1	Rescue 2	Rescue 3	Rescue 4	Rescue 5	Rescue 5 twoStep	Rescue 6	Rescue 6 twoStep	Rescue 7	Rescue 8		*columns labeled twostep, indicate duplicate datasets that were produced using a reverse transcription step followed by a high fidelity polymerase (Q5), as opposed to a onepot method (OneTaq® One-Step RT-PCR Kit)
1	A1BG	NM_130786.3	NC_000019.10	58350637	antisense	CTCCGGGGAGAACTCCGGCG	CCGGCTCCGGGGAGAACTCCGGCGCGGGCA	CGG	6	0.6176	CTCCGGGGAGAACTCCGGCG	1	A1BG	0.00107543	0.00149797	0.00302676	0	0.0131786	0.0136599	0.0273289	0.0294866	0.027269	0.0230503	0.0254054	0.0338868	0.0398195
1	A1BG	NM_130786.3	NC_000019.10	58351593	antisense	TGGAAGTCCACTCCACTCAG	TAGCTGGAAGTCCACTCCACTCAGGGGAGC	GGG	5	0.7156	TGGAAGTCCACTCCACTCAG	1	A1BG	0.00107543	0	0.00100892	0.00409492	0.00439285	0.00420305	0.00496888	0.00465578	0.00592803	0.00192086	0.0044833	0.00233702	0.00442439
1	A1BG	NM_130786.3	NC_000019.10	58351502	sense	CATCTTCTTTCACCTGAACG	ATCGCATCTTCTTTCACCTGAACGCGGTGG	CGG	5	0.6165	CATCTTCTTTCACCTGAACG	2	A1BG	0.00215086	0.00149797	0	0	0.00329464	0	0.00124222	0	0	0	0	0	0
1	A1BG	NM_130786.3	NC_000019.10	58351668	antisense	TCTCCATGGTGCATCAGCAC	GGACTCTCCATGGTGCATCAGCACAGGCGG	AGG	5	0.5264	TCTCCATGGTGCATCAGCAC	0	A1BG	0	0	0	0	0	0	0	0	0	0	0	0	0
2	A2M	NM_000014.4	NC_000012.12	9101535	sense	ATGTCTCATGAACTACCCTG	GCCCATGTCTCATGAACTACCCTGTGGCCA	TGG	12	0.7487	ATGTCTCATGAACTACCCTG	3	A2M	0.00322629	0.00149797	0.00201784	0	0	0	0.00372666	0.00155193	0	0.00096043	0.00149443	0	0.0014748
2	A2M	NM_000014.4	NC_000012.12	9106521	sense	TGAAATGAAACTTCACACTG	AGTATGAAATGAAACTTCACACTGAGGCCC	AGG	9	0.7676	TGAAATGAAACTTCACACTG	1	A2M	0.00107543	0.00149797	0.00100892	0.00204746	0	0.00105076	0	0	0	0	0.00149443	0	0
2	A2M	NM_000014.4	NC_000012.12	9110031	sense	TTACTCATATAGGATCCCAA	TAATTTACTCATATAGGATCCCAAAGGAAA	AGG	6	0.6898	TTACTCATATAGGATCCCAA	4	A2M	0.00430172	0.00898782	0	0	0	0	0	0	0	0	0	0	0
2	A2M	NM_000014.4	NC_000012.12	9090399	sense	ACTGCATCTGTGCAAACGGG	CCTCACTGCATCTGTGCAAACGGGCGGCAA	CGG	20	0.6765	ACTGCATCTGTGCAAACGGG	1	A2M	0.00107543	0.00149797	0.00201784	0	0.00219643	0.00210152	0	0.00155193	0.00118561	0	0	0	0
9	NAT1	NM_000662.7	NC_000008.11	18222483	antisense	CGGAAGACACAAGGCACCTG	CAAACGGAAGACACAAGGCACCTGAGGCTG	AGG	3	0.5975	CGGAAGACACAAGGCACCTG	0	NAT1	0	0.00449391	0	0	0	0	0.0062111	0.00155193	0.00237121	0.00288129	0.00149443	0.00233702	0.00294959
9	NAT1	NM_000662.7	NC_000008.11	18222438	sense	TTGGACGCTCATACCAGATG	GGGTTTGGACGCTCATACCAGATGTGGCAG	TGG	3	0.6424	TTGGACGCTCATACCAGATG	1	NAT1	0.00107543	0.00449391	0	0	0.00329464	0.00105076	0.00372666	0.00465578	0.00474243	0.00576258	0.00149443	0.00350553	0.0014748
9	NAT1	NM_000662.7	NC_000008.11	18222178	sense	GAACCTTAACATCCATTGTG	TTGAGAACCTTAACATCCATTGTGGGGATG	GGG	3	0.66	GAACCTTAACATCCATTGTG	2	NAT1	0.00215086	0.00449391	0	0	0	0	0	0	0	0	0.00149443	0	0
9	NAT1	NM_000662.7	NC_000008.11	18222239	sense	GTTGTGAGAAGAAATCGGGG	TCAAGTTGTGAGAAGAAATCGGGGTGGATG	TGG	3	0.7395	GTTGTGAGAAGAAATCGGGG	1	NAT1	0.00107543	0.00149797	0.00100892	0	0	0.00105076	0	0	0	0	0	0	0
10	NAT2	NM_000015.2	NC_000008.11	18400248	antisense	TGTGGTCTGAAAACCGATTG	ACATTGTGGTCTGAAAACCGATTGTGGTCA	TGG	2	0.6379	TGTGGTCTGAAAACCGATTG	0	NAT2	0	0.00149797	0.00201784	0	0.00329464	0.00105076	0.00993776	0.00465578	0.00592803	0.00576258	0.0089666	0.00467404	0.0103236
10	NAT2	NM_000015.2	NC_000008.11	18400392	antisense	TAGAGGCTGCCACATCTGGG	ATTCTAGAGGCTGCCACATCTGGGAGGAGC	AGG	2	0.7077	TAGAGGCTGCCACATCTGGG	1	NAT2	0.00107543	0.00149797	0.00302676	0	0.00329464	0.00525381	0	0.00155193	0.00118561	0.00288129	0.00149443	0.00233702	0
10	NAT2	NM_000015.2	NC_000008.11	18400195	sense	ATTGTAAGAAGAAACCGGGG	TCACATTGTAAGAAGAAACCGGGGTGGGTG	TGG	2	0.7309	ATTGTAAGAAGAAACCGGGG	0	NAT2	0	0.00149797	0	0	0	0.00105076	0	0	0	0	0	0	0
10	NAT2	NM_000015.2	NC_000008.11	18400314	sense	TAACAAATACAGCACTGGCA	CAGTTAACAAATACAGCACTGGCATGGTTC	TGG	2	0.64	TAACAAATACAGCACTGGCA	0	NAT2	0	0.00149797	0.00100892	0	0	0	0	0	0	0	0	0	0
12	SERPINA3	NM_001085.4	NC_000014.9	94614585	antisense	CGTTGGCGGAGGCTAATCCG	TCCACGTTGGCGGAGGCTAATCCGAGGTCC	AGG	2	0.7117	CGTTGGCGGAGGCTAATCCG	0	SERPINA3	0	0	0.00100892	0	0.00439285	0.00105076	0.00496888	0.00465578	0.00118561	0.00192086	0.00298887	0.00116851	0.0014748
12	SERPINA3	NM_001085.4	NC_000014.9	94614866	antisense	GAGTTGCTCTTTGACAAACA	GACTGAGTTGCTCTTTGACAAACATGGCAT	TGG	2	0.6713	GAGTTGCTCTTTGACAAACA	0	SERPINA3	0	0	0	0.00204746	0	0	0.00124222	0	0	0	0	0	0.0014748
12	SERPINA3	NM_001085.4	NC_000014.9	94619355	sense	GTGGTGGAGCTGAAGTACAC	CACCGTGGTGGAGCTGAAGTACACAGGCAA	AGG	3	0.6665	GTGGTGGAGCTGAAGTACAC	2	SERPINA3	0.00215086	0	0.00100892	0	0.00219643	0	0	0	0.00237121	0	0	0.00116851	0
12	SERPINA3	NM_001085.4	NC_000014.9	94619236	sense	CCCAAGATACTCATCAGTCA	GACCCCCAAGATACTCATCAGTCAAGGTTC	AGG	3	0.6356	CCCAAGATACTCATCAGTCA	0	SERPINA3	0	0	0.00302676	0	0	0	0	0	0	0	0	0	0
13	AADAC	NM_001086.2	NC_000003.12	151824724	sense	ATGTATATAATGCCTTAAGG	GAAGATGTATATAATGCCTTAAGGTGGTTC	TGG	4	0.6804	ATGTATATAATGCCTTAAGG	4	AADAC	0.00430172	0.00449391	0.00100892	0	0	0	0	0	0	0	0	0	0
13	AADAC	NM_001086.2	NC_000003.12	151827706	sense	ATTTCTATCCAAATCACTCA	TTCTATTTCTATCCAAATCACTCATGGTCA	TGG	5	0.537	ATTTCTATCCAAATCACTCA	3	AADAC	0.00322629	0.00299594	0	0	0	0	0	0	0	0	0	0	0
13	AADAC	NM_001086.2	NC_000003.12	151817539	sense	AAGTCTGAAGCACTAAGAAG	GAGAAAGTCTGAAGCACTAAGAAGGGGGTT	GGG	2	0.6576	AAGTCTGAAGCACTAAGAAG	1	AADAC	0.00107543	0.00299594	0	0	0	0	0	0	0	0	0	0	0
13	AADAC	NM_001086.2	NC_000003.12	151824798	sense	GGTATTTCTGGAGATAGTGC	AATCGGTATTTCTGGAGATAGTGCAGGAGG	AGG	4	0.5957	GGTATTTCTGGAGATAGTGC	1	AADAC	0.00107543	0.00449391	0.00100892	0	0	0	0	0	0	0	0	0	0
14	AAMP	NM_001087.4	NC_000002.12	218266904	sense	TGAGTGGCCTCTTGAAAGTG	GACATGAGTGGCCTCTTGAAAGTGTGGCAG	TGG	4	0.6729	TGAGTGGCCTCTTGAAAGTG	1	AAMP	0.00107543	0	0.00403568	0.00204746	0.00109821	0.00105076	0	0	0	0	0	0	0.0014748
14	AAMP	NM_001087.4	NC_000002.12	218266511	sense	TGGATGTGGAAAGTCCCGAA	CACCTGGATGTGGAAAGTCCCGAATGGTGA	TGG	5	0.7387	TGGATGTGGAAAGTCCCGAA	1	AAMP	0.00107543	0.00449391	0	0	0.00109821	0.00105076	0	0	0	0	0	0	0.0014748
14	AAMP	NM_001087.4	NC_000002.12	218267537	sense	AAGATGACAAAGCCTTCGTA	GGTGAAGATGACAAAGCCTTCGTATGGCGG	TGG	3	0.5948	AAGATGACAAAGCCTTCGTA	3	AAMP	0.00322629	0.00299594	0.00201784	0	0.00109821	0	0.00248444	0.00310385	0	0.00096043	0.0044833	0	0
14	AAMP	NM_001087.4	NC_000002.12	218269414	antisense	AGGTGACCTCGCTATCGTCG	GCAAAGGTGACCTCGCTATCGTCGGGGCCC	GGG	2	0.6656	AGGTGACCTCGCTATCGTCG	0	AAMP	0	0.00149797	0.00100892	0	0	0	0	0	0	0.00096043	0	0	0
15	AANAT	NM_001088.2	NC_000017.11	76468820	antisense	GTGGCGCCGCTGACAGCTCG	GTGTGTGGCGCCGCTGACAGCTCGGGGACT	GGG	2	0.6176	GTGGCGCCGCTGACAGCTCG	5	AANAT	0.00537715	0.00299594	0.00504459	0.0102373	0.00439285	0.00735534	0.00745332	0.00775964	0.00711364	0.00768344	0.00597773	0.00817958	0.00737398
15	AANAT	NM_001088.2	NC_000017.11	76469257	antisense	GCCCTCCTCGAACCAGCCCA	GGCAGCCCTCCTCGAACCAGCCCAGGGACA	GGG	3	0.6003	GCCCTCCTCGAACCAGCCCA	3	AANAT	0.00322629	0.00149797	0.00302676	0	0.00109821	0.00105076	0.00124222	0	0.00118561	0.00192086	0	0	0
15	AANAT	NM_001088.2	NC_000017.11	76468853	antisense	GGTGAGGCAGCGAAACTCAC	CCGGGGTGAGGCAGCGAAACTCACTGGCAG	TGG	2	0.5295	GGTGAGGCAGCGAAACTCAC	3	AANAT	0.00322629	0	0.00302676	0	0	0	0	0	0	0	0	0.00116851	0
15	AANAT	NM_001088.2	NC_000017.11	76468895	antisense	ACCTTCACGCTCGATCTCAA	ACTCACCTTCACGCTCGATCTCAAAGGCGC	AGG	2	0.6094	ACCTTCACGCTCGATCTCAA	2	AANAT	0.00215086	0.00149797	0.00100892	0	0.00109821	0	0	0	0	0	0	0	0
16	AARS	NM_001605.2	NC_000016.10	70270295	sense	CCAAGAAAAGCATTGACACA	CTTCCCAAGAAAAGCATTGACACAGGGATG	GGG	6	0.64	CCAAGAAAAGCATTGACACA	0	AARS	0	0	0.00100892	0	0.00219643	0.00105076	0.00248444	0.00310385	0.00237121	0.00384172	0.00298887	0	0.00294959
16	AARS	NM_001605.2	NC_000016.10	70262386	sense	GGAGGCCAGATCTATGACGA	GCAAGGAGGCCAGATCTATGACGAAGGCTA	AGG	12	0.6621	GGAGGCCAGATCTATGACGA	0	AARS	0	0.00299594	0.00100892	0	0.00109821	0	0	0	0.00118561	0.00096043	0.00149443	0.00116851	0.0014748
16	AARS	NM_001605.2	NC_000016.10	70259155	antisense	TCAGAATGTGCGTAGCTGTG	AAGTTCAGAATGTGCGTAGCTGTGTGGTTG	TGG	14	0.7146	TCAGAATGTGCGTAGCTGTG	3	AARS	0.00322629	0.00299594	0.00100892	0.00204746	0.00109821	0	0	0	0	0	0	0	0.0014748
16	AARS	NM_001605.2	NC_000016.10	70269716	sense	TTGGTGCTGAGGATGCCGAT	AAAGTTGGTGCTGAGGATGCCGATGGGATT	GGG	7	0.7196	TTGGTGCTGAGGATGCCGAT	4	AARS	0.00430172	0	0.00100892	0.00204746	0.00109821	0.00315229	0.00124222	0.00155193	0.00118561	0	0	0	0
18	ABAT	NM_020686.5	NC_000016.10	8768843	antisense	GTGAATGGCTTTAGAGTGCG	TCTTGTGAATGGCTTTAGAGTGCGTGGTCG	TGG	11	0.6362	GTGAATGGCTTTAGAGTGCG	2	ABAT	0.00215086	0.00149797	0	0.00204746	0.00439285	0.00315229	0.00124222	0.00775964	0.00474243	0.00480215	0.00298887	0.00701107	0.00737398
18	ABAT	NM_020686.5	NC_000016.10	8772875	antisense	GAAAGAAGTCATCGGATGCG	TTCCGAAAGAAGTCATCGGATGCGTGGTTG	TGG	12	0.6334	GAAAGAAGTCATCGGATGCG	0	ABAT	0	0.00149797	0	0.00204746	0.00109821	0.00105076	0	0.00155193	0	0	0	0	0.0014748
18	ABAT	NM_020686.5	NC_000016.10	8764819	sense	CCTTAAAGACCATCTTCATG	AACGCCTTAAAGACCATCTTCATGTGGTAC	TGG	8	0.6988	CCTTAAAGACCATCTTCATG	0	ABAT	0	0	0.00100892	0	0	0.00315229	0.00124222	0	0	0	0.00298887	0	0
18	ABAT	NM_020686.5	NC_000016.10	8750463	sense	TGCAATTACGAAGAGAGCCG	TTTCTGCAATTACGAAGAGAGCCGAGGCAA	AGG	5	0.603	TGCAATTACGAAGAGAGCCG	0	ABAT	0	0	0	0	0	0	0.00124222	0	0	0	0	0	0
19	ABCA1	NM_005502.3	NC_000009.12	104819703	sense	AATGCAGAGAAAGCTATCTG	GTGGAATGCAGAGAAAGCTATCTGTGGCCT	TGG	22	0.712	AATGCAGAGAAAGCTATCTG	1	ABCA1	0.00107543	0.00299594	0.00403568	0	0.00109821	0.00210152	0.00248444	0.00155193	0.00237121	0	0.00149443	0.00116851	0.0014748
19	ABCA1	NM_005502.3	NC_000009.12	104832696	sense	TTGGACAGCCCAAGACATCG	TAGATTGGACAGCCCAAGACATCGTGGCGT	TGG	12	0.7267	TTGGACAGCCCAAGACATCG	1	ABCA1	0.00107543	0.00299594	0.00201784	0	0	0.00105076	0	0	0	0	0	0	0
19	ABCA1	NM_005502.3	NC_000009.12	104822641	antisense	GGACACGCCCAGCTTCAAGT	GAATGGACACGCCCAGCTTCAAGTGGGTGG	GGG	19	0.6943	GGACACGCCCAGCTTCAAGT	0	ABCA1	0	0	0.00302676	0	0	0	0	0	0	0	0	0	0
19	ABCA1	NM_005502.3	NC_000009.12	104826976	sense	GTGGCATGGCAGGACTACGT	GTGTGTGGCATGGCAGGACTACGTGGGCTT	GGG	16	0.7446	GTGGCATGGCAGGACTACGT	0	ABCA1	0	0	0	0.00204746	0	0	0	0	0	0	0	0	0
20	ABCA2	NM_001606.4	NC_000009.12	137017246	sense	CATGTACGTGGCGATCCGAG	CCTACATGTACGTGGCGATCCGAGAGGAGG	AGG	18	0.719	CATGTACGTGGCGATCCGAG	5	ABCA2	0.00537715	0.00149797	0.00403568	0.00614238	0.00549107	0.00420305	0.00372666	0.00465578	0.00592803	0.00096043	0.00149443	0.00350553	0.00589918
20	ABCA2	NM_001606.4	NC_000009.12	137020695	sense	CTTGTGTGGCAACAACCGGT	CCATCTTGTGTGGCAACAACCGGTAGGTGG	AGG	9	0.6731	CTTGTGTGGCAACAACCGGT	0	ABCA2	0	0	0	0.00204746	0.00109821	0	0.00124222	0	0	0	0.00149443	0	0.0014748
20	ABCA2	NM_001606.4	NC_000009.12	137016128	antisense	GATGTCGTGCCCGTAGATGG	TGCGGATGTCGTGCCCGTAGATGGTGGCGG	TGG	22	0.6704	GATGTCGTGCCCGTAGATGG	0	ABCA2	0	0	0.00100892	0.00204746	0.00109821	0.00210152	0	0	0	0	0.00149443	0.00116851	0
20	ABCA2	NM_001606.4	NC_000009.12	137013505	antisense	TAGGGGATGAAATTGCCACG	GGCGTAGGGGATGAAATTGCCACGGGGCTG	GGG	29	0.7709	TAGGGGATGAAATTGCCACG	1	ABCA2	0.00107543	0	0	0	0	0	0	0	0	0	0	0.00116851	0
21	ABCA3	NM_001089.2	NC_000016.10	2292140	antisense	AATGCGCATTTACTGACCGA	CGGAAATGCGCATTTACTGACCGAAGGAAG	AGG	19	0.6649	AATGCGCATTTACTGACCGA	2	ABCA3	0.00215086	0.00149797	0.00302676	0.00409492	0.00768749	0.00735534	0.00372666	0.00465578	0.00237121	0.00192086	0.00298887	0.00233702	0.00589918
21	ABCA3	NM_001089.2	NC_000016.10	2298507	sense	AGTGGACGGGCATACATCAG	CACCAGTGGACGGGCATACATCAGCGGGTA	CGG	15	0.6728	AGTGGACGGGCATACATCAG	0	ABCA3	0	0	0.00100892	0.00614238	0.00549107	0.00105076	0.00248444	0.0108635	0.00711364	0.00672301	0.00298887	0.00350553	0.00294959
21	ABCA3	NM_001089.2	NC_000016.10	2304112	sense	CCTCCTGAGTCCCGTCAACG	GAGACCTCCTGAGTCCCGTCAACGTGGACG	TGG	12	0.678	CCTCCTGAGTCCCGTCAACG	1	ABCA3	0.00107543	0	0	0.00204746	0.00329464	0	0	0	0	0.00096043	0.00149443	0.00116851	0
21	ABCA3	NM_001089.2	NC_000016.10	2323662	sense	ACCTACGGTTCAGTTACACA	TATCACCTACGGTTCAGTTACACACGGAGA	CGG	7	0.7099	ACCTACGGTTCAGTTACACA	1	ABCA3	0.00107543	0	0.00100892	0.00204746	0.00109821	0.00105076	0	0	0	0	0	0	0
22	ABCB7	NM_004299.4	NC_000023.11	75069409	sense	CACACCACAGACAGCTACCG	AGATCACACCACAGACAGCTACCGTGGCCT	TGG	11	0.675	CACACCACAGACAGCTACCG	5	ABCB7	0.00537715	0.00599188	0.00201784	0.00204746	0.00109821	0.00105076	0	0	0	0	0	0	0
22	ABCB7	NM_004299.4	NC_000023.11	75114808	sense	AGTCATTAAAAAGTATCACA	CCAGAGTCATTAAAAAGTATCACATGGCAG	TGG	2	0.6945	AGTCATTAAAAAGTATCACA	1	ABCB7	0.00107543	0	0	0	0	0	0	0	0	0	0	0	0
22	ABCB7	NM_004299.4	NC_000023.11	75075423	antisense	GATTAAATACCAAAGCACTC	AGAAGATTAAATACCAAAGCACTCAGGACA	AGG	6	0.6452	GATTAAATACCAAAGCACTC	1	ABCB7	0.00107543	0.00299594	0.00100892	0	0	0	0	0	0	0	0	0	0
22	ABCB7	NM_004299.4	NC_000023.11	75073876	sense	TCACAGTTGCAGTCACACGG	GCATTCACAGTTGCAGTCACACGGTGGAGG	TGG	7	0.7536	TCACAGTTGCAGTCACACGG	1	ABCB7	0.00107543	0	0.00100892	0	0	0	0	0	0	0	0	0	0
23	ABCF1	NM_001025091.1	NC_000006.12	30585666	antisense	TGTAATTGCCCCTATAGTAG	TTACTGTAATTGCCCCTATAGTAGTGGAGC	TGG	16	0.5878	TGTAATTGCCCCTATAGTAG	1	ABCF1	0.00107543	0.00149797	0.00100892	0	0.00109821	0	0.00372666	0	0.00118561	0	0.00149443	0	0
23	ABCF1	NM_001025091.1	NC_000006.12	30584469	sense	CTGCAGAGGCCAAAGCACGG	GCAGCTGCAGAGGCCAAAGCACGGCGGATC	CGG	14	0.6725	CTGCAGAGGCCAAAGCACGG	2	ABCF1	0.00215086	0.00149797	0.00201784	0.00204746	0	0	0	0	0	0	0	0	0
23	ABCF1	NM_001025091.1	NC_000006.12	30583082	sense	GATGGAGTATGAGCGCCAAG	CTCAGATGGAGTATGAGCGCCAAGTGGCTT	TGG	10	0.7118	GATGGAGTATGAGCGCCAAG	1	ABCF1	0.00107543	0	0.00201784	0	0	0.00105076	0	0	0	0	0	0.00116851	0
23	ABCF1	NM_001025091.1	NC_000006.12	30583862	antisense	GCAACACATCAATGTTGGGA	CACAGCAACACATCAATGTTGGGAGGGATG	GGG	12	0.6289	GCAACACATCAATGTTGGGA	0	ABCF1	0	0	0	0	0.00109821	0	0	0	0	0	0	0	0
24	ABCA4	NM_000350.2	NC_000001.11	94029620	antisense	AGGGTGTTGAGTTGCCACAG	TTCCAGGGTGTTGAGTTGCCACAGGGGTAC	GGG	30	0.7045	AGGGTGTTGAGTTGCCACAG	0	ABCA4	0	0.00149797	0	0	0.00109821	0	0	0	0	0.00096043	0	0	0
24	ABCA4	NM_000350.2	NC_000001.11	94036747	antisense	AGCACCATACCCGCAAACAG	CTCCAGCACCATACCCGCAAACAGAGGTCC	AGG	26	0.6946	AGCACCATACCCGCAAACAG	1	ABCA4	0.00107543	0	0.00201784	0	0.00109821	0	0	0	0	0	0	0	0
24	ABCA4	NM_000350.2	NC_000001.11	94048910	sense	AAAGACCGAGCCCCTAACAG	TGGAAAAGACCGAGCCCCTAACAGAGGAAA	AGG	18	0.6745	AAAGACCGAGCCCCTAACAG	0	ABCA4	0	0	0	0.00204746	0	0	0	0	0	0	0	0	0
24	ABCA4	NM_000350.2	NC_000001.11	94063146	sense	GATCCGAATGGACATAGACG	ATAAGATCCGAATGGACATAGACGTGGTGG	TGG	12	0.747	GATCCGAATGGACATAGACG	0	ABCA4	0	0.00149797	0	0	0	0.00420305	0	0	0	0	0	0	0
25	ABL1	NM_007313.2	NC_000009.12	130884018	sense	TTGCTCCCTCGAAAAGAGCG	TCCATTGCTCCCTCGAAAAGAGCGAGGTCC	AGG	11	0.6982	TTGCTCCCTCGAAAAGAGCG	5	ABL1	0.00537715	0.00449391	0.00403568	0.00409492	0.00549107	0.00105076	0	0.00155193	0.00711364	0.00096043	0.00149443	0.00233702	0.00294959
25	ABL1	NM_007313.2	NC_000009.12	130872883	antisense	TCAGTGATGATATAGAACGG	GAACTCAGTGATGATATAGAACGGGGGCTC	GGG	6	0.7748	TCAGTGATGATATAGAACGG	2	ABL1	0.00215086	0.00299594	0.00302676	0.00204746	0.00109821	0.00105076	0.00372666	0	0.00355682	0.00096043	0.00298887	0.00116851	0
25	ABL1	NM_007313.2	NC_000009.12	130862824	sense	GGTTCATCATCATTCAACGG	AGTTGGTTCATCATCATTCAACGGTGGCCG	TGG	4	0.694	GGTTCATCATCATTCAACGG	3	ABL1	0.00322629	0.00149797	0.00100892	0.00204746	0	0.00105076	0	0	0	0	0	0	0
25	ABL1	NM_007313.2	NC_000009.12	130854834	sense	CTTAGGCTATAATCACAATG	GGGTCTTAGGCTATAATCACAATGGGGAAT	GGG	3	0.7466	CTTAGGCTATAATCACAATG	1	ABL1	0.00107543	0	0.00201784	0.00204746	0	0.00105076	0	0	0	0	0	0	0
26	AOC1	NM_001091.3	NC_000007.14	150857589	sense	CAGACCAAGTACCTCGATGT	CATGCAGACCAAGTACCTCGATGTCGGCTG	CGG	2	0.6574	CAGACCAAGTACCTCGATGT	0	AOC1	0	0	0	0	0	0	0	0	0.00118561	0.00096043	0	0	0.0014748
26	AOC1	NM_001091.3	NC_000007.14	150857797	sense	GTGGCTTCAACTTCTATGCG	AAAGGTGGCTTCAACTTCTATGCGGGGCTG	GGG	2	0.6686	GTGGCTTCAACTTCTATGCG	0	AOC1	0	0	0.00100892	0.00409492	0.00219643	0.00210152	0	0.00465578	0.00355682	0.00288129	0.00597773	0.00233702	0
26	AOC1	NM_001091.3	NC_000007.14	150857067	antisense	GCTGTATGATAAGCCAACTG	TAGCGCTGTATGATAAGCCAACTGCGGCGC	CGG	2	0.7369	GCTGTATGATAAGCCAACTG	0	AOC1	0	0.00149797	0	0	0	0	0	0	0.00118561	0.00096043	0.00149443	0	0
26	AOC1	NM_001091.3	NC_000007.14	150857427	sense	GGCAACGCTGTGCTCTACGG	GGAGGGCAACGCTGTGCTCTACGGCGGCTG	CGG	2	0.6582	GGCAACGCTGTGCTCTACGG	1	AOC1	0.00107543	0.00149797	0.00100892	0.00204746	0	0.00105076	0.00124222	0	0	0	0	0.00116851	0
27	ABL2	NM_007314.3	NC_000001.11	179109075	sense	AACCTCTGTAATGACGACGG	GAGGAACCTCTGTAATGACGACGGTGGTGG	TGG	12	0.7668	AACCTCTGTAATGACGACGG	1	ABL2	0.00107543	0	0.00302676	0.00204746	0.00219643	0.00210152	0.00124222	0	0	0.00096043	0.00298887	0.00116851	0.0014748
27	ABL2	NM_007314.3	NC_000001.11	179114919	sense	TATCGAATGGAACAGCCTGA	AGGATATCGAATGGAACAGCCTGAGGGATG	GGG	9	0.6506	TATCGAATGGAACAGCCTGA	1	ABL2	0.00107543	0	0.00201784	0.00204746	0	0	0	0	0	0	0.00149443	0	0
27	ABL2	NM_007314.3	NC_000001.11	179131462	antisense	GGTTCAACATCACAACCATA	CTGGGGTTCAACATCACAACCATAGGGACG	GGG	3	0.6384	GGTTCAACATCACAACCATA	2	ABL2	0.00215086	0	0	0	0	0	0	0	0	0	0	0	0
27	ABL2	NM_007314.3	NC_000001.11	179121807	sense	TGTACACCATCACTCCACAG	AGCTTGTACACCATCACTCCACAGTGGCTG	TGG	5	0.7951	TGTACACCATCACTCCACAG	1	ABL2	0.00107543	0.00149797	0.00100892	0	0	0	0	0	0.00118561	0	0	0	0
28	ABO	NM_020469.2	NC_000009.12	133256143	sense	TGATCAGTGACTTCTGCGAG	GAGATGATCAGTGACTTCTGCGAGCGGCGC	CGG	7	0.7036	TGATCAGTGACTTCTGCGAG	1	ABO	0.00107543	0.00449391	0.00201784	0.00204746	0.00109821	0.00630457	0.00124222	0	0.00355682	0.00192086	0.00597773	0.00116851	0.00442439
28	ABO	NM_020469.2	NC_000009.12	133256248	antisense	CCGGTCCCCAGCGTCACGCG	CCGACCGGTCCCCAGCGTCACGCGGGGCAC	GGG	7	0.6357	CCGGTCCCCAGCGTCACGCG	2	ABO	0.00215086	0	0.00100892	0	0.00329464	0.00315229	0.00124222	0.00310385	0.00118561	0.00384172	0.00149443	0.00701107	0.00294959
28	ABO	NM_020469.2	NC_000009.12	133258102	sense	AGCCAAAGGTGCTGACACCG	CCCCAGCCAAAGGTGCTGACACCGTGGTGA	TGG	5	0.6927	AGCCAAAGGTGCTGACACCG	0	ABO	0	0	0.00302676	0	0.00109821	0.00210152	0.00248444	0.00310385	0	0	0	0.00116851	0.00294959
28	ABO	NM_020469.2	NC_000009.12	133256075	sense	ATGGAGTTCCGCGACCACGT	GGACATGGAGTTCCGCGACCACGTGGGCGT	GGG	7	0.6732	ATGGAGTTCCGCGACCACGT	0	ABO	0	0.00299594	0.00100892	0.00409492	0.00109821	0.00315229	0	0.00155193	0.00118561	0.00096043	0.00149443	0.00116851	0
29	ABR	NM_021962.4	NC_000017.11	1073626	antisense	GAGGCTTGACACTCACGTGT	TTCGGAGGCTTGACACTCACGTGTAGGACT	AGG	7	0.6209	GAGGCTTGACACTCACGTGT	1	ABR	0.00107543	0	0.00100892	0	0	0	0	0	0.00118561	0.00096043	0	0	0
29	ABR	NM_021962.4	NC_000017.11	1067082	sense	CAAGAGTGAAATCCAGAAGG	CCCTCAAGAGTGAAATCCAGAAGGAGGTGA	AGG	10	0.672	CAAGAGTGAAATCCAGAAGG	2	ABR	0.00215086	0	0	0.00409492	0	0.00210152	0	0.00155193	0	0	0	0.00233702	0
29	ABR	NM_021962.4	NC_000017.11	1058016	sense	TACTGTCCTCGGACTACGAG	TTCCTACTGTCCTCGGACTACGAGAGGTCA	AGG	12	0.613	TACTGTCCTCGGACTACGAG	1	ABR	0.00107543	0	0.00100892	0.00204746	0.00109821	0.00105076	0.00124222	0	0	0	0	0.00116851	0
29	ABR	NM_021962.4	NC_000017.11	1072623	sense	CTGCAGTGACAACGCCCAAG	CGGACTGCAGTGACAACGCCCAAGGGGGAG	GGG	8	0.6242	CTGCAGTGACAACGCCCAAG	0	ABR	0	0	0	0.00204746	0.00219643	0	0	0	0	0	0	0.00116851	0
30	ACAA1	NM_001607.3	NC_000003.12	38126639	antisense	GCCCTTGTCATCATGGACCG	TGGTGCCCTTGTCATCATGGACCGTGGTGG	TGG	8	0.6843	GCCCTTGTCATCATGGACCG	0	ACAA1	0	0.00449391	0.00100892	0.00204746	0.00219643	0.00210152	0.00124222	0.00620771	0.00592803	0.00384172	0.0134499	0.00817958	0.00884877
30	ACAA1	NM_001607.3	NC_000003.12	38136672	antisense	CTGCCGAGAGAAGCTCGTCG	ATGACTGCCGAGAGAAGCTCGTCGGGGGTG	GGG	2	0.6732	CTGCCGAGAGAAGCTCGTCG	1	ACAA1	0.00107543	0.00748985	0.00100892	0	0.00219643	0.00105076	0.00124222	0.00155193	0.00118561	0	0	0	0.0014748
30	ACAA1	NM_001607.3	NC_000003.12	38131957	sense	TCAATAGACAGTGTTCGTCG	ACTGTCAATAGACAGTGTTCGTCGGGGCTA	GGG	4	0.7043	TCAATAGACAGTGTTCGTCG	2	ACAA1	0.00215086	0.00149797	0.00100892	0.00204746	0.00109821	0.00210152	0	0	0	0	0	0	0
30	ACAA1	NM_001607.3	NC_000003.12	38129350	antisense	AGCGCGAAGTAATATTTCCA	ATCAAGCGCGAAGTAATATTTCCAGGGTTC	GGG	6	0.5719	AGCGCGAAGTAATATTTCCA	1	ACAA1	0.00107543	0.00149797	0.00100892	0	0	0	0	0.00155193	0	0	0	0	0
31	ACACA	NM_198834.2	NC_000017.11	37283355	sense	AATGCATGCGGTCTATCCGT	GTGAAATGCATGCGGTCTATCCGTAGGTGG	AGG	5	0.6567	AATGCATGCGGTCTATCCGT	1	ACACA	0.00107543	0.00149797	0.00100892	0	0	0.00210152	0	0	0.00118561	0.00096043	0	0	0
31	ACACA	NM_198834.2	NC_000017.11	37191140	antisense	TGATGGGTCCATGATAACCG	CCTTTGATGGGTCCATGATAACCGTGGGCA	TGG	38	0.6606	TGATGGGTCCATGATAACCG	1	ACACA	0.00107543	0	0	0.00204746	0	0.00105076	0	0	0	0.00096043	0	0	0
31	ACACA	NM_198834.2	NC_000017.11	37240559	sense	TATTTGCCTAGGTACCGAAG	TTTCTATTTGCCTAGGTACCGAAGTGGCAT	TGG	24	0.6827	TATTTGCCTAGGTACCGAAG	2	ACACA	0.00215086	0.00449391	0.00302676	0.00409492	0.00109821	0	0	0	0	0	0	0	0
31	ACACA	NM_198834.2	NC_000017.11	37206821	sense	CCAGAGTCCCACATTCCCTG	CACCCCAGAGTCCCACATTCCCTGAGGCAG	AGG	32	0.7308	CCAGAGTCCCACATTCCCTG	1	ACACA	0.00107543	0.00299594	0.00201784	0.00204746	0.00109821	0.00105076	0.00124222	0	0.00118561	0	0	0	0
32	ACACB	NM_001093.3	NC_000012.12	109179272	antisense	GAACTCGAATATGGCCAGCG	CCATGAACTCGAATATGGCCAGCGGGGCGA	GGG	9	0.7037	GAACTCGAATATGGCCAGCG	2	ACACB	0.00215086	0.00149797	0	0	0.00219643	0.00315229	0.00124222	0.00155193	0.00118561	0	0.00149443	0.00116851	0
32	ACACB	NM_001093.3	NC_000012.12	109191728	sense	ACAACGACATCGACACCGGG	CAGAACAACGACATCGACACCGGGTGGTTG	TGG	13	0.7024	ACAACGACATCGACACCGGG	1	ACACB	0.00107543	0.00149797	0.00201784	0.00204746	0.00219643	0.00105076	0	0.00155193	0	0	0	0.00116851	0
32	ACACB	NM_001093.3	NC_000012.12	109235327	antisense	GTCGGAGTCCATAATCCACA	ATTCGTCGGAGTCCATAATCCACAAGGATA	AGG	31	0.689	GTCGGAGTCCATAATCCACA	1	ACACB	0.00107543	0.00299594	0	0.00204746	0	0.00105076	0	0	0	0	0	0	0
32	ACACB	NM_001093.3	NC_000012.12	109166953	antisense	AAAGCGTGTGACAAACTCAG	CCCCAAAGCGTGTGACAAACTCAGCGGGAG	CGG	2	0.7628	AAAGCGTGTGACAAACTCAG	0	ACACB	0	0	0.00100892	0.00204746	0	0	0	0	0	0	0	0	0
33	ACADL	NM_001608.3	NC_000002.12	210220655	antisense	GCCACTTACTCTGAGTGATG	ATGTGCCACTTACTCTGAGTGATGAGGAAT	AGG	2	0.7043	GCCACTTACTCTGAGTGATG	1	ACADL	0.00107543	0	0	0.00204746	0	0	0	0	0.00118561	0	0	0.00116851	0.0014748
33	ACADL	NM_001608.3	NC_000002.12	210217984	antisense	CTCCTCCCAGACAATAGCTG	ACTGCTCCTCCCAGACAATAGCTGCGGAGT	CGG	3	0.6616	CTCCTCCCAGACAATAGCTG	1	ACADL	0.00107543	0	0	0	0	0	0	0	0	0.00096043	0	0	0
33	ACADL	NM_001608.3	NC_000002.12	210205715	antisense	CAGAAAAAGGCTAATACCAT	CCACCAGAAAAAGGCTAATACCATGGGCAG	GGG	6	0.602	CAGAAAAAGGCTAATACCAT	0	ACADL	0	0	0	0.00204746	0	0	0	0	0	0	0	0	0
33	ACADL	NM_001608.3	NC_000002.12	210205637	sense	TAAAATGGGATTAAAAGCCC	TACATAAAATGGGATTAAAAGCCCAGGTGA	AGG	6	0.5999	TAAAATGGGATTAAAAGCCC	0	ACADL	0	0	0	0	0	0	0	0	0	0	0	0	0
34	ACADM	NM_000016.5	NC_000001.11	75733590	sense	AATTGGCTTATGGATGTACA	GAAGAATTGGCTTATGGATGTACAGGGGTT	GGG	5	0.6377	AATTGGCTTATGGATGTACA	0	ACADM	0	0.00149797	0	0.00409492	0.00109821	0	0.00124222	0.00155193	0	0.00192086	0	0	0.0014748
34	ACADM	NM_000016.5	NC_000001.11	75734852	sense	GTATTTGGGGAGAATGACTG	AGAAGTATTTGGGGAGAATGACTGAGGAGC	AGG	6	0.7132	GTATTTGGGGAGAATGACTG	1	ACADM	0.00107543	0.00149797	0	0	0	0	0.00372666	0.00465578	0.00118561	0.00096043	0	0.00116851	0.0014748
34	ACADM	NM_000016.5	NC_000001.11	75740093	sense	AAGATGTGGATAACCAACGG	TCAGAAGATGTGGATAACCAACGGAGGAAA	AGG	7	0.7597	AAGATGTGGATAACCAACGG	0	ACADM	0	0	0	0	0.00109821	0.00105076	0	0	0	0	0	0	0
34	ACADM	NM_000016.5	NC_000001.11	75745890	sense	ATTGTGGAAGCAGATACCCC	ATTCATTGTGGAAGCAGATACCCCAGGAAT	AGG	8	0.697	ATTGTGGAAGCAGATACCCC	0	ACADM	0	0.00149797	0.00302676	0	0	0	0	0.00155193	0	0	0	0	0
35	ACADS	NM_000017.3	NC_000012.12	120727071	sense	ACACACCATCTACCAGTCTG	AGTTACACACCATCTACCAGTCTGTGGAAC	TGG	2	0.6542	ACACACCATCTACCAGTCTG	0	ACADS	0	0	0.00100892	0.00409492	0.00549107	0.00420305	0.00372666	0.0155193	0.00474243	0.00576258	0.00597773	0.00350553	0.00442439
35	ACADS	NM_000017.3	NC_000012.12	120737460	antisense	GGCAGGTACCTGGTTCGCTG	ACAGGGCAGGTACCTGGTTCGCTGAGGGCA	AGG	4	0.5871	GGCAGGTACCTGGTTCGCTG	0	ACADS	0	0	0.00100892	0	0.00219643	0.00420305	0.00248444	0.00310385	0.00118561	0.00096043	0.00149443	0	0
35	ACADS	NM_000017.3	NC_000012.12	120737113	antisense	GACACTCATGATGACTCCGG	TGTTGACACTCATGATGACTCCGGTGGAGG	TGG	3	0.7173	GACACTCATGATGACTCCGG	2	ACADS	0.00215086	0	0.00100892	0.00204746	0.00109821	0	0	0.00155193	0	0.00096043	0	0	0
35	ACADS	NM_000017.3	NC_000012.12	120727179	sense	TAAGGAACATCTCTTCCCAG	TGGATAAGGAACATCTCTTCCCAGCGGCTC	CGG	2	0.729	TAAGGAACATCTCTTCCCAG	1	ACADS	0.00107543	0	0.00100892	0	0	0	0	0	0	0	0	0	0
36	ACADSB	NM_001609.3	NC_000010.11	123043146	antisense	TTCGAATGTTAACGGGCAGG	CATTTTCGAATGTTAACGGGCAGGTGGAAG	TGG	6	0.6159	TTCGAATGTTAACGGGCAGG	1	ACADSB	0.00107543	0	0.00100892	0.00204746	0.00549107	0.00315229	0.00745332	0.00465578	0.00829925	0.0144065	0.00298887	0.00233702	0.00442439
36	ACADSB	NM_001609.3	NC_000010.11	123034426	antisense	ATTGAGTAGAGCTTCTGACT	TTATATTGAGTAGAGCTTCTGACTGGGAAG	GGG	2	0.6209	ATTGAGTAGAGCTTCTGACT	2	ACADSB	0.00215086	0	0	0	0	0.00105076	0.00124222	0.00155193	0	0.00096043	0.00149443	0.00116851	0.0014748
36	ACADSB	NM_001609.3	NC_000010.11	123040563	sense	AGCCAAAGTTGATGCATCTG	AATTAGCCAAAGTTGATGCATCTGTGGCTG	TGG	4	0.6686	AGCCAAAGTTGATGCATCTG	1	ACADSB	0.00107543	0.00149797	0.00100892	0	0.00329464	0.00105076	0.00248444	0	0.00237121	0	0	0.00233702	0.0014748
36	ACADSB	NM_001609.3	NC_000010.11	123037826	sense	ATGGAGAAATCAGTAATACA	GAAAATGGAGAAATCAGTAATACAAGGATT	AGG	3	0.6201	ATGGAGAAATCAGTAATACA	1	ACADSB	0.00107543	0.00299594	0	0	0	0	0	0	0	0	0	0	0
37	ACADVL	NM_000018.3	NC_000017.11	7223161	sense	CACTAATCGTACCCAGTTTG	ATGCCACTAATCGTACCCAGTTTGGGGAGA	GGG	11	0.6179	CACTAATCGTACCCAGTTTG	1	ACADVL	0.00107543	0.00149797	0.00201784	0	0.00329464	0.00210152	0.00248444	0	0.00829925	0.00480215	0.00298887	0.00467404	0.0014748
37	ACADVL	NM_000018.3	NC_000017.11	7220496	antisense	TCCTGGTCAGAGCGTCAGAG	TTTTTCCTGGTCAGAGCGTCAGAGGGGTGG	GGG	3	0.6794	TCCTGGTCAGAGCGTCAGAG	2	ACADVL	0.00215086	0	0.00100892	0	0.00109821	0.00210152	0.00248444	0.00155193	0.00355682	0.00192086	0.0044833	0	0
37	ACADVL	NM_000018.3	NC_000017.11	7220980	sense	GTGGAGGAGACCACTTGGCA	GATGGTGGAGGAGACCACTTGGCAGGGCCT	GGG	6	0.6006	GTGGAGGAGACCACTTGGCA	1	ACADVL	0.00107543	0.00149797	0.00100892	0	0.00109821	0	0	0.00155193	0.00118561	0.00096043	0	0.00116851	0
37	ACADVL	NM_000018.3	NC_000017.11	7221990	sense	GTCTAACCGAGCCCTCAAGC	TTCTGTCTAACCGAGCCCTCAAGCGGGTCA	GGG	8	0.593	GTCTAACCGAGCCCTCAAGC	1	ACADVL	0.00107543	0	0	0	0	0	0	0	0	0	0	0	0
38	ACAT1	NM_000019.3	NC_000011.10	108138905	sense	TTCTGCGCAGGATGTGATGG	GTGTTTCTGCGCAGGATGTGATGGTGGCAG	TGG	6	0.6669	TTCTGCGCAGGATGTGATGG	0	ACAT1	0	0	0.00100892	0.00409492	0.00219643	0.00210152	0.00869554	0.00465578	0.00118561	0.00096043	0.00149443	0.00233702	0.00589918
38	ACAT1	NM_000019.3	NC_000011.10	108138973	sense	GAGGATCAACACCATATGGT	AACAGAGGATCAACACCATATGGTGGGGTA	GGG	6	0.5898	GAGGATCAACACCATATGGT	0	ACAT1	0	0.00149797	0	0.00204746	0.00109821	0.00315229	0	0.00310385	0.00474243	0	0.00149443	0	0.00294959
38	ACAT1	NM_000019.3	NC_000011.10	108134252	sense	GAAGTGAAAGAAGCATACAT	AGAAGAAGTGAAAGAAGCATACATGGGTAA	GGG	4	0.6936	GAAGTGAAAGAAGCATACAT	1	ACAT1	0.00107543	0	0	0	0	0	0	0	0	0.00096043	0	0.00116851	0
38	ACAT1	NM_000019.3	NC_000011.10	108133856	antisense	CTGCCTAAAAAAGATCCAAT	AAGGCTGCCTAAAAAAGATCCAATGGGTGT	GGG	3	0.5664	CTGCCTAAAAAAGATCCAAT	1	ACAT1	0.00107543	0.00299594	0	0	0	0	0	0	0	0	0	0	0
39	ACAT2	NM_005891.2	NC_000006.12	159767135	sense	GCAGTCCAGTCAATAGGGAT	CCTTGCAGTCCAGTCAATAGGGATAGGAGA	AGG	3	0.5687	GCAGTCCAGTCAATAGGGAT	2	ACAT2	0.00215086	0	0.00100892	0	0	0	0	0	0.00118561	0.00096043	0	0.00116851	0.0014748
39	ACAT2	NM_005891.2	NC_000006.12	159768520	antisense	GTTCTCAAGTAAGCCAAGTG	TCCTGTTCTCAAGTAAGCCAAGTGAGGAGC	AGG	4	0.6587	GTTCTCAAGTAAGCCAAGTG	0	ACAT2	0	0	0.00100892	0	0	0.00105076	0	0.00155193	0.00118561	0.00096043	0	0.00116851	0
39	ACAT2	NM_005891.2	NC_000006.12	159767036	sense	CCTGTTAGACAAGCCAGTGT	GAATCCTGTTAGACAAGCCAGTGTGGGTGC	GGG	3	0.6363	CCTGTTAGACAAGCCAGTGT	1	ACAT2	0.00107543	0	0	0	0	0	0	0	0	0	0	0	0
39	ACAT2	NM_005891.2	NC_000006.12	159776185	antisense	TCTATGTTGCTCCCATGGCG	GGCTTCTATGTTGCTCCCATGGCGAGGAAA	AGG	6	0.6662	TCTATGTTGCTCCCATGGCG	1	ACAT2	0.00107543	0	0	0.00204746	0	0.00210152	0.00124222	0	0.00118561	0	0	0	0
40	ASIC2	NM_001094.4	NC_000017.11	34156057	sense	CTGGAGTTCCTGCACCGTGT	CATGCTGGAGTTCCTGCACCGTGTGGGCCA	GGG	1	0.6112	CTGGAGTTCCTGCACCGTGT	3	ASIC2	0.00322629	0.00299594	0.00302676	0.00614238	0.00549107	0.00315229	0.00496888	0.00465578	0.00474243	0.00384172	0.00597773	0.00817958	0.00442439
40	ASIC2	NM_001094.4	NC_000017.11	33028309	sense	TTTACAGCATCACCGCCTGT	CCTGTTTACAGCATCACCGCCTGTAGGATT	AGG	4	0.619	TTTACAGCATCACCGCCTGT	1	ASIC2	0.00107543	0.00149797	0.00201784	0.00204746	0.00109821	0	0.00124222	0	0	0.00096043	0	0.00116851	0
40	ASIC2	NM_001094.4	NC_000017.11	33088975	sense	GAGGAAACGACATTTGAAGC	TTCAGAGGAAACGACATTTGAAGCAGGAGT	AGG	3	0.5619	GAGGAAACGACATTTGAAGC	1	ASIC2	0.00107543	0	0	0.00204746	0	0.00210152	0	0	0	0	0	0	0
40	ASIC2	NM_001094.4	NC_000017.11	34156259	antisense	GAAGCCATTCAGGTTACAGA	ACCGGAAGCCATTCAGGTTACAGAGGGTCA	GGG	1	0.6585	GAAGCCATTCAGGTTACAGA	0	ASIC2	0	0	0	0	0	0	0	0	0	0	0	0	0
41	ASIC1	NM_001095.3	NC_000012.12	50058999	sense	CCATGTCACCAAGCTCGACG	ACCACCATGTCACCAAGCTCGACGAGGTGG	AGG	2	0.7054	CCATGTCACCAAGCTCGACG	4	ASIC1	0.00430172	0.00299594	0.00100892	0	0	0	0	0.00155193	0	0.00192086	0	0	0.00294959
41	ASIC1	NM_001095.3	NC_000012.12	50077248	sense	AAGTGCTACACGTTCAACTC	TGGAAAGTGCTACACGTTCAACTCGGGCCG	GGG	4	0.6111	AAGTGCTACACGTTCAACTC	5	ASIC1	0.00537715	0.00149797	0.00201784	0.00204746	0	0.00210152	0.00248444	0	0	0	0	0.00116851	0.0014748
41	ASIC1	NM_001095.3	NC_000012.12	50059779	sense	TGAGATACCAGACACACAGA	GGTATGAGATACCAGACACACAGATGGCAG	TGG	3	0.6527	TGAGATACCAGACACACAGA	2	ASIC1	0.00215086	0.00149797	0.00201784	0.00204746	0	0	0	0	0	0	0	0	0
41	ASIC1	NM_001095.3	NC_000012.12	50058876	antisense	CTTCAGAGACAGCCGCTCGT	CCCGCTTCAGAGACAGCCGCTCGTAGGAGA	AGG	2	0.5991	CTTCAGAGACAGCCGCTCGT	1	ASIC1	0.00107543	0.00449391	0.00201784	0.00204746	0.00109821	0	0	0	0	0	0	0	0
43	ACHE	NM_000665.4	NC_000007.14	100893785	sense	TGTCCTCGTCTGGATCTATG	CCCCTGTCCTCGTCTGGATCTATGGGGGTG	GGG	2	0.6537	TGTCCTCGTCTGGATCTATG	0	ACHE	0	0	0	0	0.00109821	0	0	0	0	0	0	0	0.0014748
43	ACHE	NM_000665.4	NC_000007.14	100893338	sense	TGGTGGGAATGACACAGAGC	GCACTGGTGGGAATGACACAGAGCTGGTAG	TGG	2	0.6154	TGGTGGGAATGACACAGAGC	2	ACHE	0.00215086	0.00449391	0.00100892	0	0.00219643	0.00210152	0	0	0	0	0	0	0
43	ACHE	NM_000665.4	NC_000007.14	100893686	sense	GGTGTCCATGAACTACCGGG	TGCTGGTGTCCATGAACTACCGGGTGGGAG	TGG	2	0.7336	GGTGTCCATGAACTACCGGG	1	ACHE	0.00107543	0	0.00100892	0	0.00109821	0	0	0	0	0	0	0	0
43	ACHE	NM_000665.4	NC_000007.14	100893910	sense	TATGTGGACACCCTATACCC	CCAATATGTGGACACCCTATACCCAGGTTT	AGG	2	0.7039	TATGTGGACACCCTATACCC	1	ACHE	0.00107543	0	0	0	0	0	0	0	0	0	0	0	0
47	ACLY	NM_001096.2	NC_000017.11	41901788	sense	AGAGCAATTCGAGATTACCA	CGTGAGAGCAATTCGAGATTACCAGGGCCC	GGG	11	0.7359	AGAGCAATTCGAGATTACCA	1	ACLY	0.00107543	0	0	0	0	0	0	0	0	0	0	0	0
47	ACLY	NM_001096.2	NC_000017.11	41898632	sense	GCCAGCGGGAGCACATCGGT	CAACGCCAGCGGGAGCACATCGGTAGGTTC	AGG	12	0.6957	GCCAGCGGGAGCACATCGGT	1	ACLY	0.00107543	0	0	0	0	0.00105076	0	0	0	0	0	0	0
47	ACLY	NM_001096.2	NC_000017.11	41906538	antisense	CGGTCACCTGTACACGACAG	CCTTCGGTCACCTGTACACGACAGAGGCGC	AGG	8	0.6958	CGGTCACCTGTACACGACAG	0	ACLY	0	0.00149797	0	0.00204746	0	0.00105076	0	0	0	0	0	0	0
47	ACLY	NM_001096.2	NC_000017.11	41912508	sense	GACCAGCTGATCAAACGTCG	GCCAGACCAGCTGATCAAACGTCGTGGAAA	TGG	3	0.6714	GACCAGCTGATCAAACGTCG	0	ACLY	0	0	0.00100892	0	0	0	0.00124222	0.00155193	0	0	0	0.00116851	0
48	ACO1	NM_002197.2	NC_000009.12	32429424	sense	CTTGGTGTCTAGGTTTGACG	CTCTCTTGGTGTCTAGGTTTGACGTGGTGG	TGG	13	0.6231	CTTGGTGTCTAGGTTTGACG	0	ACO1	0	0	0.00100892	0	0	0.00105076	0.00124222	0.00465578	0	0.00192086	0.00298887	0	0.00294959
48	ACO1	NM_002197.2	NC_000009.12	32425982	antisense	CCTGCCCCTAACATCACAGA	CTTACCTGCCCCTAACATCACAGACGGATT	CGG	11	0.6716	CCTGCCCCTAACATCACAGA	3	ACO1	0.00322629	0	0.00100892	0	0	0	0	0	0.00118561	0	0.00149443	0	0
48	ACO1	NM_002197.2	NC_000009.12	32418455	sense	TTATTACCCAGACAGCCTCG	GATATTATTACCCAGACAGCCTCGTGGGCA	TGG	6	0.7257	TTATTACCCAGACAGCCTCG	2	ACO1	0.00215086	0	0	0	0	0	0	0	0	0.00096043	0	0	0
48	ACO1	NM_002197.2	NC_000009.12	32430516	antisense	TTGCATATGCTATTACTAAG	GCAATTGCATATGCTATTACTAAGGGGGGA	GGG	14	0.6651	TTGCATATGCTATTACTAAG	2	ACO1	0.00215086	0.00149797	0.00100892	0	0	0	0	0	0	0	0	0	0
49	ACR	NM_001097.2	NC_000022.11	50738309	antisense	CCCCGACACTTACTCACACG	GGTGCCCCGACACTTACTCACACGTGGCGT	TGG	1	0.6289	CCCCGACACTTACTCACACG	0	ACR	0	0.00149797	0.00100892	0.00204746	0	0.00105076	0	0	0.00118561	0	0.00149443	0	0.00294959
49	ACR	NM_001097.2	NC_000022.11	50744709	sense	GAAAGCGCCTATGTGGTCGT	CAAGGAAAGCGCCTATGTGGTCGTGGGAAT	GGG	5	0.6525	GAAAGCGCCTATGTGGTCGT	0	ACR	0	0.00149797	0.00100892	0	0.00329464	0	0.00248444	0.00310385	0.00118561	0.00192086	0.00298887	0	0.0014748
49	ACR	NM_001097.2	NC_000022.11	50739866	antisense	AAGCGCCCACACGAAATGGG	AATGAAGCGCCCACACGAAATGGGAGGGGT	AGG	3	0.6179	AAGCGCCCACACGAAATGGG	1	ACR	0.00107543	0.00149797	0	0	0.00219643	0.00105076	0	0.00310385	0	0	0.00149443	0.00233702	0
49	ACR	NM_001097.2	NC_000022.11	50739711	sense	TAATGTGCATGACTGGAGAC	ACAGTAATGTGCATGACTGGAGACTGGTTT	TGG	3	0.6467	TAATGTGCATGACTGGAGAC	0	ACR	0	0	0	0	0	0	0	0	0	0	0	0	0
50	ACO2	NM_001098.2	NC_000022.11	41507807	antisense	ATCTTCTCCGAGAGTGTCAG	CACAATCTTCTCCGAGAGTGTCAGCGGCCG	CGG	3	0.617	ATCTTCTCCGAGAGTGTCAG	1	ACO2	0.00107543	0.00149797	0.00100892	0	0.00109821	0.00210152	0.00869554	0	0.00237121	0.00384172	0.00298887	0.00233702	0.00442439
50	ACO2	NM_001098.2	NC_000022.11	41511883	sense	GTCTCAATAGGACATCAACC	ATTTGTCTCAATAGGACATCAACCAGGAAG	AGG	4	0.6625	GTCTCAATAGGACATCAACC	2	ACO2	0.00215086	0.00149797	0.00100892	0	0.00109821	0	0	0	0	0	0	0	0
50	ACO2	NM_001098.2	NC_000022.11	41522832	antisense	GTGCAGCTACCAATTAGACC	ATTGGTGCAGCTACCAATTAGACCTGGTGC	TGG	10	0.676	GTGCAGCTACCAATTAGACC	1	ACO2	0.00107543	0.00299594	0.00100892	0	0	0	0	0.00155193	0	0	0	0	0
50	ACO2	NM_001098.2	NC_000022.11	41523899	antisense	TCTCGGGGTTTGCGTCGTTG	TGGGTCTCGGGGTTTGCGTCGTTGCGGCCC	CGG	12	0.6253	TCTCGGGGTTTGCGTCGTTG	0	ACO2	0	0	0	0	0	0	0	0.00155193	0	0	0	0	0
51	ACOX1	NM_007292.5	NC_000017.11	75957554	antisense	CTGTGGTTTCCAAGCCTCGA	GTGGCTGTGGTTTCCAAGCCTCGAAGGTGA	AGG	4	0.6134	CTGTGGTTTCCAAGCCTCGA	0	ACOX1	0	0.00149797	0.00100892	0	0	0.00105076	0.00248444	0.00155193	0	0	0.00149443	0.00116851	0.00442439
51	ACOX1	NM_007292.5	NC_000017.11	75978965	sense	GCGCCGCCGAGAGATCGGTG	CCCGGCGCCGCCGAGAGATCGGTGAGGGCG	AGG	1	0.7206	GCGCCGCCGAGAGATCGGTG	1	ACOX1	0.00107543	0.00299594	0.00504459	0.00204746	0.00439285	0.00525381	0.00372666	0.00775964	0.00118561	0.00192086	0.00747217	0.00233702	0
51	ACOX1	NM_007292.5	NC_000017.11	75950895	sense	TGGCATTGAAGCATGTCGGA	ACACTGGCATTGAAGCATGTCGGATGGCTT	TGG	9	0.6285	TGGCATTGAAGCATGTCGGA	0	ACOX1	0	0.00149797	0.00302676	0	0.00109821	0.00105076	0.00124222	0.00310385	0.00118561	0.00096043	0	0	0
51	ACOX1	NM_007292.5	NC_000017.11	75951455	sense	ACCTATCACCGGATTAACGA	GGAGACCTATCACCGGATTAACGAAGGCAT	AGG	8	0.6609	ACCTATCACCGGATTAACGA	1	ACOX1	0.00107543	0.00449391	0.00302676	0	0	0	0	0	0	0	0	0	0
52	ACP1	NM_004300.3	NC_000002.12	272094	sense	GGAACCCCCCTGACTACCGA	ATAGGGAACCCCCCTGACTACCGAGGGCAG	GGG	3	0.6682	GGAACCCCCCTGACTACCGA	2	ACP1	0.00215086	0.00149797	0.00403568	0.00614238	0.00219643	0.00105076	0.00124222	0	0	0.00096043	0	0	0
52	ACP1	NM_004300.3	NC_000002.12	275165	antisense	ACATAGTATATAATCAAATG	CCATACATAGTATATAATCAAATGTGGCAA	TGG	4	0.6209	ACATAGTATATAATCAAATG	2	ACP1	0.00215086	0.00149797	0	0	0	0	0	0	0	0	0	0	0
52	ACP1	NM_004300.3	NC_000002.12	264993	antisense	ACCCAGACACACAAACAGCA	TCTTACCCAGACACACAAACAGCACGGACT	CGG	1	0.6649	ACCCAGACACACAAACAGCA	2	ACP1	0.00215086	0	0.00100892	0	0	0	0	0	0	0	0	0	0
52	ACP1	NM_004300.3	NC_000002.12	272068	antisense	GGGGTTCCCTATCTCATACC	CAGGGGGGTTCCCTATCTCATACCCGGAAG	CGG	3	0.6307	GGGGTTCCCTATCTCATACC	0	ACP1	0	0	0	0	0.00109821	0.00210152	0	0	0	0	0	0	0
53	ACP2	NM_001610.3	NC_000011.10	47245540	antisense	TTCTGCAGCTGCTCATAACG	CTCGTTCTGCAGCTGCTCATAACGGGGACA	GGG	5	0.6363	TTCTGCAGCTGCTCATAACG	1	ACP2	0.00107543	0.00149797	0.00302676	0.00409492	0.00219643	0.00105076	0.00248444	0.00155193	0.00118561	0.00096043	0.00149443	0	0.0014748
53	ACP2	NM_001610.3	NC_000011.10	47245368	sense	ACATGGTGGCCAACGAGACA	CTGGACATGGTGGCCAACGAGACAGGGCTT	GGG	6	0.6141	ACATGGTGGCCAACGAGACA	0	ACP2	0	0	0	0	0	0.00105076	0.00124222	0	0	0.00096043	0	0.00116851	0.0014748
53	ACP2	NM_001610.3	NC_000011.10	47248094	sense	ACCAGTGAAGACATATCCCA	GTTCACCAGTGAAGACATATCCCAAGGACC	AGG	2	0.6587	ACCAGTGAAGACATATCCCA	1	ACP2	0.00107543	0	0.00302676	0	0	0	0	0	0	0.00096043	0	0	0
53	ACP2	NM_001610.3	NC_000011.10	47247646	sense	CACCTCTTATCACCGGCAAG	TAAACACCTCTTATCACCGGCAAGAGGTAA	AGG	3	0.6592	CACCTCTTATCACCGGCAAG	1	ACP2	0.00107543	0	0.00201784	0	0.00329464	0.00105076	0	0.00155193	0.00355682	0.00096043	0	0	0
54	ACP5	NM_001111035.1	NC_000019.10	11576355	antisense	GCTCGGCTATGGACCACACG	CCGTGCTCGGCTATGGACCACACGGGGTAG	GGG	6	0.6801	GCTCGGCTATGGACCACACG	0	ACP5	0	0	0.00302676	0.00204746	0.00219643	0.00525381	0.0062111	0.00465578	0.00592803	0.00384172	0.010461	0.00350553	0.0103236
54	ACP5	NM_001111035.1	NC_000019.10	11577239	antisense	ACCCACGGCTACAAAGCGCA	AGTCACCCACGGCTACAAAGCGCAGGGCAG	GGG	4	0.6516	ACCCACGGCTACAAAGCGCA	2	ACP5	0.00215086	0.00299594	0.00302676	0.00204746	0	0.00105076	0.00124222	0.00155193	0.00237121	0.00192086	0	0.00350553	0.00294959
54	ACP5	NM_001111035.1	NC_000019.10	11576807	antisense	GTACCAGGGCACTTTGCGAA	GCACGTACCAGGGCACTTTGCGAAGGGAGC	GGG	5	0.6207	GTACCAGGGCACTTTGCGAA	1	ACP5	0.00107543	0.00149797	0.00302676	0	0.00439285	0.00210152	0.0062111	0	0	0	0.00149443	0	0
54	ACP5	NM_001111035.1	NC_000019.10	11576499	sense	CTGGACACAGTGACACTATG	TATGCTGGACACAGTGACACTATGTGGCAA	TGG	6	0.6847	CTGGACACAGTGACACTATG	4	ACP5	0.00430172	0.00299594	0.00100892	0.00204746	0	0	0.00248444	0.00155193	0	0	0	0	0
55	ACPP	NM_001099.4	NC_000003.12	132328320	antisense	GCCATGAGGATTCCTTTATG	TGTGGCCATGAGGATTCCTTTATGGGGTCA	GGG	2	0.6102	GCCATGAGGATTCCTTTATG	2	ACPP	0.00215086	0	0.00100892	0.00409492	0.00439285	0.00105076	0.00248444	0.00155193	0.00118561	0.00384172	0.0044833	0	0.00442439
55	ACPP	NM_001099.4	NC_000003.12	132337456	antisense	AAAGGCAGGTATAGCAACTG	CCTGAAAGGCAGGTATAGCAACTGAGGATA	AGG	5	0.6631	AAAGGCAGGTATAGCAACTG	1	ACPP	0.00107543	0.00449391	0.00302676	0	0.00549107	0.00210152	0	0	0	0.00192086	0	0.00233702	0.0014748
55	ACPP	NM_001099.4	NC_000003.12	132317543	antisense	ACTCCTTGGCTAGTACACTT	TTCAACTCCTTGGCTAGTACACTTCGGTCT	CGG	1	0.6225	ACTCCTTGGCTAGTACACTT	2	ACPP	0.00215086	0	0.00201784	0.00204746	0.00109821	0.00105076	0.00248444	0	0	0	0	0	0
55	ACPP	NM_001099.4	NC_000003.12	132342640	sense	CTACGACCCTTTATATTGTG	AAGTCTACGACCCTTTATATTGTGAGGTAA	AGG	6	0.6059	CTACGACCCTTTATATTGTG	0	ACPP	0	0	0	0	0.00109821	0.00105076	0.00124222	0	0	0	0	0.00116851	0
56	ACRV1	NM_001612.5	NC_000011.10	125678024	sense	GCTGAAGGTGAGCATACTGT	ACATGCTGAAGGTGAGCATACTGTAGGTGA	AGG	2	0.7132	GCTGAAGGTGAGCATACTGT	0	ACRV1	0	0	0.00302676	0.00409492	0.00329464	0.00735534	0.0062111	0.00465578	0.0106705	0.00384172	0.00747217	0.0105166	0.00884877
56	ACRV1	NM_001612.5	NC_000011.10	125677842	sense	TTCAGGTGAGCACGCTTCAG	AGCCTTCAGGTGAGCACGCTTCAGGGGAAC	GGG	2	0.5903	TTCAGGTGAGCACGCTTCAG	0	ACRV1	0	0	0	0.00409492	0.00109821	0.00525381	0.00248444	0	0.00118561	0.00096043	0.00298887	0.00350553	0.0014748
56	ACRV1	NM_001612.5	NC_000011.10	125678115	sense	TGGTTCAAGCAAGCACACTG	AGCATGGTTCAAGCAAGCACACTGTGGCCG	TGG	2	0.7528	TGGTTCAAGCAAGCACACTG	2	ACRV1	0.00215086	0	0.00201784	0.00204746	0	0	0	0	0	0	0	0	0
56	ACRV1	NM_001612.5	NC_000011.10	125677960	antisense	CCTGACTCAAGCTCACTCAA	TTCACCTGACTCAAGCTCACTCAAAGGCTG	AGG	2	0.6207	CCTGACTCAAGCTCACTCAA	0	ACRV1	0	0	0	0	0	0	0	0	0	0	0	0	0
58	ACTA1	NM_001100.3	NC_000001.11	229432329	antisense	TCAGGTAGTCGGTGAGATCG	TTCATCAGGTAGTCGGTGAGATCGCGGCCC	CGG	4	0.6454	TCAGGTAGTCGGTGAGATCG	0	ACTA1	0	0	0.00100892	0	0.00109821	0.00630457	0.00496888	0.00465578	0.00948485	0.00288129	0.010461	0.00584255	0.00294959
58	ACTA1	NM_001100.3	NC_000001.11	229432721	sense	CTTCTACAACGAGCTTCGCG	ACACCTTCTACAACGAGCTTCGCGTGGCTC	TGG	3	0.6569	CTTCTACAACGAGCTTCGCG	0	ACTA1	0	0	0	0.00409492	0	0	0	0	0	0	0	0	0
58	ACTA1	NM_001100.3	NC_000001.11	229432847	sense	GGGTCAGAAAGATTCCTACG	GTATGGGTCAGAAAGATTCCTACGTGGGCG	TGG	3	0.7674	GGGTCAGAAAGATTCCTACG	0	ACTA1	0	0	0	0	0.00109821	0	0	0	0	0	0	0	0
58	ACTA1	NM_001100.3	NC_000001.11	229433046	sense	GGTGAAAGCCGGCTTCGCCG	GCCTGGTGAAAGCCGGCTTCGCCGGGGATG	GGG	2	0.6673	GGTGAAAGCCGGCTTCGCCG	0	ACTA1	0	0	0.00100892	0	0.00109821	0	0	0	0	0	0	0	0
59	ACTA2	NM_001613.2	NC_000010.11	88943894	antisense	GAAGCTCATTGTAGAAAGAG	ACACGAAGCTCATTGTAGAAAGAGTGGTGC	TGG	4	0.6435	GAAGCTCATTGTAGAAAGAG	0	ACTA2	0	0.00149797	0	0	0.00109821	0.00210152	0	0	0	0.00096043	0.00149443	0.00116851	0.0014748
59	ACTA2	NM_001613.2	NC_000010.11	88948802	sense	GACGTCCCAGACATCAGGTG	GTGGGACGTCCCAGACATCAGGTGAGGAAA	AGG	2	0.6813	GACGTCCCAGACATCAGGTG	1	ACTA2	0.00107543	0	0.00100892	0	0.00109821	0.00210152	0.00124222	0	0.00118561	0.00192086	0	0	0.0014748
59	ACTA2	NM_001613.2	NC_000010.11	88941238	antisense	GGCCTCACCAGTAGTAACGA	CACAGGCCTCACCAGTAGTAACGAAGGAAT	AGG	6	0.6723	GGCCTCACCAGTAGTAACGA	1	ACTA2	0.00107543	0	0	0	0	0.00210152	0.00124222	0	0	0	0	0	0
59	ACTA2	NM_001613.2	NC_000010.11	88941824	sense	CATGTATGTGGCTATCCAGG	CAGCCATGTATGTGGCTATCCAGGCGGTGC	CGG	5	0.7119	CATGTATGTGGCTATCCAGG	0	ACTA2	0	0	0	0	0.00109821	0	0.00124222	0.00155193	0	0	0	0.00116851	0
60	ACTB	NM_001101.3	NC_000007.14	5529358	sense	GGATTCCTATGTGGGCGACG	AGAAGGATTCCTATGTGGGCGACGAGGCCC	AGG	3	0.6727	GGATTCCTATGTGGGCGACG	0	ACTB	0	0	0.00201784	0.00204746	0.00219643	0.00420305	0.00124222	0.00155193	0	0.00288129	0.00149443	0	0.00589918
60	ACTB	NM_001101.3	NC_000007.14	5529174	antisense	TCACCTGGGTCATCTTCTCG	CCACTCACCTGGGTCATCTTCTCGCGGTTG	CGG	3	0.6436	TCACCTGGGTCATCTTCTCG	2	ACTB	0.00215086	0.00299594	0.00403568	0	0.00219643	0.00105076	0.00248444	0.00155193	0.00237121	0	0	0	0.00294959
60	ACTB	NM_001101.3	NC_000007.14	5528355	sense	AAGAGCTACGAGCTGCCTGA	GGAGAAGAGCTACGAGCTGCCTGACGGCCA	CGG	4	0.6587	AAGAGCTACGAGCTGCCTGA	2	ACTB	0.00215086	0.00149797	0.00100892	0	0.00109821	0	0.00124222	0.00155193	0.00711364	0.00096043	0	0.00233702	0.0014748
60	ACTB	NM_001101.3	NC_000007.14	5528670	antisense	CGTACAGGGATAGCACAGCC	GAGGCGTACAGGGATAGCACAGCCTGGATA	TGG	4	0.6177	CGTACAGGGATAGCACAGCC	0	ACTB	0	0	0.00100892	0.00614238	0	0	0	0	0	0	0	0	0
70	ACTC1	NM_005159.4	NC_000015.10	34794717	antisense	CGATGGACGGGAAGACAGCG	CCCACGATGGACGGGAAGACAGCGCGGGGC	CGG	2	0.6631	CGATGGACGGGAAGACAGCG	1	ACTC1	0.00107543	0	0.00100892	0.00204746	0.00329464	0.00210152	0.00372666	0.00310385	0.00118561	0.00288129	0.00149443	0.00233702	0.0014748
70	ACTC1	NM_005159.4	NC_000015.10	34792461	antisense	TCTTCATGAGGTAGTCAGTG	AGGATCTTCATGAGGTAGTCAGTGAGGTCC	AGG	4	0.6945	TCTTCATGAGGTAGTCAGTG	3	ACTC1	0.00322629	0.00149797	0	0.00409492	0.00109821	0.00105076	0.00248444	0	0.00474243	0	0	0.00116851	0.0014748
70	ACTC1	NM_005159.4	NC_000015.10	34793266	antisense	GGTACGGCCAGAAGCATACA	CTGTGGTACGGCCAGAAGCATACAGGGATA	GGG	3	0.6227	GGTACGGCCAGAAGCATACA	1	ACTC1	0.00107543	0	0.00100892	0	0	0.00105076	0	0	0	0.00192086	0	0	0
70	ACTC1	NM_005159.4	NC_000015.10	34793533	antisense	CTGGGCTTCATCACCTACGT	TGCTCTGGGCTTCATCACCTACGTAGGAGT	AGG	3	0.6815	CTGGGCTTCATCACCTACGT	0	ACTC1	0	0	0.00403568	0	0.00109821	0.00105076	0.00248444	0	0.00118561	0	0	0	0
71	ACTG1	NM_001614.3	NC_000017.11	81511409	antisense	AGCTGTAGCCTCGCTCAGTG	GTGAAGCTGTAGCCTCGCTCAGTGAGGATC	AGG	4	0.7155	AGCTGTAGCCTCGCTCAGTG	0	ACTG1	0	0.00299594	0.00201784	0.00614238	0.00549107	0.00210152	0.00372666	0.00155193	0.00237121	0.00192086	0.00747217	0.00233702	0.0014748
71	ACTG1	NM_001614.3	NC_000017.11	81511908	sense	CAACAGAGAGAAGATGACTC	AGGCCAACAGAGAGAAGATGACTCAGGTGA	AGG	3	0.5985	CAACAGAGAGAAGATGACTC	1	ACTG1	0.00107543	0.00299594	0.00100892	0	0	0	0	0	0	0	0	0	0.0014748
71	ACTG1	NM_001614.3	NC_000017.11	81512271	antisense	ATGGAAGGAAACACGGCTCG	GACGATGGAAGGAAACACGGCTCGGGGAGC	GGG	2	0.6092	ATGGAAGGAAACACGGCTCG	1	ACTG1	0.00107543	0	0	0.00204746	0.00109821	0	0	0.00155193	0	0.00288129	0.00149443	0	0
71	ACTG1	NM_001614.3	NC_000017.11	81511983	sense	CTTCTACAACGAGCTGCGCG	ACACCTTCTACAACGAGCTGCGCGTGGCCC	TGG	3	0.6272	CTTCTACAACGAGCTGCGCG	0	ACTG1	0	0.00149797	0	0	0	0	0	0	0	0	0.00149443	0	0
72	ACTG2	NM_001615.3	NC_000002.12	73913485	antisense	TGAATCCAGGACGATGCCTG	CACCTGAATCCAGGACGATGCCTGTGGACA	TGG	6	0.6499	TGAATCCAGGACGATGCCTG	3	ACTG2	0.00322629	0.00299594	0.00100892	0.00614238	0.00549107	0.00315229	0.00869554	0.00620771	0.00829925	0.00576258	0.0164388	0.00701107	0.0117984
72	ACTG2	NM_001615.3	NC_000002.12	73914799	sense	AGAGCTATGAGCTGCCAGAT	GAGAAGAGCTATGAGCTGCCAGATGGGCAG	GGG	7	0.5777	AGAGCTATGAGCTGCCAGAT	1	ACTG2	0.00107543	0.00149797	0.00100892	0.00204746	0.00219643	0.00630457	0.0062111	0.00775964	0.00474243	0.00672301	0.00298887	0.00350553	0.00294959
72	ACTG2	NM_001615.3	NC_000002.12	73913638	antisense	CTGGATACCTGTGGTCACAA	GGGGCTGGATACCTGTGGTCACAAAGGAAT	AGG	6	0.6129	CTGGATACCTGTGGTCACAA	1	ACTG2	0.00107543	0	0.00302676	0.00409492	0.00109821	0	0.00124222	0	0	0.00288129	0	0	0.0014748
72	ACTG2	NM_001615.3	NC_000002.12	73902449	antisense	TGATGATGCCGTGTTCAATG	TTGGTGATGATGCCGTGTTCAATGGGGTAT	GGG	3	0.7603	TGATGATGCCGTGTTCAATG	1	ACTG2	0.00107543	0.00149797	0.00302676	0.00409492	0.00329464	0.00105076	0.00496888	0.00155193	0	0.00384172	0	0.00233702	0
81	ACTN4	NM_004924.4	NC_000019.10	38700661	sense	ACAGATCGAGAACATTGATG	GCACACAGATCGAGAACATTGATGAGGACT	AGG	2	0.6861	ACAGATCGAGAACATTGATG	0	ACTN4	0	0.00299594	0	0	0.00219643	0	0	0	0.00118561	0	0.00149443	0	0
81	ACTN4	NM_004924.4	NC_000019.10	38724064	sense	GTTCATCGTCCATACCATCG	ACATGTTCATCGTCCATACCATCGAGGAGA	AGG	14	0.7726	GTTCATCGTCCATACCATCG	1	ACTN4	0.00107543	0	0.00201784	0	0	0	0	0	0.00118561	0.00096043	0	0	0
81	ACTN4	NM_004924.4	NC_000019.10	38723648	sense	ACTCCCACAATGTCAACACC	TACGACTCCCACAATGTCAACACCCGGTGC	CGG	13	0.67	ACTCCCACAATGTCAACACC	0	ACTN4	0	0	0.00403568	0.00614238	0	0.00105076	0.00124222	0	0.00237121	0	0	0.00233702	0
81	ACTN4	NM_004924.4	NC_000019.10	38717193	antisense	TGGGCGGCTTGTGCACACGC	ACCTTGGGCGGCTTGTGCACACGCCGGTAG	CGG	10	0.68	TGGGCGGCTTGTGCACACGC	0	ACTN4	0	0	0	0	0.00109821	0	0	0	0	0	0	0	0
86	ACTL6A	NM_004301.4	NC_000003.12	179576884	sense	AGAAGTTGCCTCAGGTTACG	AAAGAGAAGTTGCCTCAGGTTACGAGGTCT	AGG	8	0.6424	AGAAGTTGCCTCAGGTTACG	1	ACTL6A	0.00107543	0	0.00504459	0.0102373	0.00549107	0.0126091	0.03354	0.0232789	0.039125	0.0355359	0.0388553	0.0385609	0.0516179
86	ACTL6A	NM_004301.4	NC_000003.12	179570209	sense	TGTTCCGAGGGAGAATATGG	TGCGTGTTCCGAGGGAGAATATGGAGGCCA	AGG	3	0.7058	TGTTCCGAGGGAGAATATGG	2	ACTL6A	0.00215086	0.00149797	0.00100892	0	0	0.00105076	0	0	0	0.00096043	0.00149443	0	0
86	ACTL6A	NM_004301.4	NC_000003.12	179570082	antisense	ACCACCATACCAATAGCTGT	TTCTACCACCATACCAATAGCTGTAGGAAA	AGG	3	0.6978	ACCACCATACCAATAGCTGT	4	ACTL6A	0.00430172	0.00149797	0.00100892	0	0	0	0.00124222	0.00155193	0.00118561	0	0	0	0
86	ACTL6A	NM_004301.4	NC_000003.12	179576289	sense	ACTGCAATTCCAGTCCACGA	TACCACTGCAATTCCAGTCCACGATGGCTA	TGG	6	0.7355	ACTGCAATTCCAGTCCACGA	4	ACTL6A	0.00430172	0	0.00201784	0	0	0	0	0	0	0	0	0	0
87	ACTN1	NM_001102.3	NC_000014.9	68885527	antisense	GCAGGGCCTTGATCTCCGAG	TTGAGCAGGGCCTTGATCTCCGAGAGGGTG	AGG	12	0.7161	GCAGGGCCTTGATCTCCGAG	1	ACTN1	0.00107543	0.00299594	0.00302676	0.00409492	0.00988392	0.00630457	0.00869554	0.00465578	0.00829925	0.00384172	0.010461	0.0175277	0.014748
87	ACTN1	NM_001102.3	NC_000014.9	68892257	sense	GGATCCGCCGCACAATCCCG	GAGTGGATCCGCCGCACAATCCCGTGGCTG	TGG	10	0.6298	GGATCCGCCGCACAATCCCG	1	ACTN1	0.00107543	0	0.00201784	0	0	0	0.00124222	0.00310385	0.00118561	0.00288129	0.0044833	0.00116851	0.0014748
87	ACTN1	NM_001102.3	NC_000014.9	68890273	sense	CAGGACATCAACAATGCCTG	CCCACAGGACATCAACAATGCCTGGGGCTG	GGG	11	0.6889	CAGGACATCAACAATGCCTG	0	ACTN1	0	0	0	0.00204746	0	0.00105076	0.00124222	0.00155193	0	0	0	0	0.0014748
87	ACTN1	NM_001102.3	NC_000014.9	68884792	sense	GGCCCTAACTCAGAAGCGAA	TGGGGGCCCTAACTCAGAAGCGAAGGGAAG	GGG	13	0.6428	GGCCCTAACTCAGAAGCGAA	2	ACTN1	0.00215086	0.00149797	0.00100892	0	0	0	0	0	0	0	0	0	0
88	ACTN2	NM_001103.3	NC_000001.11	236731244	antisense	CCAGGTTAATATTTCCTATG	ATGGCCAGGTTAATATTTCCTATGGGGTCA	GGG	7	0.6531	CCAGGTTAATATTTCCTATG	0	ACTN2	0	0.00299594	0	0	0.00109821	0	0.00248444	0	0.00118561	0.00096043	0.00149443	0	0
88	ACTN2	NM_001103.3	NC_000001.11	236744674	sense	CGAGTCGGCGTCGCTGACAG	ATTACGAGTCGGCGTCGCTGACAGAGGTGC	AGG	12	0.6516	CGAGTCGGCGTCGCTGACAG	0	ACTN2	0	0	0	0.00204746	0.00109821	0.00105076	0.00372666	0.00155193	0.00237121	0.00096043	0	0.00584255	0
88	ACTN2	NM_001103.3	NC_000001.11	236720139	antisense	TGATGGTCCAGATCATACCC	AGGATGATGGTCCAGATCATACCCAGGGTC	AGG	4	0.6389	TGATGGTCCAGATCATACCC	4	ACTN2	0.00430172	0.00149797	0.00201784	0	0	0	0	0	0.00118561	0	0	0.00116851	0
88	ACTN2	NM_001103.3	NC_000001.11	236739404	sense	AGGACTTCCGGGATTACCGC	CTGGAGGACTTCCGGGATTACCGCCGGAAG	CGG	10	0.6326	AGGACTTCCGGGATTACCGC	1	ACTN2	0.00107543	0	0.00100892	0	0	0	0	0	0	0	0	0	0
89	ACTN3	NM_001104.3	NC_000011.10	66560222	sense	TGCAACTGGAGTTTGCCCGG	CGGCTGCAACTGGAGTTTGCCCGGCGGGCC	CGG	14	0.6372	TGCAACTGGAGTTTGCCCGG	0	ACTN3	0	0	0	0	0	0.00105076	0	0.00310385	0.00355682	0.00384172	0	0	0.0014748
89	ACTN3	NM_001104.3	NC_000011.10	66559982	sense	CAGTGAGCTGGACTACCACG	CTCCCAGTGAGCTGGACTACCACGAGGCAG	AGG	13	0.7488	CAGTGAGCTGGACTACCACG	2	ACTN3	0.00215086	0.00299594	0.00201784	0.00204746	0.00219643	0	0.00372666	0.00465578	0.00355682	0.00288129	0.00298887	0.00233702	0
89	ACTN3	NM_001104.3	NC_000011.10	66551585	antisense	GTCCAGGGCCTTGTTAACGT	TGAAGTCCAGGGCCTTGTTAACGTTGGCGA	TGG	3	0.6204	GTCCAGGGCCTTGTTAACGT	1	ACTN3	0.00107543	0	0.00100892	0	0.00219643	0.00210152	0.00372666	0	0.00118561	0.00096043	0	0	0
89	ACTN3	NM_001104.3	NC_000011.10	66557743	sense	CCATGGCTGGAGAACCGTGT	TGTCCCATGGCTGGAGAACCGTGTGGGTGA	GGG	10	0.6524	CCATGGCTGGAGAACCGTGT	0	ACTN3	0	0.00149797	0	0	0.00109821	0.00315229	0.00248444	0	0.00237121	0	0	0	0
90	ACVR1	NM_001105.4	NC_000002.12	157780499	antisense	GCCATCGTTGATGCTCAGTG	GGAAGCCATCGTTGATGCTCAGTGAGGAAA	AGG	4	0.7145	GCCATCGTTGATGCTCAGTG	0	ACVR1	0	0.00149797	0.00403568	0	0.00329464	0.00420305	0.00248444	0.00310385	0.00118561	0.00192086	0.00149443	0.00116851	0.0014748
90	ACVR1	NM_001105.4	NC_000002.12	157774093	sense	ATTACACTGTTGGAGTGTGT	CCAGATTACACTGTTGGAGTGTGTCGGTAA	CGG	6	0.6543	ATTACACTGTTGGAGTGTGT	0	ACVR1	0	0	0.00403568	0	0.00219643	0.00105076	0.00124222	0	0.00474243	0	0.0044833	0.00350553	0
90	ACVR1	NM_001105.4	NC_000002.12	157770440	antisense	CCATGACTTCTCATCACGGG	TGAACCATGACTTCTCATCACGGGAGGAGA	AGG	7	0.6777	CCATGACTTCTCATCACGGG	1	ACVR1	0.00107543	0	0	0	0.00109821	0.00105076	0.00124222	0	0.00118561	0	0.00298887	0	0
90	ACVR1	NM_001105.4	NC_000002.12	157780361	sense	CTGGTGTAACAGGAACATCA	GGGACTGGTGTAACAGGAACATCACGGCCC	CGG	4	0.7205	CTGGTGTAACAGGAACATCA	0	ACVR1	0	0	0.00100892	0	0	0	0	0	0	0	0	0	0
91	ACVR1B	NM_004302.4	NC_000012.12	51981034	sense	AAGAGATTATTGGCAAGGGT	TTACAAGAGATTATTGGCAAGGGTCGGTTT	CGG	4	0.5791	AAGAGATTATTGGCAAGGGT	1	ACVR1B	0.00107543	0	0	0	0	0	0	0	0	0	0.00149443	0	0
91	ACVR1B	NM_004302.4	NC_000012.12	51984059	antisense	CCGGTTCAGATAATCAAACA	TGTACCGGTTCAGATAATCAAACAGGGACC	GGG	5	0.6774	CCGGTTCAGATAATCAAACA	2	ACVR1B	0.00215086	0	0	0.00204746	0	0	0	0	0	0	0	0	0
91	ACVR1B	NM_004302.4	NC_000012.12	51975319	sense	CTACACGTGTGAGACAGATG	CCAACTACACGTGTGAGACAGATGGGGCCT	GGG	2	0.7258	CTACACGTGTGAGACAGATG	1	ACVR1B	0.00107543	0.00149797	0	0	0	0	0	0	0	0	0	0	0
91	ACVR1B	NM_004302.4	NC_000012.12	51976333	sense	ACTTGACTCAGGTCACCTCA	TCTCACTTGACTCAGGTCACCTCAAGGAGC	AGG	3	0.6338	ACTTGACTCAGGTCACCTCA	0	ACVR1B	0	0.00149797	0	0	0	0	0.00124222	0	0	0	0	0	0
92	ACVR2A	NM_001278579.1	NC_000002.12	147915306	sense	CCAGTTGCTTAACGAATATG	AAGCCCAGTTGCTTAACGAATATGTGGCTG	TGG	6	0.5776	CCAGTTGCTTAACGAATATG	3	ACVR2A	0.00322629	0	0	0.00204746	0	0.00105076	0	0	0.00118561	0	0	0	0.00294959
92	ACVR2A	NM_001278579.1	NC_000002.12	147918521	sense	ATTGCAGAAACCATGGCTAG	TCATATTGCAGAAACCATGGCTAGAGGATT	AGG	8	0.6338	ATTGCAGAAACCATGGCTAG	2	ACVR2A	0.00215086	0	0.00201784	0.00409492	0	0.00105076	0.00372666	0	0	0.00096043	0	0	0.0014748
92	ACVR2A	NM_001278579.1	NC_000002.12	147915221	antisense	AGTGGTTTCAAACCTAGTAA	CTGCAGTGGTTTCAAACCTAGTAATGGAGA	TGG	6	0.6383	AGTGGTTTCAAACCTAGTAA	2	ACVR2A	0.00215086	0.00149797	0	0	0	0	0	0	0	0	0	0	0
92	ACVR2A	NM_001278579.1	NC_000002.12	147917386	antisense	CCAAAGATCCACATCAACAC	TCAGCCAAAGATCCACATCAACACTGGTGC	TGG	7	0.6148	CCAAAGATCCACATCAACAC	0	ACVR2A	0	0	0	0	0	0	0	0	0	0	0	0	0
93	ACVR2B	NM_001106.3	NC_000003.12	38478269	antisense	ATGTCCACATGACCGTAGGG	ATGGATGTCCACATGACCGTAGGGGGGCTT	GGG	4	0.7089	ATGTCCACATGACCGTAGGG	0	ACVR2B	0	0	0	0	0.00109821	0.00105076	0.00372666	0.00155193	0.00237121	0.00096043	0.00149443	0.00233702	0
93	ACVR2B	NM_001106.3	NC_000003.12	38477363	sense	CTGGAGCGCACCAACCAGAG	GGAGCTGGAGCGCACCAACCAGAGCGGCCT	CGG	2	0.6908	CTGGAGCGCACCAACCAGAG	1	ACVR2B	0.00107543	0.00149797	0.00201784	0	0	0	0	0.00155193	0	0.00192086	0	0	0
93	ACVR2B	NM_001106.3	NC_000003.12	38479822	sense	ACAAGCCGTCTATTGCCCAC	GGCCACAAGCCGTCTATTGCCCACAGGTAC	AGG	7	0.6487	ACAAGCCGTCTATTGCCCAC	0	ACVR2B	0	0.00149797	0.00100892	0	0.00109821	0.00105076	0.00124222	0	0	0	0	0	0
93	ACVR2B	NM_001106.3	NC_000003.12	38477490	sense	ATGACTTCAACTGCTACGAT	CTAGATGACTTCAACTGCTACGATAGGTAC	AGG	2	0.6221	ATGACTTCAACTGCTACGAT	0	ACVR2B	0	0.00149797	0	0	0	0	0	0	0	0	0	0	0
94	ACVRL1	NM_000020.2	NC_000012.12	51915252	antisense	CTGCGTGCTCGAGTTGCGGG	ACAGCTGCGTGCTCGAGTTGCGGGAGGTCA	AGG	7	0.639	CTGCGTGCTCGAGTTGCGGG	1	ACVRL1	0.00107543	0	0.00201784	0.00204746	0.00439285	0.00420305	0.0062111	0.00465578	0.00474243	0.00576258	0.0164388	0.00584255	0.00737398
94	ACVRL1	NM_000020.2	NC_000012.12	51914514	antisense	CCAGGACTGTTCATCCCTCG	GGAACCAGGACTGTTCATCCCTCGAGGAGA	AGG	6	0.6924	CCAGGACTGTTCATCCCTCG	1	ACVRL1	0.00107543	0	0	0	0.00219643	0.00210152	0.00124222	0.00310385	0.00118561	0.00096043	0	0.00116851	0
94	ACVRL1	NM_000020.2	NC_000012.12	51913998	sense	TGGACAGTGACTGCACCACA	CTCCTGGACAGTGACTGCACCACAGGGAGT	GGG	5	0.653	TGGACAGTGACTGCACCACA	1	ACVRL1	0.00107543	0	0.00100892	0.00204746	0.00109821	0	0.00124222	0	0	0.00096043	0	0.00116851	0
94	ACVRL1	NM_000020.2	NC_000012.12	51913235	sense	AGGCACCCCCAGGAACATCG	GGGGAGGCACCCCCAGGAACATCGGGGCTG	GGG	3	0.6947	AGGCACCCCCAGGAACATCG	1	ACVRL1	0.00107543	0.00149797	0.00100892	0.00204746	0	0	0	0	0	0	0	0	0
95	ACY1	NM_000666.2	NC_000003.12	51987036	sense	CCATGCCTCACGCTTCATGG	CAGGCCATGCCTCACGCTTCATGGAGGACA	AGG	9	0.6856	CCATGCCTCACGCTTCATGG	0	ACY1	0	0.00449391	0.00302676	0.00204746	0.00219643	0.00210152	0	0.00155193	0	0.00192086	0	0	0
95	ACY1	NM_000666.2	NC_000003.12	51986314	antisense	AGGCACAAAGGTCATGTGGA	TACCAGGCACAAAGGTCATGTGGATGGTTC	TGG	6	0.6299	AGGCACAAAGGTCATGTGGA	3	ACY1	0.00322629	0	0.00100892	0.00409492	0.00219643	0	0	0	0.00118561	0.00096043	0	0	0
95	ACY1	NM_000666.2	NC_000003.12	51987353	antisense	TAGCTTAGTCAGGTTCACGG	CCTCTAGCTTAGTCAGGTTCACGGAGGTCA	AGG	11	0.7857	TAGCTTAGTCAGGTTCACGG	2	ACY1	0.00215086	0	0.00201784	0	0	0	0	0.00155193	0	0	0	0	0
95	ACY1	NM_000666.2	NC_000003.12	51984127	antisense	GCTGGACAGTGCGGATACGC	TTGGGCTGGACAGTGCGGATACGCAGGTAC	AGG	2	0.6242	GCTGGACAGTGCGGATACGC	0	ACY1	0	0.00449391	0.00302676	0.00204746	0.00219643	0	0	0	0	0	0	0	0
97	ACYP1	NM_001107.4	NC_000014.9	75053613	sense	TGGGTCCAGAACACTGACCG	AGGCTGGGTCCAGAACACTGACCGGGGCAC	GGG	3	0.6699	TGGGTCCAGAACACTGACCG	0	ACYP1	0	0	0.00403568	0.00204746	0.00329464	0.00105076	0.00124222	0.00310385	0	0.00096043	0.00149443	0	0.00294959
97	ACYP1	NM_001107.4	NC_000014.9	75053589	sense	ACAGTGCAAGGACAATTGCA	GGGCACAGTGCAAGGACAATTGCAAGGTCC	AGG	3	0.6663	ACAGTGCAAGGACAATTGCA	2	ACYP1	0.00215086	0	0.00100892	0.00204746	0.00439285	0.00315229	0	0.00310385	0	0.00288129	0.00149443	0.00116851	0
97	ACYP1	NM_001107.4	NC_000014.9	75053646	sense	TAGGCTGAGGGTAAAAAGCT	CCCTTAGGCTGAGGGTAAAAAGCTGGGATT	GGG	3	0.5859	TAGGCTGAGGGTAAAAAGCT	0	ACYP1	0	0	0	0	0.00109821	0	0	0.00310385	0	0.00096043	0	0	0
97	ACYP1	NM_001107.4	NC_000014.9	75053569	antisense	TTCCTGCATATGACGCACCT	GCCATTCCTGCATATGACGCACCTTGGAGA	TGG	3	0.5651	TTCCTGCATATGACGCACCT	0	ACYP1	0	0.00149797	0	0	0	0	0	0	0	0	0	0	0
98	ACYP2	NM_138448.3	NC_000002.12	54115752	sense	GAGGTGTTCGGAAGAGTGCA	CTACGAGGTGTTCGGAAGAGTGCAGGGTAG	GGG	1	0.6274	GAGGTGTTCGGAAGAGTGCA	1	ACYP2	0.00107543	0	0	0	0.00109821	0.00420305	0.00124222	0	0.00118561	0	0.00149443	0	0.0014748
98	ACYP2	NM_138448.3	NC_000002.12	54115724	sense	CGCCCAGTCACTCAAATCCG	CTACCGCCCAGTCACTCAAATCCGTGGACT	TGG	1	0.6097	CGCCCAGTCACTCAAATCCG	1	ACYP2	0.00107543	0.00149797	0.00302676	0	0.00219643	0	0	0	0.00118561	0	0	0	0.0014748
98	ACYP2	NM_138448.3	NC_000002.12	54138707	sense	ACCAGCAAAGGCACCGTGAC	GAATACCAGCAAAGGCACCGTGACAGGCCA	AGG	3	0.48	ACCAGCAAAGGCACCGTGAC	0	ACYP2	0	0.00449391	0.00302676	0.00204746	0.00109821	0.00210152	0.00248444	0.00155193	0.00118561	0.00192086	0.00597773	0.00233702	0
98	ACYP2	NM_138448.3	NC_000002.12	54138667	sense	TGAAGCTAGGAAAATAGGAG	AAGATGAAGCTAGGAAAATAGGAGTGGTTG	TGG	3	0.6445	TGAAGCTAGGAAAATAGGAG	3	ACYP2	0.00322629	0.00449391	0	0	0.00219643	0	0.00124222	0	0.00237121	0	0	0.00116851	0
100	ADA	NM_000022.2	NC_000020.11	44624318	sense	CACAGACTGGTCCCCCAAGG	CGCCCACAGACTGGTCCCCCAAGGTGGTGG	TGG	6	0.6465	CACAGACTGGTCCCCCAAGG	0	ADA	0	0.00149797	0.00100892	0	0	0.00210152	0.00248444	0.00155193	0.00118561	0.00480215	0	0.00233702	0.00294959
100	ADA	NM_000022.2	NC_000020.11	44623042	sense	TCACCGTACTGTCCACGCCG	GCATTCACCGTACTGTCCACGCCGGGGAGG	GGG	7	0.7156	TCACCGTACTGTCCACGCCG	3	ADA	0.00322629	0.00299594	0.00605351	0.00818984	0.00658928	0	0.00124222	0	0.00118561	0.00096043	0.00298887	0.00116851	0
100	ADA	NM_000022.2	NC_000020.11	44629136	sense	TCCCAGCTAACACAGCAGAG	GCCCTCCCAGCTAACACAGCAGAGGGGCTG	GGG	3	0.7127	TCCCAGCTAACACAGCAGAG	0	ADA	0	0	0.00100892	0	0	0	0	0	0	0	0	0	0
100	ADA	NM_000022.2	NC_000020.11	44622910	sense	TGGACATACTCAAGACAGAG	GCTGTGGACATACTCAAGACAGAGCGGCTG	CGG	8	0.7439	TGGACATACTCAAGACAGAG	0	ADA	0	0	0	0	0.00109821	0	0.00124222	0	0	0	0	0	0
101	ADAM8	NM_001109.4	NC_000010.11	133273813	antisense	AGTCCGGGTACCCCTCTACG	GCTGAGTCCGGGTACCCCTCTACGTGGCCC	TGG	5	0.7065	AGTCCGGGTACCCCTCTACG	2	ADAM8	0.00215086	0.00149797	0.00504459	0	0.00658928	0.00525381	0.00869554	0.00155193	0.00592803	0.00672301	0.00597773	0.00233702	0.00294959
101	ADAM8	NM_001109.4	NC_000010.11	133271583	antisense	CAAACAGGTTCCCACACACG	TCCACAAACAGGTTCCCACACACGGGGCCG	GGG	12	0.6683	CAAACAGGTTCCCACACACG	0	ADAM8	0	0	0.00100892	0.00409492	0.00549107	0.00105076	0	0	0.00118561	0.00192086	0	0	0
101	ADAM8	NM_001109.4	NC_000010.11	133275486	antisense	CCAGCTTAGACTCACCAAGT	CAGGCCAGCTTAGACTCACCAAGTGGGAGG	GGG	2	0.6842	CCAGCTTAGACTCACCAAGT	0	ADAM8	0	0.00149797	0	0.00204746	0.00219643	0	0	0	0	0.00096043	0	0	0
101	ADAM8	NM_001109.4	NC_000010.11	133272991	antisense	CCACATACAGCTCCACGTAG	ACGACCACATACAGCTCCACGTAGCGGGTC	CGG	7	0.6904	CCACATACAGCTCCACGTAG	0	ADAM8	0	0.00299594	0	0	0	0	0	0	0	0	0	0	0
102	ADAM10	NM_001110.3	NC_000015.10	58621585	sense	GGAAATGGAATGGTAGAACA	TTGTGGAAATGGAATGGTAGAACAAGGTGA	AGG	11	0.716	GGAAATGGAATGGTAGAACA	2	ADAM10	0.00215086	0	0	0.00204746	0.00109821	0	0	0	0	0	0	0	0
102	ADAM10	NM_001110.3	NC_000015.10	58682295	sense	TTTCAACCTACGAATGAAGA	GACATTTCAACCTACGAATGAAGAGGGACA	GGG	3	0.6597	TTTCAACCTACGAATGAAGA	2	ADAM10	0.00215086	0.00149797	0	0	0	0	0	0.00155193	0	0	0	0	0
102	ADAM10	NM_001110.3	NC_000015.10	58665175	sense	CCCATAAATACGGTCCTCAG	TATCCCCATAAATACGGTCCTCAGGGGGGC	GGG	5	0.6873	CCCATAAATACGGTCCTCAG	1	ADAM10	0.00107543	0	0.00201784	0	0	0.00105076	0	0	0	0	0	0	0
102	ADAM10	NM_001110.3	NC_000015.10	58679258	antisense	TTCCATCAATAACAGACCCA	AATCTTCCATCAATAACAGACCCATGGCTA	TGG	4	0.6205	TTCCATCAATAACAGACCCA	1	ADAM10	0.00107543	0.00149797	0	0	0	0.00105076	0	0	0	0	0	0	0
103	ADAR	NM_001111.4	NC_000001.11	154597907	antisense	GTGCATACACTCAAGCAGTG	ATTTGTGCATACACTCAAGCAGTGTGGTGA	TGG	4	0.7835	GTGCATACACTCAAGCAGTG	2	ADAR	0.00215086	0	0	0.00204746	0.00109821	0.00105076	0	0	0	0	0	0	0.0014748
103	ADAR	NM_001111.4	NC_000001.11	154590308	antisense	CGTTCTCCCCAATCAAGACA	TTCTCGTTCTCCCCAATCAAGACACGGAGA	CGG	7	0.6314	CGTTCTCCCCAATCAAGACA	0	ADAR	0	0.00149797	0.00302676	0.00204746	0	0.00105076	0.00124222	0.00310385	0.00118561	0.00096043	0	0.00116851	0
103	ADAR	NM_001111.4	NC_000001.11	154601175	antisense	TTCTTGTAGGGTGAACACCG	CAGTTTCTTGTAGGGTGAACACCGTGGCAA	TGG	2	0.7702	TTCTTGTAGGGTGAACACCG	1	ADAR	0.00107543	0	0.00100892	0	0	0	0	0	0	0	0	0	0
103	ADAR	NM_001111.4	NC_000001.11	154602282	antisense	AGGCAATCAACACCTCTCTG	GGAAAGGCAATCAACACCTCTCTGTGGCAG	TGG	2	0.6828	AGGCAATCAACACCTCTCTG	0	ADAR	0	0.00149797	0.00302676	0	0	0	0	0	0	0	0	0	0
104	ADARB1	NM_001112.3	NC_000021.9	45183408	sense	TTCAGAAATCAGAGCGAGGG	ATCTTTCAGAAATCAGAGCGAGGGGGGTTT	GGG	7	0.6369	TTCAGAAATCAGAGCGAGGG	1	ADARB1	0.00107543	0	0.00100892	0	0	0.00105076	0	0	0.00118561	0.00192086	0.00149443	0.00116851	0.0014748
104	ADARB1	NM_001112.3	NC_000021.9	45176269	antisense	TTGGAGCCCACGTAAAAGGG	CCCATTGGAGCCCACGTAAAAGGGAGGCTC	AGG	4	0.6819	TTGGAGCCCACGTAAAAGGG	2	ADARB1	0.00215086	0.00299594	0.00302676	0	0.00219643	0.00315229	0.00248444	0.00310385	0.00355682	0	0.0044833	0.00350553	0
104	ADARB1	NM_001112.3	NC_000021.9	45182661	sense	GGTGAATACATGAGTGATCG	TAATGGTGAATACATGAGTGATCGTGGCCT	TGG	6	0.7022	GGTGAATACATGAGTGATCG	3	ADARB1	0.00322629	0.00299594	0.00100892	0.00204746	0.00109821	0.00210152	0	0	0	0	0	0.00233702	0
104	ADARB1	NM_001112.3	NC_000021.9	45180365	antisense	TCAGGTCACCAAACTTACCC	TCGGTCAGGTCACCAAACTTACCCAGGACC	AGG	5	0.6612	TCAGGTCACCAAACTTACCC	3	ADARB1	0.00322629	0.00449391	0.00302676	0	0	0	0	0.00155193	0.00118561	0	0	0	0
105	ADARB2	NM_018702.3	NC_000010.11	1363155	sense	GTGGACGGCAGGACGTTCGA	GAGCGTGGACGGCAGGACGTTCGAGGGCTC	GGG	3	0.6503	GTGGACGGCAGGACGTTCGA	1	ADARB2	0.00107543	0.00299594	0.00302676	0	0.00109821	0.00525381	0.00248444	0.00310385	0.00118561	0.00096043	0.00149443	0.00233702	0.0014748
105	ADARB2	NM_018702.3	NC_000010.11	1233812	sense	CAGAGCGATCGATATTCGTG	GACTCAGAGCGATCGATATTCGTGCGGTTA	CGG	6	0.7418	CAGAGCGATCGATATTCGTG	1	ADARB2	0.00107543	0	0.00201784	0.00204746	0.00219643	0.00210152	0.00372666	0.00155193	0	0.00384172	0	0.00233702	0
105	ADARB2	NM_018702.3	NC_000010.11	1363537	antisense	GGCGTTGGGGAACTGCACGA	GGCAGGCGTTGGGGAACTGCACGAAGGACC	AGG	3	0.6978	GGCGTTGGGGAACTGCACGA	4	ADARB2	0.00430172	0.00299594	0.00504459	0.00409492	0	0.00105076	0	0	0	0	0	0	0
105	ADARB2	NM_018702.3	NC_000010.11	1379095	sense	TCCTGGCATCACAAACACGG	TGAGTCCTGGCATCACAAACACGGAGGATG	AGG	2	0.7683	TCCTGGCATCACAAACACGG	2	ADARB2	0.00215086	0	0.00100892	0	0	0	0	0	0	0	0	0	0
107	ADCY1	NM_021116.2	NC_000007.14	45657747	antisense	CATGTTCAGATCCACCTCGG	CACGCATGTTCAGATCCACCTCGGTGGCTT	TGG	6	0.693	CATGTTCAGATCCACCTCGG	1	ADCY1	0.00107543	0.00149797	0	0	0	0	0	0	0	0.00192086	0.00149443	0.00116851	0.0014748
107	ADCY1	NM_021116.2	NC_000007.14	45660115	sense	AACCGGGTTACGGACATGAG	GTAGAACCGGGTTACGGACATGAGAGGAAC	AGG	7	0.6577	AACCGGGTTACGGACATGAG	1	ADCY1	0.00107543	0	0	0	0.00109821	0	0.00248444	0.00155193	0	0.00384172	0	0	0
107	ADCY1	NM_021116.2	NC_000007.14	45677930	antisense	CGGGGTGGTGTAGACAACGT	TGCCCGGGGTGGTGTAGACAACGTTGGTAG	TGG	9	0.6851	CGGGGTGGTGTAGACAACGT	2	ADCY1	0.00215086	0	0.00100892	0	0.00109821	0.00210152	0	0	0.00237121	0	0	0.00116851	0
107	ADCY1	NM_021116.2	NC_000007.14	45686011	antisense	CCCAGACGAAAGGACCACCA	GGCCCCCAGACGAAAGGACCACCAGGGAAC	GGG	13	0.6379	CCCAGACGAAAGGACCACCA	0	ADCY1	0	0	0.00100892	0	0	0	0.00124222	0.00155193	0	0	0	0	0
108	ADCY2	NM_020546.2	NC_000005.10	7709291	antisense	ACTCCAAGTACCGGGTCATG	CAGGACTCCAAGTACCGGGTCATGCGGACC	CGG	10	0.6554	ACTCCAAGTACCGGGTCATG	0	ADCY2	0	0	0.00201784	0.00204746	0.00439285	0.00420305	0.01118	0.00775964	0.0142273	0.0105647	0.00298887	0.0140221	0.00737398
108	ADCY2	NM_020546.2	NC_000005.10	7690835	sense	TGAAGCGGCATACAAACGTG	TATGTGAAGCGGCATACAAACGTGAGGTAC	AGG	5	0.7288	TGAAGCGGCATACAAACGTG	0	ADCY2	0	0	0	0	0.00219643	0.00105076	0.00124222	0.00155193	0.00237121	0.00288129	0	0.00116851	0.0014748
108	ADCY2	NM_020546.2	NC_000005.10	7626281	sense	CCTGTAATTGCATCAAGTCG	GACACCTGTAATTGCATCAAGTCGCGGATC	CGG	4	0.6502	CCTGTAATTGCATCAAGTCG	0	ADCY2	0	0.00149797	0	0.00409492	0.00439285	0.00210152	0.00248444	0.00155193	0.00237121	0.00096043	0.00149443	0.00350553	0
108	ADCY2	NM_020546.2	NC_000005.10	7520844	antisense	CAGGCAGACGCTAAGCACGA	CAGACAGGCAGACGCTAAGCACGATGGTGT	TGG	3	0.7037	CAGGCAGACGCTAAGCACGA	2	ADCY2	0.00215086	0	0.00201784	0.00409492	0.00109821	0.00105076	0	0.00155193	0.00118561	0	0	0	0
109	ADCY3	NM_004036.3	NC_000002.12	24834507	antisense	GTCGATGAGTATCTCGACCA	AGGGGTCGATGAGTATCTCGACCAGGGCCG	GGG	10	0.6666	GTCGATGAGTATCTCGACCA	2	ADCY3	0.00215086	0.00149797	0.00100892	0.00204746	0.00329464	0	0.00124222	0.00310385	0.00118561	0.00192086	0.0044833	0.00233702	0.00442439
109	ADCY3	NM_004036.3	NC_000002.12	24828142	sense	AGCTGTCTCCAGTACTACAC	GCTCAGCTGTCTCCAGTACTACACGGGACC	GGG	13	0.6544	AGCTGTCTCCAGTACTACAC	3	ADCY3	0.00322629	0	0.00302676	0	0.00219643	0	0	0	0	0.00096043	0	0.00233702	0.0014748
109	ADCY3	NM_004036.3	NC_000002.12	24918419	antisense	CCACGGAGATGATCACGATG	GAGACCACGGAGATGATCACGATGGGGCTG	GGG	1	0.7329	CCACGGAGATGATCACGATG	0	ADCY3	0	0	0.00201784	0.00409492	0	0	0.00124222	0	0	0	0.00149443	0	0
109	ADCY3	NM_004036.3	NC_000002.12	24838542	antisense	TCTCTTCTAGGTAATCACAG	CCCTTCTCTTCTAGGTAATCACAGCGGCTG	CGG	7	0.7962	TCTCTTCTAGGTAATCACAG	0	ADCY3	0	0	0	0	0	0	0	0	0	0	0	0	0
111	ADCY5	NM_183357.2	NC_000003.12	123448298	sense	GACGACGATCCTCCGCTGAG	CGACGACGACGATCCTCCGCTGAGCGGTGA	CGG	1	0.7174	GACGACGATCCTCCGCTGAG	2	ADCY5	0.00215086	0	0.00605351	0	0.00219643	0.00105076	0	0.00155193	0.00711364	0.00576258	0.00298887	0	0
111	ADCY5	NM_183357.2	NC_000003.12	123447877	antisense	AGCCGCTCCAGTTTGTCCGA	GTACAGCCGCTCCAGTTTGTCCGACGGGAA	CGG	1	0.6256	AGCCGCTCCAGTTTGTCCGA	0	ADCY5	0	0.00299594	0	0	0.00219643	0.00105076	0.00124222	0.00310385	0.00118561	0.00192086	0.00149443	0	0
111	ADCY5	NM_183357.2	NC_000003.12	123314240	antisense	AGCTACACTCACCTTTACGC	TGTCAGCTACACTCACCTTTACGCAGGAGT	AGG	12	0.6473	AGCTACACTCACCTTTACGC	5	ADCY5	0.00537715	0.00149797	0.00403568	0.00204746	0	0	0.00124222	0	0	0	0	0	0
111	ADCY5	NM_183357.2	NC_000003.12	123328737	sense	CACAGCGGGCGAGTACACTG	AATTCACAGCGGGCGAGTACACTGCGGTGT	CGG	6	0.7706	CACAGCGGGCGAGTACACTG	0	ADCY5	0	0.00299594	0.00100892	0.00409492	0.00219643	0.00105076	0	0	0	0	0	0	0
112	ADCY6	NM_015270.3	NC_000012.12	48776313	sense	AACACTGCAGTACCTGAACG	GGGCAACACTGCAGTACCTGAACGGGGACT	GGG	7	0.7067	AACACTGCAGTACCTGAACG	0	ADCY6	0	0.00149797	0.00100892	0	0.00219643	0.00315229	0	0.00310385	0.00237121	0.00096043	0.00149443	0.00116851	0.0014748
112	ADCY6	NM_015270.3	NC_000012.12	48774771	antisense	ATAGATCCCAAGCATCAGGG	TGGCATAGATCCCAAGCATCAGGGTGGAGC	TGG	12	0.7687	ATAGATCCCAAGCATCAGGG	2	ADCY6	0.00215086	0.00149797	0	0	0	0	0	0	0	0	0	0	0
112	ADCY6	NM_015270.3	NC_000012.12	48783220	sense	GATGACGCCTTCATCCGGAG	GCAGGATGACGCCTTCATCCGGAGGGGCGG	GGG	1	0.6917	GATGACGCCTTCATCCGGAG	0	ADCY6	0	0	0	0	0.00219643	0	0	0	0	0	0	0	0
112	ADCY6	NM_015270.3	NC_000012.12	48782599	sense	TTGGCCTGGCAACTTAACCG	GATCTTGGCCTGGCAACTTAACCGTGGTGA	TGG	1	0.7204	TTGGCCTGGCAACTTAACCG	0	ADCY6	0	0.00299594	0.00100892	0	0	0	0	0	0	0	0	0	0
113	ADCY7	NM_001114.4	NC_000016.10	50293501	sense	AGAGGCACCAGAATGTCAGG	GTCAAGAGGCACCAGAATGTCAGGTGGGCG	TGG	5	0.6678	AGAGGCACCAGAATGTCAGG	1	ADCY7	0.00107543	0	0.00100892	0	0.00219643	0.00105076	0.00124222	0	0	0	0	0	0.00294959
113	ADCY7	NM_001114.4	NC_000016.10	50301093	sense	CCGTAGCCGGGTGCACATCA	TCTCCCGTAGCCGGGTGCACATCACGGAGG	CGG	9	0.5951	CCGTAGCCGGGTGCACATCA	1	ADCY7	0.00107543	0	0.00100892	0.00204746	0.00109821	0.00105076	0.00124222	0.00155193	0	0.00096043	0	0.00116851	0
113	ADCY7	NM_001114.4	NC_000016.10	50290550	sense	TGTACGTCGAGTGTCTCCTG	CTGATGTACGTCGAGTGTCTCCTGCGGCGC	CGG	2	0.8066	TGTACGTCGAGTGTCTCCTG	1	ADCY7	0.00107543	0	0.00100892	0	0	0.00105076	0.00124222	0.00155193	0.00118561	0.00096043	0	0.00116851	0
113	ADCY7	NM_001114.4	NC_000016.10	50298970	antisense	GCGTGGGTAGGCAGCGACAC	CCGGGCGTGGGTAGGCAGCGACACGGGCAG	GGG	7	0.5971	GCGTGGGTAGGCAGCGACAC	0	ADCY7	0	0	0.00100892	0	0	0.00105076	0.00124222	0	0	0.00096043	0	0	0
114	ADCY8	NM_001115.2	NC_000008.11	130909833	sense	CAAAACACGATGTTGACATG	AGGACAAAACACGATGTTGACATGAGGATT	AGG	6	0.6827	CAAAACACGATGTTGACATG	2	ADCY8	0.00215086	0.00149797	0.00201784	0	0.00329464	0.00315229	0.00372666	0.00465578	0.00474243	0.0096043	0.0044833	0.00584255	0.00589918
114	ADCY8	NM_001115.2	NC_000008.11	130849618	antisense	CGATATTTAAGATGGCACCC	CTTACGATATTTAAGATGGCACCCAGGAAA	AGG	10	0.6509	CGATATTTAAGATGGCACCC	1	ADCY8	0.00107543	0	0.00100892	0	0	0	0	0.00155193	0	0	0.00149443	0	0
114	ADCY8	NM_001115.2	NC_000008.11	131039415	sense	GCTGCAGGTCATCCTCCAAG	CGCTGCTGCAGGTCATCCTCCAAGTGGTCA	TGG	1	0.6669	GCTGCAGGTCATCCTCCAAG	1	ADCY8	0.00107543	0	0.00100892	0.00204746	0.00219643	0.00315229	0	0	0	0.00096043	0	0	0
114	ADCY8	NM_001115.2	NC_000008.11	130951969	antisense	ATTTCCAGGACAACAAACCG	GATCATTTCCAGGACAACAAACCGGGGGAG	GGG	3	0.6997	ATTTCCAGGACAACAAACCG	0	ADCY8	0	0	0.00201784	0	0	0	0	0.00310385	0	0	0	0	0
115	ADCY9	NM_001116.3	NC_000016.10	4114927	sense	TGTACGCCCGGCATTACGCG	AAGCTGTACGCCCGGCATTACGCGTGGACC	TGG	2	0.6551	TGTACGCCCGGCATTACGCG	4	ADCY9	0.00430172	0.00449391	0.00302676	0.00204746	0.00219643	0.00105076	0.00124222	0	0	0	0.00298887	0.00116851	0.0014748
115	ADCY9	NM_001116.3	NC_000016.10	3979193	sense	GCTACCACGTCACTGCATCG	GCTGGCTACCACGTCACTGCATCGGGGCCA	GGG	8	0.7108	GCTACCACGTCACTGCATCG	0	ADCY9	0	0.00149797	0.00302676	0.00409492	0.00219643	0.00105076	0.00124222	0.00155193	0	0	0.00149443	0	0
115	ADCY9	NM_001116.3	NC_000016.10	4114104	sense	GGGAGACTGTTACTACTGCG	CCCTGGGAGACTGTTACTACTGCGTGGCGG	TGG	2	0.6887	GGGAGACTGTTACTACTGCG	1	ADCY9	0.00107543	0.00299594	0.00504459	0	0.00109821	0.00105076	0.00248444	0.00155193	0.00237121	0.00288129	0	0	0
115	ADCY9	NM_001116.3	NC_000016.10	4007526	sense	GATATCGGGTCAGAGAGCCA	ACCTGATATCGGGTCAGAGAGCCAAGGAGT	AGG	3	0.6998	GATATCGGGTCAGAGAGCCA	1	ADCY9	0.00107543	0.00149797	0	0	0.00109821	0.00105076	0.00124222	0	0.00118561	0	0	0.00116851	0
116	ADCYAP1	NM_001099733.1	NC_000018.10	907712	sense	GCTGCCAGACTTCGATGGCT	ACCCGCTGCCAGACTTCGATGGCTCGGAGC	CGG	3	0.5697	GCTGCCAGACTTCGATGGCT	1	ADCYAP1	0.00107543	0	0.00302676	0	0	0.00420305	0.00124222	0.00155193	0.00118561	0.00096043	0.00149443	0	0.0014748
116	ADCYAP1	NM_001099733.1	NC_000018.10	908345	sense	GAAGCACCTGCAGTCGCTCG	CCGGGAAGCACCTGCAGTCGCTCGTGGCCC	TGG	4	0.5863	GAAGCACCTGCAGTCGCTCG	1	ADCYAP1	0.00107543	0	0.00100892	0.00204746	0	0.00210152	0	0.00620771	0.00711364	0.00576258	0.00149443	0.00701107	0
116	ADCYAP1	NM_001099733.1	NC_000018.10	908279	antisense	GGCCTCGTTAAGGATCCCGT	GGTAGGCCTCGTTAAGGATCCCGTGGGCGA	GGG	4	0.6551	GGCCTCGTTAAGGATCCCGT	0	ADCYAP1	0	0.00149797	0.00100892	0	0.00219643	0.00105076	0	0	0	0.00096043	0	0.00233702	0
116	ADCYAP1	NM_001099733.1	NC_000018.10	907679	sense	AGAGGAAGAGGCGTACGGCG	GGCCAGAGGAAGAGGCGTACGGCGAGGACG	AGG	3	0.65	AGAGGAAGAGGCGTACGGCG	0	ADCYAP1	0	0	0	0	0.00109821	0.00105076	0	0.00155193	0	0	0	0	0
117	ADCYAP1R1	NM_001118.4	NC_000007.14	31078020	sense	TGTGGGACAACATCACGTGT	GGGATGTGGGACAACATCACGTGTTGGAAG	TGG	4	0.6401	TGTGGGACAACATCACGTGT	1	ADCYAP1R1	0.00107543	0.00299594	0.00706243	0.00409492	0.00658928	0.00105076	0.00124222	0.00465578	0.00474243	0.00480215	0.0089666	0.00350553	0
117	ADCYAP1R1	NM_001118.4	NC_000007.14	31078094	sense	CGAATCTTCAACCCAGACCA	CTTCCGAATCTTCAACCCAGACCAAGGTGG	AGG	4	0.6448	CGAATCTTCAACCCAGACCA	1	ADCYAP1R1	0.00107543	0	0.00100892	0	0	0	0	0	0	0	0	0	0
117	ADCYAP1R1	NM_001118.4	NC_000007.14	31084168	sense	GGTGAGCCGGAACTGCACGG	GAGTGGTGAGCCGGAACTGCACGGAGGATG	AGG	7	0.7752	GGTGAGCCGGAACTGCACGG	0	ADCYAP1R1	0	0.00449391	0.00100892	0.00204746	0.00219643	0.00315229	0.00124222	0.00155193	0	0	0	0.00116851	0
117	ADCYAP1R1	NM_001118.4	NC_000007.14	31084240	sense	TGAATATGAATCTGAGACTG	TTGATGAATATGAATCTGAGACTGGGGACC	GGG	7	0.6856	TGAATATGAATCTGAGACTG	0	ADCYAP1R1	0	0	0.00100892	0	0.00109821	0.00210152	0.00124222	0.00155193	0	0	0	0.00116851	0
118	ADD1	NM_014189.3	NC_000004.12	2884634	sense	GACTAGCAGATCTCTTTGGG	TATAGACTAGCAGATCTCTTTGGGTGGTCT	TGG	4	0.6532	GACTAGCAGATCTCTTTGGG	2	ADD1	0.00215086	0.00149797	0	0.00204746	0.00219643	0.00525381	0.00248444	0.00465578	0.00355682	0.00384172	0.00298887	0.00350553	0.00589918
118	ADD1	NM_014189.3	NC_000004.12	2881960	antisense	GTAATGCCAATAGGCCTGTG	TGCTGTAATGCCAATAGGCCTGTGGGGTTC	GGG	3	0.7054	GTAATGCCAATAGGCCTGTG	3	ADD1	0.00322629	0.00149797	0.00302676	0.00204746	0.00329464	0.00420305	0.0062111	0.00155193	0.00237121	0	0.0044833	0.00233702	0.0014748
118	ADD1	NM_014189.3	NC_000004.12	2898221	sense	CCTCTTGCCAATCTCCCCGG	GTGGCCTCTTGCCAATCTCCCCGGAGGCGC	AGG	7	0.6825	CCTCTTGCCAATCTCCCCGG	1	ADD1	0.00107543	0	0	0.00204746	0.00439285	0.00105076	0.00248444	0	0.00118561	0.00480215	0.00149443	0.00116851	0
118	ADD1	NM_014189.3	NC_000004.12	2899416	antisense	ATTATCGAGCATCCGCATGA	CCAGATTATCGAGCATCCGCATGAGGGCTT	GGG	9	0.6511	ATTATCGAGCATCCGCATGA	4	ADD1	0.00430172	0.00299594	0.00403568	0.00204746	0	0	0	0	0	0	0.00149443	0	0
119	ADD2	NM_001617.3	NC_000002.12	70692457	sense	ACTCGGCCATCTATGCAGCG	CTGCACTCGGCCATCTATGCAGCGAGGCCC	AGG	7	0.7063	ACTCGGCCATCTATGCAGCG	1	ADD2	0.00107543	0	0.00302676	0	0.00439285	0.00315229	0.00372666	0.00310385	0.00829925	0.0115252	0.00597773	0.00467404	0.00442439
119	ADD2	NM_001617.3	NC_000002.12	70683698	sense	GGAGAAGCACCGGCCCCATG	AGCAGGAGAAGCACCGGCCCCATGAGGTGG	AGG	10	0.6357	GGAGAAGCACCGGCCCCATG	0	ADD2	0	0	0.00403568	0.00614238	0	0.00315229	0.00745332	0.00155193	0.00474243	0.00288129	0	0.00701107	0.0014748
119	ADD2	NM_001617.3	NC_000002.12	70696250	sense	GCTGAGTGACACCTATGTCA	CCCAGCTGAGTGACACCTATGTCACGGTGA	CGG	5	0.6676	GCTGAGTGACACCTATGTCA	0	ADD2	0	0	0.00100892	0.00409492	0	0	0	0	0	0	0.00298887	0	0
119	ADD2	NM_001617.3	NC_000002.12	70688101	sense	GGTGCTAAGAAACCATGGAG	TCCTGGTGCTAAGAAACCATGGAGTGGTTG	TGG	9	0.7638	GGTGCTAAGAAACCATGGAG	0	ADD2	0	0	0	0	0	0	0	0	0	0	0	0	0
120	ADD3	NM_016824.3	NC_000010.11	110124053	antisense	CTAGGCTTCTCTCGAATGAG	GTGCCTAGGCTTCTCTCGAATGAGAGGATG	AGG	10	0.5888	CTAGGCTTCTCTCGAATGAG	0	ADD3	0	0	0	0	0	0.00315229	0.00745332	0	0.00355682	0.00288129	0.00149443	0	0.0014748
120	ADD3	NM_016824.3	NC_000010.11	110100765	sense	ACCCAGAATACATTAGGGAG	AATGACCCAGAATACATTAGGGAGAGGAAC	AGG	2	0.6094	ACCCAGAATACATTAGGGAG	0	ADD3	0	0.00149797	0.00201784	0	0	0.00315229	0.00124222	0	0.00355682	0	0.00149443	0.00116851	0.0014748
120	ADD3	NM_016824.3	NC_000010.11	110119221	antisense	AAGGATCCCACATTTCATGG	TTGGAAGGATCCCACATTTCATGGAGGATA	AGG	7	0.7452	AAGGATCCCACATTTCATGG	0	ADD3	0	0	0	0	0	0.00105076	0	0	0.00118561	0	0	0	0
120	ADD3	NM_016824.3	NC_000010.11	110116355	antisense	GTCTACAAGTCTGTACAGGC	ACAAGTCTACAAGTCTGTACAGGCTGGCAA	TGG	4	0.6008	GTCTACAAGTCTGTACAGGC	0	ADD3	0	0	0	0.00204746	0	0	0	0	0	0	0	0	0
123	PLIN2	NM_001122.3	NC_000009.12	19120986	sense	GCAGCATTAACACAGTCTTG	AGTGGCAGCATTAACACAGTCTTGGGGAGT	GGG	5	0.7466	GCAGCATTAACACAGTCTTG	0	PLIN2	0	0	0	0.00204746	0.00109821	0.00105076	0	0	0.00355682	0	0	0	0.0014748
123	PLIN2	NM_001122.3	NC_000009.12	19123622	sense	CCAATACCTATGCCTGTAAG	GTTGCCAATACCTATGCCTGTAAGGGGCTA	GGG	4	0.6362	CCAATACCTATGCCTGTAAG	0	PLIN2	0	0	0.00201784	0	0.00109821	0.00315229	0	0	0	0.00192086	0	0	0
123	PLIN2	NM_001122.3	NC_000009.12	19126234	sense	CTCAGCCTATCTCAGTACAA	TGTCCTCAGCCTATCTCAGTACAAAGGACC	AGG	3	0.663	CTCAGCCTATCTCAGTACAA	0	PLIN2	0	0	0.00100892	0.00409492	0.00109821	0	0	0	0	0	0	0.00116851	0
123	PLIN2	NM_001122.3	NC_000009.12	19118383	sense	GGATAAGCTCTACCTCTCAT	CTCAGGATAAGCTCTACCTCTCATGGGTAG	GGG	7	0.6178	GGATAAGCTCTACCTCTCAT	0	PLIN2	0	0.00149797	0.00302676	0.00204746	0.00329464	0	0.00124222	0	0	0	0	0	0
124	ADH1A	NM_000667.3	NC_000004.12	99284470	antisense	ACAGACTTTCTCTAGAGGCG	TGAGACAGACTTTCTCTAGAGGCGAGGCTG	AGG	5	0.6602	ACAGACTTTCTCTAGAGGCG	2	ADH1A	0.00215086	0.00149797	0	0	0	0.00105076	0.00248444	0	0	0	0.00149443	0	0.0014748
124	ADH1A	NM_000667.3	NC_000004.12	99284785	antisense	CACACTGAGGAATAGCGAGT	TTTCCACACTGAGGAATAGCGAGTGGGATG	GGG	4	0.6547	CACACTGAGGAATAGCGAGT	2	ADH1A	0.00215086	0.00149797	0.00302676	0.00204746	0.00439285	0	0.00124222	0.00155193	0.00118561	0.00288129	0	0	0
124	ADH1A	NM_000667.3	NC_000004.12	99284606	sense	CCAGTGTAAGCAATCCTCAG	CTGTCCAGTGTAAGCAATCCTCAGGGGACC	GGG	5	0.7447	CCAGTGTAAGCAATCCTCAG	3	ADH1A	0.00322629	0	0	0	0.00109821	0.00210152	0.00124222	0	0	0.00192086	0	0	0
124	ADH1A	NM_000667.3	NC_000004.12	99286951	antisense	CCATGGTACCACTAACCACG	GTCACCATGGTACCACTAACCACGTGGTCA	TGG	3	0.7145	CCATGGTACCACTAACCACG	0	ADH1A	0	0	0.00100892	0.00204746	0.00109821	0	0	0	0	0	0	0	0
125	ADH1B	NM_000668.5	NC_000004.12	99318151	sense	CTGTCACACAGATGACCACG	GAATCTGTCACACAGATGACCACGTGGTTA	TGG	3	0.7347	CTGTCACACAGATGACCACG	1	ADH1B	0.00107543	0.00149797	0	0.00204746	0.00219643	0.00210152	0.00248444	0.00310385	0.00237121	0.00384172	0.00298887	0.00701107	0.00442439
125	ADH1B	NM_000668.5	NC_000004.12	99316014	sense	CACCTTCTCCCAGTACACGG	CCAGCACCTTCTCCCAGTACACGGTGGTGG	TGG	5	0.7497	CACCTTCTCCCAGTACACGG	2	ADH1B	0.00215086	0.00299594	0	0	0	0	0	0	0	0	0	0	0.0014748
125	ADH1B	NM_000668.5	NC_000004.12	99313988	sense	TGGAGCAGCCAGAATCATTG	CAGCTGGAGCAGCCAGAATCATTGCGGTGG	CGG	6	0.7037	TGGAGCAGCCAGAATCATTG	0	ADH1B	0	0	0	0.00409492	0.00109821	0.00105076	0	0.00155193	0	0.00096043	0	0	0
125	ADH1B	NM_000668.5	NC_000004.12	99315903	sense	GTCTGCAGTTAACGTTGCCA	ATGGGTCTGCAGTTAACGTTGCCAAGGTGA	AGG	5	0.6184	GTCTGCAGTTAACGTTGCCA	1	ADH1B	0.00107543	0	0	0	0	0.00525381	0	0	0.00118561	0	0	0	0
126	ADH1C	NM_000669.4	NC_000004.12	99342959	sense	AGCAGCCAGAATCATTGCTG	CTGGAGCAGCCAGAATCATTGCTGTGGACA	TGG	6	0.6329	AGCAGCCAGAATCATTGCTG	0	ADH1C	0	0.00299594	0	0	0	0	0	0	0.00118561	0	0.00298887	0.00350553	0
126	ADH1C	NM_000669.4	NC_000004.12	99344978	sense	CACCTTCTCCCAGTACACAG	TCAGCACCTTCTCCCAGTACACAGTGGTGG	TGG	5	0.7374	CACCTTCTCCCAGTACACAG	1	ADH1C	0.00107543	0.00149797	0.00201784	0.00204746	0	0	0	0	0	0	0	0	0
126	ADH1C	NM_000669.4	NC_000004.12	99347771	sense	GGTAGAGGTTGCACCTCCTA	AGGAGGTAGAGGTTGCACCTCCTAAGGCTC	AGG	2	0.5221	GGTAGAGGTTGCACCTCCTA	1	ADH1C	0.00107543	0	0	0	0	0.00105076	0	0	0	0	0	0	0
126	ADH1C	NM_000669.4	NC_000004.12	99343050	sense	TGAAAACATAGGTCACCCCA	TTTCTGAAAACATAGGTCACCCCAGGGTCT	GGG	6	0.6929	TGAAAACATAGGTCACCCCA	0	ADH1C	0	0.00149797	0.00100892	0.00204746	0	0	0	0	0	0	0	0	0
127	ADH4	NM_000670.3	NC_000004.12	99141646	antisense	AAATTTAGAATCGATAACAG	CCTCAAATTTAGAATCGATAACAGTGGCAT	TGG	3	0.7226	AAATTTAGAATCGATAACAG	2	ADH4	0.00215086	0.00299594	0	0	0	0	0	0	0.00118561	0	0	0	0
127	ADH4	NM_000670.3	NC_000004.12	99136582	sense	TACATTCTCTCAGTACACTG	CCAGTACATTCTCTCAGTACACTGTGGTGT	TGG	5	0.7496	TACATTCTCTCAGTACACTG	1	ADH4	0.00107543	0.00149797	0	0	0	0	0	0	0	0	0	0	0
127	ADH4	NM_000670.3	NC_000004.12	99139084	antisense	TTCCCACACAAATTTGTGAG	GATTTTCCCACACAAATTTGTGAGTGGACT	TGG	4	0.6107	TTCCCACACAAATTTGTGAG	1	ADH4	0.00107543	0	0.00100892	0	0	0.00105076	0	0	0	0	0	0	0
127	ADH4	NM_000670.3	NC_000004.12	99142733	antisense	TCAACCTCTTCAATGCAAAG	TACTTCAACCTCTTCAATGCAAAGGGGCTT	GGG	2	0.6999	TCAACCTCTTCAATGCAAAG	0	ADH4	0	0	0.00100892	0	0	0	0	0	0	0	0	0	0
128	ADH5	NM_000671.4	NC_000004.12	99076456	sense	TGCTTCCCGGATCATTGGTG	CTGGTGCTTCCCGGATCATTGGTGTGGACA	TGG	6	0.6361	TGCTTCCCGGATCATTGGTG	0	ADH5	0	0.00149797	0.00302676	0.00409492	0.00219643	0.00105076	0	0	0	0	0.00149443	0	0
128	ADH5	NM_000671.4	NC_000004.12	99082007	sense	GCTGGAATTGTGGAAAGTGT	AGGTGCTGGAATTGTGGAAAGTGTTGGTGA	TGG	3	0.6361	GCTGGAATTGTGGAAAGTGT	1	ADH5	0.00107543	0.00149797	0	0.00204746	0.00219643	0.00105076	0	0	0	0.00096043	0	0	0
128	ADH5	NM_000671.4	NC_000004.12	99082091	antisense	TCAGGGTATAGGCATCGGTG	CCACTCAGGGTATAGGCATCGGTGTGGCAA	TGG	3	0.7326	TCAGGGTATAGGCATCGGTG	0	ADH5	0	0	0	0	0	0	0	0	0	0	0	0.00116851	0
128	ADH5	NM_000671.4	NC_000004.12	99076386	antisense	TGGGTTTACTAAAATCCTGA	TGGATGGGTTTACTAAAATCCTGAGGGTTA	GGG	6	0.624	TGGGTTTACTAAAATCCTGA	0	ADH5	0	0	0	0	0	0	0	0	0	0	0	0	0
130	ADH6	NM_000672.3	NC_000004.12	99213673	antisense	CCTTCATGGCCCAAGATGGT	AGCCCCTTCATGGCCCAAGATGGTGGGATA	GGG	3	0.6186	CCTTCATGGCCCAAGATGGT	0	ADH6	0	0.00149797	0.00100892	0	0.00549107	0.00525381	0.00248444	0	0.00474243	0.00576258	0.0044833	0.00934809	0.00294959
130	ADH6	NM_000672.3	NC_000004.12	99213607	sense	TAAGCACAGTGAAACCAGGT	GGAGTAAGCACAGTGAAACCAGGTAGGAAT	AGG	3	0.6952	TAAGCACAGTGAAACCAGGT	2	ADH6	0.00215086	0.00149797	0.00100892	0.00614238	0.00109821	0.00105076	0.00124222	0	0.00118561	0	0.00149443	0.00116851	0.0014748
130	ADH6	NM_000672.3	NC_000004.12	99210275	sense	AAAACCCAACTGATGTCTGA	GTCAAAAACCCAACTGATGTCTGATGGTAC	TGG	5	0.6104	AAAACCCAACTGATGTCTGA	4	ADH6	0.00430172	0.00299594	0.00302676	0	0.00109821	0	0	0	0	0	0	0	0
130	ADH6	NM_000672.3	NC_000004.12	99210087	sense	TGCTGCAATCAATACTGCCA	TTGGTGCTGCAATCAATACTGCCAAGGTGA	AGG	5	0.6756	TGCTGCAATCAATACTGCCA	3	ADH6	0.00322629	0	0.00302676	0	0	0	0	0	0	0	0	0	0
131	ADH7	NM_000673.4	NC_000004.12	99420782	antisense	AAGACGACGCAAGTGGAACC	GCCAAAGACGACGCAAGTGGAACCAGGTTT	AGG	6	0.594	AAGACGACGCAAGTGGAACC	2	ADH7	0.00215086	0.00149797	0.00100892	0.00204746	0.00109821	0	0.00124222	0	0.00118561	0	0	0	0.0014748
131	ADH7	NM_000673.4	NC_000004.12	99420643	antisense	CTTGGGACTGATACACTCAG	AGTCCTTGGGACTGATACACTCAGTGGCAC	TGG	6	0.7193	CTTGGGACTGATACACTCAG	1	ADH7	0.00107543	0.00149797	0.00302676	0.00204746	0	0	0	0	0	0	0	0.00116851	0.0014748
131	ADH7	NM_000673.4	NC_000004.12	99428099	antisense	CCTACTCGCTCCTAATGCAA	GAAACCTACTCGCTCCTAATGCAAAGGTTG	AGG	4	0.6301	CCTACTCGCTCCTAATGCAA	0	ADH7	0	0.00299594	0.00100892	0	0.00109821	0	0	0	0	0	0	0	0
131	ADH7	NM_000673.4	NC_000004.12	99427889	sense	TACATTTACCGAGTACACAG	CCAGTACATTTACCGAGTACACAGTGGTGG	TGG	5	0.7383	TACATTTACCGAGTACACAG	0	ADH7	0	0	0	0	0	0	0	0	0	0	0	0	0
132	ADK	NM_006721.3	NC_000010.11	74314709	sense	AAAGTCGAATATCATGCTGG	ATTCAAAGTCGAATATCATGCTGGTGGCTC	TGG	4	0.6784	AAAGTCGAATATCATGCTGG	0	ADK	0	0.00299594	0.00100892	0.00409492	0.00109821	0.00315229	0.00496888	0	0.00118561	0.00384172	0.00298887	0	0.00589918
132	ADK	NM_006721.3	NC_000010.11	74398545	sense	TCTGGAGAAAAACTGGATGT	TTGATCTGGAGAAAAACTGGATGTTGGTAG	TGG	6	0.6348	TCTGGAGAAAAACTGGATGT	1	ADK	0.00107543	0.00599188	0.00100892	0.00614238	0.00329464	0.00210152	0	0.00465578	0.00355682	0.00096043	0.00298887	0.00350553	0.00589918
132	ADK	NM_006721.3	NC_000010.11	74200798	antisense	ACAGCAGAGATGTCAAGCAG	CACTACAGCAGAGATGTCAAGCAGAGGATT	AGG	2	0.6668	ACAGCAGAGATGTCAAGCAG	2	ADK	0.00215086	0	0.00302676	0.00204746	0.00439285	0	0.00248444	0	0	0	0	0	0
132	ADK	NM_006721.3	NC_000010.11	74394241	antisense	GTAGTAATGAGCATCCACAT	GCTCGTAGTAATGAGCATCCACATGGGCTT	GGG	5	0.7489	GTAGTAATGAGCATCCACAT	0	ADK	0	0	0.00201784	0	0.00219643	0.00210152	0.00124222	0	0	0	0	0.00116851	0
133	ADM	NM_001124.2	NC_000011.10	10305736	antisense	CTAGGAAGGCGAGCGAACCC	GCGCCTAGGAAGGCGAGCGAACCCAGGTAC	AGG	2	0.5839	CTAGGAAGGCGAGCGAACCC	0	ADM	0	0.00149797	0	0.00204746	0.00219643	0.00105076	0	0	0.00118561	0	0.00149443	0.00116851	0.0014748
133	ADM	NM_001124.2	NC_000011.10	10306359	antisense	TCTGGCGGTAGCGCTTGACT	ATGCTCTGGCGGTAGCGCTTGACTCGGATG	CGG	4	0.6352	TCTGGCGGTAGCGCTTGACT	1	ADM	0.00107543	0	0.00302676	0	0.00109821	0	0	0	0.00118561	0	0	0	0.0014748
133	ADM	NM_001124.2	NC_000011.10	10306419	antisense	GCACCGTGCACGTCCCGAAG	TTCTGCACCGTGCACGTCCCGAAGCGGCAG	CGG	4	0.6036	GCACCGTGCACGTCCCGAAG	6	ADM	0.00645258	0.00149797	0.00706243	0	0.00658928	0.00210152	0.00124222	0.00155193	0.00118561	0.00192086	0.00149443	0	0
133	ADM	NM_001124.2	NC_000011.10	10305768	antisense	CGACGCGACATCCAACCGAG	ACTCCGACGCGACATCCAACCGAGCGGTGT	CGG	2	0.7763	CGACGCGACATCCAACCGAG	0	ADM	0	0.00149797	0	0.00204746	0.00109821	0	0	0	0	0	0	0	0
134	ADORA1	NM_001048230.1	NC_000001.11	203129165	antisense	GGAGAGGGATCTTGACCCGG	CACCGGAGAGGGATCTTGACCCGGAGGTAG	AGG	2	0.7164	GGAGAGGGATCTTGACCCGG	0	ADORA1	0	0	0.00100892	0	0	0.00210152	0.00248444	0	0.00118561	0.00192086	0.00298887	0.00116851	0.00294959
134	ADORA1	NM_001048230.1	NC_000001.11	203165329	antisense	AGGGGTCAGTCCCACCACGA	ACATAGGGGTCAGTCCCACCACGAAGGAGA	AGG	3	0.7089	AGGGGTCAGTCCCACCACGA	1	ADORA1	0.00107543	0	0	0.00204746	0	0	0.00124222	0.00155193	0.00355682	0	0.00149443	0	0.00294959
134	ADORA1	NM_001048230.1	NC_000001.11	203165497	antisense	GAGGACCATGAGGAGAAGCG	AGATGAGGACCATGAGGAGAAGCGGGGGCA	GGG	3	0.6338	GAGGACCATGAGGAGAAGCG	0	ADORA1	0	0.00149797	0.00100892	0.00204746	0.00109821	0.00105076	0.00248444	0.00310385	0.00355682	0.00096043	0	0.00350553	0.0014748
134	ADORA1	NM_001048230.1	NC_000001.11	203165404	sense	GGCAGCCAACGGCAGCATGG	CCTGGGCAGCCAACGGCAGCATGGGGGAGC	GGG	3	0.6398	GGCAGCCAACGGCAGCATGG	1	ADORA1	0.00107543	0	0.00201784	0.00204746	0	0.00105076	0.00124222	0.00155193	0.00237121	0	0.00149443	0.00116851	0
135	ADORA2A	NM_000675.5	NC_000022.11	24433566	sense	GCGGCGGCCGACATCGCAGT	ACTGGCGGCGGCCGACATCGCAGTGGGTGT	GGG	2	0.6226	GCGGCGGCCGACATCGCAGT	0	ADORA2A	0	0.00149797	0.00201784	0	0.00109821	0.00315229	0.00124222	0.00310385	0.00118561	0.00192086	0.00149443	0.00233702	0.00884877
135	ADORA2A	NM_000675.5	NC_000022.11	24440998	antisense	AAGCAGTTGATGATGTGTAG	AGTGAAGCAGTTGATGATGTGTAGGGGCAG	GGG	3	0.7538	AAGCAGTTGATGATGTGTAG	2	ADORA2A	0.00215086	0	0.00302676	0	0.00329464	0	0.00124222	0	0	0	0	0	0.0014748
135	ADORA2A	NM_000675.5	NC_000022.11	24440606	sense	TGGCTTGGTGACCGGCACGA	ACAATGGCTTGGTGACCGGCACGAGGGCTA	GGG	3	0.6911	TGGCTTGGTGACCGGCACGA	1	ADORA2A	0.00107543	0.00149797	0.00403568	0.00204746	0.00109821	0.00210152	0	0	0	0	0	0	0.0014748
135	ADORA2A	NM_000675.5	NC_000022.11	24440685	sense	ATGCTAGGTTGGAACAACTG	TCCCATGCTAGGTTGGAACAACTGCGGTCA	CGG	3	0.7337	ATGCTAGGTTGGAACAACTG	0	ADORA2A	0	0.00299594	0	0	0.00219643	0.00210152	0.00496888	0	0.00118561	0	0	0.00116851	0
136	ADORA2B	NM_000676.2	NC_000017.11	15974695	sense	GGTATAAAAGTTTGGTCACG	AACAGGTATAAAAGTTTGGTCACGGGGACC	GGG	2	0.6894	GGTATAAAAGTTTGGTCACG	1	ADORA2B	0.00107543	0	0.00100892	0	0	0.00315229	0.00124222	0	0.00118561	0.00096043	0	0.00350553	0.0014748
136	ADORA2B	NM_000676.2	NC_000017.11	15974747	antisense	TGGAGTCAATCCGATGCCAA	GGAATGGAGTCAATCCGATGCCAAAGGCAA	AGG	2	0.6243	TGGAGTCAATCCGATGCCAA	1	ADORA2B	0.00107543	0.00149797	0	0	0.00439285	0.00105076	0	0	0.00237121	0	0	0	0.0014748
136	ADORA2B	NM_000676.2	NC_000017.11	15974927	antisense	CACCAGCATTATAAGCAGTG	AGATCACCAGCATTATAAGCAGTGGGGGCA	GGG	2	0.6892	CACCAGCATTATAAGCAGTG	1	ADORA2B	0.00107543	0.00149797	0.00100892	0.00614238	0.00109821	0	0	0	0.00118561	0	0	0.00350553	0
136	ADORA2B	NM_000676.2	NC_000017.11	15974850	antisense	TCTCAAAGAGACACTTCACA	ACATTCTCAAAGAGACACTTCACAAGGCAG	AGG	2	0.737	TCTCAAAGAGACACTTCACA	0	ADORA2B	0	0	0	0	0	0	0	0	0	0	0	0	0
140	ADORA3	NM_000677.3	NC_000001.11	111503275	sense	ATTGGACTCTGCGCCATAGT	TTTCATTGGACTCTGCGCCATAGTGGGCAA	GGG	1	0.5716	ATTGGACTCTGCGCCATAGT	0	ADORA3	0	0	0.00100892	0.00204746	0.00439285	0.00105076	0.00124222	0	0.00355682	0.00192086	0	0.00233702	0.00294959
140	ADORA3	NM_000677.3	NC_000001.11	111500337	antisense	ATGGCGCACATGACAACCAG	ATAGATGGCGCACATGACAACCAGGGGGAT	GGG	2	0.6964	ATGGCGCACATGACAACCAG	3	ADORA3	0.00322629	0	0.00302676	0	0.00219643	0.00105076	0	0	0.00474243	0.00192086	0.00149443	0	0
140	ADORA3	NM_000677.3	NC_000001.11	111503144	antisense	GATGCCCAGGCTGACAACAA	TTGTGATGCCCAGGCTGACAACAATGGCCA	TGG	1	0.7092	GATGCCCAGGCTGACAACAA	2	ADORA3	0.00215086	0.00299594	0.00100892	0.00204746	0.00219643	0.00210152	0	0.00310385	0	0.00192086	0	0.00116851	0
140	ADORA3	NM_000677.3	NC_000001.11	111500441	antisense	GACATTTCTGTGGTACTCTG	AGGTGACATTTCTGTGGTACTCTGAGGTCA	AGG	2	0.6378	GACATTTCTGTGGTACTCTG	0	ADORA3	0	0.00149797	0	0	0	0.00105076	0	0	0.00118561	0	0	0	0
141	ADPRH	NM_001125.3	NC_000003.12	119586461	sense	AAGTGAGCATCGAGAGTGGT	ATCCAAGTGAGCATCGAGAGTGGTCGGATG	CGG	4	0.6021	AAGTGAGCATCGAGAGTGGT	0	ADPRH	0	0.00149797	0.00100892	0	0.00439285	0.00525381	0.00372666	0.00931156	0.00237121	0.00480215	0.00597773	0.00467404	0.00589918
141	ADPRH	NM_001125.3	NC_000003.12	119582276	sense	GGAGAAGATACACCGGCAGT	ATGGGGAGAAGATACACCGGCAGTTGGCCC	TGG	3	0.6208	GGAGAAGATACACCGGCAGT	0	ADPRH	0	0	0	0.00204746	0.00109821	0.00210152	0.0062111	0.00310385	0.00118561	0.00384172	0.0044833	0.00116851	0.00442439
141	ADPRH	NM_001125.3	NC_000003.12	119586554	sense	ATAGCAGACCACCCTTGCAG	GTGAATAGCAGACCACCCTTGCAGTGGGGA	TGG	4	0.663	ATAGCAGACCACCCTTGCAG	2	ADPRH	0.00215086	0	0.00201784	0	0.00109821	0	0	0	0	0	0	0	0
141	ADPRH	NM_001125.3	NC_000003.12	119582421	antisense	AGTCTTGGTAATGCTTAGCA	ATGCAGTCTTGGTAATGCTTAGCAAGGAGG	AGG	3	0.6475	AGTCTTGGTAATGCTTAGCA	1	ADPRH	0.00107543	0.00149797	0.00100892	0	0	0	0	0	0	0	0	0.00116851	0
142	PARP1	NM_001618.3	NC_000001.11	226385581	sense	CGATGCCTATTACTGCACTG	AGAGCGATGCCTATTACTGCACTGGGGACG	GGG	7	0.8023	CGATGCCTATTACTGCACTG	3	PARP1	0.00322629	0.00149797	0.00302676	0	0.00219643	0.00210152	0	0	0.00118561	0.00096043	0.0044833	0.00116851	0
142	PARP1	NM_001618.3	NC_000001.11	226390562	sense	AGCTAGGCATGATTGACCGC	CCACAGCTAGGCATGATTGACCGCTGGTAC	TGG	4	0.5891	AGCTAGGCATGATTGACCGC	1	PARP1	0.00107543	0	0	0.00204746	0.00329464	0.00105076	0	0.00155193	0	0	0.00149443	0	0
142	PARP1	NM_001618.3	NC_000001.11	226377274	antisense	TACCGATCACCGTACCCACA	TTGCTACCGATCACCGTACCCACACGGCCC	CGG	13	0.6308	TACCGATCACCGTACCCACA	1	PARP1	0.00107543	0	0	0.00204746	0.00109821	0	0	0	0	0	0	0	0
142	PARP1	NM_001618.3	NC_000001.11	226381125	sense	GGCCATGATTGAGAAACTCG	TGAAGGCCATGATTGAGAAACTCGGGGGGA	GGG	9	0.6481	GGCCATGATTGAGAAACTCG	0	PARP1	0	0	0	0	0	0	0	0	0	0	0	0	0
143	PARP4	NM_006437.3	NC_000013.11	24460016	antisense	CTGTTGCCAGGGTGCTACGG	TGTCCTGTTGCCAGGGTGCTACGGTGGCGG	TGG	18	0.6573	CTGTTGCCAGGGTGCTACGG	0	PARP4	0	0	0.00201784	0	0.00439285	0.00315229	0.00248444	0.00155193	0.00118561	0.00384172	0.0044833	0	0.00294959
143	PARP4	NM_006437.3	NC_000013.11	24493600	antisense	CACACCAACTTACATCGTTG	GCGACACACCAACTTACATCGTTGAGGCTA	AGG	8	0.6689	CACACCAACTTACATCGTTG	3	PARP4	0.00322629	0.00599188	0.00403568	0.0102373	0.00109821	0.00315229	0.00372666	0.00465578	0.00474243	0.00384172	0	0.00116851	0.0014748
143	PARP4	NM_006437.3	NC_000013.11	24447066	antisense	GAGTCGATCATTGAGAAACA	CAAGGAGTCGATCATTGAGAAACAAGGACG	AGG	26	0.7045	GAGTCGATCATTGAGAAACA	1	PARP4	0.00107543	0.00149797	0.00100892	0	0.00219643	0	0.00248444	0	0.00118561	0	0	0.00233702	0
143	PARP4	NM_006437.3	NC_000013.11	24486186	sense	TCTCCTGTACAAAACATCGT	TGGTTCTCCTGTACAAAACATCGTGGGAAT	GGG	11	0.686	TCTCCTGTACAAAACATCGT	0	PARP4	0	0	0	0	0	0	0	0	0	0	0	0	0
146	ADRA1D	NM_000678.3	NC_000020.11	4248128	antisense	TGCGCGCGACCACGTACACG	GTGCTGCGCGCGACCACGTACACGCGGCAG	CGG	1	0.6037	TGCGCGCGACCACGTACACG	1	ADRA1D	0.00107543	0	0.00201784	0	0.00109821	0.00210152	0.00124222	0.00310385	0.00237121	0.00480215	0.00597773	0.00233702	0.00589918
146	ADRA1D	NM_000678.3	NC_000020.11	4248708	sense	CGGCGACGTGAATGGCACGG	CGGGCGGCGACGTGAATGGCACGGCGGCCG	CGG	1	0.7328	CGGCGACGTGAATGGCACGG	0	ADRA1D	0	0.00149797	0.00201784	0.00204746	0.00219643	0.0105076	0.00248444	0.00155193	0.00118561	0.00288129	0.00298887	0.00350553	0.00442439
146	ADRA1D	NM_000678.3	NC_000020.11	4248233	antisense	TACCGCAGAAGCGCTCGTCA	GTGATACCGCAGAAGCGCTCGTCAGGGGGC	GGG	1	0.5935	TACCGCAGAAGCGCTCGTCA	0	ADRA1D	0	0.00149797	0.00100892	0	0	0	0	0	0	0	0.00149443	0	0
146	ADRA1D	NM_000678.3	NC_000020.11	4248374	sense	ATCTCCGTGGACCGGTACGT	CACCATCTCCGTGGACCGGTACGTGGGCGT	GGG	1	0.605	ATCTCCGTGGACCGGTACGT	0	ADRA1D	0	0	0	0	0	0.00315229	0.00124222	0	0	0.00288129	0	0	0
147	ADRA1B	NM_000679.3	NC_000005.10	159917111	sense	CATCCTAGTCATCTTGTCTG	GCAACATCCTAGTCATCTTGTCTGTGGCCT	TGG	1	0.5953	CATCCTAGTCATCTTGTCTG	0	ADRA1B	0	0.00149797	0	0.00204746	0.00219643	0.00210152	0.00124222	0	0	0.00096043	0.00597773	0.00233702	0.00294959
147	ADRA1B	NM_000679.3	NC_000005.10	159917339	sense	CTCCATCGATCGCTACATCG	CCATCTCCATCGATCGCTACATCGGGGTGC	GGG	1	0.7057	CTCCATCGATCGCTACATCG	2	ADRA1B	0.00215086	0	0	0	0	0	0	0	0	0	0	0	0
147	ADRA1B	NM_000679.3	NC_000005.10	159917687	sense	CCATTCCAAGAACTTTCACG	GGATCCATTCCAAGAACTTTCACGAGGACA	AGG	1	0.6894	CCATTCCAAGAACTTTCACG	0	ADRA1B	0	0.00149797	0.00100892	0	0	0	0	0	0	0	0	0	0
147	ADRA1B	NM_000679.3	NC_000005.10	159917583	antisense	TCTTGGCCACTATATAGACA	GTTCTCTTGGCCACTATATAGACACGGCAG	CGG	1	0.7046	TCTTGGCCACTATATAGACA	0	ADRA1B	0	0.00299594	0.00100892	0	0	0	0	0	0	0	0	0	0
148	ADRA1A	NM_000680.2	NC_000008.11	26864196	sense	CCAAGACGCACTTCTCAGTG	AAGACCAAGACGCACTTCTCAGTGAGGCTC	AGG	1	0.6983	CCAAGACGCACTTCTCAGTG	2	ADRA1A	0.00215086	0.00299594	0.00201784	0.00614238	0.00549107	0.00735534	0.00496888	0.0170712	0.00711364	0.00192086	0.00747217	0.00817958	0.0117984
148	ADRA1A	NM_000680.2	NC_000008.11	26864294	sense	TGGCCTCAAGACCGACAAGT	AGTCTGGCCTCAAGACCGACAAGTCGGACT	CGG	1	0.6555	TGGCCTCAAGACCGACAAGT	1	ADRA1A	0.00107543	0.00149797	0.00100892	0	0.00219643	0.00210152	0.00248444	0	0	0.00096043	0	0	0
148	ADRA1A	NM_000680.2	NC_000008.11	26864504	antisense	GGGTCCAATGGATATGACCA	ACAGGGGTCCAATGGATATGACCAGGGAGA	GGG	1	0.701	GGGTCCAATGGATATGACCA	1	ADRA1A	0.00107543	0	0	0	0	0	0.00124222	0	0	0	0	0	0
148	ADRA1A	NM_000680.2	NC_000008.11	26864596	sense	ATCTCCATCGACCGCTACAT	CATCATCTCCATCGACCGCTACATCGGCGT	CGG	1	0.6098	ATCTCCATCGACCGCTACAT	0	ADRA1A	0	0	0.00100892	0.00614238	0	0.00210152	0.00124222	0	0	0	0	0	0
150	ADRA2A	NM_000681.3	NC_000010.11	111078187	antisense	GACGAGCACGTTGCCGAACA	TGATGACGAGCACGTTGCCGAACACGGTGA	CGG	1	0.6071	GACGAGCACGTTGCCGAACA	1	ADRA2A	0.00107543	0.00299594	0.00100892	0	0.00658928	0.00420305	0.00248444	0.0124154	0.00829925	0.00384172	0.0134499	0.00233702	0.00884877
150	ADRA2A	NM_000681.3	NC_000010.11	111078486	antisense	ATGATGGCCTTGATGCGGCG	GATGATGATGGCCTTGATGCGGCGCGGCGT	CGG	1	0.7425	ATGATGGCCTTGATGCGGCG	1	ADRA2A	0.00107543	0.00299594	0.00302676	0.00409492	0.00768749	0.00630457	0.00372666	0.0139673	0.00948485	0.00480215	0.00747217	0.00934809	0.00294959
150	ADRA2A	NM_000681.3	NC_000010.11	111078603	antisense	TGGTCGTTGATCTCGCAGCG	CTTCTGGTCGTTGATCTCGCAGCGCGGCTC	CGG	1	0.7838	TGGTCGTTGATCTCGCAGCG	1	ADRA2A	0.00107543	0	0.00100892	0	0.00219643	0.00420305	0.00124222	0	0.00118561	0.00192086	0.00298887	0.00116851	0.00294959
150	ADRA2A	NM_000681.3	NC_000010.11	111078900	antisense	TCCAGCGCGTCGGTGTCGCG	CAGGTCCAGCGCGTCGGTGTCGCGCGGCCC	CGG	1	0.5951	TCCAGCGCGTCGGTGTCGCG	0	ADRA2A	0	0	0	0.00204746	0.00219643	0.00210152	0.00124222	0.00155193	0.00118561	0	0	0	0.0014748
151	ADRA2B	NM_000682.6	NC_000002.12	96115800	antisense	TGGAGTTGTACTCCAGCGCG	CGCTTGGAGTTGTACTCCAGCGCGCGGCTC	CGG	1	0.7022	TGGAGTTGTACTCCAGCGCG	0	ADRA2B	0	0	0.00403568	0	0.015375	0.0115584	0.0186333	0.0201751	0.0142273	0.0153669	0.0209221	0.0175277	0.0132732
151	ADRA2B	NM_000682.6	NC_000002.12	96115706	antisense	TGGTCGCCCTTGTAGATGAG	GCCCTGGTCGCCCTTGTAGATGAGGGGCGG	GGG	1	0.622	TGGTCGCCCTTGTAGATGAG	2	ADRA2B	0.00215086	0.00299594	0.00201784	0.00409492	0.00768749	0.00315229	0.00124222	0.00465578	0.00237121	0.00288129	0.0044833	0.00350553	0.00589918
151	ADRA2B	NM_000682.6	NC_000002.12	96115393	sense	CGGACACTCGAAGTCCACTG	TCAACGGACACTCGAAGTCCACTGGGGAGA	GGG	1	0.8019	CGGACACTCGAAGTCCACTG	1	ADRA2B	0.00107543	0.00299594	0.00403568	0.00204746	0.00439285	0.00315229	0.00372666	0.00465578	0.00474243	0.00192086	0	0.00116851	0.0014748
151	ADRA2B	NM_000682.6	NC_000002.12	96115476	sense	CAGCCCCGACCCGACCATGG	CAAGCAGCCCCGACCCGACCATGGTGGGGC	TGG	1	0.5988	CAGCCCCGACCCGACCATGG	0	ADRA2B	0	0.00299594	0.00403568	0.00409492	0.00549107	0.00210152	0.00124222	0.00310385	0	0.00192086	0	0	0
152	ADRA2C	NM_000683.3	NC_000004.12	3767221	antisense	TGTACCAGGTCTCGTCGTTG	AGGATGTACCAGGTCTCGTCGTTGAGGCCG	AGG	1	0.6382	TGTACCAGGTCTCGTCGTTG	2	ADRA2C	0.00215086	0	0.00403568	0.00204746	0.00658928	0.00420305	0.00496888	0.00775964	0.00592803	0.00864387	0.0089666	0.00817958	0.0103236
152	ADRA2C	NM_000683.3	NC_000004.12	3767019	antisense	ACACAGATGCACGATCGACG	TGGCACACAGATGCACGATCGACGAGGTGC	AGG	1	0.7254	ACACAGATGCACGATCGACG	0	ADRA2C	0	0.00299594	0.00605351	0.00204746	0.00439285	0.00210152	0	0.00310385	0.00118561	0	0	0.00116851	0.00442439
152	ADRA2C	NM_000683.3	NC_000004.12	3767105	antisense	ATGGTGGCCTTGACGCGGCG	CACGATGGTGGCCTTGACGCGGCGTGGTGT	TGG	1	0.7077	ATGGTGGCCTTGACGCGGCG	0	ADRA2C	0	0	0	0	0.00219643	0	0.00248444	0.00155193	0.00118561	0.00096043	0.00149443	0	0
152	ADRA2C	NM_000683.3	NC_000004.12	3767310	sense	CTACGCGCGCATCTACCGAG	TGGTCTACGCGCGCATCTACCGAGTGGCCA	TGG	1	0.7319	CTACGCGCGCATCTACCGAG	1	ADRA2C	0.00107543	0.00149797	0	0	0	0	0	0	0	0	0	0	0
153	ADRB1	NM_000684.2	NC_000010.11	114045034	antisense	CGCACGCCCGTTGGCCAGCG	TACCCGCACGCCCGTTGGCCAGCGGGGCGG	GGG	1	0.5955	CGCACGCCCGTTGGCCAGCG	0	ADRB1	0	0	0	0.00204746	0.00109821	0.00105076	0.00124222	0.00310385	0.00118561	0.00768344	0.00298887	0.00116851	0.00589918
153	ADRB1	NM_000684.2	NC_000010.11	114044669	antisense	TGGCCCACACGGTGCACACG	GAGATGGCCCACACGGTGCACACGAGGCCC	AGG	1	0.5742	TGGCCCACACGGTGCACACG	1	ADRB1	0.00107543	0	0	0	0	0.00210152	0.00124222	0.00310385	0	0.00384172	0.00298887	0.00233702	0.00294959
153	ADRB1	NM_000684.2	NC_000010.11	114044391	sense	TGGCCATCGCCAAGACGCCG	ATCGTGGCCATCGCCAAGACGCCGCGGCTG	CGG	1	0.6628	TGGCCATCGCCAAGACGCCG	2	ADRB1	0.00215086	0	0	0.00204746	0.00219643	0	0	0.00310385	0	0	0.00149443	0.00116851	0.0014748
153	ADRB1	NM_000684.2	NC_000010.11	114044818	antisense	GTAGAAGGAGACTACGGACG	GCACGTAGAAGGAGACTACGGACGAGGCGA	AGG	1	0.649	GTAGAAGGAGACTACGGACG	0	ADRB1	0	0	0	0	0.00109821	0	0	0.00155193	0	0	0	0	0
154	ADRB2	NM_000024.5	NC_000005.10	148826900	antisense	CCCTTTCCTGCGTGACGTCG	TCGTCCCTTTCCTGCGTGACGTCGTGGTCC	TGG	1	0.5685	CCCTTTCCTGCGTGACGTCG	0	ADRB2	0	0	0	0	0.00109821	0	0	0.00155193	0.00355682	0.00096043	0.00149443	0.00116851	0.0014748
154	ADRB2	NM_000024.5	NC_000005.10	148827205	antisense	ATCCACTGCGATCACGCACA	AGCGATCCACTGCGATCACGCACAGGGTCT	GGG	1	0.6457	ATCCACTGCGATCACGCACA	1	ADRB2	0.00107543	0.00449391	0.00201784	0	0.00439285	0.00315229	0	0.00310385	0.00355682	0	0.00149443	0.00233702	0
154	ADRB2	NM_000024.5	NC_000005.10	148827448	antisense	GGGAACGTAGAAGGACACGA	CCAGGGGAACGTAGAAGGACACGATGGAAG	TGG	1	0.7226	GGGAACGTAGAAGGACACGA	3	ADRB2	0.00322629	0.00299594	0	0.00409492	0.00329464	0	0	0	0	0	0	0	0
154	ADRB2	NM_000024.5	NC_000005.10	148827007	antisense	CAGACGCTCGAACTTGGCAA	TCTGCAGACGCTCGAACTTGGCAATGGCTG	TGG	1	0.579	CAGACGCTCGAACTTGGCAA	0	ADRB2	0	0	0.00201784	0	0	0.00105076	0.00124222	0	0	0	0	0	0
155	ADRB3	NM_000025.2	NC_000008.11	37966041	antisense	ACCAGTGCGCCGTAACGCAG	GGTGACCAGTGCGCCGTAACGCAGCGGGTT	CGG	1	0.6018	ACCAGTGCGCCGTAACGCAG	0	ADRB3	0	0	0.00403568	0.00409492	0.00439285	0	0	0	0.00118561	0	0.00149443	0.00233702	0
155	ADRB3	NM_000025.2	NC_000008.11	37965968	antisense	GATGGGCGCAAACGACACCG	TCATGATGGGCGCAAACGACACCGCGGCCG	CGG	1	0.7186	GATGGGCGCAAACGACACCG	1	ADRB3	0.00107543	0.00149797	0	0	0.00109821	0.00105076	0	0.00155193	0.00118561	0.00288129	0	0.00233702	0
155	ADRB3	NM_000025.2	NC_000008.11	37966250	antisense	CAGCGAAGTCACGAACACGT	CGGCCAGCGAAGTCACGAACACGTTGGTCA	TGG	1	0.7583	CAGCGAAGTCACGAACACGT	0	ADRB3	0	0	0.00201784	0.00204746	0	0	0	0	0	0	0	0	0
155	ADRB3	NM_000025.2	NC_000008.11	37966389	sense	CCAATACCGCCAACACCAGT	GCGCCCAATACCGCCAACACCAGTGGGCTG	GGG	1	0.575	CCAATACCGCCAACACCAGT	0	ADRB3	0	0	0.00100892	0	0	0	0	0	0	0	0	0	0
156	ADRBK1	NM_001619.3	NC_000011.10	67279871	antisense	TCTGGAACACGTCCCCTCGG	AATTTCTGGAACACGTCCCCTCGGAGGTTT	AGG	6	0.671	TCTGGAACACGTCCCCTCGG	0	ADRBK1	0	0	0.00100892	0.00614238	0.00329464	0.00525381	0.00124222	0.00155193	0.00118561	0.00768344	0.0044833	0.00584255	0.00737398
156	ADRBK1	NM_001619.3	NC_000011.10	67281134	sense	CATCGCATCATTGGGCGCGG	CGTGCATCGCATCATTGGGCGCGGGGGCTT	GGG	8	0.655	CATCGCATCATTGGGCGCGG	1	ADRBK1	0.00107543	0	0.00100892	0.00204746	0.00439285	0.00315229	0.00372666	0.00775964	0.00948485	0.00192086	0.00298887	0	0
156	ADRBK1	NM_001619.3	NC_000011.10	67282306	antisense	CCAGGTCCGAGATCCGCACG	AGGCCCAGGTCCGAGATCCGCACGTGGCCA	TGG	12	0.6824	CCAGGTCCGAGATCCGCACG	0	ADRBK1	0	0	0.00100892	0	0.00109821	0	0	0	0.00355682	0	0.00298887	0	0
156	ADRBK1	NM_001619.3	NC_000011.10	67279257	antisense	CTCCTCATAGAATTCCACCA	TCACCTCCTCATAGAATTCCACCAAGGGCC	AGG	3	0.7252	CTCCTCATAGAATTCCACCA	3	ADRBK1	0.00322629	0.00149797	0.00100892	0	0	0	0	0	0	0	0	0	0
157	ADRBK2	NM_005160.3	NC_000022.11	25674486	sense	TATTGGACGAGGAGGATTCG	GGATTATTGGACGAGGAGGATTCGGGGAAG	GGG	8	0.6372	TATTGGACGAGGAGGATTCG	0	ADRBK2	0	0	0.00100892	0.00614238	0.00439285	0	0.00124222	0.00310385	0.00118561	0.00672301	0.00298887	0.00701107	0.00737398
157	ADRBK2	NM_005160.3	NC_000022.11	25685216	antisense	GATGAAGCAGAGTTTATCTG	CCAGGATGAAGCAGAGTTTATCTGGGGTAT	GGG	10	0.7216	GATGAAGCAGAGTTTATCTG	3	ADRBK2	0.00322629	0.00149797	0.00100892	0	0.00329464	0.00210152	0	0.00465578	0.00474243	0.00288129	0	0.00467404	0.00442439
157	ADRBK2	NM_005160.3	NC_000022.11	25690276	antisense	ACTACTTACACACTCGCATG	ACGCACTACTTACACACTCGCATGAGGCTT	AGG	12	0.6569	ACTACTTACACACTCGCATG	1	ADRBK2	0.00107543	0	0	0.00409492	0	0	0	0.00155193	0	0	0	0	0
157	ADRBK2	NM_005160.3	NC_000022.11	25644648	antisense	TCTTCATAAAACTTCACCTG	TACCTCTTCATAAAACTTCACCTGAGGTAC	AGG	3	0.6858	TCTTCATAAAACTTCACCTG	1	ADRBK2	0.00107543	0.00149797	0.00201784	0	0	0	0.00124222	0	0	0	0	0	0
158	ADSL	NM_000026.2	NC_000022.11	40354308	antisense	AAATGTGTGAAACCTAATGT	CTGGAAATGTGTGAAACCTAATGTGGGTAG	GGG	4	0.7134	AAATGTGTGAAACCTAATGT	2	ADSL	0.00215086	0.00149797	0	0.00204746	0	0	0	0	0	0.00096043	0	0.00116851	0.0014748
158	ADSL	NM_000026.2	NC_000022.11	40360461	sense	TATTGAAGTACTGTCTGTGC	TGGATATTGAAGTACTGTCTGTGCTGGCTA	TGG	7	0.5685	TATTGAAGTACTGTCTGTGC	1	ADSL	0.00107543	0.00149797	0.00100892	0	0	0	0	0	0	0	0.00149443	0	0
158	ADSL	NM_000026.2	NC_000022.11	40361523	antisense	CAGCAACGTTCTGAACGCAT	ACTGCAGCAACGTTCTGAACGCATGGGATT	GGG	9	0.6507	CAGCAACGTTCTGAACGCAT	3	ADSL	0.00322629	0.00149797	0.00100892	0	0	0	0	0	0	0	0	0	0
158	ADSL	NM_000026.2	NC_000022.11	40346673	sense	GGTATAAATTCCGGACATGG	GACAGGTATAAATTCCGGACATGGCGGCAG	CGG	1	0.6949	GGTATAAATTCCGGACATGG	0	ADSL	0	0.00149797	0	0	0	0	0	0	0	0	0	0	0
159	ADSS	NM_001126.3	NC_000001.11	244437700	antisense	TTTGGATTAATTATTCCACT	GACATTTGGATTAATTATTCCACTGGGTAA	GGG	2	0.6568	TTTGGATTAATTATTCCACT	1	ADSS	0.00107543	0.00299594	0.00201784	0	0.00109821	0	0	0	0	0.00096043	0.00149443	0	0
159	ADSS	NM_001126.3	NC_000001.11	244432545	sense	TGACAGAGCTCATATTGGTA	TATCTGACAGAGCTCATATTGGTAAGGTGG	AGG	4	0.5673	TGACAGAGCTCATATTGGTA	2	ADSS	0.00215086	0	0	0	0	0.00105076	0.00372666	0	0.00237121	0	0	0	0
159	ADSS	NM_001126.3	NC_000001.11	244418902	antisense	AATTTGAAGAGGTTACAAAA	GTACAATTTGAAGAGGTTACAAAAGGGTAA	GGG	9	0.6095	AATTTGAAGAGGTTACAAAA	1	ADSS	0.00107543	0.00299594	0	0.00204746	0	0	0	0	0	0	0	0	0
159	ADSS	NM_001126.3	NC_000001.11	244424028	antisense	CAGCTTTGGACGAATAAACT	CGAGCAGCTTTGGACGAATAAACTGGGCCA	GGG	6	0.5965	CAGCTTTGGACGAATAAACT	1	ADSS	0.00107543	0	0	0	0.00219643	0	0	0	0	0	0	0	0
160	AP2A1	NM_014203.2	NC_000019.10	49799647	sense	CGGAGCGGGACGTCAGCGTG	CAGACGGAGCGGGACGTCAGCGTGCGGCAG	CGG	10	0.6498	CGGAGCGGGACGTCAGCGTG	0	AP2A1	0	0	0	0	0.00329464	0.00105076	0.00372666	0.00155193	0.00118561	0.00192086	0	0.00116851	0.0014748
160	AP2A1	NM_014203.2	NC_000019.10	49800090	antisense	TGGTGACGATCTGTAGCACA	CGGTTGGTGACGATCTGTAGCACACGGTAC	CGG	11	0.7329	TGGTGACGATCTGTAGCACA	1	AP2A1	0.00107543	0	0.00100892	0	0.00109821	0.00420305	0	0.00310385	0.00118561	0.00192086	0.00298887	0.00233702	0
160	AP2A1	NM_014203.2	NC_000019.10	49791980	antisense	AGGCCTTGTACAGTCGAAGG	GGCGAGGCCTTGTACAGTCGAAGGAGGCAC	AGG	5	0.6387	AGGCCTTGTACAGTCGAAGG	4	AP2A1	0.00430172	0	0.00100892	0	0	0.00105076	0.00124222	0	0	0.00192086	0.00149443	0.00116851	0
160	AP2A1	NM_014203.2	NC_000019.10	49795687	sense	ACTACTTCGTCCCAGCACCC	ACCTACTACTTCGTCCCAGCACCCTGGCTC	TGG	7	0.6446	ACTACTTCGTCCCAGCACCC	2	AP2A1	0.00215086	0	0.00201784	0.00204746	0	0	0	0	0.00118561	0.00096043	0.00149443	0	0
161	AP2A2	NM_012305.3	NC_000011.10	988628	antisense	CATCTCGGCCACGATCTGTG	TCAGCATCTCGGCCACGATCTGTGGGGCGT	GGG	10	0.7288	CATCTCGGCCACGATCTGTG	0	AP2A2	0	0.00149797	0.00403568	0.00614238	0.00219643	0.00315229	0.00124222	0	0.00237121	0.00288129	0.00149443	0	0
161	AP2A2	NM_012305.3	NC_000011.10	977193	sense	GGGCGACTGGACATCCCGAG	CCATGGGCGACTGGACATCCCGAGTGGTGC	TGG	5	0.682	GGGCGACTGGACATCCCGAG	1	AP2A2	0.00107543	0.00149797	0.00100892	0.00204746	0.00219643	0.00210152	0	0	0	0	0.00149443	0	0
161	AP2A2	NM_012305.3	NC_000011.10	992663	sense	GGACGACGTGCAGGGCTACG	ACCGGGACGACGTGCAGGGCTACGCGGCCA	CGG	11	0.7136	GGACGACGTGCAGGGCTACG	1	AP2A2	0.00107543	0.00149797	0	0	0.00109821	0	0.00124222	0.00155193	0.00118561	0.00096043	0	0	0
161	AP2A2	NM_012305.3	NC_000011.10	970295	sense	GCTGAGTTCAAACAGATACA	ACCTGCTGAGTTCAAACAGATACACGGAAA	CGG	3	0.7079	GCTGAGTTCAAACAGATACA	0	AP2A2	0	0.00149797	0.00201784	0	0	0	0	0.00155193	0.00118561	0.00096043	0	0	0
162	AP1B1	NM_145730.2	NC_000022.11	29359888	antisense	TGGCGTAATTCATCAAGTAG	CTCTTGGCGTAATTCATCAAGTAGAGGTAT	AGG	4	0.6431	TGGCGTAATTCATCAAGTAG	0	AP1B1	0	0.00299594	0.00100892	0.00409492	0	0	0.00248444	0.00155193	0.00118561	0.00096043	0	0	0.0014748
162	AP1B1	NM_145730.2	NC_000022.11	29356451	sense	CCTCGCCAACTATATGCCCA	ACTGCCTCGCCAACTATATGCCCAAGGACG	AGG	6	0.6492	CCTCGCCAACTATATGCCCA	2	AP1B1	0.00215086	0	0.00100892	0.00204746	0.00219643	0.00210152	0.00124222	0	0	0.00096043	0.00149443	0	0
162	AP1B1	NM_145730.2	NC_000022.11	29341633	antisense	CTAACAGTGTGGGCTCGATG	TCGTCTAACAGTGTGGGCTCGATGAGGTCC	AGG	13	0.649	CTAACAGTGTGGGCTCGATG	0	AP1B1	0	0	0.00100892	0	0	0	0.00124222	0	0	0.00096043	0	0	0
162	AP1B1	NM_145730.2	NC_000022.11	29342356	antisense	CTTTAGAAAGAGTTTCACAA	GCTTCTTTAGAAAGAGTTTCACAATGGCTG	TGG	12	0.6416	CTTTAGAAAGAGTTTCACAA	0	AP1B1	0	0.00599188	0.00100892	0	0	0	0	0	0	0	0	0	0
163	AP2B1	NM_001030006.1	NC_000017.11	35650785	sense	ACTTGCCAATTCATCATGGG	AAACACTTGCCAATTCATCATGGGAGGTAA	AGG	13	0.6836	ACTTGCCAATTCATCATGGG	1	AP2B1	0.00107543	0.00299594	0.00302676	0	0	0	0	0	0	0	0	0	0
163	AP2B1	NM_001030006.1	NC_000017.11	35626646	antisense	GAGTTGGCATGGGATAGCCG	TGCTGAGTTGGCATGGGATAGCCGGGGAGT	GGG	7	0.6982	GAGTTGGCATGGGATAGCCG	0	AP2B1	0	0.00149797	0.00201784	0	0.00109821	0	0	0	0	0	0	0	0
163	AP2B1	NM_001030006.1	NC_000017.11	35624413	sense	GGTGGTGGCTAATGCCGTAG	TCCAGGTGGTGGCTAATGCCGTAGCGGCAT	CGG	6	0.6669	GGTGGTGGCTAATGCCGTAG	0	AP2B1	0	0	0	0	0	0	0	0	0	0	0	0	0
163	AP2B1	NM_001030006.1	NC_000017.11	35639618	antisense	GTCTAAGTTCTCACACAGAG	GCGAGTCTAAGTTCTCACACAGAGTGGCGA	TGG	11	0.699	GTCTAAGTTCTCACACAGAG	0	AP2B1	0	0.00299594	0	0	0	0	0	0	0	0	0	0	0
164	AP1G1	NM_001128.5	NC_000016.10	71753872	sense	GGTATGCACCTTCCAAACGA	TTCAGGTATGCACCTTCCAAACGATGGCAT	TGG	13	0.6948	GGTATGCACCTTCCAAACGA	0	AP1G1	0	0	0.00302676	0	0	0	0.00124222	0	0	0.00288129	0	0	0.00294959
164	AP1G1	NM_001128.5	NC_000016.10	71749975	antisense	CATGCAGCCACTTGTACCAA	ACACCATGCAGCCACTTGTACCAAAGGTTG	AGG	15	0.6217	CATGCAGCCACTTGTACCAA	4	AP1G1	0.00430172	0	0.00302676	0.00204746	0.00439285	0.00420305	0.00248444	0.00155193	0	0.00672301	0.0044833	0.00116851	0
164	AP1G1	NM_001128.5	NC_000016.10	71761545	antisense	TGTTCAATAAGAAACGACCC	TCATTGTTCAATAAGAAACGACCCAGGATA	AGG	10	0.7259	TGTTCAATAAGAAACGACCC	4	AP1G1	0.00430172	0.00299594	0.00100892	0.00204746	0	0	0.00124222	0	0.00118561	0	0.00149443	0	0
164	AP1G1	NM_001128.5	NC_000016.10	71773335	sense	ATAGCACGCAATTCGTACAG	AATCATAGCACGCAATTCGTACAGGGGTTA	GGG	4	0.7271	ATAGCACGCAATTCGTACAG	2	AP1G1	0.00215086	0	0.00201784	0.00204746	0.00219643	0.00105076	0	0	0.00118561	0.00192086	0	0	0
165	AEBP1	NM_001129.4	NC_000007.14	44110926	sense	CCAGACCTTTCATGGGAACG	CTCCCCAGACCTTTCATGGGAACGTGGACA	TGG	13	0.662	CCAGACCTTTCATGGGAACG	1	AEBP1	0.00107543	0	0.00100892	0	0.00329464	0.00210152	0.00124222	0.00310385	0.00474243	0.00480215	0.0044833	0	0.00589918
165	AEBP1	NM_001129.4	NC_000007.14	44110027	antisense	GTGTGACTCCATCCCAATGG	TACGGTGTGACTCCATCCCAATGGGGGGAC	GGG	10	0.6408	GTGTGACTCCATCCCAATGG	2	AEBP1	0.00215086	0.00299594	0	0.00204746	0.00329464	0.00210152	0.00372666	0.00310385	0.00237121	0.00192086	0	0	0.0014748
165	AEBP1	NM_001129.4	NC_000007.14	44111969	antisense	GCACCAGGCTGCGCACACGT	TCCTGCACCAGGCTGCGCACACGTGGGTTC	GGG	16	0.6486	GCACCAGGCTGCGCACACGT	0	AEBP1	0	0	0.00201784	0.00204746	0.00219643	0	0	0	0	0	0.00149443	0	0
165	AEBP1	NM_001129.4	NC_000007.14	44107809	antisense	GCGCCGAATGTACTCAACTG	TCTGGCGCCGAATGTACTCAACTGAGGGGG	AGG	5	0.6379	GCGCCGAATGTACTCAACTG	2	AEBP1	0.00215086	0	0.00201784	0.00614238	0	0.00105076	0	0	0.00118561	0	0	0	0
166	AES	NM_001130.5	NC_000019.10	3061237	antisense	GTGGTGAATTTGAGTTGCTG	CGAGGTGGTGAATTTGAGTTGCTGGGGTAG	GGG	2	0.6802	GTGGTGAATTTGAGTTGCTG	2	AES	0.00215086	0.00149797	0.00100892	0	0.00109821	0.00315229	0.00496888	0.00620771	0.00237121	0.00288129	0.0044833	0.00467404	0.0014748
166	AES	NM_001130.5	NC_000019.10	3054138	antisense	CGGATGATAGAGTTCAGCTC	TACTCGGATGATAGAGTTCAGCTCGGGAGC	GGG	6	0.6034	CGGATGATAGAGTTCAGCTC	1	AES	0.00107543	0	0.00100892	0.00204746	0	0	0	0	0	0	0	0	0.0014748
166	AES	NM_001130.5	NC_000019.10	3055669	sense	CCTGCCCTACCTCTCCCAAG	AGGTCCTGCCCTACCTCTCCCAAGAGGTAA	AGG	5	0.7042	CCTGCCCTACCTCTCCCAAG	0	AES	0	0	0	0.00204746	0	0	0	0	0	0	0.00149443	0	0
166	AES	NM_001130.5	NC_000019.10	3057723	sense	CAAGCTCGAATGTGACAAGT	GCCTCAAGCTCGAATGTGACAAGTTGGCCA	TGG	3	0.5787	CAAGCTCGAATGTGACAAGT	0	AES	0	0.00149797	0.00100892	0	0.00109821	0	0	0	0	0	0	0	0
167	CRISP1	NM_001131.2	NC_000006.12	49852046	sense	TTAATATACACAACGCCCTC	ATCGTTAATATACACAACGCCCTCAGGAGA	AGG	3	0.5143	TTAATATACACAACGCCCTC	2	CRISP1	0.00215086	0.00149797	0.00100892	0	0	0	0	0	0	0	0	0	0
167	CRISP1	NM_001131.2	NC_000006.12	49846525	sense	AACTACTGACCACTACACTC	ACATAACTACTGACCACTACACTCAGGTAA	AGG	5	0.6762	AACTACTGACCACTACACTC	1	CRISP1	0.00107543	0.00149797	0.00201784	0	0	0	0	0	0	0	0	0	0
167	CRISP1	NM_001131.2	NC_000006.12	49846575	sense	GAGTCTACAAGTTTCAAACA	CAGTGAGTCTACAAGTTTCAAACATGGAGA	TGG	5	0.6598	GAGTCTACAAGTTTCAAACA	0	CRISP1	0	0	0	0	0	0	0.00124222	0.00155193	0.00118561	0	0	0	0
167	CRISP1	NM_001131.2	NC_000006.12	49848226	antisense	TTGGAAGTCTCCTCTCAAGG	TTACTTGGAAGTCTCCTCTCAAGGGGGTTG	GGG	4	0.6705	TTGGAAGTCTCCTCTCAAGG	0	CRISP1	0	0.00149797	0.00403568	0	0.00219643	0.00105076	0	0.00155193	0.00237121	0	0	0	0
173	AFM	NM_001133.2	NC_000004.12	73488756	antisense	AGAGAATATTCACCGTGTCA	TTTTAGAGAATATTCACCGTGTCACGGATG	CGG	7	0.5881	AGAGAATATTCACCGTGTCA	2	AFM	0.00215086	0.00149797	0.00201784	0	0.00219643	0.00210152	0	0	0.00237121	0.00096043	0.00149443	0.00233702	0.00294959
173	AFM	NM_001133.2	NC_000004.12	73485987	sense	TATAACAAGAAATCTGATGT	CTTCTATAACAAGAAATCTGATGTGGGATT	GGG	4	0.5941	TATAACAAGAAATCTGATGT	1	AFM	0.00107543	0.00449391	0.00201784	0	0	0.00315229	0.00124222	0	0.00355682	0.00192086	0.00298887	0.00233702	0
173	AFM	NM_001133.2	NC_000004.12	73485895	sense	AAAAAATATGTGCTATGGAG	CAGGAAAAAATATGTGCTATGGAGGGGCTG	GGG	4	0.5916	AAAAAATATGTGCTATGGAG	1	AFM	0.00107543	0.00149797	0	0	0	0	0	0	0	0	0	0	0
173	AFM	NM_001133.2	NC_000004.12	73487095	sense	AGTCAACTGCCTTCAAACAA	ACAAAGTCAACTGCCTTCAAACAAGGGTGG	GGG	5	0.6472	AGTCAACTGCCTTCAAACAA	0	AFM	0	0.00149797	0	0	0	0	0	0	0	0	0	0	0
174	AFP	NM_001134.2	NC_000004.12	73447541	antisense	ACATTGACCACGTTCCAGCG	TTATACATTGACCACGTTCCAGCGTGGTCA	TGG	8	0.7228	ACATTGACCACGTTCCAGCG	0	AFP	0	0	0	0	0.00219643	0.00105076	0.00124222	0.00155193	0	0.00192086	0.00149443	0	0.0014748
174	AFP	NM_001134.2	NC_000004.12	73442424	sense	AGTTGAATGCTTCCAAACAA	ATGCAGTTGAATGCTTCCAAACAAAGGTAT	AGG	5	0.626	AGTTGAATGCTTCCAAACAA	1	AFP	0.00107543	0	0	0	0	0	0	0	0	0	0	0	0
174	AFP	NM_001134.2	NC_000004.12	73438197	antisense	AGTGGCTTCTTGAACAAACT	TGTAAGTGGCTTCTTGAACAAACTGGGCAA	GGG	3	0.6184	AGTGGCTTCTTGAACAAACT	0	AFP	0	0	0	0	0.00109821	0	0	0	0.00118561	0	0	0	0
174	AFP	NM_001134.2	NC_000004.12	73442330	antisense	ATTGTAGGTGCATACAGGAA	AAGAATTGTAGGTGCATACAGGAAGGGATG	GGG	5	0.6244	ATTGTAGGTGCATACAGGAA	0	AFP	0	0.00149797	0	0.00204746	0.00109821	0	0.00248444	0	0	0	0	0	0
175	AGA	NM_000027.3	NC_000004.12	177442288	antisense	GGGCCAAGTGTTGACGACCA	TAAAGGGCCAAGTGTTGACGACCAGGGGCA	GGG	1	0.6289	GGGCCAAGTGTTGACGACCA	4	AGA	0.00430172	0	0.00201784	0.00409492	0.00109821	0.00210152	0.00372666	0.00465578	0.00355682	0.00096043	0.00149443	0.00116851	0.0014748
175	AGA	NM_000027.3	NC_000004.12	177440408	sense	TGGAGGGCATTAGCATCTGG	AGCGTGGAGGGCATTAGCATCTGGAGGCTC	AGG	2	0.6711	TGGAGGGCATTAGCATCTGG	0	AGA	0	0	0	0	0.00109821	0	0	0	0.00118561	0.00096043	0	0.00116851	0
175	AGA	NM_000027.3	NC_000004.12	177437494	sense	CCAGATCCCTCAAAATACTG	TATACCAGATCCCTCAAAATACTGCGGACC	CGG	5	0.7301	CCAGATCCCTCAAAATACTG	3	AGA	0.00322629	0	0.00100892	0	0	0	0	0	0	0	0	0	0
175	AGA	NM_000027.3	NC_000004.12	177436333	sense	ATGGTTGTAATCCATAAGAC	AGGCATGGTTGTAATCCATAAGACAGGACA	AGG	6	0.5821	ATGGTTGTAATCCATAAGAC	0	AGA	0	0.00149797	0	0	0	0	0	0	0	0	0	0	0
176	ACAN	NM_013227.3	NC_000015.10	88845839	antisense	CAGCGGTCACCTGCACGACG	GGGACAGCGGTCACCTGCACGACGAGGTCC	AGG	7	0.6984	CAGCGGTCACCTGCACGACG	1	ACAN	0.00107543	0	0.00302676	0	0.00329464	0.00315229	0.00124222	0.00310385	0.00118561	0.00096043	0	0	0.0014748
176	ACAN	NM_013227.3	NC_000015.10	88852011	sense	GAACCAGCCTATACCCCAGT	ATGGGAACCAGCCTATACCCCAGTGGGCAC	GGG	11	0.6613	GAACCAGCCTATACCCCAGT	0	ACAN	0	0	0	0.00204746	0.00219643	0	0.00124222	0	0.00237121	0	0	0	0.0014748
176	ACAN	NM_013227.3	NC_000015.10	88855385	antisense	GAGGGCAGTTCACCAACCGT	TCCAGAGGGCAGTTCACCAACCGTAGGAGT	AGG	12	0.6595	GAGGGCAGTTCACCAACCGT	2	ACAN	0.00215086	0	0	0	0.00329464	0.00210152	0.00124222	0	0	0	0	0.00116851	0
176	ACAN	NM_013227.3	NC_000015.10	88838975	sense	CCTGCGCTCCAATGACTCTG	AGAGCCTGCGCTCCAATGACTCTGGGGTCT	GGG	3	0.6595	CCTGCGCTCCAATGACTCTG	0	ACAN	0	0	0	0	0	0	0	0	0	0	0	0	0
177	AGER	NM_001136.4	NC_000006.12	32182634	antisense	GTCAGGGTTACGGTTCCACC	ACAGGTCAGGGTTACGGTTCCACCAGGAGC	AGG	7	0.5766	GTCAGGGTTACGGTTCCACC	2	AGER	0.00215086	0	0.00100892	0.00614238	0.00439285	0.00210152	0.00372666	0.00155193	0.00237121	0.00192086	0.00298887	0.00116851	0.00294959
177	AGER	NM_001136.4	NC_000006.12	32183560	antisense	TGGAATTCTTACGGTAGACA	ACCCTGGAATTCTTACGGTAGACACGGACT	CGG	3	0.6635	TGGAATTCTTACGGTAGACA	1	AGER	0.00107543	0.00449391	0.00302676	0	0.00109821	0	0.00124222	0.00310385	0	0.00096043	0.00149443	0	0.0014748
177	AGER	NM_001136.4	NC_000006.12	32183015	sense	CATCATAGGAGTATCTGTGA	CTCCCATCATAGGAGTATCTGTGAAGGAAC	AGG	6	0.6343	CATCATAGGAGTATCTGTGA	4	AGER	0.00430172	0.00449391	0	0	0	0	0	0.00155193	0	0	0	0	0
177	AGER	NM_001136.4	NC_000006.12	32183959	sense	GTGCTCAAAACATCACAGCC	GTAGGTGCTCAAAACATCACAGCCCGGATT	CGG	2	0.6213	GTGCTCAAAACATCACAGCC	4	AGER	0.00430172	0.00299594	0.00100892	0.00204746	0.00109821	0	0	0	0	0	0	0	0
178	AGL	NM_000642.2	NC_000001.11	99862336	antisense	TGAAGAGTAACACAGTCCAA	TGTCTGAAGAGTAACACAGTCCAAGGGTAG	GGG	4	0.7038	TGAAGAGTAACACAGTCCAA	1	AGL	0.00107543	0.00149797	0.00100892	0.00204746	0	0.00105076	0	0.00155193	0	0.00096043	0	0	0
178	AGL	NM_000642.2	NC_000001.11	99877713	sense	ACGCTATGGGAATAAACCAG	AATTACGCTATGGGAATAAACCAGAGGACT	AGG	12	0.7144	ACGCTATGGGAATAAACCAG	3	AGL	0.00322629	0	0.00201784	0.00409492	0.00109821	0	0	0	0	0	0	0	0
178	AGL	NM_000642.2	NC_000001.11	99884180	sense	AAACACGAAACCTTATAGGA	AGAGAAACACGAAACCTTATAGGAAGGATG	AGG	18	0.6199	AAACACGAAACCTTATAGGA	2	AGL	0.00215086	0.00449391	0	0.00614238	0	0	0	0	0	0	0	0	0
178	AGL	NM_000642.2	NC_000001.11	99880758	antisense	ATGCGTAATATCCATAAACA	TATCATGCGTAATATCCATAAACAGGGCAT	GGG	14	0.6536	ATGCGTAATATCCATAAACA	1	AGL	0.00107543	0.00149797	0.00100892	0	0	0	0	0	0	0	0	0	0
181	AGRP	NM_001138.1	NC_000016.10	67483334	sense	GCCACGCGAGGAGCCCAGAT	GCCTGCCACGCGAGGAGCCCAGATGGGCTT	GGG	2	0.5104	GCCACGCGAGGAGCCCAGAT	1	AGRP	0.00107543	0.00299594	0.00201784	0.00204746	0.00549107	0.00630457	0.00496888	0.00465578	0.00355682	0.00768344	0.0089666	0.00467404	0.00442439
181	AGRP	NM_001138.1	NC_000016.10	67483048	sense	AGAAGAGGATCTGTTGCAGG	AGGCAGAAGAGGATCTGTTGCAGGAGGCTC	AGG	3	0.6479	AGAAGAGGATCTGTTGCAGG	2	AGRP	0.00215086	0	0.00100892	0	0.00329464	0.00105076	0.00496888	0.00620771	0.00474243	0.00096043	0	0.00350553	0.00294959
181	AGRP	NM_001138.1	NC_000016.10	67482809	sense	CCTGCAGGTACTAGACCTGC	CACCCCTGCAGGTACTAGACCTGCAGGACC	AGG	4	0.5551	CCTGCAGGTACTAGACCTGC	1	AGRP	0.00107543	0.00149797	0.00201784	0	0	0.00210152	0.00372666	0.00155193	0.00118561	0	0	0.00116851	0.0014748
181	AGRP	NM_001138.1	NC_000016.10	67482789	antisense	ACGCAGCGACGTGAGGAGCG	CCTTACGCAGCGACGTGAGGAGCGGGGCTC	GGG	4	0.6553	ACGCAGCGACGTGAGGAGCG	2	AGRP	0.00215086	0	0.00100892	0.00409492	0.00329464	0	0.00124222	0.00155193	0.00237121	0.00096043	0	0.00350553	0
182	JAG1	NM_000214.2	NC_000020.11	10646998	sense	AAGTGCAAGAGTCAGTCGGG	CGGGAAGTGCAAGAGTCAGTCGGGAGGCAA	AGG	14	0.7113	AAGTGCAAGAGTCAGTCGGG	0	JAG1	0	0.00299594	0	0.00204746	0.00219643	0.00210152	0.00496888	0	0.00237121	0	0	0.00350553	0.00442439
182	JAG1	NM_000214.2	NC_000020.11	10645226	sense	GATGAGGCCACGTGCAACAA	GTGTGATGAGGCCACGTGCAACAACGGTGG	CGG	17	0.6521	GATGAGGCCACGTGCAACAA	5	JAG1	0.00537715	0.00299594	0.00201784	0.00409492	0.00329464	0.00630457	0.00496888	0.0155193	0.00829925	0.00576258	0.00597773	0.00233702	0.00294959
182	JAG1	NM_000214.2	NC_000020.11	10652215	sense	TCATCAGCCGTGTCTCAACG	GGACTCATCAGCCGTGTCTCAACGGGGGAA	GGG	7	0.702	TCATCAGCCGTGTCTCAACG	3	JAG1	0.00322629	0.00149797	0	0	0.00439285	0.00315229	0.0062111	0.00155193	0.00474243	0.00192086	0.00149443	0	0.0014748
182	JAG1	NM_000214.2	NC_000020.11	10658473	sense	ATGGGCCCCGAATGTAACAG	CTGGATGGGCCCCGAATGTAACAGAGGTAT	AGG	4	0.716	ATGGGCCCCGAATGTAACAG	2	JAG1	0.00215086	0.00299594	0.00100892	0	0.00219643	0.00210152	0.00248444	0.00465578	0.00237121	0.00480215	0.00298887	0.00467404	0
183	AGT	NM_000029.3	NC_000001.11	230710551	sense	TTGACACCGAAGACAAGTTG	AAACTTGACACCGAAGACAAGTTGAGGGCC	AGG	2	0.5975	TTGACACCGAAGACAAGTTG	2	AGT	0.00215086	0	0.00100892	0	0.00109821	0.00210152	0.00496888	0.00310385	0	0.00288129	0.00149443	0.00233702	0.00294959
183	AGT	NM_000029.3	NC_000001.11	230710007	antisense	CTTACCTTGGAAGTGGACGT	TTGCCTTACCTTGGAAGTGGACGTAGGTGT	AGG	2	0.677	CTTACCTTGGAAGTGGACGT	0	AGT	0	0	0	0.00204746	0	0	0.00248444	0	0	0	0	0	0.0014748
183	AGT	NM_000029.3	NC_000001.11	230710154	antisense	AGAGCGTGGGAGGACCACAG	CCAGAGAGCGTGGGAGGACCACAGGGGTAT	GGG	2	0.7887	AGAGCGTGGGAGGACCACAG	1	AGT	0.00107543	0	0	0	0.00109821	0	0	0	0	0	0	0	0
183	AGT	NM_000029.3	NC_000001.11	230710363	antisense	TGTCCTTCCAAGGAACACCC	TTCTTGTCCTTCCAAGGAACACCCAGGATT	AGG	2	0.6356	TGTCCTTCCAAGGAACACCC	1	AGT	0.00107543	0.00149797	0.00100892	0	0	0	0	0	0	0	0	0	0
185	AGTR1	NM_009585.3	NC_000003.12	148741285	antisense	GCTGTGTAGACAGCCCATAG	CATAGCTGTGTAGACAGCCCATAGTGGCAA	TGG	2	0.695	GCTGTGTAGACAGCCCATAG	0	AGTR1	0	0	0	0	0	0	0.00124222	0	0.00355682	0.00192086	0	0.00116851	0.0014748
185	AGTR1	NM_009585.3	NC_000003.12	148741611	antisense	TCAGGCCCAGCCCTATCGGG	TTGGTCAGGCCCAGCCCTATCGGGAGGGTT	AGG	2	0.5758	TCAGGCCCAGCCCTATCGGG	1	AGTR1	0.00107543	0	0	0.00204746	0.00109821	0.00315229	0.00372666	0	0.00237121	0.00192086	0	0.00116851	0
185	AGTR1	NM_009585.3	NC_000003.12	148741374	antisense	GTAGAAACACACTAGCGTAC	GTGAGTAGAAACACACTAGCGTACAGGTTG	AGG	2	0.563	GTAGAAACACACTAGCGTAC	0	AGTR1	0	0	0.00100892	0	0	0	0	0	0	0.00096043	0	0	0
185	AGTR1	NM_009585.3	NC_000003.12	148741449	antisense	CAAGCATTGTGCGTCGAAGG	GCTACAAGCATTGTGCGTCGAAGGCGGGAC	CGG	2	0.5852	CAAGCATTGTGCGTCGAAGG	0	AGTR1	0	0	0	0.00204746	0	0	0	0.00155193	0	0	0	0	0
186	AGTR2	NM_000686.4	NC_000023.11	116172883	antisense	ATTGGGCATATTTCTCAGGT	GACCATTGGGCATATTTCTCAGGTGGGAAA	GGG	3	0.6156	ATTGGGCATATTTCTCAGGT	0	AGTR2	0	0.00299594	0.00100892	0	0.00439285	0.00105076	0.00248444	0	0.00118561	0.00096043	0	0	0.00294959
186	AGTR2	NM_000686.4	NC_000023.11	116172693	antisense	GTACCTATCAACACTCATGC	ATTGGTACCTATCAACACTCATGCAGGTGA	AGG	3	0.61	GTACCTATCAACACTCATGC	4	AGTR2	0.00430172	0.00299594	0.00403568	0	0	0	0	0	0	0	0	0	0
186	AGTR2	NM_000686.4	NC_000023.11	116172780	antisense	ACAGGCCATACACCAAACAA	ACAAACAGGCCATACACCAAACAAGGGGAA	GGG	3	0.6417	ACAGGCCATACACCAAACAA	2	AGTR2	0.00215086	0	0.00403568	0.00204746	0	0	0	0	0	0	0	0	0
186	AGTR2	NM_000686.4	NC_000023.11	116172541	antisense	GGAGTAAATCAGCCACAGCG	AAAAGGAGTAAATCAGCCACAGCGAGGTTG	AGG	3	0.7262	GGAGTAAATCAGCCACAGCG	0	AGTR2	0	0	0.00100892	0	0.00219643	0	0	0	0.00237121	0	0	0	0
187	APLNR	NM_005161.4	NC_000011.10	57236497	sense	CATGGTGTTACGCACCACCG	CTGTCATGGTGTTACGCACCACCGGGGACT	GGG	1	0.7303	CATGGTGTTACGCACCACCG	1	APLNR	0.00107543	0	0	0	0.00109821	0.00420305	0.00372666	0.00620771	0	0	0.00747217	0.00116851	0.00442439
187	APLNR	NM_005161.4	NC_000011.10	57236383	antisense	GGGCACCACAAAGCCCACGG	TGAAGGGCACCACAAAGCCCACGGTGGTGG	TGG	1	0.7751	GGGCACCACAAAGCCCACGG	1	APLNR	0.00107543	0	0	0	0.00109821	0.00210152	0	0.00155193	0.00237121	0	0.00149443	0	0
187	APLNR	NM_005161.4	NC_000011.10	57236926	sense	CACAGACTGGAAATCCTCGG	AGTACACAGACTGGAAATCCTCGGGGGCCC	GGG	1	0.7542	CACAGACTGGAAATCCTCGG	0	APLNR	0	0.00149797	0.00100892	0	0.00109821	0	0	0	0	0	0	0	0
187	APLNR	NM_005161.4	NC_000011.10	57236740	antisense	GTCATAGTCCCGGTACGTGT	GCCAGTCATAGTCCCGGTACGTGTAGGTAG	AGG	1	0.6162	GTCATAGTCCCGGTACGTGT	0	APLNR	0	0.00149797	0.00403568	0.00409492	0.00439285	0	0.00124222	0	0	0	0	0	0
189	AGXT	NM_000030.2	NC_000002.12	240874038	antisense	GTCACTGAAGGAGATGAGCG	CCTTGTCACTGAAGGAGATGAGCGAGGTCC	AGG	6	0.6983	GTCACTGAAGGAGATGAGCG	0	AGXT	0	0	0.00100892	0.00818984	0.00219643	0.00105076	0.00124222	0.00310385	0.00355682	0.00480215	0.00298887	0.00116851	0.0014748
189	AGXT	NM_000030.2	NC_000002.12	240873045	sense	CCCCTTTACATGGACCGGCA	GACCCCCCTTTACATGGACCGGCAAGGTAA	AGG	5	0.6162	CCCCTTTACATGGACCGGCA	0	AGXT	0	0	0	0	0.00109821	0	0	0	0	0	0	0	0
189	AGXT	NM_000030.2	NC_000002.12	240870675	sense	CCGATGACCAAGGACCCTGG	GCACCCGATGACCAAGGACCCTGGAGGCCA	AGG	3	0.7231	CCGATGACCAAGGACCCTGG	0	AGXT	0	0.00149797	0.00201784	0	0.00109821	0	0	0.00155193	0	0	0	0.00116851	0
189	AGXT	NM_000030.2	NC_000002.12	240871389	sense	GCTGCTGTTCTTAACCCACG	CAGTGCTGCTGTTCTTAACCCACGGGGAGT	GGG	4	0.7799	GCTGCTGTTCTTAACCCACG	0	AGXT	0	0	0	0.00204746	0	0.00210152	0.00124222	0	0	0	0	0	0
190	NR0B1	NM_000475.4	NC_000023.11	30309093	sense	GAGCGCAAAGCAAACGTACG	TGACGAGCGCAAAGCAAACGTACGCGGCAC	CGG	1	0.6678	GAGCGCAAAGCAAACGTACG	0	NR0B1	0	0	0	0	0	0	0.00124222	0	0	0.00288129	0	0.00233702	0.00294959
190	NR0B1	NM_000475.4	NC_000023.11	30308895	sense	TAGCTCAAAGCAAACGCACG	TCACTAGCTCAAAGCAAACGCACGTGGCTC	TGG	1	0.6775	TAGCTCAAAGCAAACGCACG	1	NR0B1	0.00107543	0	0.00100892	0.00409492	0.00329464	0.00420305	0.00124222	0.00155193	0.00237121	0.00192086	0.00149443	0	0.0014748
190	NR0B1	NM_000475.4	NC_000023.11	30308801	sense	GGTAAAGAGGCGCTACCAGG	AGGGGGTAAAGAGGCGCTACCAGGCGGGCG	CGG	1	0.5867	GGTAAAGAGGCGCTACCAGG	0	NR0B1	0	0	0	0	0	0.00105076	0	0.00155193	0	0.00096043	0	0	0
190	NR0B1	NM_000475.4	NC_000023.11	30308694	sense	GAGCACAAATCAAGCGCAGG	CCACGAGCACAAATCAAGCGCAGGCGGCTC	CGG	1	0.6017	GAGCACAAATCAAGCGCAGG	2	NR0B1	0.00215086	0.00149797	0	0	0.00109821	0.00315229	0.00124222	0	0	0	0	0.00233702	0
191	AHCY	NM_000687.2	NC_000020.11	34290800	antisense	GCGGGCTCCGAAACCCCGCA	TGACGCGGGCTCCGAAACCCCGCAGGGCCT	GGG	6	0.6569	GCGGGCTCCGAAACCCCGCA	1	AHCY	0.00107543	0.00149797	0.00100892	0.00204746	0.00219643	0	0	0.00310385	0.00355682	0.00192086	0.0044833	0.00467404	0.00294959
191	AHCY	NM_000687.2	NC_000020.11	34291502	sense	CTCTGAGGAGACCACGACTG	GCATCTCTGAGGAGACCACGACTGGGGTCC	GGG	5	0.7001	CTCTGAGGAGACCACGACTG	2	AHCY	0.00215086	0	0	0.00204746	0.00219643	0	0.00248444	0.00465578	0.00237121	0.00288129	0.00747217	0.00350553	0.0014748
191	AHCY	NM_000687.2	NC_000020.11	34290576	antisense	GATGATGTCAATACAGCCTG	CAAGGATGATGTCAATACAGCCTGTGGTGG	TGG	7	0.7081	GATGATGTCAATACAGCCTG	0	AHCY	0	0.00149797	0	0.00409492	0	0.00210152	0.00248444	0.00155193	0.00355682	0.00384172	0.00149443	0.00233702	0.0014748
191	AHCY	NM_000687.2	NC_000020.11	34292411	sense	AACATGATTCTGGACGACGG	CCTCAACATGATTCTGGACGACGGGGGCGA	GGG	4	0.7285	AACATGATTCTGGACGACGG	0	AHCY	0	0	0.00201784	0	0.00109821	0.00315229	0.00124222	0	0	0.00192086	0	0.00467404	0
196	AHR	NM_001621.4	NC_000007.14	17334985	antisense	CTTACTTCGGATATGGGACT	ACAACTTACTTCGGATATGGGACTCGGCAC	CGG	8	0.6097	CTTACTTCGGATATGGGACT	0	AHR	0	0	0.00201784	0.00204746	0	0.00105076	0.00124222	0	0.00118561	0	0	0.00116851	0.0014748
196	AHR	NM_001621.4	NC_000007.14	17330776	antisense	TTATAACAGACTACTGTCTG	TGGGTTATAACAGACTACTGTCTGGGGGAG	GGG	6	0.6637	TTATAACAGACTACTGTCTG	5	AHR	0.00537715	0.00599188	0	0	0.00109821	0	0	0	0	0	0	0	0
196	AHR	NM_001621.4	NC_000007.14	17333993	antisense	ATCGCAAACAAAGCCAACTG	AGCTATCGCAAACAAAGCCAACTGAGGTGG	AGG	7	0.6914	ATCGCAAACAAAGCCAACTG	4	AHR	0.00430172	0.00149797	0.00201784	0	0.00109821	0	0.00124222	0	0	0	0	0	0
196	AHR	NM_001621.4	NC_000007.14	17339165	sense	TACCACATCCACTCTAAGCA	CTGCTACCACATCCACTCTAAGCAAGGACT	AGG	10	0.6292	TACCACATCCACTCTAAGCA	2	AHR	0.00215086	0.00599188	0.0110981	0	0	0	0	0	0	0	0	0	0
197	AHSG	NM_001622.2	NC_000003.12	186613343	sense	AGATTGATGAAGTAAAGGTG	AACCAGATTGATGAAGTAAAGGTGTGGCCT	TGG	1	0.6917	AGATTGATGAAGTAAAGGTG	0	AHSG	0	0	0.00100892	0	0.00219643	0.00105076	0.00124222	0.00155193	0.00118561	0.00192086	0.00298887	0.00233702	0
197	AHSG	NM_001622.2	NC_000003.12	186618558	antisense	AGACACTGTAAACTCCACAT	TGCCAGACACTGTAAACTCCACATAGGTAG	AGG	5	0.6733	AGACACTGTAAACTCCACAT	1	AHSG	0.00107543	0.00149797	0	0.00204746	0.00109821	0	0	0	0	0	0	0	0
197	AHSG	NM_001622.2	NC_000003.12	186619892	sense	GCAACACTCAGTGAGAAGCT	TAAGGCAACACTCAGTGAGAAGCTTGGTGG	TGG	6	0.6067	GCAACACTCAGTGAGAAGCT	0	AHSG	0	0	0	0	0.00109821	0	0.00124222	0.00155193	0	0	0	0	0
197	AHSG	NM_001622.2	NC_000003.12	186613213	antisense	GTTGTCTATAAATCAGCCCT	TTCGGTTGTCTATAAATCAGCCCTGGGCCA	GGG	1	0.6015	GTTGTCTATAAATCAGCCCT	0	AHSG	0	0.00149797	0	0	0.00109821	0	0	0	0	0	0	0	0
199	AIF1	NM_001623.3	NC_000006.12	31616344	antisense	TTTCAGGGACATGATATCTG	TTCGTTTCAGGGACATGATATCTGGGGGCA	GGG	5	0.6418	TTTCAGGGACATGATATCTG	1	AIF1	0.00107543	0.00149797	0.00201784	0	0.00109821	0.00105076	0	0	0	0	0	0	0.0014748
199	AIF1	NM_001623.3	NC_000006.12	31615542	sense	AAAAGCTTTCGGACTGCTGA	GAGGAAAAGCTTTCGGACTGCTGAAGGCCC	AGG	2	0.5689	AAAAGCTTTCGGACTGCTGA	0	AIF1	0	0	0	0.00204746	0	0	0	0.00155193	0	0.00096043	0.00149443	0.00116851	0
199	AIF1	NM_001623.3	NC_000006.12	31615681	antisense	TGCTATATTTGGGATCGTCT	TCACTGCTATATTTGGGATCGTCTAGGAAT	AGG	3	0.5575	TGCTATATTTGGGATCGTCT	2	AIF1	0.00215086	0.00599188	0	0.00204746	0	0	0	0	0	0	0	0	0
199	AIF1	NM_001623.3	NC_000006.12	31616105	antisense	CAAACTCCATGTATTTCTCT	AGGTCAAACTCCATGTATTTCTCTGGGTGA	GGG	4	0.5755	CAAACTCCATGTATTTCTCT	1	AIF1	0.00107543	0	0	0	0	0	0	0	0	0	0	0	0
202	AIM1	NM_001624.3	NC_000006.12	106513003	sense	GCCCAGGAACCATTTCGGCG	TGAAGCCCAGGAACCATTTCGGCGTGGGCA	TGG	1	0.6267	GCCCAGGAACCATTTCGGCG	0	AIM1	0	0	0	0.00204746	0.00109821	0.00315229	0.00248444	0.00155193	0	0.00096043	0	0	0.00294959
202	AIM1	NM_001624.3	NC_000006.12	106521072	sense	GTGTCACAGCCCACGACTGA	TTCAGTGTCACAGCCCACGACTGAGGGTGC	GGG	2	0.6213	GTGTCACAGCCCACGACTGA	0	AIM1	0	0	0.00100892	0	0	0.00210152	0.00124222	0.00465578	0.00118561	0.00192086	0.00298887	0.00233702	0.0014748
202	AIM1	NM_001624.3	NC_000006.12	106520635	antisense	AAATGGTCTTCGTGAATAGG	TTCTAAATGGTCTTCGTGAATAGGAGGCAT	AGG	2	0.5927	AAATGGTCTTCGTGAATAGG	1	AIM1	0.00107543	0	0	0	0.00109821	0	0	0	0.00118561	0.00480215	0	0.00233702	0.0014748
202	AIM1	NM_001624.3	NC_000006.12	106519472	sense	AGAAACCAAAGTTACCGTCT	CTATAGAAACCAAAGTTACCGTCTCGGAAG	CGG	2	0.596	AGAAACCAAAGTTACCGTCT	0	AIM1	0	0.00149797	0	0	0.00109821	0.00105076	0	0	0	0	0	0	0
203	AK1	NM_000476.2	NC_000009.12	127871823	sense	AAGAGTTTGAGCGACGGGTA	GGAGAAGAGTTTGAGCGACGGGTAAGGCAC	AGG	5	0.546	AAGAGTTTGAGCGACGGGTA	1	AK1	0.00107543	0	0.00201784	0.00409492	0.00219643	0.00315229	0.00496888	0.00310385	0.00711364	0.00672301	0.00149443	0.00116851	0.00737398
203	AK1	NM_000476.2	NC_000009.12	127871906	antisense	AGTATTGACTTTGGCCACCA	TGGAAGTATTGACTTTGGCCACCATGGCAT	TGG	5	0.5949	AGTATTGACTTTGGCCACCA	1	AK1	0.00107543	0	0	0.00204746	0.00109821	0.00420305	0.00124222	0.00155193	0.00237121	0.00096043	0	0	0.0014748
203	AK1	NM_000476.2	NC_000009.12	127871858	sense	GATTGATGGCTACCCGCGGG	TCCTGATTGATGGCTACCCGCGGGAGGTGC	AGG	5	0.6034	GATTGATGGCTACCCGCGGG	1	AK1	0.00107543	0	0.00100892	0	0.00329464	0.00105076	0.00124222	0.00155193	0.00118561	0	0	0	0.0014748
203	AK1	NM_000476.2	NC_000009.12	127868459	sense	GCCCTGAGACCATGACCCAG	GCAGGCCCTGAGACCATGACCCAGCGGCTC	CGG	6	0.6694	GCCCTGAGACCATGACCCAG	1	AK1	0.00107543	0.00149797	0.00100892	0.00204746	0.00219643	0.00105076	0.00124222	0.00465578	0	0.00576258	0.00149443	0	0
204	AK2	NM_001625.3	NC_000001.11	33021594	sense	GTGAGGCAGGCAGAAATGGT	GACTGTGAGGCAGGCAGAAATGGTGGGTAG	GGG	3	0.6393	GTGAGGCAGGCAGAAATGGT	1	AK2	0.00107543	0	0.00302676	0.00204746	0.00219643	0	0.00496888	0.00155193	0.00474243	0.00288129	0.00149443	0	0.00294959
204	AK2	NM_001625.3	NC_000001.11	33036757	antisense	GTCCCTTTACCGGCCCCGGG	CTGGGTCCCTTTACCGGCCCCGGGAGGCCC	AGG	1	0.6127	GTCCCTTTACCGGCCCCGGG	0	AK2	0	0.00299594	0.00302676	0.00204746	0.00109821	0.00210152	0.00248444	0	0.00355682	0.00192086	0.0044833	0	0
204	AK2	NM_001625.3	NC_000001.11	33024443	sense	ATGGATGCTGGGAAACTGGT	AACTATGGATGCTGGGAAACTGGTAGGTTT	AGG	2	0.5857	ATGGATGCTGGGAAACTGGT	2	AK2	0.00215086	0.00599188	0.00100892	0.00204746	0.00219643	0	0	0	0.00237121	0	0	0	0
204	AK2	NM_001625.3	NC_000001.11	33014580	sense	AGGCTGATTCACCCCAAGAG	TTTCAGGCTGATTCACCCCAAGAGTGGCCG	TGG	5	0.5994	AGGCTGATTCACCCCAAGAG	1	AK2	0.00107543	0	0	0.00204746	0	0.00210152	0	0	0	0	0	0	0
205	AK4	NM_013410.3	NC_000001.11	65148450	antisense	GTGCCCTTGCCCGAGCCGGG	CACGGTGCCCTTGCCCGAGCCGGGCGGCCC	CGG	1	0.5877	GTGCCCTTGCCCGAGCCGGG	1	AK4	0.00107543	0	0	0.00409492	0.00329464	0.00105076	0.00124222	0.00155193	0	0	0	0.00233702	0.0014748
205	AK4	NM_013410.3	NC_000001.11	65190804	sense	TCCGAGTTGGAGAACAGGCG	GATGTCCGAGTTGGAGAACAGGCGTGGCCA	TGG	2	0.6359	TCCGAGTTGGAGAACAGGCG	0	AK4	0	0	0	0.00204746	0.00109821	0.00105076	0.00372666	0.00155193	0.00474243	0.00480215	0.00149443	0.00350553	0
205	AK4	NM_013410.3	NC_000001.11	65218918	antisense	ATTCTTACATGTACATGAGG	GTATATTCTTACATGTACATGAGGTGGATT	TGG	3	0.5857	ATTCTTACATGTACATGAGG	2	AK4	0.00215086	0.00748985	0.00302676	0	0	0	0	0	0	0	0	0	0
205	AK4	NM_013410.3	NC_000001.11	65148548	sense	GAGAACATCAAGGCCAGCAC	GCGGGAGAACATCAAGGCCAGCACCGGTGA	CGG	1	0.5475	GAGAACATCAAGGCCAGCAC	1	AK4	0.00107543	0	0.00302676	0	0	0	0	0.00155193	0	0	0	0	0
207	AKT1	NM_001014431.1	NC_000014.9	104773923	sense	TGTCATGGAGTACGCCAACG	GCTTTGTCATGGAGTACGCCAACGGGGGCG	GGG	8	0.6632	TGTCATGGAGTACGCCAACG	3	AKT1	0.00322629	0.00149797	0	0	0.00878571	0.00210152	0.00869554	0.00465578	0.00355682	0.00480215	0.00298887	0.00116851	0.00589918
207	AKT1	NM_001014431.1	NC_000014.9	104773478	sense	CCTGCACTCGGAGAAGAACG	ACTACCTGCACTCGGAGAAGAACGTGGTGT	TGG	9	0.688	CCTGCACTCGGAGAAGAACG	0	AKT1	0	0	0	0.00818984	0.00329464	0.00420305	0	0.00310385	0.00237121	0.00288129	0.00149443	0	0.00294959
207	AKT1	NM_001014431.1	NC_000014.9	104776699	antisense	GAAGGTGCGTTCGATGACAG	CATGGAAGGTGCGTTCGATGACAGTGGTCC	TGG	4	0.6795	GAAGGTGCGTTCGATGACAG	1	AKT1	0.00107543	0	0.00100892	0.00204746	0.00219643	0.00420305	0.00124222	0	0.00355682	0.00192086	0.00298887	0.00350553	0.0014748
207	AKT1	NM_001014431.1	NC_000014.9	104780120	antisense	TGTTGAGGGGAGCCTCACGT	AAGTTGTTGAGGGGAGCCTCACGTTGGTCC	TGG	3	0.69	TGTTGAGGGGAGCCTCACGT	0	AKT1	0	0.00149797	0.00302676	0	0.00439285	0.00525381	0.00124222	0.00310385	0.00237121	0.00096043	0.00298887	0.00233702	0
208	AKT2	NM_001626.5	NC_000019.10	40237999	sense	CTCTTGAGTACTTGCACTCG	TCGGCTCTTGAGTACTTGCACTCGCGGGAC	CGG	9	0.6124	CTCTTGAGTACTTGCACTCG	3	AKT2	0.00322629	0.00149797	0.00201784	0.00204746	0.00439285	0.00315229	0.00496888	0.00775964	0.00711364	0.00288129	0.00747217	0.0105166	0.00442439
208	AKT2	NM_001626.5	NC_000019.10	40242607	sense	GACCCCATGGACTACAAGTG	CGAGGACCCCATGGACTACAAGTGTGGCTC	TGG	5	0.6567	GACCCCATGGACTACAAGTG	2	AKT2	0.00215086	0.00299594	0.00201784	0.00614238	0.00219643	0.00105076	0.00248444	0	0.00118561	0.00288129	0.00747217	0.00116851	0.00294959
208	AKT2	NM_001626.5	NC_000019.10	40256965	antisense	GGGGGGTAGAGTCTGATCAG	TTAAGGGGGGTAGAGTCTGATCAGGGGCCT	GGG	3	0.7035	GGGGGGTAGAGTCTGATCAG	1	AKT2	0.00107543	0	0.00100892	0.00204746	0.00219643	0	0	0	0	0	0	0	0
208	AKT2	NM_001626.5	NC_000019.10	40255176	antisense	TCTCGTCTGGAGAATCCACG	GACCTCTCGTCTGGAGAATCCACGTGGAAG	TGG	4	0.7427	TCTCGTCTGGAGAATCCACG	0	AKT2	0	0	0	0	0	0	0	0	0	0	0	0	0
210	ALAD	NM_000031.5	NC_000009.12	113390455	sense	GGACATGATGGATGGACGCG	CGTCGGACATGATGGATGGACGCGTGGAAG	TGG	7	0.661	GGACATGATGGATGGACGCG	1	ALAD	0.00107543	0	0.00403568	0.00614238	0	0.00105076	0	0.00465578	0.00237121	0.00096043	0	0.00350553	0.0014748
210	ALAD	NM_000031.5	NC_000009.12	113391614	sense	CACACAGGTATGGTGTGAAG	CACCCACACAGGTATGGTGTGAAGCGGCTG	CGG	4	0.6334	CACACAGGTATGGTGTGAAG	1	ALAD	0.00107543	0	0.00504459	0.00204746	0	0	0.00248444	0.00465578	0.00118561	0	0	0.00116851	0.0014748
210	ALAD	NM_000031.5	NC_000009.12	113390894	antisense	ATGGATTGCCTCAATAGCTG	ACAGATGGATTGCCTCAATAGCTGGGGACT	GGG	5	0.6733	ATGGATTGCCTCAATAGCTG	1	ALAD	0.00107543	0	0.00201784	0	0.00109821	0.00210152	0	0	0.00118561	0	0	0.00116851	0
210	ALAD	NM_000031.5	NC_000009.12	113393456	antisense	AGACTCACGTGACAAAGATG	TTGGAGACTCACGTGACAAAGATGGGGTAG	GGG	2	0.7302	AGACTCACGTGACAAAGATG	0	ALAD	0	0	0	0	0.00109821	0.00105076	0	0	0.00118561	0	0	0	0
211	ALAS1	NM_199166.2	NC_000003.12	52206611	antisense	TCGAATCCCTTGGATCATGG	TGTTTCGAATCCCTTGGATCATGGAGGCAT	AGG	7	0.6945	TCGAATCCCTTGGATCATGG	2	ALAS1	0.00215086	0.00299594	0	0	0	0	0	0	0	0	0.00149443	0	0
211	ALAS1	NM_199166.2	NC_000003.12	52204874	sense	TGGTGCAGTAATGACTACCT	AGTCTGGTGCAGTAATGACTACCTAGGAAT	AGG	5	0.6766	TGGTGCAGTAATGACTACCT	4	ALAS1	0.00430172	0.00149797	0.00201784	0	0.00109821	0	0	0.00155193	0.00118561	0	0	0	0
211	ALAS1	NM_199166.2	NC_000003.12	52206708	antisense	CCACAATCTTGGGGACTGAG	AATGCCACAATCTTGGGGACTGAGGGGTCA	GGG	7	0.6769	CCACAATCTTGGGGACTGAG	2	ALAS1	0.00215086	0.00748985	0.00201784	0	0	0	0	0	0	0	0	0	0
211	ALAS1	NM_199166.2	NC_000003.12	52199426	sense	ACAGATCAAAGAAACCCCTC	ACCAACAGATCAAAGAAACCCCTCCGGCCA	CGG	2	0.6283	ACAGATCAAAGAAACCCCTC	0	ALAS1	0	0.00449391	0.00100892	0	0	0	0	0	0	0	0	0.00116851	0
212	ALAS2	NM_000032.4	NC_000023.11	55015726	antisense	ACATCACACAACTCCTCGAG	GGACACATCACACAACTCCTCGAGGGGACA	GGG	8	0.658	ACATCACACAACTCCTCGAG	2	ALAS2	0.00215086	0.00149797	0.00100892	0.00204746	0	0	0	0	0	0	0	0	0
212	ALAS2	NM_000032.4	NC_000023.11	55020437	sense	AGGCACCAGTAAGTTTCATG	TCTCAGGCACCAGTAAGTTTCATGTGGAGC	TGG	6	0.6505	AGGCACCAGTAAGTTTCATG	2	ALAS2	0.00215086	0.00149797	0	0.00204746	0	0.00105076	0.00248444	0	0	0	0	0	0
212	ALAS2	NM_000032.4	NC_000023.11	55025835	sense	AATCCACCTTAAGGCAACAA	CTCAAATCCACCTTAAGGCAACAAAGGCTG	AGG	2	0.6149	AATCCACCTTAAGGCAACAA	1	ALAS2	0.00107543	0	0.00100892	0	0	0	0	0	0	0	0	0	0
212	ALAS2	NM_000032.4	NC_000023.11	55017608	sense	ATCCAAGGTATCCGTAACAG	CATGATCCAAGGTATCCGTAACAGTGGAGC	TGG	7	0.65	ATCCAAGGTATCCGTAACAG	0	ALAS2	0	0.00449391	0.00100892	0	0	0	0	0	0	0	0	0	0
213	ALB	NM_000477.5	NC_000004.12	73415150	antisense	ACTTTGGCATAGCATTCATG	TACCACTTTGGCATAGCATTCATGAGGATC	AGG	9	0.6593	ACTTTGGCATAGCATTCATG	0	ALB	0	0.00149797	0.00302676	0	0.00219643	0	0	0	0	0	0.00298887	0.00233702	0
213	ALB	NM_000477.5	NC_000004.12	73408644	sense	GCAACTCTTCGTGAAACCTA	AGTTGCAACTCTTCGTGAAACCTATGGTGA	TGG	4	0.5287	GCAACTCTTCGTGAAACCTA	0	ALB	0	0.00149797	0	0	0.00109821	0	0	0	0	0	0.00298887	0	0
213	ALB	NM_000477.5	NC_000004.12	73408737	antisense	CCTCTGGTCTCACCAATCGG	TCAACCTCTGGTCTCACCAATCGGGGGAGG	GGG	4	0.658	CCTCTGGTCTCACCAATCGG	2	ALB	0.00215086	0.00449391	0.00100892	0	0.00109821	0.00105076	0.00124222	0.00155193	0	0	0.00149443	0	0
213	ALB	NM_000477.5	NC_000004.12	73413632	antisense	TCTTATCTACTTACATGCCC	AATTTCTTATCTACTTACATGCCCAGGAAG	AGG	8	0.5644	TCTTATCTACTTACATGCCC	1	ALB	0.00107543	0.00149797	0	0	0	0	0	0	0	0	0	0	0
214	ALCAM	NM_001243281.1	NC_000003.12	105541681	sense	CTTACACACTGACGGATGTG	AATACTTACACACTGACGGATGTGAGGCGC	AGG	8	0.6605	CTTACACACTGACGGATGTG	1	ALCAM	0.00107543	0.00149797	0.00403568	0.00204746	0.00439285	0.00525381	0.0062111	0.00310385	0.0106705	0.00384172	0.00747217	0.00584255	0.00884877
214	ALCAM	NM_001243281.1	NC_000003.12	105524464	sense	TGTGTGCATGCTAGTAACTG	GATTTGTGTGCATGCTAGTAACTGAGGACA	AGG	3	0.7171	TGTGTGCATGCTAGTAACTG	1	ALCAM	0.00107543	0.00149797	0.00100892	0.00409492	0.00109821	0.00210152	0.00124222	0.00155193	0	0.00096043	0	0	0.0014748
214	ALCAM	NM_001243281.1	NC_000003.12	105520123	antisense	TGAGGTACGTCAAGTCGGCA	ATTCTGAGGTACGTCAAGTCGGCAAGGTAT	AGG	2	0.6447	TGAGGTACGTCAAGTCGGCA	1	ALCAM	0.00107543	0	0.00504459	0.00409492	0.00439285	0.00315229	0.00248444	0	0.00118561	0.00192086	0.0044833	0	0
214	ALCAM	NM_001243281.1	NC_000003.12	105533648	sense	ATCCAGATGGCAATATCACA	AGTTATCCAGATGGCAATATCACATGGTAC	TGG	5	0.6538	ATCCAGATGGCAATATCACA	3	ALCAM	0.00322629	0.00299594	0.00201784	0	0	0	0	0	0.00118561	0	0	0	0
215	ABCD1	NM_000033.3	NC_000023.11	153726123	sense	CTACATGCACTCGCGTGTGG	TGCGCTACATGCACTCGCGTGTGGTGGCCA	TGG	1	0.6284	CTACATGCACTCGCGTGTGG	2	ABCD1	0.00215086	0	0.00403568	0.00614238	0.00768749	0.00525381	0.00869554	0.00931156	0.00948485	0.0105647	0.010461	0.00467404	0.0103236
215	ABCD1	NM_000033.3	NC_000023.11	153736250	sense	GATCATGTCGTCGTACAAGG	AGCGGATCATGTCGTCGTACAAGGAGGTAC	AGG	3	0.6813	GATCATGTCGTCGTACAAGG	0	ABCD1	0	0.00149797	0.00100892	0	0	0.00210152	0	0.00310385	0.00118561	0	0.00149443	0.00233702	0.00294959
215	ABCD1	NM_000033.3	NC_000023.11	153729343	sense	AGTTCCTCATGAAGTATGTG	GAGCAGTTCCTCATGAAGTATGTGTGGAGC	TGG	2	0.6729	AGTTCCTCATGAAGTATGTG	0	ABCD1	0	0.00299594	0	0	0.00219643	0.00105076	0.00248444	0	0.00237121	0.00192086	0	0	0
215	ABCD1	NM_000033.3	NC_000023.11	153725586	antisense	GGCCACATACACCGACAGGA	GGCGGGCCACATACACCGACAGGAAGGTGC	AGG	1	0.6502	GGCCACATACACCGACAGGA	3	ABCD1	0.00322629	0.00149797	0.00807135	0.00204746	0	0	0	0	0	0	0	0	0
216	ALDH1A1	NM_000689.4	NC_000009.12	72940221	sense	GAATGGCATGATTCAGTGAG	CAATGAATGGCATGATTCAGTGAGTGGCAA	TGG	2	0.6711	GAATGGCATGATTCAGTGAG	4	ALDH1A1	0.00430172	0	0.00100892	0.00204746	0.00109821	0.00105076	0.00124222	0.00310385	0	0.00192086	0.00149443	0.00467404	0.00294959
216	ALDH1A1	NM_000689.4	NC_000009.12	72917078	sense	TGTTGAATTTGCACACCATG	ATGCTGTTGAATTTGCACACCATGGGGTAT	GGG	9	0.761	TGTTGAATTTGCACACCATG	0	ALDH1A1	0	0	0.00100892	0	0.00329464	0.00210152	0	0.00310385	0.00237121	0.00288129	0.00298887	0.00233702	0
216	ALDH1A1	NM_000689.4	NC_000009.12	72930962	antisense	AGCATCCATAGTACGCCACG	CGGAAGCATCCATAGTACGCCACGGGGATC	GGG	3	0.7298	AGCATCCATAGTACGCCACG	1	ALDH1A1	0.00107543	0.00149797	0.00100892	0.00204746	0.00329464	0.00420305	0.00124222	0.00310385	0.00237121	0.00096043	0.00298887	0.00116851	0
216	ALDH1A1	NM_000689.4	NC_000009.12	72924024	sense	AGCCTTCACAGGATCAACAG	AAGTAGCCTTCACAGGATCAACAGAGGTAA	AGG	7	0.7438	AGCCTTCACAGGATCAACAG	0	ALDH1A1	0	0	0.00201784	0.00204746	0	0	0.00124222	0	0	0	0	0	0
217	ALDH2	NM_000690.3	NC_000012.12	111781971	antisense	CAGTGGACGGATTGACGGTG	TCTCCAGTGGACGGATTGACGGTGGGGAAT	GGG	2	0.6518	CAGTGGACGGATTGACGGTG	2	ALDH2	0.00215086	0.00449391	0.00403568	0.00204746	0.00768749	0.00525381	0.00745332	0.00155193	0.00474243	0.00672301	0.0044833	0	0.00294959
217	ALDH2	NM_000690.3	NC_000012.12	111783238	sense	CGCATGGACGCATCACACAG	GCGCCGCATGGACGCATCACACAGGGGCCG	GGG	3	0.7272	CGCATGGACGCATCACACAG	2	ALDH2	0.00215086	0.00149797	0.00403568	0.00409492	0.00329464	0.00105076	0.00248444	0	0	0.00096043	0	0	0.0014748
217	ALDH2	NM_000690.3	NC_000012.12	111790492	sense	AGCCTTGGCAACTGGAAACG	GCCCAGCCTTGGCAACTGGAAACGTGGTTG	TGG	6	0.6016	AGCCTTGGCAACTGGAAACG	1	ALDH2	0.00107543	0.00299594	0.00302676	0.00204746	0.00439285	0.00315229	0.00248444	0.00155193	0.00118561	0.00288129	0.00298887	0.00116851	0
217	ALDH2	NM_000690.3	NC_000012.12	111792598	antisense	TTCCACGGCCCAATCCACTG	CCTGTTCCACGGCCCAATCCACTGCGGGAA	CGG	9	0.7213	TTCCACGGCCCAATCCACTG	2	ALDH2	0.00215086	0.00299594	0.00403568	0.00204746	0	0.00210152	0.00124222	0.00155193	0.00118561	0.00096043	0.00149443	0	0
218	ALDH3A1	NM_000691.4	NC_000017.11	19742041	sense	AGGGAAGAGTCCCTGCTACG	TGGGAGGGAAGAGTCCCTGCTACGTGGACA	TGG	5	0.6704	AGGGAAGAGTCCCTGCTACG	2	ALDH3A1	0.00215086	0.00149797	0	0	0.00329464	0.00735534	0.00496888	0.0108635	0.00711364	0.00864387	0.00149443	0.00701107	0.0103236
218	ALDH3A1	NM_000691.4	NC_000017.11	19743424	sense	GGAGGTGGTGTACGTCCTAG	ATGAGGAGGTGGTGTACGTCCTAGAGGAGA	AGG	3	0.6527	GGAGGTGGTGTACGTCCTAG	1	ALDH3A1	0.00107543	0.00449391	0.00100892	0	0	0.00210152	0	0	0.00355682	0.00096043	0.00149443	0.00116851	0
218	ALDH3A1	NM_000691.4	NC_000017.11	19740471	sense	TTCTCCACAGGAGTTCTACG	CCTCTTCTCCACAGGAGTTCTACGGGGAAG	GGG	7	0.729	TTCTCCACAGGAGTTCTACG	1	ALDH3A1	0.00107543	0.00299594	0	0.00204746	0	0.00105076	0	0.00155193	0	0.00096043	0	0.00116851	0
218	ALDH3A1	NM_000691.4	NC_000017.11	19742193	sense	CTGTACCCAGTAATCAATGG	GGATCTGTACCCAGTAATCAATGGGGGTGT	GGG	5	0.6975	CTGTACCCAGTAATCAATGG	2	ALDH3A1	0.00215086	0.00299594	0.00100892	0	0	0	0.00248444	0	0	0	0	0	0
219	ALDH1B1	NM_000692.4	NC_000009.12	38395933	antisense	GTGCCCAATGACCTCCCCGG	CCACGTGCCCAATGACCTCCCCGGTGGTAG	TGG	2	0.7225	GTGCCCAATGACCTCCCCGG	4	ALDH1B1	0.00430172	0.00449391	0.00605351	0.00409492	0.00439285	0.00210152	0.00124222	0.00620771	0.00118561	0	0.00298887	0.00116851	0.0014748
219	ALDH1B1	NM_000692.4	NC_000009.12	38396026	antisense	GGCATCCATCCGGCGCCATG	CAGAGGCATCCATCCGGCGCCATGGGGACC	GGG	2	0.6335	GGCATCCATCCGGCGCCATG	1	ALDH1B1	0.00107543	0	0	0	0.00439285	0.00315229	0.00372666	0.00310385	0	0.00096043	0	0.00233702	0.0014748
219	ALDH1B1	NM_000692.4	NC_000009.12	38396113	antisense	ATTGTCCAAGGTCTCGAGTG	TCCCATTGTCCAAGGTCTCGAGTGAGGCCA	AGG	2	0.6419	ATTGTCCAAGGTCTCGAGTG	0	ALDH1B1	0	0	0.00302676	0	0	0.00105076	0	0.00310385	0.00118561	0.00096043	0.00149443	0.00116851	0
219	ALDH1B1	NM_000692.4	NC_000009.12	38396315	antisense	TCCAACCCTGCATGACCAAG	AGTTTCCAACCCTGCATGACCAAGGGGAAG	GGG	2	0.6652	TCCAACCCTGCATGACCAAG	1	ALDH1B1	0.00107543	0	0	0	0	0	0	0	0	0	0	0.00116851	0
220	ALDH1A3	NM_000693.3	NC_000015.10	100887656	sense	TGGATGCCCTGAGTCGTGGG	CGGCTGGATGCCCTGAGTCGTGGGCGGCTG	CGG	3	0.7074	TGGATGCCCTGAGTCGTGGG	0	ALDH1A3	0	0.00149797	0	0.00204746	0	0.00105076	0.00496888	0.00465578	0.00118561	0.00192086	0.00298887	0.00467404	0.00442439
220	ALDH1A3	NM_000693.3	NC_000015.10	100894057	antisense	CAGAGAGCCGAGATAAAGGG	TGATCAGAGAGCCGAGATAAAGGGCGGTGA	CGG	6	0.6946	CAGAGAGCCGAGATAAAGGG	1	ALDH1A3	0.00107543	0	0.00403568	0.00204746	0.00549107	0	0.00248444	0.00465578	0.00118561	0.00096043	0.00149443	0.00350553	0.00294959
220	ALDH1A3	NM_000693.3	NC_000015.10	100885299	sense	GAATGGCACGAATCCAAGAG	CAATGAATGGCACGAATCCAAGAGTGGGAA	TGG	2	0.6062	GAATGGCACGAATCCAAGAG	1	ALDH1A3	0.00107543	0.00149797	0	0	0.00329464	0.00315229	0	0.00155193	0	0.00768344	0.00298887	0.00467404	0
220	ALDH1A3	NM_000693.3	NC_000015.10	100898163	antisense	CGTCCGCACACACGATGCAG	TCAGCGTCCGCACACACGATGCAGGGGTTC	GGG	8	0.6406	CGTCCGCACACACGATGCAG	0	ALDH1A3	0	0	0.00201784	0	0.00109821	0.00210152	0	0	0	0	0	0.00116851	0
221	ALDH3B1	NM_001161473.2	NC_000011.10	68018540	sense	GCAGTCAGCCTTCGAGTCGG	TCCTGCAGTCAGCCTTCGAGTCGGAGGTGT	AGG	3	0.601	GCAGTCAGCCTTCGAGTCGG	3	ALDH3B1	0.00322629	0	0.00100892	0.0102373	0.00219643	0.00630457	0.00124222	0.00465578	0.00237121	0.00288129	0.00149443	0.00584255	0.00884877
221	ALDH3B1	NM_001161473.2	NC_000011.10	68021575	sense	GGGCAAGAACCCTTGCTACG	TGGGGGGCAAGAACCCTTGCTACGTGGACG	TGG	7	0.6612	GGGCAAGAACCCTTGCTACG	1	ALDH3B1	0.00107543	0.00149797	0	0	0.00219643	0.00210152	0	0	0	0.00096043	0.00149443	0	0.0014748
221	ALDH3B1	NM_001161473.2	NC_000011.10	68019245	sense	CGAGGTGCTGCCCCAATACG	TGGCCGAGGTGCTGCCCCAATACGTGGACC	TGG	5	0.591	CGAGGTGCTGCCCCAATACG	0	ALDH3B1	0	0	0.00100892	0	0.00549107	0.00315229	0	0.00465578	0.00237121	0.00384172	0.00149443	0.00116851	0
221	ALDH3B1	NM_001161473.2	NC_000011.10	68018861	sense	CTATCCGCTGAACCTGACGC	GGAACTATCCGCTGAACCTGACGCTGGTGC	TGG	4	0.6475	CTATCCGCTGAACCTGACGC	1	ALDH3B1	0.00107543	0.00149797	0.00100892	0.00204746	0.00219643	0.00105076	0	0	0.00118561	0.00096043	0	0.00116851	0
222	ALDH3B2	NM_001031615.1	NC_000011.10	67665539	antisense	AGTAGCAGAACCAGGCCACG	TTGAAGTAGCAGAACCAGGCCACGCGGTTG	CGG	7	0.7389	AGTAGCAGAACCAGGCCACG	1	ALDH3B2	0.00107543	0.00449391	0.00302676	0.00409492	0.00439285	0.00210152	0.00496888	0.00310385	0.00592803	0.00576258	0.00597773	0.0105166	0.00589918
222	ALDH3B2	NM_001031615.1	NC_000011.10	67666168	sense	TGGGCGGACCCCAGGAGACA	GTGCTGGGCGGACCCCAGGAGACAGGGCAG	GGG	6	0.5988	TGGGCGGACCCCAGGAGACA	1	ALDH3B2	0.00107543	0.00149797	0.00302676	0	0.0109821	0.00525381	0.00372666	0.00155193	0.00474243	0.00480215	0.00149443	0	0.00294959
222	ALDH3B2	NM_001031615.1	NC_000011.10	67666632	sense	TGGTCCTCATCATCGCACCC	GGCCTGGTCCTCATCATCGCACCCTGGAAC	TGG	4	0.5924	TGGTCCTCATCATCGCACCC	3	ALDH3B2	0.00322629	0.00149797	0	0	0.00658928	0.00210152	0	0.00155193	0	0.00192086	0.0044833	0	0.0014748
222	ALDH3B2	NM_001031615.1	NC_000011.10	67666368	sense	AAGCCGTCAGAAATCAGCCA	GCTGAAGCCGTCAGAAATCAGCCAGGGCAC	GGG	5	0.6805	AAGCCGTCAGAAATCAGCCA	1	ALDH3B2	0.00107543	0.00299594	0.00403568	0.00204746	0.00219643	0	0	0	0	0.00096043	0	0.00116851	0.0014748
223	ALDH9A1	NM_000696.3	NC_000001.11	165698468	antisense	GAGCGGCTGCGACACGACGA	AATTGAGCGGCTGCGACACGACGAAGGTGC	AGG	1	0.6379	GAGCGGCTGCGACACGACGA	1	ALDH9A1	0.00107543	0.00149797	0.00100892	0.00204746	0.00109821	0.00420305	0.00124222	0.00155193	0.00118561	0.00096043	0.00298887	0.00233702	0.00294959
223	ALDH9A1	NM_000696.3	NC_000001.11	165680534	sense	TCTGTGTCAGCATCCCGATG	AGTTTCTGTGTCAGCATCCCGATGTGGCCA	TGG	5	0.6778	TCTGTGTCAGCATCCCGATG	2	ALDH9A1	0.00215086	0.00299594	0	0	0.00109821	0	0	0.00155193	0.00118561	0	0.00149443	0.00116851	0.00294959
223	ALDH9A1	NM_000696.3	NC_000001.11	165679481	sense	ATATGAACAATGCTGTAAAG	TGTGATATGAACAATGCTGTAAAGGGGGCG	GGG	6	0.6997	ATATGAACAATGCTGTAAAG	0	ALDH9A1	0	0.00599188	0	0.00204746	0	0	0	0	0	0	0.00149443	0	0
223	ALDH9A1	NM_000696.3	NC_000001.11	165682219	antisense	GTATAACCAAACGATCCACC	TCTGGTATAACCAAACGATCCACCTGGGAG	TGG	4	0.6221	GTATAACCAAACGATCCACC	1	ALDH9A1	0.00107543	0	0.00100892	0	0	0	0	0	0	0	0	0	0
224	ALDH3A2	NM_000382.2	NC_000017.11	19651721	sense	TGGTGCTGATAATCGGAGCT	GGAGTGGTGCTGATAATCGGAGCTTGGAAT	TGG	2	0.5922	TGGTGCTGATAATCGGAGCT	4	ALDH3A2	0.00430172	0.00149797	0.00201784	0	0.00549107	0.00210152	0.00248444	0.00310385	0.00355682	0	0.00298887	0.00817958	0.00294959
224	ALDH3A2	NM_000382.2	NC_000017.11	19657772	sense	TGGGGAAAATACATGAATTG	AACCTGGGGAAAATACATGAATTGTGGCCA	TGG	5	0.6071	TGGGGAAAATACATGAATTG	2	ALDH3A2	0.00215086	0.00599188	0	0.00409492	0.00109821	0	0	0	0.00355682	0.00288129	0.00298887	0.00467404	0
224	ALDH3A2	NM_000382.2	NC_000017.11	19661264	sense	GATGAGGCCACACGCTACAT	GACTGATGAGGCCACACGCTACATAGGTAA	AGG	6	0.5489	GATGAGGCCACACGCTACAT	0	ALDH3A2	0	0	0.00100892	0	0	0	0	0.00310385	0	0.00096043	0	0.00116851	0
224	ALDH3A2	NM_000382.2	NC_000017.11	19652628	sense	TCTCCCTCAGTATTTAGACC	AGCTTCTCCCTCAGTATTTAGACCAGGTAA	AGG	3	0.6055	TCTCCCTCAGTATTTAGACC	0	ALDH3A2	0	0	0	0	0	0	0	0	0	0	0	0	0
225	ABCD2	NM_005164.3	NC_000012.12	39607626	sense	CTGGAGCTGATGCTATTGAA	GCCTCTGGAGCTGATGCTATTGAAAGGATT	AGG	3	0.6018	CTGGAGCTGATGCTATTGAA	1	ABCD2	0.00107543	0	0.00100892	0	0.00329464	0.00420305	0.00372666	0.00620771	0	0.00864387	0.0044833	0.00116851	0
225	ABCD2	NM_005164.3	NC_000012.12	39618985	sense	CCCTGACCAATCTCTTACGG	CAAACCCTGACCAATCTCTTACGGAGGATA	AGG	1	0.6123	CCCTGACCAATCTCTTACGG	3	ABCD2	0.00322629	0.00149797	0.00100892	0	0	0.00105076	0	0	0	0.00096043	0	0	0
225	ABCD2	NM_005164.3	NC_000012.12	39604777	sense	ATTACCTCTCAGTGACACAT	TAGAATTACCTCTCAGTGACACATTGGCAA	TGG	4	0.6121	ATTACCTCTCAGTGACACAT	1	ABCD2	0.00107543	0	0	0.00204746	0	0	0	0	0	0	0	0	0
225	ABCD2	NM_005164.3	NC_000012.12	39619138	antisense	CCTTATTGCACTGTTGACGA	GGTACCTTATTGCACTGTTGACGAAGGTAG	AGG	1	0.6506	CCTTATTGCACTGTTGACGA	1	ABCD2	0.00107543	0.00449391	0.00100892	0.00614238	0.00219643	0	0	0	0	0	0	0	0
226	ALDOA	NM_000034.3	NC_000016.10	30068696	sense	AATGGCGAGACTACCACCCA	GACAAATGGCGAGACTACCACCCAAGGTGA	AGG	9	0.6826	AATGGCGAGACTACCACCCA	1	ALDOA	0.00107543	0	0.00504459	0.00614238	0.00329464	0.00420305	0.00124222	0	0.00237121	0.00192086	0.0044833	0.00116851	0.0014748
226	ALDOA	NM_000034.3	NC_000016.10	30067557	antisense	AGGATGACACCCCCAATGCA	GAAGAGGATGACACCCCCAATGCAGGGGTT	GGG	8	0.5811	AGGATGACACCCCCAATGCA	3	ALDOA	0.00322629	0	0.00201784	0.00818984	0.00109821	0.00315229	0.00248444	0	0.00474243	0.00096043	0	0.00584255	0.0014748
226	ALDOA	NM_000034.3	NC_000016.10	30069584	antisense	CTGAGTGCAAGCATGGCCTG	ACTTCTGAGTGCAAGCATGGCCTGGGGTGA	GGG	12	0.6727	CTGAGTGCAAGCATGGCCTG	5	ALDOA	0.00537715	0.00449391	0.0100892	0	0.00109821	0.00105076	0	0	0.00118561	0	0	0.00350553	0
226	ALDOA	NM_000034.3	NC_000016.10	30067640	sense	CAAGTTATCAAATCCAAGGG	CCCCCAAGTTATCAAATCCAAGGGCGGTGT	CGG	8	0.6969	CAAGTTATCAAATCCAAGGG	1	ALDOA	0.00107543	0	0	0.00409492	0	0.00105076	0.00124222	0	0	0	0	0	0
229	ALDOB	NM_000035.3	NC_000009.12	101426614	sense	GGTACCTATTGTTGAACCAG	GACTGGTACCTATTGTTGAACCAGAGGTAA	AGG	6	0.6578	GGTACCTATTGTTGAACCAG	1	ALDOB	0.00107543	0.00149797	0	0	0.00219643	0	0	0.00155193	0	0.00192086	0.00149443	0	0.0014748
229	ALDOB	NM_000035.3	NC_000009.12	101428516	sense	TATCCACAGTTAGACCAAGG	TTTGTATCCACAGTTAGACCAAGGAGGTGC	AGG	4	0.7404	TATCCACAGTTAGACCAAGG	2	ALDOB	0.00215086	0.00149797	0.00201784	0	0	0.00105076	0	0	0	0	0.00149443	0.00233702	0
229	ALDOB	NM_000035.3	NC_000009.12	101429914	sense	AAAACACTGAAGAGAACCGC	GTGGAAAACACTGAAGAGAACCGCCGGCAG	CGG	3	0.6383	AAAACACTGAAGAGAACCGC	1	ALDOB	0.00107543	0.00149797	0	0	0	0	0	0	0	0	0	0	0
229	ALDOB	NM_000035.3	NC_000009.12	101429858	sense	TCCATCAACCAGAGCATCGG	CAGTTCCATCAACCAGAGCATCGGGGGTGT	GGG	3	0.6105	TCCATCAACCAGAGCATCGG	0	ALDOB	0	0	0.00201784	0.00204746	0	0	0	0	0	0	0	0	0
230	ALDOC	NM_005165.2	NC_000017.11	28575137	sense	CCAGGATAAGGGCATCGTCG	CCATCCAGGATAAGGGCATCGTCGTGGGCA	TGG	3	0.6237	CCAGGATAAGGGCATCGTCG	2	ALDOC	0.00215086	0.00449391	0	0.00204746	0.00549107	0.00105076	0	0	0.00118561	0.00096043	0.00149443	0	0.0014748
230	ALDOC	NM_005165.2	NC_000017.11	28575469	antisense	GCCCGGGGCTACAATCCGCA	CTTTGCCCGGGGCTACAATCCGCAGGGCAA	GGG	2	0.6366	GCCCGGGGCTACAATCCGCA	2	ALDOC	0.00215086	0.00149797	0.00504459	0.00204746	0.00549107	0.00735534	0.00248444	0.00620771	0.00118561	0.00288129	0.00149443	0.00233702	0
230	ALDOC	NM_005165.2	NC_000017.11	28575305	sense	GCGGCTGAGCCAAATTGGGG	CCAAGCGGCTGAGCCAAATTGGGGTGGAAA	TGG	3	0.6515	GCGGCTGAGCCAAATTGGGG	4	ALDOC	0.00430172	0	0.00100892	0	0.00109821	0.00210152	0	0	0	0	0	0	0
230	ALDOC	NM_005165.2	NC_000017.11	28574214	antisense	GTATACATGATGGTCACTCA	CCAGGTATACATGATGGTCACTCAGGGCCT	GGG	7	0.6371	GTATACATGATGGTCACTCA	4	ALDOC	0.00430172	0.00748985	0.00201784	0	0.00109821	0	0	0	0.00118561	0	0	0	0
231	AKR1B1	NM_001628.2	NC_000007.14	134451695	antisense	CATGGGCACAGTCGATGTGG	TACACATGGGCACAGTCGATGTGGCGGTAC	CGG	2	0.6678	CATGGGCACAGTCGATGTGG	0	AKR1B1	0	0	0.00100892	0	0.00109821	0.00105076	0.00124222	0	0	0	0.0044833	0	0.00294959
231	AKR1B1	NM_001628.2	NC_000007.14	134450883	sense	TGGTGCACGTACCATGAGAA	GCTGTGGTGCACGTACCATGAGAAGGGCCT	GGG	3	0.6062	TGGTGCACGTACCATGAGAA	1	AKR1B1	0.00107543	0.00299594	0.00302676	0.00204746	0.00109821	0.00210152	0.00124222	0	0.00237121	0.00096043	0	0	0
231	AKR1B1	NM_001628.2	NC_000007.14	134449049	antisense	TGTTTAAGATCATCTCCACC	GGTTTGTTTAAGATCATCTCCACCTGGAGA	TGG	5	0.6263	TGTTTAAGATCATCTCCACC	2	AKR1B1	0.00215086	0.0134817	0	0	0.00109821	0.00105076	0.00124222	0	0	0	0	0	0
231	AKR1B1	NM_001628.2	NC_000007.14	134449728	sense	CACCAACATTCTGGACACGT	GTGACACCAACATTCTGGACACGTGGGCGG	GGG	4	0.6942	CACCAACATTCTGGACACGT	1	AKR1B1	0.00107543	0	0.00201784	0	0.00219643	0	0	0	0	0	0	0	0
238	ALK	NM_004304.4	NC_000002.12	29318368	antisense	CTGTAGCACTTTCAGAAGCG	GTCACTGTAGCACTTTCAGAAGCGGGGACA	GGG	8	0.6835	CTGTAGCACTTTCAGAAGCG	1	ALK	0.00107543	0	0.00201784	0.00409492	0.00219643	0.00105076	0.00496888	0.0108635	0.00474243	0.0124856	0.0134499	0.00934809	0.0103236
238	ALK	NM_004304.4	NC_000002.12	29383813	sense	TCCAGACAACCCATTTCGAG	GGCGTCCAGACAACCCATTTCGAGTGGCCC	TGG	5	0.6358	TCCAGACAACCCATTTCGAG	0	ALK	0	0	0	0.00204746	0	0.00105076	0	0	0	0	0	0	0.0014748
238	ALK	NM_004304.4	NC_000002.12	29233576	antisense	CCATACCTTAAATACGTAGG	CACACCATACCTTAAATACGTAGGTGGCTC	TGG	14	0.6586	CCATACCTTAAATACGTAGG	0	ALK	0	0.00149797	0	0	0.00219643	0.00420305	0	0.00465578	0.00118561	0.00192086	0	0	0
238	ALK	NM_004304.4	NC_000002.12	29275222	sense	CTCTATTGCAGTTAGCGGAG	TCTTCTCTATTGCAGTTAGCGGAGAGGACA	AGG	11	0.6034	CTCTATTGCAGTTAGCGGAG	1	ALK	0.00107543	0	0.00100892	0	0.00109821	0.00210152	0	0	0.00118561	0	0	0	0
239	ALOX12	NM_000697.2	NC_000017.11	6999425	antisense	TGAAGCTCTTCCATCCCCGA	AGCCTGAAGCTCTTCCATCCCCGAGGGCAG	GGG	6	0.612	TGAAGCTCTTCCATCCCCGA	2	ALOX12	0.00215086	0.00449391	0.00302676	0	0.00109821	0	0.00124222	0.00155193	0.00118561	0.00096043	0.00149443	0	0
239	ALOX12	NM_000697.2	NC_000017.11	6998795	sense	TCCAAATATGAGATTCCATG	TACCTCCAAATATGAGATTCCATGAGGAGA	AGG	4	0.6921	TCCAAATATGAGATTCCATG	1	ALOX12	0.00107543	0.00299594	0	0	0	0.00105076	0	0.00155193	0	0.00096043	0	0	0
239	ALOX12	NM_000697.2	NC_000017.11	7000429	antisense	TCCATCTTCAGCATAACGAG	GGGCTCCATCTTCAGCATAACGAGGGGGGC	GGG	7	0.6469	TCCATCTTCAGCATAACGAG	3	ALOX12	0.00322629	0.00449391	0.00201784	0	0	0	0	0	0	0	0	0	0
239	ALOX12	NM_000697.2	NC_000017.11	7005282	sense	CCCCCATATCCGCTACACCA	TGATCCCCCATATCCGCTACACCATGGAAA	TGG	9	0.6129	CCCCCATATCCGCTACACCA	2	ALOX12	0.00215086	0.00149797	0.00302676	0	0.00109821	0	0	0	0	0	0	0	0
240	ALOX5	NM_000698.3	NC_000010.11	45382609	antisense	AACTCGATGTAGTCCCCGTG	GGGGAACTCGATGTAGTCCCCGTGGGGCGT	GGG	2	0.6662	AACTCGATGTAGTCCCCGTG	0	ALOX5	0	0.00449391	0.00201784	0.00204746	0.00219643	0.00525381	0.00745332	0.00775964	0.00237121	0.00768344	0.00747217	0.00701107	0.00589918
240	ALOX5	NM_000698.3	NC_000010.11	45424974	sense	TAGAGCGGGTCATGAATCAC	CTGGTAGAGCGGGTCATGAATCACTGGCAG	TGG	6	0.5896	TAGAGCGGGTCATGAATCAC	0	ALOX5	0	0.00449391	0.00100892	0	0.00109821	0.00105076	0.00248444	0	0.00237121	0.00096043	0.00298887	0.00233702	0.0014748
240	ALOX5	NM_000698.3	NC_000010.11	45412241	sense	CATCGATGCCAAATGCCACA	TGAGCATCGATGCCAAATGCCACAAGGATT	AGG	4	0.6345	CATCGATGCCAAATGCCACA	2	ALOX5	0.00215086	0	0.00100892	0.00204746	0	0	0	0	0	0	0	0	0
240	ALOX5	NM_000698.3	NC_000010.11	45382502	sense	GGATTCATACGACGTGACTG	AGGTGGATTCATACGACGTGACTGTGGACG	TGG	2	0.6232	GGATTCATACGACGTGACTG	2	ALOX5	0.00215086	0	0.00201784	0	0	0	0	0	0	0	0	0	0
241	ALOX5AP	NM_001629.3	NC_000013.11	30752079	antisense	AGAGCACAGCGAGGAAAGTG	GACCAGAGCACAGCGAGGAAAGTGGGGTAC	GGG	3	0.6723	AGAGCACAGCGAGGAAAGTG	4	ALOX5AP	0.00430172	0	0.00201784	0.00409492	0.00549107	0.00315229	0.00496888	0.00465578	0.00592803	0.00288129	0.00149443	0.00350553	0.00294959
241	ALOX5AP	NM_001629.3	NC_000013.11	30744141	antisense	GGCAGTGTAGACCCGCTCAA	ACTTGGCAGTGTAGACCCGCTCAAAGGCAA	AGG	2	0.6101	GGCAGTGTAGACCCGCTCAA	1	ALOX5AP	0.00107543	0.00299594	0.00302676	0	0.00439285	0	0	0	0.00118561	0	0	0.00116851	0.00294959
241	ALOX5AP	NM_001629.3	NC_000013.11	30744104	sense	AAAGCAGGACCCAGAATGGG	CACGAAAGCAGGACCCAGAATGGGAGGAGC	AGG	2	0.6033	AAAGCAGGACCCAGAATGGG	3	ALOX5AP	0.00322629	0.00149797	0.00201784	0	0.00439285	0.00735534	0.00124222	0	0.00118561	0.00192086	0.00149443	0.00467404	0.0014748
241	ALOX5AP	NM_001629.3	NC_000013.11	30752118	sense	GCGGGGCTACTTTGCAGCCA	GTCTGCGGGGCTACTTTGCAGCCAAGGTAA	AGG	3	0.5488	GCGGGGCTACTTTGCAGCCA	3	ALOX5AP	0.00322629	0	0.00100892	0	0.00219643	0.00525381	0.00869554	0	0	0.00192086	0	0	0.0014748
242	ALOX12B	NM_001139.2	NC_000017.11	8077106	sense	CAAGACGTGGGTACGCTATG	TAGCCAAGACGTGGGTACGCTATGCGGAGT	CGG	9	0.7047	CAAGACGTGGGTACGCTATG	3	ALOX12B	0.00322629	0.00299594	0.00201784	0.00409492	0.00329464	0	0.00372666	0.00310385	0.00474243	0.0096043	0.00298887	0.00350553	0.00737398
242	ALOX12B	NM_001139.2	NC_000017.11	8080916	sense	CCAGTTACCGCCCTCCGGTG	ATTCCCAGTTACCGCCCTCCGGTGCGGAGG	CGG	4	0.6054	CCAGTTACCGCCCTCCGGTG	1	ALOX12B	0.00107543	0.00449391	0.00302676	0.00409492	0.00219643	0.00210152	0.0062111	0.00310385	0.00355682	0.00096043	0.00597773	0.00350553	0.00294959
242	ALOX12B	NM_001139.2	NC_000017.11	8086122	antisense	TGCACATAGTTGCAGTACCA	GATCTGCACATAGTTGCAGTACCAAGGGTC	AGG	2	0.5782	TGCACATAGTTGCAGTACCA	0	ALOX12B	0	0	0.00100892	0.00409492	0.00329464	0.00105076	0.00124222	0	0.00118561	0.00096043	0.00149443	0	0
242	ALOX12B	NM_001139.2	NC_000017.11	8079822	sense	GTTCCCCGTCACAGACGACA	ACAAGTTCCCCGTCACAGACGACATGGTGG	TGG	7	0.6144	GTTCCCCGTCACAGACGACA	4	ALOX12B	0.00430172	0	0.00201784	0	0	0.00105076	0	0	0	0	0	0	0
246	ALOX15	NM_001140.3	NC_000017.11	4633485	antisense	TTCCAGGGTGTATCGCAGGT	TAATTTCCAGGGTGTATCGCAGGTGGGGAA	GGG	9	0.5975	TTCCAGGGTGTATCGCAGGT	1	ALOX15	0.00107543	0	0	0.00204746	0.00549107	0.00525381	0.0062111	0.00620771	0.00355682	0.00576258	0.0044833	0.00701107	0.00442439
246	ALOX15	NM_001140.3	NC_000017.11	4638911	sense	CAAACTATATGACCTCCCTG	GGGCCAAACTATATGACCTCCCTGTGGATG	TGG	4	0.7901	CAAACTATATGACCTCCCTG	2	ALOX15	0.00215086	0	0.00100892	0.00204746	0.00109821	0.00105076	0	0	0	0	0	0	0
246	ALOX15	NM_001140.3	NC_000017.11	4641527	sense	AAGCGACTGTGGCCCGCACG	CGGGAAGCGACTGTGGCCCGCACGGGGCAA	GGG	1	0.6044	AAGCGACTGTGGCCCGCACG	0	ALOX15	0	0	0.00100892	0.00204746	0	0.00105076	0	0	0.00118561	0	0	0.00116851	0
246	ALOX15	NM_001140.3	NC_000017.11	4637168	antisense	CAATTTCAGCATGACTAGAG	GCTGCAATTTCAGCATGACTAGAGGGGCAG	GGG	7	0.648	CAATTTCAGCATGACTAGAG	0	ALOX15	0	0	0	0	0	0	0	0	0	0	0	0	0
247	ALOX15B	NM_001141.2	NC_000017.11	8039270	antisense	TCCTTGCCGAGATTGTCCAG	GAACTCCTTGCCGAGATTGTCCAGGGGCAG	GGG	1	0.7312	TCCTTGCCGAGATTGTCCAG	1	ALOX15B	0.00107543	0.00149797	0.00100892	0.00204746	0.00109821	0	0	0.00310385	0.00474243	0.00288129	0.00149443	0.00701107	0.00589918
247	ALOX15B	NM_001141.2	NC_000017.11	8045317	sense	TGGGAAGCCTCAGTTCTCTG	TTAATGGGAAGCCTCAGTTCTCTGCGGCCC	CGG	7	0.7659	TGGGAAGCCTCAGTTCTCTG	1	ALOX15B	0.00107543	0.00149797	0.00201784	0.00204746	0	0	0	0	0	0	0	0	0.00294959
247	ALOX15B	NM_001141.2	NC_000017.11	8044899	antisense	GACAGCGGCGGATCAGGACA	TAGTGACAGCGGCGGATCAGGACAGGGTTG	GGG	6	0.6319	GACAGCGGCGGATCAGGACA	0	ALOX15B	0	0	0	0.00204746	0.00219643	0.00105076	0	0.00155193	0.00118561	0	0	0	0.00294959
247	ALOX15B	NM_001141.2	NC_000017.11	8045589	sense	TGCCGAGTTCTCCTTCCATG	GCAATGCCGAGTTCTCCTTCCATGAGGCCC	AGG	8	0.6986	TGCCGAGTTCTCCTTCCATG	2	ALOX15B	0.00215086	0	0.00504459	0.00409492	0.00329464	0.00525381	0.00124222	0.00465578	0.00355682	0.00864387	0	0.00116851	0
248	ALPI	NM_001631.4	NC_000002.12	232458227	antisense	CATGATGACCATGGTCGATG	CCCTCATGATGACCATGGTCGATGCGGCCG	CGG	9	0.6563	CATGATGACCATGGTCGATG	1	ALPI	0.00107543	0	0.00201784	0.00204746	0	0.00630457	0.00124222	0.00155193	0	0	0.00298887	0.00116851	0.00442439
248	ALPI	NM_001631.4	NC_000002.12	232458046	sense	GATCCACCGAGACCCCACAC	ATGAGATCCACCGAGACCCCACACTGGACC	TGG	8	0.6424	GATCCACCGAGACCCCACAC	1	ALPI	0.00107543	0	0.00201784	0.00204746	0	0.00315229	0.00248444	0.00310385	0	0.00192086	0	0.00233702	0.0014748
248	ALPI	NM_001631.4	NC_000002.12	232457035	sense	CAACACGACACGCGGCAATG	AGTGCAACACGACACGCGGCAATGAGGTCA	AGG	4	0.6455	CAACACGACACGCGGCAATG	0	ALPI	0	0	0	0	0	0.00105076	0.00124222	0.00155193	0	0.00096043	0	0.00116851	0.0014748
248	ALPI	NM_001631.4	NC_000002.12	232456906	sense	CCGTTCGCAGACATACAATG	GTCTCCGTTCGCAGACATACAATGTGGACA	TGG	4	0.7022	CCGTTCGCAGACATACAATG	3	ALPI	0.00322629	0	0	0	0	0	0	0	0	0	0	0	0
249	ALPL	NM_000478.4	NC_000001.11	21568214	antisense	AGCTCTTCCAGGTGTCAACG	TTGAAGCTCTTCCAGGTGTCAACGAGGTCC	AGG	7	0.7273	AGCTCTTCCAGGTGTCAACG	1	ALPL	0.00107543	0.00299594	0	0	0.00219643	0.00525381	0.00248444	0.00620771	0.00829925	0.00864387	0.00298887	0.00467404	0.00589918
249	ALPL	NM_000478.4	NC_000001.11	21563169	antisense	CATTGGCCTTCACCCCACAC	CCCTCATTGGCCTTCACCCCACACAGGTAG	AGG	5	0.6575	CATTGGCCTTCACCCCACAC	1	ALPL	0.00107543	0.00149797	0.00302676	0	0.00219643	0.00105076	0	0.00155193	0	0.00096043	0	0	0
249	ALPL	NM_000478.4	NC_000001.11	21564068	antisense	GGCATGGTTCACTCTCGTGG	GGGTGGCATGGTTCACTCTCGTGGTGGTCA	TGG	6	0.6666	GGCATGGTTCACTCTCGTGG	0	ALPL	0	0.00149797	0.00100892	0	0	0	0	0	0	0.00096043	0	0	0
249	ALPL	NM_000478.4	NC_000001.11	21560713	antisense	GATGACATTCTTAGCCACGT	ACATGATGACATTCTTAGCCACGTTGGTGT	TGG	3	0.7667	GATGACATTCTTAGCCACGT	0	ALPL	0	0.00149797	0.00100892	0	0.00439285	0.00210152	0.00124222	0	0	0	0	0	0
250	ALPP	NM_001632.4	NC_000002.12	232379513	antisense	TTGTCTACATTGTATGTCTG	ATGTTTGTCTACATTGTATGTCTGGGGACA	GGG	4	0.6854	TTGTCTACATTGTATGTCTG	4	ALPP	0.00430172	0.00449391	0	0.00204746	0.00768749	0.00105076	0.00745332	0.00465578	0.00829925	0.00192086	0.00597773	0.00701107	0.00442439
250	ALPP	NM_001632.4	NC_000002.12	232379846	antisense	CGGCGTCCGAGTACCAGTTG	ACGTCGGCGTCCGAGTACCAGTTGCGGTTC	CGG	5	0.6813	CGGCGTCCGAGTACCAGTTG	2	ALPP	0.00215086	0	0.00403568	0.00614238	0.00329464	0.00525381	0.00372666	0.00620771	0.00829925	0.00768344	0.0044833	0.0140221	0.00442439
250	ALPP	NM_001632.4	NC_000002.12	232379001	sense	CCCGGACTTCTGGAACCGCG	AGAACCCGGACTTCTGGAACCGCGAGGCAG	AGG	2	0.7422	CCCGGACTTCTGGAACCGCG	2	ALPP	0.00215086	0	0.00302676	0.00614238	0.00549107	0.00315229	0.00372666	0	0.00355682	0.00288129	0	0	0.0014748
250	ALPP	NM_001632.4	NC_000002.12	232380221	sense	CGAAAGTACATGTTTCGCAT	AGGCCGAAAGTACATGTTTCGCATGGGAAC	GGG	6	0.6077	CGAAAGTACATGTTTCGCAT	0	ALPP	0	0	0	0	0	0	0	0	0	0	0	0	0
251	ALPPL2	NM_031313.2	NC_000002.12	232407594	antisense	TTGTCTACACTGTATGTCTG	ATGCTTGTCTACACTGTATGTCTGGGGACA	GGG	4	0.7206	TTGTCTACACTGTATGTCTG	3	ALPPL2	0.00322629	0.00149797	0.00100892	0.00409492	0.00219643	0.0084061	0.00372666	0.00465578	0.00592803	0.00192086	0.00597773	0.00701107	0
251	ALPPL2	NM_031313.2	NC_000002.12	232407927	antisense	CGGCATCCGAGTACCAGTTG	ACGTCGGCATCCGAGTACCAGTTGCGGTTC	CGG	5	0.692	CGGCATCCGAGTACCAGTTG	3	ALPPL2	0.00322629	0	0	0.00204746	0.00219643	0.00210152	0.00248444	0.00620771	0.00118561	0.00096043	0.00149443	0.00350553	0
251	ALPPL2	NM_031313.2	NC_000002.12	232408007	antisense	TCGCACATCAATGTCCATGT	GGGGTCGCACATCAATGTCCATGTTGGAGA	TGG	5	0.6027	TCGCACATCAATGTCCATGT	3	ALPPL2	0.00322629	0.00149797	0.00201784	0	0.00439285	0.00105076	0.00124222	0	0.00118561	0	0	0.00116851	0
251	ALPPL2	NM_031313.2	NC_000002.12	232407169	antisense	TGGCTCACTCACCGTCACCC	GGCCTGGCTCACTCACCGTCACCCAGGAAG	AGG	2	0.6089	TGGCTCACTCACCGTCACCC	2	ALPPL2	0.00215086	0	0.00100892	0.00409492	0.00109821	0.00105076	0	0	0.00118561	0	0	0	0
257	ALX3	NM_006492.2	NC_000001.11	110070409	antisense	TCCTGCAGGTACTTGGCGGG	GAGGTCCTGCAGGTACTTGGCGGGCGGCTT	CGG	1	0.6227	TCCTGCAGGTACTTGGCGGG	1	ALX3	0.00107543	0.00149797	0.00302676	0.00818984	0.00219643	0.00735534	0.00745332	0.00310385	0.00592803	0.00384172	0.00747217	0.00701107	0.00442439
257	ALX3	NM_006492.2	NC_000001.11	110064850	sense	GCTGCCCTTGGACTGCCGAG	CCCAGCTGCCCTTGGACTGCCGAGGGGGCC	GGG	2	0.6227	GCTGCCCTTGGACTGCCGAG	1	ALX3	0.00107543	0.00149797	0.00605351	0	0.00329464	0.00420305	0.00248444	0.00465578	0	0.00288129	0.00149443	0	0.00294959
257	ALX3	NM_006492.2	NC_000001.11	110070341	antisense	GCCGCGCGTTACCTTCCGCG	CCGCGCCGCGCGTTACCTTCCGCGGGGCCC	GGG	1	0.6487	GCCGCGCGTTACCTTCCGCG	2	ALX3	0.00215086	0.00449391	0.00100892	0.00614238	0.00439285	0.00735534	0.00372666	0.00310385	0.00118561	0.00192086	0.0044833	0.00233702	0.0014748
257	ALX3	NM_006492.2	NC_000001.11	110064708	antisense	GGAATGTGCTGAAGGTCGTG	AGCTGGAATGTGCTGAAGGTCGTGCGGTTA	CGG	2	0.7517	GGAATGTGCTGAAGGTCGTG	3	ALX3	0.00322629	0.00299594	0.00605351	0	0.00109821	0.00315229	0.00372666	0	0.00118561	0	0.00298887	0	0.0014748
258	AMBN	NM_016519.5	NC_000004.12	70597011	antisense	CCCGGTGTTCCAGATTGCTG	CATACCCGGTGTTCCAGATTGCTGAGGAAA	AGG	3	0.6575	CCCGGTGTTCCAGATTGCTG	2	AMBN	0.00215086	0.00149797	0	0.00204746	0.00329464	0	0.00248444	0	0	0	0.00298887	0.00467404	0.0014748
258	AMBN	NM_016519.5	NC_000004.12	70603887	antisense	CATGATGCCAAGTCTGGCAG	AACTCATGATGCCAAGTCTGGCAGGGGCAT	GGG	12	0.602	CATGATGCCAAGTCTGGCAG	1	AMBN	0.00107543	0.00449391	0.00403568	0.00204746	0.00219643	0	0.00372666	0.00155193	0.00474243	0.00096043	0.00149443	0.00350553	0.0014748
258	AMBN	NM_016519.5	NC_000004.12	70602626	sense	TTATCTGTGATATAGCTCCC	ATATTTATCTGTGATATAGCTCCCAGGAGT	AGG	7	0.6355	TTATCTGTGATATAGCTCCC	1	AMBN	0.00107543	0.00299594	0.00100892	0	0	0	0.00124222	0.00155193	0.00118561	0.00096043	0	0	0
258	AMBN	NM_016519.5	NC_000004.12	70602974	sense	TTATCTGTAATATAGCTCCC	ATATTTATCTGTAATATAGCTCCCAGGATT	AGG	9	0.6133	TTATCTGTAATATAGCTCCC	5	AMBN	0.00537715	0.0104858	0	0	0.00109821	0	0	0	0	0	0	0	0
259	AMBP	NM_001633.3	NC_000009.12	114075026	sense	TTCTAGGAAAGGTGTCTGTG	TCATTTCTAGGAAAGGTGTCTGTGAGGAGA	AGG	3	0.6628	TTCTAGGAAAGGTGTCTGTG	0	AMBP	0	0	0	0.00204746	0.00109821	0.00420305	0.00124222	0.00310385	0.00592803	0.00096043	0.00298887	0.00233702	0.00442439
259	AMBP	NM_001633.3	NC_000009.12	114074055	antisense	TAGAGCTTGGCAGTAATGGT	ACCGTAGAGCTTGGCAGTAATGGTGGGTCC	GGG	4	0.6332	TAGAGCTTGGCAGTAATGGT	2	AMBP	0.00215086	0	0.00100892	0	0.00219643	0.00210152	0.00124222	0	0.00118561	0	0.00597773	0	0.0014748
259	AMBP	NM_001633.3	NC_000009.12	114069734	sense	CCTAGGTGAATGTGTCCCTG	GTGACCTAGGTGAATGTGTCCCTGGGGAGC	GGG	6	0.6955	CCTAGGTGAATGTGTCCCTG	2	AMBP	0.00215086	0	0.00201784	0	0.00439285	0.00420305	0.00124222	0	0	0	0	0.00116851	0
259	AMBP	NM_001633.3	NC_000009.12	114074141	sense	TGCAGAATGGAACATAACCA	CCCATGCAGAATGGAACATAACCATGGAGT	TGG	4	0.6615	TGCAGAATGGAACATAACCA	0	AMBP	0	0	0	0	0	0	0	0	0	0	0	0	0
262	AMD1	NM_001287214.1	NC_000006.12	110890301	antisense	AATTCCGGTGTGGGTACCCT	TGGAAATTCCGGTGTGGGTACCCTTGGTGA	TGG	3	0.5564	AATTCCGGTGTGGGTACCCT	0	AMD1	0	0.00149797	0	0	0.00109821	0.00420305	0	0.00310385	0.00118561	0.00192086	0.00149443	0.00116851	0.0014748
262	AMD1	NM_001287214.1	NC_000006.12	110892784	antisense	CCCACAAGGATTGAACATTG	AATACCCACAAGGATTGAACATTGTGGCAT	TGG	6	0.684	CCCACAAGGATTGAACATTG	2	AMD1	0.00215086	0	0.00201784	0	0.00109821	0.00105076	0	0	0.00118561	0.00096043	0	0	0.0014748
262	AMD1	NM_001287214.1	NC_000006.12	110888962	sense	AAGCTTGCTAGGGATTACAG	GTTGAAGCTTGCTAGGGATTACAGTGGGTT	TGG	2	0.6873	AAGCTTGCTAGGGATTACAG	1	AMD1	0.00107543	0	0	0	0	0	0	0	0	0	0	0	0
262	AMD1	NM_001287214.1	NC_000006.12	110875214	sense	ATCTTCGCACTATCCCAAGG	GGGGATCTTCGCACTATCCCAAGGTGGGTC	TGG	1	0.6389	ATCTTCGCACTATCCCAAGG	1	AMD1	0.00107543	0.00299594	0.00100892	0	0.00219643	0	0	0	0	0	0	0	0
265	AMELX	NM_001142.2	NC_000023.11	11298724	antisense	GGATTGGAGTCATGGAGTGT	TGTTGGATTGGAGTCATGGAGTGTTGGCCA	TGG	5	0.5538	GGATTGGAGTCATGGAGTGT	4	AMELX	0.00430172	0.00449391	0	0.00409492	0.00329464	0.00630457	0.00745332	0.00310385	0.00592803	0.0096043	0.00149443	0.00584255	0.00589918
265	AMELX	NM_001142.2	NC_000023.11	11298694	antisense	CGGGCATCATTGGTTGCTGG	GGAACGGGCATCATTGGTTGCTGGGGGATC	GGG	5	0.5889	CGGGCATCATTGGTTGCTGG	3	AMELX	0.00322629	0	0.00100892	0.00614238	0.00219643	0.00735534	0.0062111	0.0139673	0.00592803	0.00480215	0.00298887	0.00350553	0
265	AMELX	NM_001142.2	NC_000023.11	11298595	antisense	ACAGCACGGGGATGATTTGG	TGGGACAGCACGGGGATGATTTGGTGGTGC	TGG	5	0.5101	ACAGCACGGGGATGATTTGG	5	AMELX	0.00537715	0.00748985	0	0.00204746	0.00768749	0.00210152	0.00248444	0.00465578	0.0130417	0.00192086	0.00149443	0.00116851	0
265	AMELX	NM_001142.2	NC_000023.11	11298556	antisense	TGGGCTCGTAACCATAGGAA	CCCATGGGCTCGTAACCATAGGAAGGGTAC	GGG	5	0.6639	TGGGCTCGTAACCATAGGAA	2	AMELX	0.00215086	0	0	0.00204746	0.00109821	0	0.00124222	0	0	0	0	0	0
266	AMELY	NM_001143.1	NC_000024.10	6868317	antisense	CAGGCATCAGTGCTTGCTGG	GGAACAGGCATCAGTGCTTGCTGGCGGACC	CGG	5	0.6198	CAGGCATCAGTGCTTGCTGG	3	AMELY	0.00322629	0.00299594	0	0.00204746	0.00549107	0.00630457	0.00745332	0.00155193	0.0142273	0.0105647	0.0134499	0.00701107	0.0103236
266	AMELY	NM_001143.1	NC_000024.10	6868369	antisense	GATGTGGTGATGAGACTGCA	CTGGGATGTGGTGATGAGACTGCAGGGTGT	GGG	5	0.6506	GATGTGGTGATGAGACTGCA	1	AMELY	0.00107543	0	0	0	0.00219643	0.00105076	0	0	0.00355682	0.00096043	0.00149443	0.00233702	0.00589918
266	AMELY	NM_001143.1	NC_000024.10	6868461	antisense	CGTAACCATAGGAAGAGTAC	GGCTCGTAACCATAGGAAGAGTACTGGTGA	TGG	5	0.5488	CGTAACCATAGGAAGAGTAC	3	AMELY	0.00322629	0.00149797	0	0	0	0.00105076	0	0	0	0.00096043	0	0	0
266	AMELY	NM_001143.1	NC_000024.10	6868408	sense	GCACCACCAAATCATCCCCG	GGCTGCACCACCAAATCATCCCCGTGGTGT	TGG	5	0.7129	GCACCACCAAATCATCCCCG	1	AMELY	0.00107543	0	0.00201784	0	0.00109821	0.00105076	0	0	0	0	0	0	0
267	AMFR	NM_001144.5	NC_000016.10	56408079	antisense	ACAGGGACAGGACTCGACCG	ACCAACAGGGACAGGACTCGACCGTGGCTG	TGG	4	0.6863	ACAGGGACAGGACTCGACCG	2	AMFR	0.00215086	0.00149797	0.00201784	0.00204746	0.00768749	0.0084061	0.00993776	0.00931156	0.0118561	0.0096043	0.00747217	0.0128536	0.00884877
267	AMFR	NM_001144.5	NC_000016.10	56403010	sense	GCACAAGAACTATCTACGTG	GTCGGCACAAGAACTATCTACGTGTGGTTG	TGG	7	0.7007	GCACAAGAACTATCTACGTG	1	AMFR	0.00107543	0.00149797	0.00100892	0.00204746	0.00329464	0.00315229	0.00496888	0.00465578	0.00237121	0.00192086	0.0044833	0.00233702	0.00589918
267	AMFR	NM_001144.5	NC_000016.10	56405004	sense	CCTCAACCACGAAGGGACGT	GGGACCTCAACCACGAAGGGACGTGGGAAG	GGG	6	0.6731	CCTCAACCACGAAGGGACGT	1	AMFR	0.00107543	0.00149797	0.00302676	0.00409492	0.00219643	0.00210152	0.00372666	0.00310385	0.00237121	0.00288129	0.00298887	0.00350553	0.00294959
267	AMFR	NM_001144.5	NC_000016.10	56414270	antisense	TGTCTCTCACTCACTCGAAG	TACCTGTCTCTCACTCACTCGAAGAGGGCC	AGG	2	0.6391	TGTCTCTCACTCACTCGAAG	3	AMFR	0.00322629	0.00898782	0.00201784	0.00204746	0	0	0	0	0	0	0	0	0
268	AMH	NM_000479.3	NC_000019.10	2250754	antisense	GCGGACCTACCCTCTCCGCG	CCACGCGGACCTACCCTCTCCGCGGGGCTG	GGG	3	0.7549	GCGGACCTACCCTCTCCGCG	0	AMH	0	0.00449391	0.00302676	0	0.00549107	0.00420305	0.00496888	0.00931156	0.00237121	0.00288129	0.00597773	0.00817958	0.0132732
268	AMH	NM_000479.3	NC_000019.10	2251263	sense	GCAGGGCCTAGTCAACCTGT	TCCCGCAGGGCCTAGTCAACCTGTCGGACC	CGG	5	0.6461	GCAGGGCCTAGTCAACCTGT	0	AMH	0	0	0.00403568	0.00204746	0.00439285	0.00630457	0.00248444	0.00155193	0.00118561	0.00192086	0.00597773	0.00350553	0.00294959
268	AMH	NM_000479.3	NC_000019.10	2250360	sense	GGGAGCCAACACCCTCGCTG	ACCTGGGAGCCAACACCCTCGCTGAGGTTC	AGG	2	0.6683	GGGAGCCAACACCCTCGCTG	0	AMH	0	0.00748985	0.00605351	0.00204746	0.00658928	0.00210152	0.00496888	0.00310385	0.00474243	0	0	0	0.0014748
268	AMH	NM_000479.3	NC_000019.10	2249462	sense	TCTTCCGAGAAGACTTGGAC	CTCATCTTCCGAGAAGACTTGGACTGGCCT	TGG	1	0.5881	TCTTCCGAGAAGACTTGGAC	1	AMH	0.00107543	0	0.00201784	0	0	0	0.00124222	0.00310385	0	0	0.00149443	0	0
269	AMHR2	NM_020547.2	NC_000012.12	53425483	sense	CGAAAGAACTACAGAGTGCG	ACAGCGAAAGAACTACAGAGTGCGAGGTGA	AGG	5	0.6531	CGAAAGAACTACAGAGTGCG	1	AMHR2	0.00107543	0	0.00100892	0	0.00109821	0.00315229	0.00869554	0.00465578	0.00355682	0.00864387	0.0044833	0.00701107	0.0132732
269	AMHR2	NM_020547.2	NC_000012.12	53425838	antisense	CAGTGATAAATCGGACAATG	CTGGCAGTGATAAATCGGACAATGTGGTCG	TGG	6	0.6778	CAGTGATAAATCGGACAATG	2	AMHR2	0.00215086	0	0	0	0	0	0	0	0	0	0	0	0
269	AMHR2	NM_020547.2	NC_000012.12	53429463	sense	CCCACAGGCCAATATAAACC	TTCCCCCACAGGCCAATATAAACCAGGTAT	AGG	8	0.6056	CCCACAGGCCAATATAAACC	2	AMHR2	0.00215086	0.00149797	0	0.00204746	0	0	0	0	0	0	0	0	0
269	AMHR2	NM_020547.2	NC_000012.12	53425697	sense	CCCCAGCAGGTAATCCGGGA	GTGTCCCCAGCAGGTAATCCGGGAAGGAGG	AGG	6	0.6017	CCCCAGCAGGTAATCCGGGA	1	AMHR2	0.00107543	0.00149797	0.00100892	0	0.00219643	0	0	0	0	0	0	0	0
270	AMPD1	NM_000036.2	NC_000001.11	114679696	sense	ACAGTAAGACCTATACCCAC	TTTCACAGTAAGACCTATACCCACCGGCGC	CGG	7	0.6713	ACAGTAAGACCTATACCCAC	2	AMPD1	0.00215086	0	0.00100892	0	0	0	0	0	0	0	0	0	0.0014748
270	AMPD1	NM_000036.2	NC_000001.11	114686747	antisense	CAAGGACCAACTCACCCCAG	GTGGCAAGGACCAACTCACCCCAGAGGCAT	AGG	4	0.7401	CAAGGACCAACTCACCCCAG	1	AMPD1	0.00107543	0	0	0	0	0.00105076	0	0	0	0	0	0	0
270	AMPD1	NM_000036.2	NC_000001.11	114677356	antisense	GCAGGTACATACTAGATCCT	ATGGGCAGGTACATACTAGATCCTGGGAAC	GGG	10	0.6202	GCAGGTACATACTAGATCCT	1	AMPD1	0.00107543	0.00149797	0	0.00409492	0.00219643	0.00105076	0.00124222	0.00155193	0	0	0	0	0
270	AMPD1	NM_000036.2	NC_000001.11	114680394	sense	TATCACCTCAAAATGAAGGA	GGGCTATCACCTCAAAATGAAGGACGGTGT	CGG	6	0.6728	TATCACCTCAAAATGAAGGA	0	AMPD1	0	0.00149797	0	0	0	0	0	0	0	0	0	0	0
271	AMPD2	NM_001257360.1	NC_000001.11	109627298	sense	GGTGCACGTCTACACCCGCA	GTGTGGTGCACGTCTACACCCGCAGGGAAC	GGG	8	0.7006	GGTGCACGTCTACACCCGCA	2	AMPD2	0.00215086	0	0	0	0	0.00105076	0	0	0.00355682	0.00096043	0.00298887	0.00233702	0
271	AMPD2	NM_001257360.1	NC_000001.11	109626884	sense	GAGACCCGGACCTATGAACA	TCTGGAGACCCGGACCTATGAACAGGGCCC	GGG	7	0.6724	GAGACCCGGACCTATGAACA	1	AMPD2	0.00107543	0	0	0	0	0	0	0	0	0	0	0	0
271	AMPD2	NM_001257360.1	NC_000001.11	109628416	sense	TGCCAAATACAACCCTATTG	TTAATGCCAAATACAACCCTATTGGGGAGT	GGG	12	0.6373	TGCCAAATACAACCCTATTG	0	AMPD2	0	0	0	0	0	0.00105076	0	0	0	0	0	0	0
271	AMPD2	NM_001257360.1	NC_000001.11	109625720	sense	TGCCCCGTATGAGTTCCCCG	GTAGTGCCCCGTATGAGTTCCCCGAGGAGA	AGG	4	0.8065	TGCCCCGTATGAGTTCCCCG	0	AMPD2	0	0.00149797	0	0	0	0.00105076	0	0	0	0	0	0	0
272	AMPD3	NM_001025389.1	NC_000011.10	10482132	sense	TGATCCGGGAGAAGTATGCG	CTAATGATCCGGGAGAAGTATGCGCGGCTC	CGG	4	0.7251	TGATCCGGGAGAAGTATGCG	2	AMPD3	0.00215086	0	0.00100892	0	0.00109821	0.00210152	0	0.00465578	0.00118561	0.00096043	0.00298887	0.00350553	0.0014748
272	AMPD3	NM_001025389.1	NC_000011.10	10487343	antisense	TCACGTTATAGAAGTCCCGG	TTTCTCACGTTATAGAAGTCCCGGTGGGGG	TGG	6	0.6733	TCACGTTATAGAAGTCCCGG	1	AMPD3	0.00107543	0.00449391	0.00201784	0.00204746	0	0	0	0	0	0	0.00149443	0.00116851	0
272	AMPD3	NM_001025389.1	NC_000011.10	10495000	sense	AAAACTGAAAACTATCTGGG	TTTGAAAACTGAAAACTATCTGGGAGGAGA	AGG	8	0.7002	AAAACTGAAAACTATCTGGG	1	AMPD3	0.00107543	0.00149797	0	0	0.00109821	0	0	0	0	0	0	0	0
272	AMPD3	NM_001025389.1	NC_000011.10	10495729	antisense	CACCTCACTTACTAAATCCG	GGGCCACCTCACTTACTAAATCCGGGGCAC	GGG	9	0.6438	CACCTCACTTACTAAATCCG	0	AMPD3	0	0.00299594	0.00201784	0	0	0	0	0	0	0	0	0	0
273	AMPH	NM_001635.3	NC_000007.14	38432194	sense	ATTGCCCTGGGACCTATGGA	AGACATTGCCCTGGGACCTATGGACGGTAA	CGG	13	0.6593	ATTGCCCTGGGACCTATGGA	0	AMPH	0	0.00149797	0	0	0.00109821	0.00210152	0.00372666	0.00310385	0.00237121	0.00192086	0.00597773	0.00233702	0.00442439
273	AMPH	NM_001635.3	NC_000007.14	38491109	sense	AGACTTCCATCAAAAACTCG	GGGAAGACTTCCATCAAAAACTCGTGGATG	TGG	5	0.6203	AGACTTCCATCAAAAACTCG	1	AMPH	0.00107543	0	0	0	0	0	0	0	0	0.00096043	0.00149443	0	0.00294959
273	AMPH	NM_001635.3	NC_000007.14	38494522	sense	TCCAACACTAGGCATGCAGG	TCTCTCCAACACTAGGCATGCAGGAGGCCT	AGG	4	0.6984	TCCAACACTAGGCATGCAGG	0	AMPH	0	0.00299594	0	0.00204746	0.00109821	0.00210152	0	0	0.00118561	0	0.00149443	0	0
273	AMPH	NM_001635.3	NC_000007.14	38463098	antisense	GGTGTCTTTGCAATGCGGAG	TGATGGTGTCTTTGCAATGCGGAGAGGACC	AGG	10	0.7232	GGTGTCTTTGCAATGCGGAG	0	AMPH	0	0	0.00100892	0.00409492	0.00109821	0	0.00124222	0	0.00474243	0.00096043	0	0	0
274	BIN1	NM_139343.2	NC_000002.12	127059016	antisense	CATCACTCCTACCTGAGATG	AAGACATCACTCCTACCTGAGATGGGGACT	GGG	11	0.6929	CATCACTCCTACCTGAGATG	3	BIN1	0.00322629	0	0	0.00204746	0.00219643	0	0.00124222	0	0	0	0.00149443	0	0.00294959
274	BIN1	NM_139343.2	NC_000002.12	127070763	sense	ACCTGGCCTCCGTCAAAGGT	ACCTACCTGGCCTCCGTCAAAGGTAGGAGG	AGG	3	0.6526	ACCTGGCCTCCGTCAAAGGT	4	BIN1	0.00430172	0	0.00100892	0	0.00219643	0.00210152	0.00124222	0	0.00118561	0.00096043	0.00149443	0.00116851	0.0014748
274	BIN1	NM_139343.2	NC_000002.12	127069017	sense	AGTCACGCATTGCCAAGCGG	CCCCAGTCACGCATTGCCAAGCGGGGGCGC	GGG	6	0.6523	AGTCACGCATTGCCAAGCGG	4	BIN1	0.00430172	0.00299594	0.00302676	0.00409492	0.00219643	0.00105076	0	0.00155193	0.00118561	0	0	0	0
274	BIN1	NM_139343.2	NC_000002.12	127070558	sense	TGAGGCAAACAAGATCGCAG	GGGATGAGGCAAACAAGATCGCAGAGGTGA	AGG	4	0.7411	TGAGGCAAACAAGATCGCAG	1	BIN1	0.00107543	0.00149797	0.00403568	0	0	0	0	0	0	0	0	0	0
275	AMT	NM_000481.3	NC_000003.12	49419297	antisense	TGTAGCCACAGCGGGTCACG	CCTGTGTAGCCACAGCGGGTCACGCGGCAG	CGG	6	0.6319	TGTAGCCACAGCGGGTCACG	1	AMT	0.00107543	0	0.00100892	0	0.00219643	0.00315229	0.0062111	0.00155193	0.00237121	0.00192086	0.00149443	0.00701107	0.00884877
275	AMT	NM_000481.3	NC_000003.12	49419376	sense	CCAGGTACTACAGGCCGGCG	CAGCCCAGGTACTACAGGCCGGCGTGGCAG	TGG	6	0.6192	CCAGGTACTACAGGCCGGCG	0	AMT	0	0	0.00100892	0.00204746	0.00329464	0.00525381	0.00372666	0.00931156	0.0142273	0.00864387	0.0164388	0.0140221	0.00442439
275	AMT	NM_000481.3	NC_000003.12	49420215	antisense	AGAGGGGGTATACCTGCATG	ACACAGAGGGGGTATACCTGCATGAGGGCC	AGG	4	0.6435	AGAGGGGGTATACCTGCATG	0	AMT	0	0	0	0.00204746	0.00549107	0.00105076	0.00496888	0.00310385	0	0.00480215	0.00298887	0.00116851	0.00294959
275	AMT	NM_000481.3	NC_000003.12	49420321	sense	ACTGTCGCTGTTTACCAACG	GGACACTGTCGCTGTTTACCAACGAGGCTG	AGG	4	0.7811	ACTGTCGCTGTTTACCAACG	1	AMT	0.00107543	0.00449391	0.00504459	0.00204746	0.00109821	0.00630457	0.00124222	0.00155193	0.00237121	0.00288129	0.00149443	0.00116851	0
276	AMY1A	NM_001008221.1	NC_000001.11	103656476	sense	TGAGCGATATTTAGCTCCCA	AATGTGAGCGATATTTAGCTCCCAAGGGAT	AGG	2	0.574	TGAGCGATATTTAGCTCCCA	2	AMY1A	0.00215086	0	0.00100892	0.00614238	0.00439285	0.00105076	0.00372666	0.00620771	0.00118561	0.00384172	0.0089666	0.00233702	0.00589918
276	AMY1A	NM_001008221.1	NC_000001.11	103660394	antisense	AAGACAAGCGCTCTGTCAGA	CACAAAGACAAGCGCTCTGTCAGAAGGCAT	AGG	7	0.5983	AAGACAAGCGCTCTGTCAGA	2	AMY1A	0.00215086	0.00299594	0.00302676	0.00204746	0.00439285	0.00105076	0.00372666	0.00155193	0.00237121	0	0.00298887	0.00350553	0.0014748
276	AMY1A	NM_001008221.1	NC_000001.11	103656984	sense	GTGACTAGATGCAACAATGT	CATGGTGACTAGATGCAACAATGTTGGGGT	TGG	3	0.5813	GTGACTAGATGCAACAATGT	1	AMY1A	0.00107543	0	0	0.00409492	0	0	0	0	0	0	0	0	0
276	AMY1A	NM_001008221.1	NC_000001.11	103658529	antisense	CAACACCAATGTCAATGAGA	CCTGCAACACCAATGTCAATGAGATGGTTC	TGG	5	0.6002	CAACACCAATGTCAATGAGA	0	AMY1A	0	0	0.00201784	0	0	0	0	0	0	0	0	0	0
277	AMY1B	NM_001008218.1	NC_000001.11	103691527	sense	AATCAACGAGGACATGGCGC	TGACAATCAACGAGGACATGGCGCTGGAGG	TGG	7	0.58	AATCAACGAGGACATGGCGC	1	AMY1B	0.00107543	0	0	0	0.00219643	0	0.00248444	0	0	0.00192086	0	0	0
277	AMY1B	NM_001008218.1	NC_000001.11	103694985	sense	GACTAGATGCAACAATGTTG	TGGTGACTAGATGCAACAATGTTGGGGTAA	GGG	3	0.6738	GACTAGATGCAACAATGTTG	1	AMY1B	0.00107543	0.00299594	0	0	0	0	0	0	0.00118561	0	0	0	0
277	AMY1B	NM_001008218.1	NC_000001.11	103693331	sense	AACAGTAACTGGTTCCCGGA	TCTAAACAGTAACTGGTTCCCGGAAGGTAG	AGG	5	0.6249	AACAGTAACTGGTTCCCGGA	0	AMY1B	0	0	0.00302676	0.00614238	0.00109821	0.00105076	0	0	0	0	0	0.00116851	0
277	AMY1B	NM_001008218.1	NC_000001.11	103693492	sense	GTCTTCTCGATCTTGCACTG	TCTGGTCTTCTCGATCTTGCACTGGGGAAG	GGG	5	0.7082	GTCTTCTCGATCTTGCACTG	0	AMY1B	0	0	0.00201784	0	0	0	0	0	0	0	0	0	0
278	AMY1C	NM_001008219.1	NC_000001.11	103751968	sense	GCTGTAATTAATCATATGTG	GGATGCTGTAATTAATCATATGTGTGGTAA	TGG	4	0.6899	GCTGTAATTAATCATATGTG	3	AMY1C	0.00322629	0.00299594	0	0	0	0	0	0	0	0	0	0	0
278	AMY1C	NM_001008219.1	NC_000001.11	103752674	sense	ATGAACCATCTCATTGACAT	ATATATGAACCATCTCATTGACATTGGTGT	TGG	5	0.6009	ATGAACCATCTCATTGACAT	1	AMY1C	0.00107543	0.00149797	0.00100892	0	0	0	0	0	0	0	0	0	0
278	AMY1C	NM_001008219.1	NC_000001.11	103750626	sense	TAGCTCCCAAGGGATTTGGA	TATTTAGCTCCCAAGGGATTTGGAGGGGTT	GGG	2	0.6052	TAGCTCCCAAGGGATTTGGA	1	AMY1C	0.00107543	0	0	0.00204746	0	0	0	0	0	0	0	0	0
278	AMY1C	NM_001008219.1	NC_000001.11	103752126	sense	GAACTATAATGATGCTACTC	TCGAGAACTATAATGATGCTACTCAGGTAA	AGG	4	0.5293	GAACTATAATGATGCTACTC	0	AMY1C	0	0.00149797	0	0	0	0	0	0	0	0	0	0	0
279	AMY2A	NM_000699.3	NC_000001.11	103618964	sense	TGTGGTAACGCTGTGAGTGC	TATGTGTGGTAACGCTGTGAGTGCAGGAAC	AGG	3	0.5741	TGTGGTAACGCTGTGAGTGC	3	AMY2A	0.00322629	0	0	0	0	0	0.00248444	0	0.00237121	0.00096043	0	0.00116851	0.0014748
279	AMY2A	NM_000699.3	NC_000001.11	103619104	sense	GAACTACAATGATGCTACTC	TCGAGAACTACAATGATGCTACTCAGGTAA	AGG	3	0.5761	GAACTACAATGATGCTACTC	1	AMY2A	0.00107543	0.00149797	0	0	0	0	0	0	0	0	0	0	0
279	AMY2A	NM_000699.3	NC_000001.11	103617587	sense	GAGCGATATTTAGCTCCGAA	ATGTGAGCGATATTTAGCTCCGAAGGGATT	GGG	1	0.637	GAGCGATATTTAGCTCCGAA	1	AMY2A	0.00107543	0	0	0	0	0	0	0.00155193	0	0	0	0	0
279	AMY2A	NM_000699.3	NC_000001.11	103621657	sense	TGACAATCAACGAGGACATG	ACCATGACAATCAACGAGGACATGGGGCTG	GGG	6	0.6481	TGACAATCAACGAGGACATG	0	AMY2A	0	0	0	0.00204746	0	0	0	0	0	0	0	0	0
280	AMY2B	NM_020978.4	NC_000001.11	103573803	sense	ATGAATCATCTCATTGACAT	ATATATGAATCATCTCATTGACATTGGTGT	TGG	6	0.5796	ATGAATCATCTCATTGACAT	2	AMY2B	0.00215086	0	0	0.00204746	0	0	0	0	0	0	0	0	0
280	AMY2B	NM_020978.4	NC_000001.11	103573721	sense	ACAGGTCAGAGATTGTCGTC	CTCAACAGGTCAGAGATTGTCGTCTGGTTG	TGG	6	0.5636	ACAGGTCAGAGATTGTCGTC	1	AMY2B	0.00107543	0.00149797	0	0	0.00329464	0	0.00248444	0.00310385	0.00118561	0	0	0.00350553	0
280	AMY2B	NM_020978.4	NC_000001.11	103572252	sense	GACTAGATGTAACAATGTTG	TGGTGACTAGATGTAACAATGTTGGGGTAA	GGG	4	0.6711	GACTAGATGTAACAATGTTG	1	AMY2B	0.00107543	0.00299594	0.00100892	0	0.00109821	0.00105076	0	0	0	0	0	0	0
280	AMY2B	NM_020978.4	NC_000001.11	103575257	antisense	AAGACAAGTGCTCTGTCAGA	CACAAAGACAAGTGCTCTGTCAGAAGGCAT	AGG	8	0.6033	AAGACAAGTGCTCTGTCAGA	0	AMY2B	0	0	0.00201784	0.00614238	0.00219643	0.00210152	0	0	0	0	0	0	0
283	ANG	NM_001145.4	NC_000014.9	20693626	antisense	ATCCTGAGCCAGGGTCGGTG	AGTTATCCTGAGCCAGGGTCGGTGGGGTCA	GGG	2	0.6174	ATCCTGAGCCAGGGTCGGTG	1	ANG	0.00107543	0	0.00100892	0	0.00439285	0.00525381	0.0062111	0	0.00118561	0.00288129	0.00747217	0.00233702	0.00589918
283	ANG	NM_001145.4	NC_000014.9	20693754	antisense	AATGTGTTGATGTCTTTGCA	AATAAATGTGTTGATGTCTTTGCAGGGTGA	GGG	2	0.6535	AATGTGTTGATGTCTTTGCA	1	ANG	0.00107543	0.00149797	0	0	0.00329464	0.00105076	0	0.00310385	0.00237121	0.00384172	0.00149443	0.00233702	0.00442439
283	ANG	NM_001145.4	NC_000014.9	20693690	sense	CACTATGATGCCAAACCACA	CCAGCACTATGATGCCAAACCACAGGGCCG	GGG	2	0.6138	CACTATGATGCCAAACCACA	2	ANG	0.00215086	0	0.00100892	0	0	0	0	0.00310385	0	0	0.00149443	0.00116851	0.0014748
283	ANG	NM_001145.4	NC_000014.9	20693724	sense	GATACTGTGAAAGCATCATG	GACAGATACTGTGAAAGCATCATGAGGAGA	AGG	2	0.6936	GATACTGTGAAAGCATCATG	0	ANG	0	0.00299594	0.00100892	0.00204746	0.00109821	0.00105076	0.00248444	0.00155193	0.00118561	0	0	0.00116851	0
284	ANGPT1	NM_001146.3	NC_000008.11	107294016	sense	TTGCAATATGGATGTCAATG	TGTTTTGCAATATGGATGTCAATGGGGGAG	GGG	6	0.7217	TTGCAATATGGATGTCAATG	0	ANGPT1	0	0.00149797	0.00100892	0	0	0.00105076	0	0.00155193	0	0.00192086	0	0	0.0014748
284	ANGPT1	NM_001146.3	NC_000008.11	107497342	sense	GCAGAGAGATGCTCCACACG	CTCTGCAGAGAGATGCTCCACACGTGGAAC	TGG	1	0.6226	GCAGAGAGATGCTCCACACG	2	ANGPT1	0.00215086	0.00149797	0.00201784	0.00204746	0.00439285	0.00630457	0.00993776	0.00310385	0.00592803	0.00672301	0.0044833	0.00233702	0
284	ANGPT1	NM_001146.3	NC_000008.11	107347085	sense	GCAGCTTGAGAATTACATTG	TCTTGCAGCTTGAGAATTACATTGTGGAAA	TGG	2	0.6443	GCAGCTTGAGAATTACATTG	2	ANGPT1	0.00215086	0.00149797	0	0.00409492	0.00329464	0.00420305	0.00496888	0.00155193	0.00118561	0.00192086	0.00298887	0.00116851	0
284	ANGPT1	NM_001146.3	NC_000008.11	107497449	sense	AGATATAACCGGATTCAACA	GAGAAGATATAACCGGATTCAACATGGGCA	TGG	1	0.5647	AGATATAACCGGATTCAACA	1	ANGPT1	0.00107543	0.00299594	0.00201784	0	0	0	0	0	0	0	0	0	0
285	ANGPT2	NM_001147.2	NC_000008.11	6532362	sense	ACCAAACAGCGGAGCAAACG	TTGAACCAAACAGCGGAGCAAACGCGGAAG	CGG	2	0.5935	ACCAAACAGCGGAGCAAACG	0	ANGPT2	0	0	0.00201784	0	0	0.00105076	0	0	0.00118561	0	0	0	0.00294959
285	ANGPT2	NM_001147.2	NC_000008.11	6562722	antisense	ACCGAGTCATCGTATTCGAG	CTGCACCGAGTCATCGTATTCGAGCGGCGC	CGG	1	0.6716	ACCGAGTCATCGTATTCGAG	1	ANGPT2	0.00107543	0	0.00100892	0	0.00329464	0.00315229	0	0	0	0.00192086	0	0.00350553	0.0014748
285	ANGPT2	NM_001147.2	NC_000008.11	6519911	antisense	TAACGTGTAGATGCCATTCG	ATGTTAACGTGTAGATGCCATTCGTGGTGT	TGG	5	0.6301	TAACGTGTAGATGCCATTCG	1	ANGPT2	0.00107543	0.00748985	0	0.00614238	0.00219643	0.00735534	0.00248444	0	0.00474243	0.00192086	0.0089666	0.00116851	0
285	ANGPT2	NM_001147.2	NC_000008.11	6521262	antisense	AAGAACTGAATTATTCACCG	TCTGAAGAACTGAATTATTCACCGTGGCAG	TGG	4	0.795	AAGAACTGAATTATTCACCG	2	ANGPT2	0.00215086	0	0	0	0	0	0	0	0	0	0	0	0
286	ANK1	NM_001142446.1	NC_000008.11	41718120	sense	GACGGGAGCCTCGATCGACG	TGAAGACGGGAGCCTCGATCGACGCGGTCA	CGG	11	0.7177	GACGGGAGCCTCGATCGACG	2	ANK1	0.00215086	0.00149797	0.00403568	0.00409492	0.00329464	0.00420305	0.00248444	0.00465578	0	0.00288129	0.00747217	0.00350553	0.00294959
286	ANK1	NM_001142446.1	NC_000008.11	41706163	sense	GATCAAACACGGCGTCATGG	TGCTGATCAAACACGGCGTCATGGTGGACG	TGG	18	0.6614	GATCAAACACGGCGTCATGG	1	ANK1	0.00107543	0.00299594	0.00201784	0.00409492	0.00549107	0.00210152	0.00496888	0.00465578	0.00474243	0.00480215	0	0.00233702	0.00294959
286	ANK1	NM_001142446.1	NC_000008.11	41694721	sense	TGTACTTCGTGATCATGTCA	CCGCTGTACTTCGTGATCATGTCACGGCTC	CGG	29	0.6877	TGTACTTCGTGATCATGTCA	2	ANK1	0.00215086	0.00299594	0.00100892	0	0	0	0	0	0.00118561	0	0.00149443	0	0
286	ANK1	NM_001142446.1	NC_000008.11	41733976	sense	CATTCTAGAAACGACAACCA	AAATCATTCTAGAAACGACAACCAAGGTAT	AGG	3	0.6835	CATTCTAGAAACGACAACCA	0	ANK1	0	0.00149797	0.00100892	0.00204746	0	0	0	0	0	0	0	0	0
287	ANK2	NM_001127493.1	NC_000004.12	113274549	antisense	TGGTGTGTACCCATTTGTAG	GCAGTGGTGTGTACCCATTTGTAGTGGCCG	TGG	16	0.6624	TGGTGTGTACCCATTTGTAG	1	ANK2	0.00107543	0.00149797	0.00201784	0	0.00109821	0.00420305	0	0.00155193	0	0.00096043	0	0.00233702	0.0014748
287	ANK2	NM_001127493.1	NC_000004.12	113240531	sense	ACATTACGGAAATGTCAACG	CTGCACATTACGGAAATGTCAACGTGGCAA	TGG	9	0.7851	ACATTACGGAAATGTCAACG	1	ANK2	0.00107543	0	0	0	0	0.00105076	0.00248444	0	0.00237121	0.00096043	0	0	0
287	ANK2	NM_001127493.1	NC_000004.12	113288482	sense	AAATGTTAACGCAAAAACCA	GAGCAAATGTTAACGCAAAAACCAAGGTAA	AGG	21	0.664	AAATGTTAACGCAAAAACCA	3	ANK2	0.00322629	0.00449391	0.00201784	0	0	0	0	0	0	0	0	0	0
287	ANK2	NM_001127493.1	NC_000004.12	113311297	sense	GGGAGAATACCTTAGGCCTG	ATGGGGGAGAATACCTTAGGCCTGAGGACC	AGG	25	0.6962	GGGAGAATACCTTAGGCCTG	1	ANK2	0.00107543	0.00149797	0	0	0	0	0.00124222	0.00155193	0.00118561	0	0	0	0
288	ANK3	NM_020987.3	NC_000010.11	60173167	sense	GGATACACACCACTGCATGT	GATGGGATACACACCACTGCATGTGGGCTG	GGG	19	0.7212	GGATACACACCACTGCATGT	1	ANK3	0.00107543	0	0.00504459	0.00409492	0.00219643	0	0	0	0	0.00192086	0.00149443	0	0.0014748
288	ANK3	NM_020987.3	NC_000010.11	60075277	antisense	GATGAAGTTCGACTGAAGTG	TGGAGATGAAGTTCGACTGAAGTGAGGCTG	AGG	37	0.7125	GATGAAGTTCGACTGAAGTG	2	ANK3	0.00215086	0.00299594	0.00302676	0.00409492	0.00329464	0.00315229	0.00248444	0	0.00355682	0.00096043	0.00597773	0.00701107	0
288	ANK3	NM_020987.3	NC_000010.11	60073203	sense	CATGTGGATGCGCTTTACTG	ATGCCATGTGGATGCGCTTTACTGAGGACA	AGG	37	0.6876	CATGTGGATGCGCTTTACTG	0	ANK3	0	0	0.00403568	0.00614238	0.00329464	0.00105076	0.00248444	0	0.00237121	0	0.00149443	0.00350553	0
288	ANK3	NM_020987.3	NC_000010.11	60108970	antisense	GGGGCCGTACACTTGCGTGG	AGTGGGGGCCGTACACTTGCGTGGAGGAAT	AGG	27	0.7206	GGGGCCGTACACTTGCGTGG	1	ANK3	0.00107543	0.00449391	0.00201784	0.00204746	0.00109821	0	0	0	0.00118561	0	0	0	0
290	ANPEP	NM_001150.2	NC_000015.10	89801506	sense	TCACGGTGGATACCAGCACG	GTCATCACGGTGGATACCAGCACGGGGACC	GGG	11	0.7656	TCACGGTGGATACCAGCACG	0	ANPEP	0	0	0.00100892	0	0.00329464	0	0.00124222	0	0.00237121	0	0	0.00350553	0.00294959
290	ANPEP	NM_001150.2	NC_000015.10	89805360	sense	CATCACGCTTATCCACCCCA	TCAACATCACGCTTATCCACCCCAAGGACC	AGG	3	0.7337	CATCACGCTTATCCACCCCA	1	ANPEP	0.00107543	0	0	0	0	0	0	0	0	0	0	0	0
290	ANPEP	NM_001150.2	NC_000015.10	89806377	sense	CCTTGGACCAAAGTAAAGCG	ACCACCTTGGACCAAAGTAAAGCGTGGAAT	TGG	2	0.6702	CCTTGGACCAAAGTAAAGCG	0	ANPEP	0	0	0	0	0	0	0	0	0	0	0	0	0
290	ANPEP	NM_001150.2	NC_000015.10	89804574	antisense	CGTTCAGGGCATAATCGCCG	GTCACGTTCAGGGCATAATCGCCGTGGCCC	TGG	5	0.6794	CGTTCAGGGCATAATCGCCG	0	ANPEP	0	0	0	0	0	0	0.00124222	0	0	0	0	0	0
291	SLC25A4	NM_001151.3	NC_000004.12	185144885	antisense	GGGGAAGTAACGGATCACGT	GGGTGGGGAAGTAACGGATCACGTTGGCCA	TGG	2	0.7299	GGGGAAGTAACGGATCACGT	0	SLC25A4	0	0	0.00100892	0	0.00109821	0	0	0	0	0	0	0	0.0014748
291	SLC25A4	NM_001151.3	NC_000004.12	185144822	sense	CAAAGGGATCATTGATTGTG	AGTACAAAGGGATCATTGATTGTGTGGTGA	TGG	2	0.6416	CAAAGGGATCATTGATTGTG	0	SLC25A4	0	0	0	0	0.00109821	0.00210152	0	0.00155193	0	0.00096043	0.0044833	0.00116851	0
291	SLC25A4	NM_001151.3	NC_000004.12	185145011	sense	TGGTAACCTGGCGTCCGGTG	TTGCTGGTAACCTGGCGTCCGGTGGGGCCG	GGG	2	0.6488	TGGTAACCTGGCGTCCGGTG	0	SLC25A4	0	0	0	0	0.00109821	0	0.00248444	0	0.00118561	0	0.00149443	0.00116851	0
291	SLC25A4	NM_001151.3	NC_000004.12	185145108	antisense	CCAGACCATGGAACTCACGC	TCGCCCAGACCATGGAACTCACGCTGGGCG	TGG	2	0.6087	CCAGACCATGGAACTCACGC	0	SLC25A4	0	0.00149797	0.00302676	0	0	0	0	0	0.00118561	0	0	0.00116851	0
292	SLC25A5	NM_001152.4	NC_000023.11	119469920	antisense	ACACAGGGATGTGGCCCCTG	CAAAACACAGGGATGTGGCCCCTGCGGCAC	CGG	2	0.6457	ACACAGGGATGTGGCCCCTG	1	SLC25A5	0.00107543	0.00149797	0	0	0	0	0.00496888	0.00310385	0.00118561	0.00096043	0.00597773	0.00817958	0.0103236
292	SLC25A5	NM_001152.4	NC_000023.11	119469762	sense	GGAGTTCTGTCCTTCTGGCG	GCAGGGAGTTCTGTCCTTCTGGCGCGGTAA	CGG	2	0.6503	GGAGTTCTGTCCTTCTGGCG	1	SLC25A5	0.00107543	0	0.00100892	0	0.00219643	0.00210152	0.00124222	0	0.00711364	0.00480215	0.00747217	0.00116851	0.00294959
292	SLC25A5	NM_001152.4	NC_000023.11	119470116	antisense	AGATACCGAAGTAGGCGGCT	TCATAGATACCGAAGTAGGCGGCTCGGTAG	CGG	2	0.6421	AGATACCGAAGTAGGCGGCT	3	SLC25A5	0.00322629	0	0	0	0	0	0	0	0	0.00288129	0	0	0.0014748
292	SLC25A5	NM_001152.4	NC_000023.11	119469981	sense	ACCCGTCTAGCAGCTGATGT	CCGTACCCGTCTAGCAGCTGATGTGGGTAA	GGG	2	0.6387	ACCCGTCTAGCAGCTGATGT	0	SLC25A5	0	0	0.00100892	0	0	0.00105076	0	0	0	0.00096043	0	0	0
293	SLC25A6	NM_001636.3	NC_000023.11	1389588	antisense	CGAAGTTGAGGGCTTGAGTG	AAGGCGAAGTTGAGGGCTTGAGTGGGGAAG	GGG	2	0.6442	CGAAGTTGAGGGCTTGAGTG	3	SLC25A6	0.00322629	0.00299594	0.00403568	0	0.00439285	0.00105076	0.00124222	0.00465578	0.00237121	0	0.00149443	0.00116851	0.00294959
293	SLC25A6	NM_001636.3	NC_000023.11	1389453	antisense	CCAGCGGGTACACGAAGCAG	AAATCCAGCGGGTACACGAAGCAGAGGGAG	AGG	2	0.6431	CCAGCGGGTACACGAAGCAG	2	SLC25A6	0.00215086	0	0.00201784	0.00204746	0.00329464	0.00315229	0	0.00310385	0.00237121	0.00672301	0	0.00584255	0.0014748
293	SLC25A6	NM_001636.3	NC_000023.11	1389687	sense	GCCGCCGACAAGCAGTACAA	GATCGCCGCCGACAAGCAGTACAAGGGCAT	GGG	2	0.684	GCCGCCGACAAGCAGTACAA	2	SLC25A6	0.00215086	0.00299594	0.00100892	0	0	0	0.00124222	0	0	0	0	0	0
293	SLC25A6	NM_001636.3	NC_000023.11	1389265	antisense	CGTATCGTACACGCCGAAGT	TGGCCGTATCGTACACGCCGAAGTAGGCCG	AGG	2	0.5926	CGTATCGTACACGCCGAAGT	0	SLC25A6	0	0	0	0	0	0	0	0	0	0	0	0	0
301	ANXA1	NM_000700.2	NC_000009.12	73158764	antisense	AAGGCAGCGACATCCGAGGA	ATGCAAGGCAGCGACATCCGAGGATGGATT	TGG	3	0.6599	AAGGCAGCGACATCCGAGGA	2	ANXA1	0.00215086	0	0.00201784	0	0.00329464	0.00105076	0	0.00155193	0	0	0	0.00116851	0.0014748
301	ANXA1	NM_000700.2	NC_000009.12	73160876	sense	AGAAATCAGAGACATTAACA	ACAAAGAAATCAGAGACATTAACAGGGTCT	GGG	6	0.7434	AGAAATCAGAGACATTAACA	1	ANXA1	0.00107543	0	0	0	0	0	0	0	0.00118561	0.00192086	0	0	0
301	ANXA1	NM_000700.2	NC_000009.12	73163487	antisense	TCACACCAAAGTCCTCAGAT	TCATTCACACCAAAGTCCTCAGATCGGTCA	CGG	8	0.6842	TCACACCAAAGTCCTCAGAT	1	ANXA1	0.00107543	0.00149797	0.00302676	0	0	0	0	0	0	0	0	0	0
301	ANXA1	NM_000700.2	NC_000009.12	73160306	sense	CCTTACAGGTCACCTTGAGG	AAGCCCTTACAGGTCACCTTGAGGAGGTTG	AGG	5	0.6324	CCTTACAGGTCACCTTGAGG	0	ANXA1	0	0	0.00100892	0	0.00109821	0.00105076	0.00124222	0	0.00118561	0	0	0	0
302	ANXA2	NM_001136015.2	NC_000015.10	60382343	sense	CAGCCATCAAGACCAAAGGT	GAAACAGCCATCAAGACCAAAGGTAGGTGA	AGG	4	0.6814	CAGCCATCAAGACCAAAGGT	1	ANXA2	0.00107543	0.00149797	0.00403568	0.00204746	0.00109821	0.00105076	0	0.00155193	0	0.00096043	0	0	0.0014748
302	ANXA2	NM_001136015.2	NC_000015.10	60364452	antisense	GGTCCTTCTCTGGTAGGCGA	TTTTGGTCCTTCTCTGGTAGGCGAAGGCAA	AGG	5	0.5734	GGTCCTTCTCTGGTAGGCGA	0	ANXA2	0	0	0	0	0.00329464	0.00105076	0	0	0.00118561	0	0.00149443	0.00116851	0
302	ANXA2	NM_001136015.2	NC_000015.10	60357224	sense	ACAGGGGCTGGGAACCGACG	GTTCACAGGGGCTGGGAACCGACGAGGACT	AGG	7	0.6898	ACAGGGGCTGGGAACCGACG	3	ANXA2	0.00322629	0	0.00100892	0.00204746	0	0.00210152	0	0.00155193	0	0	0	0.00233702	0
302	ANXA2	NM_001136015.2	NC_000015.10	60355924	antisense	TGGGAAACCAACCTTTGCCA	AAACTGGGAAACCAACCTTTGCCAGGGCAA	GGG	8	0.6405	TGGGAAACCAACCTTTGCCA	0	ANXA2	0	0	0.00302676	0	0.00109821	0.00105076	0.00124222	0	0.00118561	0	0	0	0
306	ANXA3	NM_005139.2	NC_000004.12	78595805	sense	GAATAGATTCTCTATAAAGC	TTGTGAATAGATTCTCTATAAAGCTGGTGA	TGG	9	0.5608	GAATAGATTCTCTATAAAGC	2	ANXA3	0.00215086	0.00149797	0	0	0	0	0	0	0	0	0	0	0
306	ANXA3	NM_005139.2	NC_000004.12	78582252	antisense	TTTGCATCAAAGACTGCTGG	CTGCTTTGCATCAAAGACTGCTGGTGGAGT	TGG	5	0.6474	TTTGCATCAAAGACTGCTGG	1	ANXA3	0.00107543	0	0	0.00204746	0	0.00105076	0	0	0	0	0	0.00116851	0
306	ANXA3	NM_005139.2	NC_000004.12	78579077	sense	CTGAGAGGTCAAATGCACAG	CTGACTGAGAGGTCAAATGCACAGCGGCAG	CGG	4	0.7937	CTGAGAGGTCAAATGCACAG	0	ANXA3	0	0.00149797	0	0	0	0	0.00124222	0	0	0	0	0	0
306	ANXA3	NM_005139.2	NC_000004.12	78595859	antisense	GAGGAAAGCTCCTTAAACAC	AATTGAGGAAAGCTCCTTAAACACAGGATC	AGG	9	0.576	GAGGAAAGCTCCTTAAACAC	0	ANXA3	0	0	0	0	0	0	0	0	0	0	0	0	0
307	ANXA4	NM_001153.3	NC_000002.12	69807961	antisense	TATGCGCCGGATCTCCTCAG	GGCTTATGCGCCGGATCTCCTCAGGGGTCC	GGG	6	0.6816	TATGCGCCGGATCTCCTCAG	3	ANXA4	0.00322629	0.00299594	0.00201784	0.00204746	0.00219643	0.00630457	0.00248444	0	0.00355682	0.00384172	0.0044833	0.00233702	0.00589918
307	ANXA4	NM_001153.3	NC_000002.12	69804623	antisense	ACTGTGGCCTACCCTGCCGA	AAAGACTGTGGCCTACCCTGCCGATGGTGC	TGG	4	0.619	ACTGTGGCCTACCCTGCCGA	0	ANXA4	0	0.00299594	0.00302676	0.00204746	0.00329464	0.00105076	0.00124222	0.00155193	0.00237121	0.00192086	0.00298887	0.00233702	0.0014748
307	ANXA4	NM_001153.3	NC_000002.12	69816190	sense	AACCGAAATCACCTGTTGCA	CCGGAACCGAAATCACCTGTTGCATGGTAA	TGG	9	0.5795	AACCGAAATCACCTGTTGCA	2	ANXA4	0.00215086	0.00149797	0.00201784	0.00204746	0.00109821	0	0	0	0.00118561	0	0	0	0
307	ANXA4	NM_001153.3	NC_000002.12	69806461	antisense	TTGCACGTCATACAGCACCG	GCTCTTGCACGTCATACAGCACCGTGGGCG	TGG	5	0.7307	TTGCACGTCATACAGCACCG	0	ANXA4	0	0.00299594	0.00201784	0	0.00219643	0	0	0	0	0	0	0	0
308	ANXA5	NM_001154.3	NC_000004.12	121678416	antisense	AATCTCCACGCAATACCTGA	AATTAATCTCCACGCAATACCTGAAGGAGA	AGG	7	0.6181	AATCTCCACGCAATACCTGA	3	ANXA5	0.00322629	0	0	0	0	0	0	0.00155193	0	0.00096043	0	0	0.0014748
308	ANXA5	NM_001154.3	NC_000004.12	121672600	sense	AGGCTGGAGAACTTAAATGG	TTTCAGGCTGGAGAACTTAAATGGGGGACA	GGG	9	0.7059	AGGCTGGAGAACTTAAATGG	0	ANXA5	0	0	0.00302676	0.00204746	0.00219643	0.00315229	0	0.00155193	0.00118561	0.00096043	0.00298887	0.00233702	0
308	ANXA5	NM_001154.3	NC_000004.12	121686299	sense	ACTCTTCGGAAGGCTATGAA	AGAAACTCTTCGGAAGGCTATGAAAGGCTT	AGG	3	0.6288	ACTCTTCGGAAGGCTATGAA	0	ANXA5	0	0.00149797	0	0	0.00109821	0	0	0.00310385	0	0.00096043	0	0	0
308	ANXA5	NM_001154.3	NC_000004.12	121683402	antisense	ATAAGCATCATAAAGCCGAG	GTTCATAAGCATCATAAAGCCGAGAGGGTT	AGG	5	0.7434	ATAAGCATCATAAAGCCGAG	2	ANXA5	0.00215086	0	0.00100892	0.00204746	0	0	0	0	0	0	0	0	0
309	ANXA6	NM_001155.4	NC_000005.10	151122186	antisense	TTGGCATCGTAATGGGCCGG	CTGCTTGGCATCGTAATGGGCCGGTGGCAT	TGG	17	0.6272	TTGGCATCGTAATGGGCCGG	0	ANXA6	0	0	0.00403568	0.00204746	0.00219643	0.00945686	0.00993776	0.0155193	0.0106705	0.013446	0.0179332	0.0198647	0.0162228
309	ANXA6	NM_001155.4	NC_000005.10	151137293	antisense	GGGAAGCCAAGATCTCAATG	GTCCGGGAAGCCAAGATCTCAATGAGGCAC	AGG	6	0.7499	GGGAAGCCAAGATCTCAATG	2	ANXA6	0.00215086	0.00149797	0	0	0.00658928	0.00210152	0.00745332	0.0108635	0.00711364	0.00864387	0.0119555	0.00934809	0.0132732
309	ANXA6	NM_001155.4	NC_000005.10	151126434	sense	GCAGGTGGCCTATCAGATGT	CAGCGCAGGTGGCCTATCAGATGTGGGAAC	GGG	14	0.6488	GCAGGTGGCCTATCAGATGT	1	ANXA6	0.00107543	0	0	0	0.00109821	0.00315229	0.00372666	0.00620771	0.00474243	0.00288129	0	0.00467404	0.00442439
309	ANXA6	NM_001155.4	NC_000005.10	151132481	sense	GAGAAGCTAATGCTGGCCGT	CTTTGAGAAGCTAATGCTGGCCGTAGGTAT	AGG	10	0.658	GAGAAGCTAATGCTGGCCGT	0	ANXA6	0	0	0.00100892	0.00204746	0.00549107	0.00105076	0.00248444	0.00310385	0.00237121	0.00768344	0.0044833	0.00701107	0.0014748
310	ANXA7	NM_001156.3	NC_000010.11	73396523	antisense	AGGAACAAAATACCTGACTA	AGGTAGGAACAAAATACCTGACTAGGGTAA	GGG	5	0.6066	AGGAACAAAATACCTGACTA	2	ANXA7	0.00215086	0.00149797	0	0	0	0.00105076	0	0.00155193	0	0	0	0	0
310	ANXA7	NM_001156.3	NC_000010.11	73387694	sense	ATTTAAGACCTCCTATGGCA	CAGCATTTAAGACCTCCTATGGCAAGGTAT	AGG	7	0.6253	ATTTAAGACCTCCTATGGCA	1	ANXA7	0.00107543	0.00149797	0.00100892	0	0	0	0	0	0	0	0	0	0
310	ANXA7	NM_001156.3	NC_000010.11	73383613	antisense	CTCCAGGCATCGTAATACGT	TAAGCTCCAGGCATCGTAATACGTAGGAGG	AGG	8	0.7279	CTCCAGGCATCGTAATACGT	0	ANXA7	0	0	0.00100892	0	0	0	0	0	0	0	0	0	0
310	ANXA7	NM_001156.3	NC_000010.11	73398288	sense	TACCCACAAGTGCCAAGTAG	TGCCTACCCACAAGTGCCAAGTAGTGGCTA	TGG	3	0.6297	TACCCACAAGTGCCAAGTAG	0	ANXA7	0	0.00299594	0.00302676	0.00204746	0	0.00210152	0	0.00155193	0.00118561	0	0	0	0
311	ANXA11	NM_001157.2	NC_000010.11	80169204	sense	GGGATGTATCCACCCCCAGG	CTATGGGATGTATCCACCCCCAGGAGGAAA	AGG	4	0.7203	GGGATGTATCCACCCCCAGG	2	ANXA11	0.00215086	0.00299594	0	0.00204746	0	0.00105076	0.00372666	0.00155193	0.00237121	0.00096043	0.00298887	0	0.0014748
311	ANXA11	NM_001157.2	NC_000010.11	80170836	sense	ATAACGTGGCCACCTATGCG	CTGGATAACGTGGCCACCTATGCGGGGCAG	GGG	3	0.6761	ATAACGTGGCCACCTATGCG	2	ANXA11	0.00215086	0.0104858	0.00201784	0	0.00109821	0.00210152	0.00372666	0.00310385	0.00237121	0.00192086	0.0089666	0.00701107	0
311	ANXA11	NM_001157.2	NC_000010.11	80169011	sense	CGAGCTACCCAGGATACCCG	GTGCCGAGCTACCCAGGATACCCGGGGTCT	GGG	4	0.6595	CGAGCTACCCAGGATACCCG	1	ANXA11	0.00107543	0	0.00100892	0	0.00109821	0	0	0	0	0.00096043	0	0	0
311	ANXA11	NM_001157.2	NC_000010.11	80167266	antisense	AGGACCTCGGCATCTCGCAG	CCGCAGGACCTCGGCATCTCGCAGGGGGTC	GGG	5	0.6562	AGGACCTCGGCATCTCGCAG	1	ANXA11	0.00107543	0.00149797	0	0	0.00109821	0.00105076	0	0	0.00118561	0	0	0	0
312	ANXA13	NM_004306.2	NC_000008.11	123698508	sense	AAACTTCGAGAAGACAGCGT	GTGGAAACTTCGAGAAGACAGCGTTGGCCC	TGG	4	0.6561	AAACTTCGAGAAGACAGCGT	1	ANXA13	0.00107543	0.00149797	0.00201784	0.00204746	0	0.00210152	0.00372666	0	0	0	0	0	0.00294959
312	ANXA13	NM_004306.2	NC_000008.11	123695554	sense	AGCCTCGAATCAGATGTCAA	TAGGAGCCTCGAATCAGATGTCAAAGGTGA	AGG	6	0.68	AGCCTCGAATCAGATGTCAA	0	ANXA13	0	0	0	0.00409492	0.00109821	0	0.00124222	0	0.00118561	0.00096043	0.00298887	0	0
312	ANXA13	NM_004306.2	NC_000008.11	123698394	sense	CCTGTGCACGAGGACCAATA	AGGTCCTGTGCACGAGGACCAATAAGGTCA	AGG	4	0.5704	CCTGTGCACGAGGACCAATA	2	ANXA13	0.00215086	0.00149797	0.00302676	0.00204746	0.00219643	0	0	0	0	0	0	0	0
312	ANXA13	NM_004306.2	NC_000008.11	123702647	sense	GTACAAGGCAACGTACGGCA	AAAAGTACAAGGCAACGTACGGCAAGGTGA	AGG	3	0.6443	GTACAAGGCAACGTACGGCA	2	ANXA13	0.00215086	0.00149797	0.00100892	0	0	0	0	0	0	0	0	0	0
313	AOAH	NM_001637.3	NC_000007.14	36594377	antisense	CCTGTAGCACCAGAGAGTTG	AAATCCTGTAGCACCAGAGAGTTGGGGCCA	GGG	12	0.7212	CCTGTAGCACCAGAGAGTTG	0	AOAH	0	0.00149797	0.00100892	0	0	0.00105076	0	0	0.00355682	0.00096043	0.00149443	0.00116851	0.00442439
313	AOAH	NM_001637.3	NC_000007.14	36548652	antisense	CATGGCATATATAACGATGG	CAATCATGGCATATATAACGATGGCGGGAT	CGG	15	0.723	CATGGCATATATAACGATGG	0	AOAH	0	0.00149797	0.00201784	0.00409492	0.00109821	0.00210152	0	0	0	0.00096043	0	0	0.0014748
313	AOAH	NM_001637.3	NC_000007.14	36621722	sense	AGCGACGAGTCAGTGTACCC	TGACAGCGACGAGTCAGTGTACCCAGGTAG	AGG	8	0.686	AGCGACGAGTCAGTGTACCC	1	AOAH	0.00107543	0.00299594	0.00100892	0.00204746	0.00219643	0.00420305	0.00124222	0	0.00118561	0.00096043	0	0.00233702	0
313	AOAH	NM_001637.3	NC_000007.14	36686744	sense	TGCTCAAGTTCACAACTCGA	AGCTTGCTCAAGTTCACAACTCGACGGTCC	CGG	2	0.6558	TGCTCAAGTTCACAACTCGA	0	AOAH	0	0	0.00100892	0	0	0	0	0	0	0	0	0	0
314	AOC2	NM_009590.2	NC_000017.11	42845837	antisense	TATATGGATGTCCACCATCG	CTAATATATGGATGTCCACCATCGTGGCTT	TGG	1	0.7095	TATATGGATGTCCACCATCG	2	AOC2	0.00215086	0	0	0	0	0.00210152	0.00124222	0.00155193	0	0	0	0.00233702	0.00294959
314	AOC2	NM_009590.2	NC_000017.11	42845412	antisense	AGTCTGCATAGTAGTGCCCA	CCCAAGTCTGCATAGTAGTGCCCAAGGTAG	AGG	1	0.646	AGTCTGCATAGTAGTGCCCA	1	AOC2	0.00107543	0	0.00302676	0	0.00109821	0.00210152	0.00124222	0	0	0	0.00149443	0	0
314	AOC2	NM_009590.2	NC_000017.11	42845549	antisense	CTGGGGCGAGAACTGAAGAG	AACCCTGGGGCGAGAACTGAAGAGGGGGAA	GGG	1	0.6854	CTGGGGCGAGAACTGAAGAG	1	AOC2	0.00107543	0	0.00201784	0.00204746	0.00109821	0	0.00124222	0	0	0.00096043	0	0.00233702	0
314	AOC2	NM_009590.2	NC_000017.11	42845065	antisense	GTCACATCCCGCATGTACGA	CACAGTCACATCCCGCATGTACGAGGGGTG	GGG	1	0.606	GTCACATCCCGCATGTACGA	4	AOC2	0.00430172	0.00299594	0.00504459	0	0	0	0.00124222	0	0	0	0	0	0
316	AOX1	NM_001159.3	NC_000002.12	200620725	sense	CTGGTGTGAAGCATGCCACG	CTGTCTGGTGTGAAGCATGCCACGGGGGAG	GGG	17	0.7009	CTGGTGTGAAGCATGCCACG	1	AOX1	0.00107543	0	0	0.00204746	0	0	0	0	0.00118561	0.00096043	0.0044833	0.00350553	0
316	AOX1	NM_001159.3	NC_000002.12	200612734	sense	GAGTTATGCATCTCATATGG	TAGAGAGTTATGCATCTCATATGGAGGCGT	AGG	14	0.6624	GAGTTATGCATCTCATATGG	1	AOX1	0.00107543	0	0	0	0	0	0	0	0	0	0	0	0
316	AOX1	NM_001159.3	NC_000002.12	200599744	antisense	CATATATAACCTACCACCAA	CATGCATATATAACCTACCACCAAGGGCAT	GGG	5	0.6128	CATATATAACCTACCACCAA	0	AOX1	0	0	0.00100892	0	0	0	0	0	0	0	0	0	0
316	AOX1	NM_001159.3	NC_000002.12	200604838	antisense	GGGGTTCTACATACCCACAG	CCCTGGGGTTCTACATACCCACAGAGGTGT	AGG	9	0.7851	GGGGTTCTACATACCCACAG	0	AOX1	0	0	0	0	0	0.00105076	0.00124222	0	0	0	0	0.00116851	0
317	APAF1	NM_181861.1	NC_000012.12	98662697	antisense	TTCCTAAGGAACTCTCCACA	TCCTTTCCTAAGGAACTCTCCACAGGGACT	GGG	7	0.6697	TTCCTAAGGAACTCTCCACA	4	APAF1	0.00430172	0	0.00100892	0	0.00109821	0	0	0	0	0.00096043	0	0.00116851	0.0014748
317	APAF1	NM_181861.1	NC_000012.12	98667560	antisense	CTGGTGAAAGAGTATGCGGC	TGATCTGGTGAAAGAGTATGCGGCTGGTGA	TGG	10	0.6494	CTGGTGAAAGAGTATGCGGC	2	APAF1	0.00215086	0.00599188	0.00201784	0.00409492	0.00439285	0.0084061	0.0062111	0.00155193	0.00474243	0.00192086	0.0044833	0.00701107	0
317	APAF1	NM_181861.1	NC_000012.12	98671621	sense	TTTCCTAATATTGTACAACT	GCCATTTCCTAATATTGTACAACTGGGTCT	GGG	12	0.6741	TTTCCTAATATTGTACAACT	7	APAF1	0.00752801	0.0149797	0.00302676	0	0	0	0	0	0	0	0	0	0
317	APAF1	NM_181861.1	NC_000012.12	98686788	antisense	TGAATTTGTATGACCAAACA	TGACTGAATTTGTATGACCAAACATGGTAT	TGG	16	0.6968	TGAATTTGTATGACCAAACA	0	APAF1	0	0.00449391	0	0	0	0	0	0	0	0	0	0	0
318	NUDT2	NM_147173.2	NC_000009.12	34339162	sense	CATCACTGGACTCCTCCCAA	CATTCATCACTGGACTCCTCCCAAAGGTAG	AGG	3	0.6568	CATCACTGGACTCCTCCCAA	7	NUDT2	0.00752801	0.00299594	0.00403568	0.00409492	0	0.00105076	0	0.00155193	0	0	0	0	0.0014748
318	NUDT2	NM_147173.2	NC_000009.12	34343241	sense	CAAAAGGGAACTCAATTATG	GGTTCAAAAGGGAACTCAATTATGTGGCCA	TGG	4	0.5879	CAAAAGGGAACTCAATTATG	3	NUDT2	0.00322629	0.00149797	0.00201784	0.00409492	0	0	0.00124222	0	0	0.00192086	0.00149443	0	0
318	NUDT2	NM_147173.2	NC_000009.12	34339092	sense	AAGATGCCTCATTCCCAAAG	TCCGAAGATGCCTCATTCCCAAAGTGGACA	TGG	3	0.5811	AAGATGCCTCATTCCCAAAG	2	NUDT2	0.00215086	0	0	0.00204746	0.00219643	0	0.00124222	0.00310385	0.00118561	0.00096043	0	0.00116851	0
318	NUDT2	NM_147173.2	NC_000009.12	34343216	sense	GCCAGCTGACCATTATTGAG	GCAGGCCAGCTGACCATTATTGAGGGGTTC	GGG	4	0.6452	GCCAGCTGACCATTATTGAG	1	NUDT2	0.00107543	0	0.00504459	0.00409492	0.00219643	0.00105076	0.00124222	0	0.00118561	0.00096043	0	0	0
319	APOF	NM_001638.2	NC_000012.12	56361923	sense	GGCTCTAAGGAATGCCCTGG	GCCTGGCTCTAAGGAATGCCCTGGAGGAAG	AGG	2	0.6296	GGCTCTAAGGAATGCCCTGG	1	APOF	0.00107543	0	0.00100892	0	0.00439285	0.00315229	0.00372666	0.00310385	0.00237121	0.00384172	0.00298887	0.00701107	0.00442439
319	APOF	NM_001638.2	NC_000012.12	56361862	antisense	GTGTAGCATTCACACCACCC	ACCTGTGTAGCATTCACACCACCCTGGCGG	TGG	2	0.6656	GTGTAGCATTCACACCACCC	1	APOF	0.00107543	0.00299594	0	0.00204746	0	0.00105076	0.00124222	0	0	0.00192086	0	0.00116851	0
319	APOF	NM_001638.2	NC_000012.12	56362105	antisense	CATATGAAGTGGCATCCACA	TTTCCATATGAAGTGGCATCCACAGGGTGC	GGG	2	0.6509	CATATGAAGTGGCATCCACA	1	APOF	0.00107543	0	0.00504459	0	0.00109821	0	0	0	0	0	0	0	0
319	APOF	NM_001638.2	NC_000012.12	56361589	sense	TATGCTACTCAAAACTGCCT	GTATTATGCTACTCAAAACTGCCTGGGCAA	GGG	2	0.5942	TATGCTACTCAAAACTGCCT	1	APOF	0.00107543	0	0	0	0	0	0	0	0	0	0	0	0
320	APBA1	NM_001163.3	NC_000009.12	69516642	sense	GAGCCCTATGCCGACTACGG	CTCCGAGCCCTATGCCGACTACGGCGGCCT	CGG	2	0.6478	GAGCCCTATGCCGACTACGG	3	APBA1	0.00322629	0.00149797	0.00100892	0.00204746	0.00109821	0.00315229	0.00124222	0.00155193	0.00118561	0.00576258	0.00149443	0.00233702	0.00442439
320	APBA1	NM_001163.3	NC_000009.12	69456413	antisense	AGGAAATGGTCCTCAGAGGG	ATGTAGGAAATGGTCCTCAGAGGGTGGTCC	TGG	8	0.6678	AGGAAATGGTCCTCAGAGGG	1	APBA1	0.00107543	0	0	0.00409492	0.00109821	0.00105076	0	0.00465578	0.00118561	0.00192086	0.00149443	0.00350553	0.00442439
320	APBA1	NM_001163.3	NC_000009.12	69516032	sense	CCAGGGACTGTGACGACCAG	CCCACCAGGGACTGTGACGACCAGAGGCCG	AGG	2	0.6214	CCAGGGACTGTGACGACCAG	0	APBA1	0	0	0	0	0.00109821	0	0.00372666	0	0.00118561	0.00288129	0.00298887	0.00116851	0.0014748
320	APBA1	NM_001163.3	NC_000009.12	69467947	antisense	TTCCATCGATCAAGTCTTCG	ATGATTCCATCGATCAAGTCTTCGGGGTCG	GGG	5	0.7006	TTCCATCGATCAAGTCTTCG	3	APBA1	0.00322629	0.00449391	0.00302676	0	0	0	0.00124222	0.00155193	0.00118561	0	0	0	0
321	APBA2	NM_005503.3	NC_000015.10	29054091	antisense	CAGAGCTGGAGTCCCCATCG	TAGTCAGAGCTGGAGTCCCCATCGGGGCTG	GGG	3	0.7192	CAGAGCTGGAGTCCCCATCG	3	APBA2	0.00322629	0.00299594	0	0	0.00549107	0.00420305	0.00372666	0.00465578	0.00237121	0.00384172	0.0044833	0.00817958	0.0132732
321	APBA2	NM_005503.3	NC_000015.10	29054480	sense	CCAGGACTACTACCCCGAGG	GCTACCAGGACTACTACCCCGAGGAGGCCA	AGG	3	0.7488	CCAGGACTACTACCCCGAGG	3	APBA2	0.00322629	0	0.00100892	0	0.00219643	0	0	0	0	0	0.00149443	0	0
321	APBA2	NM_005503.3	NC_000015.10	29054217	sense	GAGGACGACAGCTACCTAGA	CCCTGAGGACGACAGCTACCTAGAGGGCAT	GGG	3	0.6658	GAGGACGACAGCTACCTAGA	2	APBA2	0.00215086	0	0	0	0.00109821	0	0	0	0	0	0	0	0
321	APBA2	NM_005503.3	NC_000015.10	29093106	sense	GAACCAGAAGACCTCATCGA	CTGCGAACCAGAAGACCTCATCGACGGGAT	CGG	6	0.6646	GAACCAGAAGACCTCATCGA	1	APBA2	0.00107543	0	0.00100892	0	0.00109821	0	0	0	0	0	0	0	0
322	APBB1	NM_145689.2	NC_000011.10	6403749	sense	TGAGGGTCCAGGACACCTCA	TGGATGAGGGTCCAGGACACCTCAGGGACC	GGG	3	0.6712	TGAGGGTCCAGGACACCTCA	1	APBB1	0.00107543	0	0.00100892	0	0.00219643	0	0	0.00155193	0	0.00096043	0	0.00116851	0.0014748
322	APBB1	NM_145689.2	NC_000011.10	6411095	antisense	ATTGCGATTCTGGTCACGGT	TCACATTGCGATTCTGGTCACGGTGGGCCG	GGG	2	0.5969	ATTGCGATTCTGGTCACGGT	1	APBB1	0.00107543	0	0	0	0	0.00105076	0.00124222	0	0	0.00288129	0.00149443	0.00116851	0
322	APBB1	NM_145689.2	NC_000011.10	6403169	antisense	CCTGGGTTGGTATTCCGTGG	GATCCCTGGGTTGGTATTCCGTGGGGGAAG	GGG	6	0.6892	CCTGGGTTGGTATTCCGTGG	2	APBB1	0.00215086	0.00149797	0.00100892	0	0.00109821	0	0	0	0	0	0	0	0
322	APBB1	NM_145689.2	NC_000011.10	6410665	sense	AGCTGGGCTACCTTATCCCA	CTCAAGCTGGGCTACCTTATCCCAGGGCAG	GGG	2	0.6359	AGCTGGGCTACCTTATCCCA	0	APBB1	0	0	0.00201784	0.00204746	0.00109821	0	0	0	0	0	0	0	0
323	APBB2	NM_173075.4	NC_000004.12	40890427	antisense	GCTGCGAGTGCAGCACGCTG	ATGGGCTGCGAGTGCAGCACGCTGCGGTCC	CGG	11	0.6664	GCTGCGAGTGCAGCACGCTG	1	APBB2	0.00107543	0	0	0.00409492	0.00219643	0.00105076	0.00124222	0.00310385	0	0.00288129	0	0	0.0014748
323	APBB2	NM_173075.4	NC_000004.12	41013872	sense	AGAACCGAGGCAATCACCAT	GAGCAGAACCGAGGCAATCACCATGGGACT	GGG	6	0.6313	AGAACCGAGGCAATCACCAT	0	APBB2	0	0	0	0	0.00109821	0	0.00248444	0	0	0	0	0.00116851	0.0014748
323	APBB2	NM_173075.4	NC_000004.12	40934681	antisense	ACTGGGGTCCGGGTTAACAG	TTAAACTGGGGTCCGGGTTAACAGTGGCTG	TGG	8	0.6731	ACTGGGGTCCGGGTTAACAG	1	APBB2	0.00107543	0	0.00100892	0.00204746	0.00219643	0	0	0	0	0	0	0	0
323	APBB2	NM_173075.4	NC_000004.12	41014192	sense	TGCACTAACTAACATCCAGG	AATATGCACTAACTAACATCCAGGCGGCCA	CGG	6	0.743	TGCACTAACTAACATCCAGG	1	APBB2	0.00107543	0	0.00302676	0	0	0	0	0	0	0	0	0	0
324	APC	NM_001127510.2	NC_000005.10	112841127	antisense	TCAATAGGCGTGTAATGATG	TCCTTCAATAGGCGTGTAATGATGAGGTGA	AGG	17	0.646	TCAATAGGCGTGTAATGATG	2	APC	0.00215086	0.00299594	0.00201784	0.00204746	0.00109821	0.00315229	0.00124222	0.00310385	0.00355682	0.00384172	0	0	0.00442439
324	APC	NM_001127510.2	NC_000005.10	112839472	sense	AGGATGTAATCAGACGACAC	AAATAGGATGTAATCAGACGACACAGGAAG	AGG	17	0.7241	AGGATGTAATCAGACGACAC	2	APC	0.00215086	0.00149797	0.00100892	0.00204746	0	0	0.00124222	0	0	0	0	0.00116851	0
324	APC	NM_001127510.2	NC_000005.10	112840130	antisense	TCTGTATAAATGGCTCATCG	TCTTTCTGTATAAATGGCTCATCGAGGCTC	AGG	17	0.727	TCTGTATAAATGGCTCATCG	1	APC	0.00107543	0.00299594	0	0	0.00109821	0.00105076	0	0	0	0	0	0	0
324	APC	NM_001127510.2	NC_000005.10	112838936	sense	GGTTCAGAAACAAATCGAGT	CAATGGTTCAGAAACAAATCGAGTGGGTTC	GGG	17	0.6538	GGTTCAGAAACAAATCGAGT	0	APC	0	0	0.00100892	0	0	0	0	0	0	0	0	0	0
325	APCS	NM_001639.3	NC_000001.11	159588453	sense	GTGAAAAAGGGTCTGCGACA	TTTGGTGAAAAAGGGTCTGCGACAGGGTTA	GGG	2	0.6054	GTGAAAAAGGGTCTGCGACA	3	APCS	0.00322629	0.00299594	0.00100892	0	0.00329464	0.00105076	0.00496888	0	0.00237121	0	0	0	0.0014748
325	APCS	NM_001639.3	NC_000001.11	159588315	sense	GGAGAGTATAGTCTATACAT	AGTTGGAGAGTATAGTCTATACATTGGAAG	TGG	2	0.6125	GGAGAGTATAGTCTATACAT	6	APCS	0.00645258	0.00149797	0.00100892	0	0	0	0	0	0	0	0	0	0
325	APCS	NM_001639.3	NC_000001.11	159588260	sense	CTCCTACAATACCCAAGGCA	TCTTCTCCTACAATACCCAAGGCAGGGATA	GGG	2	0.6167	CTCCTACAATACCCAAGGCA	4	APCS	0.00430172	0	0.00201784	0	0	0	0	0	0	0	0	0	0
325	APCS	NM_001639.3	NC_000001.11	159588200	antisense	ACTATAGGCTCGAAAACACA	GATCACTATAGGCTCGAAAACACAAGGTAA	AGG	2	0.6705	ACTATAGGCTCGAAAACACA	3	APCS	0.00322629	0	0.00100892	0	0	0	0	0	0	0	0	0	0
326	AIRE	NM_000383.3	NC_000021.9	44289725	sense	AGTTCGAAGACTCCGGCAGT	AGCAAGTTCGAAGACTCCGGCAGTGGGAAG	GGG	6	0.5901	AGTTCGAAGACTCCGGCAGT	0	AIRE	0	0	0.00100892	0	0	0	0.00124222	0	0	0	0	0	0.0014748
326	AIRE	NM_000383.3	NC_000021.9	44287585	antisense	CCCCGCTCACCGTTCCCGAG	TGGGCCCCGCTCACCGTTCCCGAGTGGAAG	TGG	4	0.6171	CCCCGCTCACCGTTCCCGAG	2	AIRE	0.00215086	0	0.00201784	0.00204746	0.00329464	0.00315229	0.00248444	0.00155193	0.00355682	0	0.00149443	0.00233702	0
326	AIRE	NM_000383.3	NC_000021.9	44286113	sense	CGCGCTGGCTGACCACGACG	TGCACGCGCTGGCTGACCACGACGTGGTCC	TGG	1	0.6358	CGCGCTGGCTGACCACGACG	0	AIRE	0	0.00149797	0.00100892	0.00204746	0.00329464	0.00105076	0	0	0.00237121	0.00096043	0	0	0
326	AIRE	NM_000383.3	NC_000021.9	44287030	antisense	GTGGCGGTACCAAAGCCTTG	CTGGGTGGCGGTACCAAAGCCTTGGGGACG	GGG	3	0.6705	GTGGCGGTACCAAAGCCTTG	0	AIRE	0	0	0	0	0	0	0	0	0	0	0	0	0
327	APEH	NM_001640.3	NC_000003.12	49676805	sense	ATTATGTGGACCTCATCGGG	CTGTATTATGTGGACCTCATCGGGGGGAAG	GGG	9	0.7596	ATTATGTGGACCTCATCGGG	2	APEH	0.00215086	0.00149797	0.00100892	0.00204746	0.00219643	0.00210152	0.00248444	0.00465578	0	0.00096043	0	0.00233702	0.0014748
327	APEH	NM_001640.3	NC_000003.12	49679616	sense	TTTGCTGTGGACACCCAAGT	CCTGTTTGCTGTGGACACCCAAGTGGGCAC	GGG	13	0.6853	TTTGCTGTGGACACCCAAGT	0	APEH	0	0.00449391	0.00302676	0.00818984	0	0.00210152	0.00124222	0.00310385	0.00237121	0.00288129	0.00298887	0.00701107	0
327	APEH	NM_001640.3	NC_000003.12	49674607	sense	GTACGGCGGCCAATACCGGA	CGCAGTACGGCGGCCAATACCGGACGGTGC	CGG	2	0.7011	GTACGGCGGCCAATACCGGA	3	APEH	0.00322629	0	0.00201784	0.00204746	0.00109821	0.00105076	0.00248444	0	0	0	0	0	0
327	APEH	NM_001640.3	NC_000003.12	49677601	antisense	CACAACATCTACCACCACTG	GAGGCACAACATCTACCACCACTGAGGTAA	AGG	11	0.7523	CACAACATCTACCACCACTG	2	APEH	0.00215086	0.00449391	0.00100892	0.00204746	0.00109821	0	0	0	0	0	0	0	0
328	APEX1	NM_080648.2	NC_000014.9	20456040	antisense	CCAAGAGCAGATCTTGAGTG	CATTCCAAGAGCAGATCTTGAGTGTGGCAG	TGG	3	0.6587	CCAAGAGCAGATCTTGAGTG	2	APEX1	0.00215086	0	0.00100892	0.00818984	0.00109821	0.00735534	0.00496888	0.00775964	0.00829925	0.00768344	0.0044833	0.00817958	0.00589918
328	APEX1	NM_080648.2	NC_000014.9	20456792	sense	CTGGTCAGCTCCTTCGGACA	AATACTGGTCAGCTCCTTCGGACAAGGAAG	AGG	4	0.5532	CTGGTCAGCTCCTTCGGACA	0	APEX1	0	0	0	0.00204746	0.00109821	0.00105076	0.00248444	0	0.00118561	0.00288129	0.00149443	0	0
328	APEX1	NM_080648.2	NC_000014.9	20456842	antisense	ATGCCGTAAGAAACTTTGAG	ACCTATGCCGTAAGAAACTTTGAGTGGGCA	TGG	4	0.6575	ATGCCGTAAGAAACTTTGAG	3	APEX1	0.00322629	0	0	0	0	0	0	0	0.00118561	0.00096043	0	0.00233702	0
328	APEX1	NM_080648.2	NC_000014.9	20457073	sense	ACAGCATATGTACCTAATGC	GGTAACAGCATATGTACCTAATGCAGGCCG	AGG	5	0.5848	ACAGCATATGTACCTAATGC	0	APEX1	0	0	0	0	0.00109821	0	0	0	0	0.00096043	0	0	0
329	BIRC2	NM_001166.4	NC_000011.10	102350282	antisense	CAAGCTACTATGTTCCAAGG	TGAACAAGCTACTATGTTCCAAGGTGGGAG	TGG	2	0.6601	CAAGCTACTATGTTCCAAGG	0	BIRC2	0	0.00149797	0.00100892	0	0.00109821	0.00105076	0	0.00155193	0	0.00096043	0	0	0
329	BIRC2	NM_001166.4	NC_000011.10	102350385	antisense	TACTCATTGCATAACTGTAG	TCAGTACTCATTGCATAACTGTAGGGGTTA	GGG	2	0.6421	TACTCATTGCATAACTGTAG	6	BIRC2	0.00645258	0.00599188	0	0	0	0	0	0	0	0	0	0	0
329	BIRC2	NM_001166.4	NC_000011.10	102350027	sense	ATATTCAACTTTCCCCGCCG	CTACATATTCAACTTTCCCCGCCGGGGTGC	GGG	2	0.637	ATATTCAACTTTCCCCGCCG	3	BIRC2	0.00322629	0	0.00100892	0.00204746	0.00219643	0.00210152	0	0	0.00118561	0	0	0	0
329	BIRC2	NM_001166.4	NC_000011.10	102350575	sense	ATGCTATGTCAGAACACCGG	GATGATGCTATGTCAGAACACCGGAGGCAT	AGG	2	0.6954	ATGCTATGTCAGAACACCGG	0	BIRC2	0	0	0.00403568	0.00204746	0	0.00105076	0	0	0.00237121	0	0	0	0
330	BIRC3	NM_001165.4	NC_000011.10	102324874	antisense	ACCCGGAAGTAATGAGTGTG	CTGTACCCGGAAGTAATGAGTGTGTGGAAT	TGG	2	0.6867	ACCCGGAAGTAATGAGTGTG	1	BIRC3	0.00107543	0	0.00100892	0	0.00439285	0	0.00745332	0.00620771	0	0.00768344	0.0044833	0.00584255	0.0103236
330	BIRC3	NM_001165.4	NC_000011.10	102325312	antisense	AGGATTAACTAGAACACTAG	GCTCAGGATTAACTAGAACACTAGAGGGCC	AGG	2	0.6273	AGGATTAACTAGAACACTAG	3	BIRC3	0.00322629	0.00299594	0	0	0	0	0	0	0	0	0	0	0
330	BIRC3	NM_001165.4	NC_000011.10	102325552	sense	CATGGGTTCAACATGCCAAG	GATCCATGGGTTCAACATGCCAAGTGGTTT	TGG	3	0.6596	CATGGGTTCAACATGCCAAG	1	BIRC3	0.00107543	0	0	0	0	0	0.00248444	0	0	0	0	0	0
330	BIRC3	NM_001165.4	NC_000011.10	102325001	antisense	TTTCGTTATTCATTGCACAG	GCATTTTCGTTATTCATTGCACAGTGGTAG	TGG	2	0.7512	TTTCGTTATTCATTGCACAG	0	BIRC3	0	0	0.00100892	0	0	0	0	0	0	0	0	0	0
331	XIAP	NM_001167.3	NC_000023.11	123886501	sense	ATGGATATACTCAGTTAACA	GGACATGGATATACTCAGTTAACAAGGAGC	AGG	2	0.6829	ATGGATATACTCAGTTAACA	1	XIAP	0.00107543	0.00748985	0.00100892	0	0	0	0	0	0	0.00192086	0.00149443	0	0.0014748
331	XIAP	NM_001167.3	NC_000023.11	123886302	antisense	TCTGACCAGGCACGATCACA	GTGTTCTGACCAGGCACGATCACAAGGTTC	AGG	2	0.6205	TCTGACCAGGCACGATCACA	1	XIAP	0.00107543	0.00149797	0.00201784	0	0	0	0.00124222	0	0.00118561	0	0	0	0.0014748
331	XIAP	NM_001167.3	NC_000023.11	123886125	sense	TATCAGACACCATATACCCG	GATATATCAGACACCATATACCCGAGGAAC	AGG	2	0.7253	TATCAGACACCATATACCCG	2	XIAP	0.00215086	0	0.00201784	0	0	0	0	0	0	0	0	0	0
331	XIAP	NM_001167.3	NC_000023.11	123885847	antisense	ATGACAACTAAAGCACCGCA	CTGCATGACAACTAAAGCACCGCACGGTAT	CGG	2	0.725	ATGACAACTAAAGCACCGCA	0	XIAP	0	0	0	0	0	0	0	0	0	0	0	0	0
332	BIRC5	NM_001168.2	NC_000017.11	78214356	antisense	ATGCGGTGGTCCTTGAGAAA	AGAGATGCGGTGGTCCTTGAGAAAGGGCTG	GGG	1	0.5788	ATGCGGTGGTCCTTGAGAAA	0	BIRC5	0	0	0	0.00204746	0.00109821	0.00210152	0.00496888	0.0108635	0.00474243	0.0105647	0.0164388	0.0105166	0.00884877
332	BIRC5	NM_001168.2	NC_000017.11	78214714	antisense	CAAGTCTGGCTCGTTCTCAG	GGGCCAAGTCTGGCTCGTTCTCAGTGGGGC	TGG	2	0.5795	CAAGTCTGGCTCGTTCTCAG	0	BIRC5	0	0	0	0	0.00109821	0	0.00124222	0	0.00118561	0	0.00149443	0	0
332	BIRC5	NM_001168.2	NC_000017.11	78214422	sense	GCTGCGCCTGCACCCCGGAG	GAGGGCTGCGCCTGCACCCCGGAGCGGGTG	CGG	1	0.5857	GCTGCGCCTGCACCCCGGAG	1	BIRC5	0.00107543	0	0.00302676	0	0.00219643	0.00315229	0	0	0.00118561	0.00096043	0	0.00116851	0
332	BIRC5	NM_001168.2	NC_000017.11	78216685	sense	GAACATAAAAAGCATTCGTC	AGAGGAACATAAAAAGCATTCGTCCGGTTG	CGG	3	0.533	GAACATAAAAAGCATTCGTC	0	BIRC5	0	0	0	0.00204746	0	0	0	0	0	0	0	0	0
333	APLP1	NM_001024807.1	NC_000019.10	35874766	antisense	CGCACGCAGGTAGCGCCGCA	GCTCCGCACGCAGGTAGCGCCGCAGGGCCA	GGG	10	0.6102	CGCACGCAGGTAGCGCCGCA	3	APLP1	0.00322629	0.00299594	0.00403568	0.00614238	0.00988392	0.0147107	0.01118	0.00931156	0.0201553	0.0163273	0.0209221	0.0233702	0.0176975
333	APLP1	NM_001024807.1	NC_000019.10	35873697	sense	CCTGCCTAAAGCCGACAGAC	AGAACCTGCCTAAAGCCGACAGACAGGCCC	AGG	8	0.5926	CCTGCCTAAAGCCGACAGAC	0	APLP1	0	0	0.00302676	0	0.00329464	0	0.00124222	0	0.00118561	0.00096043	0	0.00116851	0.00294959
333	APLP1	NM_001024807.1	NC_000019.10	35872554	sense	GGGAAATCAGTGAGCACGAG	CCTGGGGAAATCAGTGAGCACGAGGGGTTC	GGG	7	0.6235	GGGAAATCAGTGAGCACGAG	1	APLP1	0.00107543	0.00149797	0.00201784	0.00409492	0	0	0	0	0	0	0	0.00233702	0
333	APLP1	NM_001024807.1	NC_000019.10	35871326	sense	AATGTGAGAGTTCAACCCGG	GACCAATGTGAGAGTTCAACCCGGAGGCAT	AGG	4	0.7808	AATGTGAGAGTTCAACCCGG	0	APLP1	0	0	0.00100892	0.00204746	0.00109821	0.00210152	0	0	0	0	0	0	0
334	APLP2	NM_001642.2	NC_000011.10	130130044	antisense	AAGGCCTGGAGAATGCGATG	CCGTAAGGCCTGGAGAATGCGATGAGGCTG	AGG	11	0.7221	AAGGCCTGGAGAATGCGATG	0	APLP2	0	0	0	0	0	0.00105076	0.00496888	0	0.00237121	0	0.00298887	0	0
334	APLP2	NM_001642.2	NC_000011.10	130121667	antisense	GGAACTGGTCTACCCCACAT	CCATGGAACTGGTCTACCCCACATGGGAGC	GGG	5	0.6993	GGAACTGGTCTACCCCACAT	1	APLP2	0.00107543	0	0	0	0.00219643	0.00210152	0	0.00620771	0	0	0	0	0
334	APLP2	NM_001642.2	NC_000011.10	130110608	sense	TATTGACAACTGGTGCCGGA	TTAGTATTGACAACTGGTGCCGGAGGGACA	GGG	3	0.6569	TATTGACAACTGGTGCCGGA	1	APLP2	0.00107543	0.00149797	0.00302676	0	0.00109821	0	0	0	0	0	0	0	0
334	APLP2	NM_001642.2	NC_000011.10	130126826	sense	GCACCGCAACCGAATGGACA	TTCGGCACCGCAACCGAATGGACAGGGTAA	GGG	8	0.6382	GCACCGCAACCGAATGGACA	0	APLP2	0	0	0.00100892	0	0.00109821	0	0	0	0	0	0	0	0
335	APOA1	NM_000039.1	NC_000011.10	116836161	sense	GCTGCGCGCAGAGCTCCAAG	AGCCGCTGCGCGCAGAGCTCCAAGAGGGCG	AGG	4	0.6447	GCTGCGCGCAGAGCTCCAAG	2	APOA1	0.00215086	0.00149797	0	0	0	0	0.00124222	0.00155193	0	0.00096043	0.00149443	0	0
335	APOA1	NM_000039.1	NC_000011.10	116836395	sense	CCTAAAGCTCCTTGACAACT	CCAGCCTAAAGCTCCTTGACAACTGGGACA	GGG	4	0.5227	CCTAAAGCTCCTTGACAACT	1	APOA1	0.00107543	0	0	0	0.00109821	0.00210152	0	0	0	0	0.00149443	0.00116851	0
335	APOA1	NM_000039.1	NC_000011.10	116837032	antisense	CAAGGCGGAGCCTTCAAACT	TTCCCAAGGCGGAGCCTTCAAACTGGGACA	GGG	3	0.5507	CAAGGCGGAGCCTTCAAACT	0	APOA1	0	0	0	0	0.00109821	0.00105076	0.00248444	0.00310385	0	0.00192086	0	0.00233702	0
335	APOA1	NM_000039.1	NC_000011.10	116837080	antisense	GAGCACATCCACGTACACAG	CTTTGAGCACATCCACGTACACAGTGGCCA	TGG	3	0.7689	GAGCACATCCACGTACACAG	1	APOA1	0.00107543	0.00299594	0.00100892	0.00204746	0	0	0	0	0	0	0	0	0
336	APOA2	NM_001643.1	NC_000001.11	161223018	sense	ACAGGCAAAGGAGCCATGTG	GGAGACAGGCAAAGGAGCCATGTGTGGAGA	TGG	3	0.6347	ACAGGCAAAGGAGCCATGTG	1	APOA2	0.00107543	0.00299594	0.00100892	0.00204746	0.00329464	0.00210152	0.0062111	0.00310385	0.00711364	0.00864387	0.010461	0.00584255	0.0250715
336	APOA2	NM_001643.1	NC_000001.11	161222970	sense	GACCGTGACTGACTATGGCA	TCCAGACCGTGACTGACTATGGCAAGGACC	AGG	3	0.631	GACCGTGACTGACTATGGCA	2	APOA2	0.00215086	0.00449391	0.00100892	0.00204746	0.00109821	0.00315229	0.00124222	0.00155193	0.00237121	0.00096043	0	0.00350553	0.00737398
336	APOA2	NM_001643.1	NC_000001.11	161223043	sense	TGTGGGCAGGAGCTTTGGTT	TGTGTGTGGGCAGGAGCTTTGGTTCGGAGA	CGG	3	0.5402	TGTGGGCAGGAGCTTTGGTT	2	APOA2	0.00215086	0	0	0	0.00439285	0.00105076	0.00248444	0.00155193	0	0	0	0	0
336	APOA2	NM_001643.1	NC_000001.11	161223362	antisense	CCCACCTTCAAGGCTGCAGA	CACACCCACCTTCAAGGCTGCAGATGGTGA	TGG	2	0.5872	CCCACCTTCAAGGCTGCAGA	1	APOA2	0.00107543	0	0.00201784	0.00204746	0	0	0	0	0	0	0	0	0
337	APOA4	NM_000482.3	NC_000011.10	116821688	sense	TGAGGTGAGCCAGAAGATCG	CCAATGAGGTGAGCCAGAAGATCGGGGACA	GGG	3	0.6905	TGAGGTGAGCCAGAAGATCG	2	APOA4	0.00215086	0	0.00403568	0.00409492	0.00658928	0.0115584	0.00869554	0.0124154	0.00829925	0.013446	0.0164388	0.0128536	0.00589918
337	APOA4	NM_000482.3	NC_000011.10	116821412	sense	CAAGATTGACCAGACCGTGG	AAGTCAAGATTGACCAGACCGTGGAGGAGC	AGG	3	0.7092	CAAGATTGACCAGACCGTGG	2	APOA4	0.00215086	0	0.00302676	0.0122848	0.00329464	0.00525381	0.0062111	0.00465578	0.00474243	0.00576258	0.0044833	0.00934809	0.00589918
337	APOA4	NM_000482.3	NC_000011.10	116821843	sense	GGAGAAGTGAACACTTACGC	ACTTGGAGAAGTGAACACTTACGCAGGTGA	AGG	3	0.707	GGAGAAGTGAACACTTACGC	3	APOA4	0.00322629	0.00299594	0.00201784	0	0	0	0	0	0	0	0	0	0
337	APOA4	NM_000482.3	NC_000011.10	116821478	sense	CAAGATCGACCAGAACGTGG	AGGCCAAGATCGACCAGAACGTGGAGGAGC	AGG	3	0.7092	CAAGATCGACCAGAACGTGG	2	APOA4	0.00215086	0.00149797	0.00100892	0.00204746	0	0.00105076	0	0	0	0	0	0.00116851	0
338	APOB	NM_000384.2	NC_000002.12	21015095	sense	GACATGACTTTCCGGCACGT	AACAGACATGACTTTCCGGCACGTGGGTTC	GGG	23	0.6819	GACATGACTTTCCGGCACGT	0	APOB	0	0.00299594	0.00201784	0.00204746	0.00329464	0.00315229	0.00372666	0.00155193	0.00355682	0.00288129	0.00298887	0.00350553	0.00442439
338	APOB	NM_000384.2	NC_000002.12	21009833	sense	AAGTCCATGAGTTAATCGAG	GCCAAAGTCCATGAGTTAATCGAGAGGTAT	AGG	26	0.7257	AAGTCCATGAGTTAATCGAG	1	APOB	0.00107543	0.00149797	0.00100892	0.00818984	0.00109821	0.0115584	0.00124222	0.00465578	0.00237121	0.00384172	0	0.00233702	0.0014748
338	APOB	NM_000384.2	NC_000002.12	21032363	antisense	AAACTCACTTGTTGACCGCG	GTGGAAACTCACTTGTTGACCGCGTGGCTC	TGG	10	0.6927	AAACTCACTTGTTGACCGCG	1	APOB	0.00107543	0	0.00201784	0	0.00329464	0.00210152	0.00124222	0.00310385	0.00948485	0	0	0	0.0014748
338	APOB	NM_000384.2	NC_000002.12	21019874	sense	GGTCTCTACCACCAAAACGG	ATTTGGTCTCTACCACCAAAACGGAGGTGA	AGG	19	0.7159	GGTCTCTACCACCAAAACGG	3	APOB	0.00322629	0.00299594	0	0.00204746	0	0	0	0	0	0	0	0	0
339	APOBEC1	NM_001644.4	NC_000012.12	7652560	sense	GAGTTTCTGAGTCGGCACCC	TAGAGAGTTTCTGAGTCGGCACCCTGGTGT	TGG	3	0.6662	GAGTTTCTGAGTCGGCACCC	1	APOBEC1	0.00107543	0	0.00403568	0.00409492	0	0.00105076	0.00124222	0	0	0	0.00149443	0	0
339	APOBEC1	NM_001644.4	NC_000012.12	7652699	sense	CAAAAACACCACCAATCACG	CAGGCAAAAACACCACCAATCACGTGGAAG	TGG	3	0.6129	CAAAAACACCACCAATCACG	2	APOBEC1	0.00215086	0	0.00302676	0	0	0	0	0	0	0	0	0	0
339	APOBEC1	NM_001644.4	NC_000012.12	7652497	sense	ATGGATCAACAAAATCGGCA	GCACATGGATCAACAAAATCGGCAAGGTCT	AGG	3	0.6544	ATGGATCAACAAAATCGGCA	1	APOBEC1	0.00107543	0.00599188	0	0	0	0	0	0	0	0	0	0	0
339	APOBEC1	NM_001644.4	NC_000012.12	7652817	antisense	TAGAAGACGTCAAACTCCCA	GTCATAGAAGACGTCAAACTCCCAGGGTTC	GGG	3	0.6261	TAGAAGACGTCAAACTCCCA	1	APOBEC1	0.00107543	0.00149797	0.00201784	0.00409492	0	0	0	0.00155193	0	0	0	0.00116851	0
341	APOC1	NM_001645.3	NC_000019.10	44914920	sense	CCTGTCGCTCCCGGTCCTGG	TCTTCCTGTCGCTCCCGGTCCTGGTGGTGG	TGG	2	0.5956	CCTGTCGCTCCCGGTCCTGG	6	APOC1	0.00645258	0.00149797	0.00403568	0.00614238	0.00549107	0.00105076	0.00124222	0.00155193	0	0	0.00298887	0	0
341	APOC1	NM_001645.3	NC_000019.10	44916268	sense	TGGAAACACACTGGAGGACA	AGTTTGGAAACACACTGGAGGACAAGGCTC	AGG	3	0.5799	TGGAAACACACTGGAGGACA	1	APOC1	0.00107543	0.00149797	0.00201784	0.00409492	0.00109821	0	0.00496888	0.00155193	0.00237121	0.00096043	0	0.00233702	0
341	APOC1	NM_001645.3	NC_000019.10	44916229	antisense	CTTCAGCTTATCCAAGGCAC	ACTCCTTCAGCTTATCCAAGGCACTGGAGA	TGG	3	0.5567	CTTCAGCTTATCCAAGGCAC	0	APOC1	0	0	0	0	0	0	0	0	0	0	0	0	0
341	APOC1	NM_001645.3	NC_000019.10	44914945	sense	GTTCTGTCGATCGTCTTGGA	GGTGGTTCTGTCGATCGTCTTGGAAGGTAA	AGG	2	0.5946	GTTCTGTCGATCGTCTTGGA	0	APOC1	0	0	0.00100892	0	0	0.00210152	0	0	0	0	0	0	0
343	AQP8	NM_001169.2	NC_000016.10	25217279	sense	GGCGAGTGTCCTGGTACGAA	AGGTGGCGAGTGTCCTGGTACGAACGGTTT	CGG	2	0.6058	GGCGAGTGTCCTGGTACGAA	0	AQP8	0	0	0.00504459	0	0.00109821	0.00315229	0.00124222	0.00155193	0.00237121	0.00288129	0.00149443	0.00233702	0.00294959
343	AQP8	NM_001169.2	NC_000016.10	25224411	antisense	CTGCTCCTGGACTGTCACAA	GCCCCTGCTCCTGGACTGTCACAAAGGCCG	AGG	4	0.6088	CTGCTCCTGGACTGTCACAA	4	AQP8	0.00430172	0	0.00201784	0	0.00219643	0.00210152	0.00124222	0.00310385	0.00118561	0.00096043	0	0.00233702	0.00294959
343	AQP8	NM_001169.2	NC_000016.10	25221532	antisense	GCTGTGAGACCCAGTACGGG	AGCAGCTGTGAGACCCAGTACGGGAGGAGC	AGG	3	0.6228	GCTGTGAGACCCAGTACGGG	1	AQP8	0.00107543	0.00149797	0.00201784	0.00204746	0.00439285	0.00105076	0.00248444	0.00310385	0	0.00096043	0.00597773	0.00350553	0.0014748
343	AQP8	NM_001169.2	NC_000016.10	25217432	sense	GGCTCGTGATTGCCACGCTG	TTGGGGCTCGTGATTGCCACGCTGGGGAAT	GGG	2	0.6182	GGCTCGTGATTGCCACGCTG	1	AQP8	0.00107543	0.00149797	0.00706243	0.00614238	0	0	0	0	0	0.00384172	0.00149443	0	0.0014748
344	APOC2	NM_000483.4	NC_000019.10	44948822	antisense	GCAGGTATGTCTTCTCGTAC	GCGGGCAGGTATGTCTTCTCGTACAGGTTC	AGG	3	0.5139	GCAGGTATGTCTTCTCGTAC	1	APOC2	0.00107543	0	0.00100892	0	0	0	0	0	0	0	0	0.00116851	0
344	APOC2	NM_000483.4	NC_000019.10	44948764	antisense	GGAGAGAGATTCCTTCACCT	AACTGGAGAGAGATTCCTTCACCTGGGTGA	GGG	3	0.6522	GGAGAGAGATTCCTTCACCT	1	APOC2	0.00107543	0	0	0	0	0	0	0	0	0	0	0.00116851	0
344	APOC2	NM_000483.4	NC_000019.10	44948502	antisense	GGAGGACAAGAAACAGAGCT	ACCAGGAGGACAAGAAACAGAGCTGGGAGG	GGG	2	0.616	GGAGGACAAGAAACAGAGCT	1	APOC2	0.00107543	0	0	0	0	0	0	0	0	0	0	0	0
344	APOC2	NM_000483.4	NC_000019.10	44948523	antisense	ACTCACCAAATCCCAATACC	CCACACTCACCAAATCCCAATACCAGGAGG	AGG	2	0.6325	ACTCACCAAATCCCAATACC	0	APOC2	0	0.00149797	0	0	0	0	0	0	0	0	0	0	0
345	APOC3	NM_000040.1	NC_000011.10	116830635	antisense	CACCAAGTGCTTACGGGCAG	GTCCCACCAAGTGCTTACGGGCAGAGGCCA	AGG	2	0.4914	CACCAAGTGCTTACGGGCAG	4	APOC3	0.00430172	0.00149797	0.00201784	0	0.00878571	0.00945686	0.0236022	0.0139673	0.0142273	0.0240108	0.0179332	0.0186962	0.0206471
345	APOC3	NM_000040.1	NC_000011.10	116830800	antisense	CTGCATGAAGCTGAGAAGGG	AACCCTGCATGAAGCTGAGAAGGGAGGCAT	AGG	3	0.6535	CTGCATGAAGCTGAGAAGGG	2	APOC3	0.00215086	0.00599188	0.00201784	0.00409492	0.00768749	0.00630457	0.0062111	0.00620771	0.00355682	0.00576258	0	0.00701107	0.00884877
345	APOC3	NM_000040.1	NC_000011.10	116830866	sense	GGATGCACTGAGCAGCGTGC	CCAAGGATGCACTGAGCAGCGTGCAGGAGT	AGG	3	0.5064	GGATGCACTGAGCAGCGTGC	2	APOC3	0.00215086	0.00299594	0.00302676	0	0.00329464	0.00105076	0.00124222	0.00155193	0.00355682	0.00288129	0	0.00350553	0.00294959
345	APOC3	NM_000040.1	NC_000011.10	116832776	sense	TTTAGGGGCTGGGTGACCGA	CTGATTTAGGGGCTGGGTGACCGATGGCTT	TGG	4	0.5581	TTTAGGGGCTGGGTGACCGA	1	APOC3	0.00107543	0.00299594	0.00100892	0	0.00439285	0.00105076	0.00124222	0.00931156	0.00711364	0.00384172	0.00298887	0.00233702	0
346	APOC4	NM_001646.2	NC_000019.10	44942300	sense	CCTCCTCAGAAACAGGCTCC	TGTCCCTCCTCAGAAACAGGCTCCAGGCCC	AGG	1	0.4991	CCTCCTCAGAAACAGGCTCC	0	APOC4	0	0.00149797	0.00201784	0	0.00109821	0.00630457	0.0062111	0.00931156	0.00711364	0.00288129	0.0044833	0.00817958	0.0014748
346	APOC4	NM_001646.2	NC_000019.10	44944808	sense	CAAAGCTAAAGATGAGTCGC	CCACCAAAGCTAAAGATGAGTCGCTGGAGC	TGG	2	0.5598	CAAAGCTAAAGATGAGTCGC	1	APOC4	0.00107543	0.00149797	0.00201784	0	0.00109821	0	0.00124222	0	0.00355682	0.00192086	0	0.00233702	0.0014748
346	APOC4	NM_001646.2	NC_000019.10	44944758	sense	CCACCTAGCATGCCAGCCAG	GGTTCCACCTAGCATGCCAGCCAGAGGCCC	AGG	2	0.6177	CCACCTAGCATGCCAGCCAG	7	APOC4	0.00752801	0.00299594	0.00605351	0.00204746	0.00109821	0.00315229	0.00124222	0.00310385	0.00118561	0.00096043	0	0.00116851	0
346	APOC4	NM_001646.2	NC_000019.10	44944870	sense	GTGGTGAACAGGACCAGAGA	GACAGTGGTGAACAGGACCAGAGACGGGTG	CGG	2	0.643	GTGGTGAACAGGACCAGAGA	0	APOC4	0	0.00149797	0	0	0	0	0	0	0	0	0	0	0
347	APOD	NM_001647.3	NC_000003.12	195569125	antisense	AGGATCCAGTACGGTGCCGA	GGCCAGGATCCAGTACGGTGCCGATGGCAT	TGG	5	0.5605	AGGATCCAGTACGGTGCCGA	0	APOD	0	0	0.00403568	0	0.00109821	0	0.00124222	0.00155193	0.00355682	0.00480215	0.00747217	0.00233702	0.00442439
347	APOD	NM_001647.3	NC_000003.12	195573963	sense	CTCTGCAGTATCTCGGAAGA	TTGTCTCTGCAGTATCTCGGAAGATGGTAC	TGG	3	0.5581	CTCTGCAGTATCTCGGAAGA	2	APOD	0.00215086	0	0	0.00409492	0.00109821	0	0	0.00155193	0	0.00096043	0.00149443	0	0
347	APOD	NM_001647.3	NC_000003.12	195573863	sense	AAAGATCAAAGTGTTAAACC	ACGGAAAGATCAAAGTGTTAAACCAGGAGT	AGG	3	0.6942	AAAGATCAAAGTGTTAAACC	2	APOD	0.00215086	0.00898782	0	0	0	0	0.00124222	0	0	0	0	0	0
347	APOD	NM_001647.3	NC_000003.12	195571342	sense	GGAACTGTGAATCAAATCGA	TGATGGAACTGTGAATCAAATCGAAGGTGA	AGG	4	0.6905	GGAACTGTGAATCAAATCGA	1	APOD	0.00107543	0	0	0	0	0	0	0	0	0	0	0	0
348	APOE	NM_000041.3	NC_000019.10	44908583	sense	GGCCTACAAATCGGAACTGG	TGAAGGCCTACAAATCGGAACTGGAGGAAC	AGG	4	0.6174	GGCCTACAAATCGGAACTGG	0	APOE	0	0.00149797	0.00100892	0.00409492	0.00219643	0	0	0.00155193	0	0.00096043	0.0044833	0.00116851	0.00294959
348	APOE	NM_000041.3	NC_000019.10	44907825	sense	AGCTGCGCCAGCAGACCGAG	CCCGAGCTGCGCCAGCAGACCGAGTGGCAG	TGG	3	0.6512	AGCTGCGCCAGCAGACCGAG	0	APOE	0	0	0.00100892	0	0	0.00105076	0.00124222	0.00155193	0.00118561	0.00192086	0	0	0.0014748
348	APOE	NM_000041.3	NC_000019.10	44908683	sense	GCGGACATGGAGGACGTGTG	GGGCGCGGACATGGAGGACGTGTGCGGCCG	CGG	4	0.6093	GCGGACATGGAGGACGTGTG	0	APOE	0	0.00149797	0	0.00204746	0	0	0	0	0.00118561	0.00192086	0	0	0
348	APOE	NM_000041.3	NC_000019.10	44908739	sense	CATGCTCGGCCAGAGCACCG	AGGCCATGCTCGGCCAGAGCACCGAGGAGC	AGG	4	0.6902	CATGCTCGGCCAGAGCACCG	0	APOE	0	0	0	0.00204746	0.00109821	0.00210152	0.00124222	0	0.00118561	0.00096043	0	0.00116851	0
350	APOH	NM_000042.2	NC_000017.11	66228091	sense	AAGCCGGGCTATGTGTCCCG	CTGCAAGCCGGGCTATGTGTCCCGAGGAGG	AGG	2	0.6325	AAGCCGGGCTATGTGTCCCG	0	APOH	0	0	0	0	0	0.00105076	0	0.00155193	0.00474243	0.00384172	0	0.00350553	0.00442439
350	APOH	NM_000042.2	NC_000017.11	66220711	antisense	ACACGAAGTGTTGCAAACGT	ATAAACACGAAGTGTTGCAAACGTAGGTAT	AGG	5	0.675	ACACGAAGTGTTGCAAACGT	1	APOH	0.00107543	0.00149797	0.00100892	0.00614238	0.00329464	0.00105076	0.00124222	0.00155193	0.00237121	0.00192086	0.00149443	0	0
350	APOH	NM_000042.2	NC_000017.11	66226080	antisense	TTCAAAAGTCGTATAGCGTA	GATATTCAAAAGTCGTATAGCGTACGGCTC	CGG	3	0.5578	TTCAAAAGTCGTATAGCGTA	0	APOH	0	0	0.00100892	0.00409492	0.00219643	0.00315229	0	0	0.00237121	0	0	0.00116851	0
350	APOH	NM_000042.2	NC_000017.11	66216937	sense	TTCCCATCAAGACCAGACAA	CCCATTCCCATCAAGACCAGACAATGGATT	TGG	6	0.6539	TTCCCATCAAGACCAGACAA	0	APOH	0	0	0.00201784	0	0	0	0	0	0	0	0	0	0
351	APP	NM_000484.3	NC_000021.9	25975070	antisense	GCTGCAGCGAGACCTACCCG	CTCGGCTGCAGCGAGACCTACCCGAGGAGG	AGG	11	0.7225	GCTGCAGCGAGACCTACCCG	2	APP	0.00215086	0.00299594	0.00201784	0.00409492	0.00549107	0.00420305	0.01118	0.00465578	0.00237121	0.00576258	0.0044833	0.00350553	0.00442439
351	APP	NM_000484.3	NC_000021.9	26000093	antisense	ACATCCGCCGTAAAAGAATG	CGCCACATCCGCCGTAAAAGAATGGGGCAC	GGG	7	0.6923	ACATCCGCCGTAAAAGAATG	0	APP	0	0	0.00100892	0	0	0.00210152	0	0	0.00118561	0	0	0.00116851	0
351	APP	NM_000484.3	NC_000021.9	25982424	sense	CAAGTATCTCGAGACACCTG	TTGACAAGTATCTCGAGACACCTGGGGATG	GGG	9	0.6965	CAAGTATCTCGAGACACCTG	0	APP	0	0	0	0	0.00109821	0	0	0	0	0	0	0	0
351	APP	NM_000484.3	NC_000021.9	26051140	antisense	CGGAACTTGTCAATTCCGCA	CCCTCGGAACTTGTCAATTCCGCAGGGCAG	GGG	5	0.6674	CGGAACTTGTCAATTCCGCA	0	APP	0	0	0.00100892	0	0.00109821	0	0	0	0	0	0	0	0
353	APRT	NM_000485.2	NC_000016.10	88811610	antisense	TCGCGCCAGGAGGCCGATGG	GGTGTCGCGCCAGGAGGCCGATGGCGGCGC	CGG	2	0.5901	TCGCGCCAGGAGGCCGATGG	2	APRT	0.00215086	0.00299594	0.00302676	0.00204746	0.00329464	0.0105076	0.00745332	0.0108635	0.0177841	0.0172877	0.0149443	0.0245387	0.0191723
353	APRT	NM_000485.2	NC_000016.10	88811564	antisense	CGCCTGCGATGTAGTCGATG	CACTCGCCTGCGATGTAGTCGATGCGGCCC	CGG	2	0.6814	CGCCTGCGATGTAGTCGATG	3	APRT	0.00322629	0.00748985	0	0.00614238	0.00219643	0.00735534	0.00248444	0	0.00237121	0.00768344	0.0044833	0.00116851	0.00294959
353	APRT	NM_000485.2	NC_000016.10	88810483	sense	GCTGCGTGCTCATCCGAAAG	CTGGGCTGCGTGCTCATCCGAAAGCGGGGG	CGG	3	0.5864	GCTGCGTGCTCATCCGAAAG	2	APRT	0.00215086	0.00149797	0.00302676	0.00204746	0.00768749	0.00315229	0.00372666	0.00155193	0.00355682	0.00384172	0.00298887	0.00233702	0
353	APRT	NM_000485.2	NC_000016.10	88810434	antisense	TCTTACCTTCCCGTACTCCA	GCCCTCTTACCTTCCCGTACTCCAGGGAAT	GGG	3	0.631	TCTTACCTTCCCGTACTCCA	2	APRT	0.00215086	0	0.00100892	0	0	0	0	0	0	0	0	0	0
354	KLK3	NM_001648.2	NC_000019.10	50858048	sense	AAAGCGTGATCTTGCTGGGT	AGCAAAAGCGTGATCTTGCTGGGTCGGCAC	CGG	3	0.5575	AAAGCGTGATCTTGCTGGGT	2	KLK3	0.00215086	0.00299594	0.00201784	0.00204746	0.00549107	0.00315229	0.00372666	0.00620771	0.00948485	0.00576258	0.00597773	0.00817958	0.00589918
354	KLK3	NM_001648.2	NC_000019.10	50856254	antisense	ACAATCCGAGACAGGATGAG	TCCCACAATCCGAGACAGGATGAGGGGTGC	GGG	2	0.6905	ACAATCCGAGACAGGATGAG	2	KLK3	0.00215086	0.00149797	0.00403568	0.00204746	0.00658928	0.00210152	0.00372666	0.00465578	0.00118561	0.00096043	0.0044833	0.00233702	0.00442439
354	KLK3	NM_001648.2	NC_000019.10	50858123	antisense	AGGAGGCTCATATCGTAGAG	CTTCAGGAGGCTCATATCGTAGAGCGGGTG	CGG	3	0.6756	AGGAGGCTCATATCGTAGAG	2	KLK3	0.00215086	0	0.00302676	0.00204746	0.00219643	0.00105076	0.00372666	0.00310385	0.00474243	0.00096043	0.00149443	0.00467404	0.00294959
354	KLK3	NM_001648.2	NC_000019.10	50856340	sense	TCTCGTGGCAGGGCAGTCTG	GGCCTCTCGTGGCAGGGCAGTCTGCGGCGG	CGG	2	0.6587	TCTCGTGGCAGGGCAGTCTG	0	KLK3	0	0	0	0	0	0	0	0	0	0	0	0	0
355	FAS	NM_000043.4	NC_000010.11	89007730	sense	TAGGGACTGCACAGTCAATG	AAGCTAGGGACTGCACAGTCAATGGGGATG	GGG	3	0.6913	TAGGGACTGCACAGTCAATG	1	FAS	0.00107543	0.00149797	0.00100892	0	0.00329464	0.00315229	0.00124222	0.00465578	0.00474243	0	0.00298887	0.00233702	0.00589918
355	FAS	NM_000043.4	NC_000010.11	89010767	sense	CAGGATCCAGATCTAACTTG	CCTACAGGATCCAGATCTAACTTGGGGTGG	GGG	6	0.6677	CAGGATCCAGATCTAACTTG	3	FAS	0.00322629	0.00599188	0.00201784	0	0	0	0	0.00155193	0.00237121	0	0	0.00116851	0
355	FAS	NM_000043.4	NC_000010.11	89010556	sense	ATGTGAACATGGAATCATCA	CTAGATGTGAACATGGAATCATCAAGGAAT	AGG	5	0.5867	ATGTGAACATGGAATCATCA	1	FAS	0.00107543	0.00299594	0	0	0	0	0	0	0	0	0	0	0
355	FAS	NM_000043.4	NC_000010.11	89003145	sense	GTTGAGACTCAGAACTTGGA	TACAGTTGAGACTCAGAACTTGGAAGGCCT	AGG	2	0.5975	GTTGAGACTCAGAACTTGGA	0	FAS	0	0.00149797	0.00100892	0	0	0	0.00124222	0	0	0	0	0	0
356	FASLG	NM_000639.2	NC_000001.11	172659447	antisense	AAAACATCACAAGGAGACAC	ATGAAAAACATCACAAGGAGACACAGGCCT	AGG	1	0.6475	AAAACATCACAAGGAGACAC	1	FASLG	0.00107543	0	0	0	0	0	0	0	0	0.00096043	0	0	0
356	FASLG	NM_000639.2	NC_000001.11	172659278	antisense	GGGAAGAACTGTGCCTGGAG	GACAGGGAAGAACTGTGCCTGGAGGGGCCC	GGG	1	0.6208	GGGAAGAACTGTGCCTGGAG	1	FASLG	0.00107543	0	0	0	0	0.00105076	0.00124222	0	0.00118561	0.00096043	0	0.00116851	0
356	FASLG	NM_000639.2	NC_000001.11	172665670	antisense	AGAAAGCAGGACAATTCCAT	CTCCAGAAAGCAGGACAATTCCATAGGTGT	AGG	4	0.6163	AGAAAGCAGGACAATTCCAT	0	FASLG	0	0.00149797	0.00100892	0	0.00109821	0	0	0	0	0	0	0	0
356	FASLG	NM_000639.2	NC_000001.11	172659501	antisense	GGAAGAGCTGAAACATCCCC	AGGTGGAAGAGCTGAAACATCCCCAGGCCC	AGG	1	0.5844	GGAAGAGCTGAAACATCCCC	0	FASLG	0	0.00149797	0.00100892	0.00409492	0	0	0	0	0	0	0	0	0
357	SHROOM2	NM_001649.2	NC_000023.11	9932348	sense	TCGAGATTATAGATACTCGG	TACCTCGAGATTATAGATACTCGGAGGAGA	AGG	6	0.7399	TCGAGATTATAGATACTCGG	1	SHROOM2	0.00107543	0	0	0	0	0	0	0	0.00118561	0	0	0	0.00294959
357	SHROOM2	NM_001649.2	NC_000023.11	9895007	sense	GGAGACCAGAGCTCACCGAT	GACCGGAGACCAGAGCTCACCGATCGGCCT	CGG	4	0.6663	GGAGACCAGAGCTCACCGAT	0	SHROOM2	0	0	0	0	0.00109821	0	0.00124222	0.00155193	0.00237121	0.00096043	0.00597773	0.00116851	0
357	SHROOM2	NM_001649.2	NC_000023.11	9895753	sense	CCACCGTTCGACGCCCACGT	ACCGCCACCGTTCGACGCCCACGTGGGCAA	GGG	4	0.6641	CCACCGTTCGACGCCCACGT	2	SHROOM2	0.00215086	0	0.00302676	0.00409492	0	0.00315229	0.00372666	0	0.00237121	0.00480215	0	0.00350553	0
357	SHROOM2	NM_001649.2	NC_000023.11	9894621	sense	AGAGAACATCCTCTACACTG	CCGCAGAGAACATCCTCTACACTGTGGGCC	TGG	4	0.7304	AGAGAACATCCTCTACACTG	2	SHROOM2	0.00215086	0.00149797	0.00403568	0	0.00109821	0.00105076	0	0	0	0	0	0	0
358	AQP1	NM_198098.2	NC_000007.14	30912197	antisense	ACTGGGCGATGATGTACATG	ACGCACTGGGCGATGATGTACATGAGGGCA	AGG	1	0.6439	ACTGGGCGATGATGTACATG	0	AQP1	0	0	0	0.00204746	0.00219643	0.00105076	0.00496888	0.00620771	0.00474243	0.00480215	0.00298887	0.00467404	0.00442439
358	AQP1	NM_198098.2	NC_000007.14	30912023	sense	CTGGGCTTCAAATACCCGGT	TGCCCTGGGCTTCAAATACCCGGTGGGGAA	GGG	1	0.5619	CTGGGCTTCAAATACCCGGT	0	AQP1	0	0	0.00201784	0.00409492	0.00219643	0.00105076	0.00124222	0.00155193	0.00474243	0.00096043	0.00298887	0	0.0014748
358	AQP1	NM_198098.2	NC_000007.14	30912290	antisense	ACACCCCACTCACGTCATTG	AGGGACACCCCACTCACGTCATTGCGGCCA	CGG	1	0.6648	ACACCCCACTCACGTCATTG	0	AQP1	0	0	0	0.00204746	0.00219643	0.00210152	0.00248444	0	0.00118561	0.00192086	0	0	0
358	AQP1	NM_198098.2	NC_000007.14	30922153	sense	GCGTGCTGGCTACTACCGAC	CTATGCGTGCTGGCTACTACCGACCGGAGG	CGG	2	0.6629	GCGTGCTGGCTACTACCGAC	0	AQP1	0	0	0	0.00204746	0	0.00105076	0	0	0	0	0	0	0
359	AQP2	NM_000486.5	NC_000012.12	49951040	antisense	GGCAGGCCACAGTCACGGCA	ACCAGGCAGGCCACAGTCACGGCAGGGTTG	GGG	1	0.6303	GGCAGGCCACAGTCACGGCA	4	AQP2	0.00430172	0	0.00100892	0.00204746	0.00109821	0	0	0	0.00118561	0	0.00149443	0	0.0014748
359	AQP2	NM_000486.5	NC_000012.12	49951168	sense	CACGCCAGCAGACATCCGCG	AGATCACGCCAGCAGACATCCGCGGGGACC	GGG	1	0.7941	CACGCCAGCAGACATCCGCG	1	AQP2	0.00107543	0.00149797	0.00100892	0.00204746	0.00109821	0.00210152	0.00124222	0.00155193	0.00118561	0.00096043	0.00149443	0	0
359	AQP2	NM_000486.5	NC_000012.12	49950952	antisense	CATGGCAATCTGTAGCACAG	ACGCCATGGCAATCTGTAGCACAGAGGGCA	AGG	1	0.7583	CATGGCAATCTGTAGCACAG	0	AQP2	0	0	0.00100892	0	0	0	0	0	0	0	0	0	0
359	AQP2	NM_000486.5	NC_000012.12	49951096	sense	TCTCCGAGCCGCCTTCTACG	CCGTTCTCCGAGCCGCCTTCTACGTGGCTG	TGG	1	0.6916	TCTCCGAGCCGCCTTCTACG	0	AQP2	0	0	0	0	0	0	0	0	0	0	0	0	0
360	AQP3	NM_004925.4	NC_000009.12	33443841	antisense	GATGGTGAGGAAACCACCGT	GGTTGATGGTGAGGAAACCACCGTGGGTGC	GGG	2	0.7471	GATGGTGAGGAAACCACCGT	5	AQP3	0.00537715	0	0.00504459	0.00614238	0.00658928	0.00315229	0.00496888	0.00620771	0.00711364	0.0105647	0.010461	0.00934809	0.0103236
360	AQP3	NM_004925.4	NC_000009.12	33442451	sense	TACAACAACCCCGTCCCCCG	CCCCTACAACAACCCCGTCCCCCGAGGCCT	AGG	5	0.672	TACAACAACCCCGTCCCCCG	3	AQP3	0.00322629	0.00149797	0.00302676	0.00614238	0.00329464	0.00420305	0.00372666	0.00931156	0.00829925	0.00480215	0.00747217	0.00350553	0.00589918
360	AQP3	NM_004925.4	NC_000009.12	33443381	sense	CAAGCTGCCCATCTACACCC	GGATCAAGCTGCCCATCTACACCCTGGCAC	TGG	3	0.6756	CAAGCTGCCCATCTACACCC	1	AQP3	0.00107543	0.00149797	0.00201784	0.00204746	0.00109821	0.00105076	0	0.00155193	0	0.00096043	0	0	0
360	AQP3	NM_004925.4	NC_000009.12	33442500	antisense	CAGCACACACACGATAAGGG	TGGCCAGCACACACACGATAAGGGAGGCTG	AGG	5	0.6818	CAGCACACACACGATAAGGG	2	AQP3	0.00215086	0	0.00100892	0.00204746	0	0.00105076	0	0	0	0	0	0	0
361	AQP4	NM_001650.4	NC_000018.10	26862424	sense	AAAGCCTTTACCGGTCGACA	CAGAAAAGCCTTTACCGGTCGACATGGTTC	TGG	2	0.6084	AAAGCCTTTACCGGTCGACA	1	AQP4	0.00107543	0.00149797	0.00100892	0	0	0.00105076	0	0	0.00355682	0	0.00149443	0	0
361	AQP4	NM_001650.4	NC_000018.10	26862357	sense	CAGTGCTTTGGCCATATCAG	GGTGCAGTGCTTTGGCCATATCAGCGGTGG	CGG	2	0.6279	CAGTGCTTTGGCCATATCAG	2	AQP4	0.00215086	0	0	0.00614238	0	0.00210152	0	0.00155193	0	0	0	0	0
361	AQP4	NM_001650.4	NC_000018.10	26861274	antisense	AACCAGGAGACCATGACCAG	ACTCAACCAGGAGACCATGACCAGCGGTAA	CGG	3	0.7233	AACCAGGAGACCATGACCAG	1	AQP4	0.00107543	0.00299594	0.00100892	0	0.00329464	0.00210152	0.00124222	0	0	0	0	0.00116851	0
361	AQP4	NM_001650.4	NC_000018.10	26862286	antisense	TGCGATGTAGAAGACAGACT	GGGCTGCGATGTAGAAGACAGACTTGGCGA	TGG	2	0.6505	TGCGATGTAGAAGACAGACT	1	AQP4	0.00107543	0.00299594	0	0	0.00109821	0	0	0.00155193	0	0	0	0	0
362	AQP5	NM_001651.3	NC_000012.12	49963619	antisense	GACAGACAGGCCAATGGACA	GGGTGACAGACAGGCCAATGGACAGGGCTG	GGG	2	0.5774	GACAGACAGGCCAATGGACA	2	AQP5	0.00215086	0.00149797	0.00201784	0	0	0.00105076	0.00124222	0	0	0	0	0	0
362	AQP5	NM_001651.3	NC_000012.12	49962337	sense	GGCTGGCATCCTCTACGGTG	CCGGGGCTGGCATCCTCTACGGTGTGGCAC	TGG	1	0.6377	GGCTGGCATCCTCTACGGTG	2	AQP5	0.00215086	0	0.00201784	0	0	0	0.00124222	0	0	0	0	0	0
362	AQP5	NM_001651.3	NC_000012.12	49963508	sense	GCTCAACAACAACACAACGC	TGCAGCTCAACAACAACACAACGCAGGGCC	AGG	2	0.5969	GCTCAACAACAACACAACGC	1	AQP5	0.00107543	0	0	0	0	0	0	0	0	0	0	0	0
362	AQP5	NM_001651.3	NC_000012.12	49963577	antisense	GGTGCGGCGGGAGTCAGTGG	GGCTGGTGCGGCGGGAGTCAGTGGAGGCGA	AGG	2	0.5775	GGTGCGGCGGGAGTCAGTGG	0	AQP5	0	0	0	0	0	0	0	0	0	0	0	0	0
363	AQP6	NM_001652.3	NC_000012.12	49973427	antisense	GAGGAAGGCCAGCGTCACGG	CTACGAGGAAGGCCAGCGTCACGGCGGGGT	CGG	1	0.68	GAGGAAGGCCAGCGTCACGG	1	AQP6	0.00107543	0	0.00100892	0.00204746	0.00219643	0	0	0	0.00118561	0.00096043	0	0	0.0014748
363	AQP6	NM_001652.3	NC_000012.12	49973336	antisense	ATGGCAATCTGTAGCACGGA	GGTGATGGCAATCTGTAGCACGGAGGGAAG	GGG	1	0.5955	ATGGCAATCTGTAGCACGGA	1	AQP6	0.00107543	0	0.00100892	0	0	0.00105076	0	0	0	0	0.00149443	0	0
363	AQP6	NM_001652.3	NC_000012.12	49973277	antisense	AAAGAACACATACAGCCCCG	CGCCAAAGAACACATACAGCCCCGTGGCCA	TGG	1	0.7607	AAAGAACACATACAGCCCCG	0	AQP6	0	0	0.00100892	0	0.00109821	0	0	0	0	0	0.00149443	0	0
363	AQP6	NM_001652.3	NC_000012.12	49973565	antisense	ACCTACCACGTTGATCCCAA	CTGCACCTACCACGTTGATCCCAAGGGTCT	GGG	1	0.6181	ACCTACCACGTTGATCCCAA	0	AQP6	0	0	0.00100892	0	0	0	0	0	0	0	0	0	0
364	AQP7	NM_001170.1	NC_000009.12	33386437	sense	GTTCCTGGGCTCCTTCCTGG	GGCAGTTCCTGGGCTCCTTCCTGGCGGCTG	CGG	5	0.7187	GTTCCTGGGCTCCTTCCTGG	2	AQP7	0.00215086	0	0.00302676	0.00204746	0.00109821	0	0	0	0	0	0.00149443	0	0
364	AQP7	NM_001170.1	NC_000009.12	33385763	antisense	ACACCCCGATGATGACCACG	AGGGACACCCCGATGATGACCACGAGGATG	AGG	7	0.7722	ACACCCCGATGATGACCACG	2	AQP7	0.00215086	0	0.00201784	0	0	0	0	0.00155193	0	0	0	0	0
364	AQP7	NM_001170.1	NC_000009.12	33395135	sense	AGATCCAGGAAATACTGCAG	GCAAAGATCCAGGAAATACTGCAGAGGAAG	AGG	3	0.6827	AGATCCAGGAAATACTGCAG	0	AQP7	0	0	0.00100892	0	0	0	0	0	0	0	0	0	0
364	AQP7	NM_001170.1	NC_000009.12	33386512	antisense	GCCCAGCGCACAGTTAGCAA	CGCGGCCCAGCGCACAGTTAGCAAAGGTCA	AGG	5	0.5806	GCCCAGCGCACAGTTAGCAA	0	AQP7	0	0.00149797	0.00100892	0	0	0.00105076	0	0	0	0	0	0	0
366	AQP9	NM_020980.3	NC_000015.10	58166786	sense	ATGGCCATTTATGTGGCTGG	TGCAATGGCCATTTATGTGGCTGGCGGTGT	CGG	2	0.7195	ATGGCCATTTATGTGGCTGG	0	AQP9	0	0	0.00201784	0	0.00109821	0.00210152	0.00124222	0.00310385	0.00355682	0.00576258	0.00149443	0.00350553	0.00589918
366	AQP9	NM_020980.3	NC_000015.10	58174954	sense	TGGTGGAAAACTGCTGATCG	TTGCTGGTGGAAAACTGCTGATCGTGGGAG	TGG	4	0.6004	TGGTGGAAAACTGCTGATCG	0	AQP9	0	0	0	0	0	0	0.00248444	0	0	0.00288129	0.0044833	0.00350553	0.00294959
366	AQP9	NM_020980.3	NC_000015.10	58173173	antisense	GACGGTTGCAGCCCCCACAA	CAAAGACGGTTGCAGCCCCCACAAAGGCTC	AGG	3	0.6575	GACGGTTGCAGCCCCCACAA	2	AQP9	0.00215086	0.00299594	0.00100892	0	0.00329464	0.00525381	0.0062111	0.00310385	0.00355682	0.00192086	0.00298887	0.00350553	0.00294959
366	AQP9	NM_020980.3	NC_000015.10	58179141	antisense	GATTATGAGGAGTATCATGG	AGACGATTATGAGGAGTATCATGGTGGCCA	TGG	5	0.7408	GATTATGAGGAGTATCATGG	0	AQP9	0	0	0	0	0	0	0	0	0	0	0	0	0
367	AR	NM_000044.3	NC_000023.11	67546299	antisense	TCCAGCTTGATGCGAGCGTG	GTTCTCCAGCTTGATGCGAGCGTGGGGATG	GGG	1	0.5977	TCCAGCTTGATGCGAGCGTG	2	AR	0.00215086	0	0	0.00204746	0.00329464	0.00525381	0	0.00155193	0.00711364	0.00384172	0.00149443	0.00233702	0.00589918
367	AR	NM_000044.3	NC_000023.11	67545527	antisense	GGACGCAACCTCTCTCGGGG	TCTGGGACGCAACCTCTCTCGGGGTGGCAC	TGG	1	0.638	GGACGCAACCTCTCTCGGGG	0	AR	0	0	0.00100892	0	0.00219643	0.00105076	0	0.00465578	0	0.00096043	0.00149443	0	0.0014748
367	AR	NM_000044.3	NC_000023.11	67545703	sense	CCTTAAAGACATCCTGAGCG	CTGACCTTAAAGACATCCTGAGCGAGGCCA	AGG	1	0.6909	CCTTAAAGACATCCTGAGCG	1	AR	0.00107543	0.00149797	0.00100892	0	0.00109821	0.00420305	0	0	0.00118561	0	0.00149443	0	0.0014748
367	AR	NM_000044.3	NC_000023.11	67546645	antisense	AGGGTACCACACATCAGGTG	CGCCAGGGTACCACACATCAGGTGCGGTGA	CGG	1	0.6871	AGGGTACCACACATCAGGTG	1	AR	0.00107543	0.00299594	0.00302676	0.00204746	0.00329464	0.00525381	0.00248444	0.00155193	0	0.00096043	0	0	0
368	ABCC6	NM_001171.5	NC_000016.10	16177585	antisense	ACTATGATCCAATCAGCCTG	CAGCACTATGATCCAATCAGCCTGGGGCAG	GGG	19	0.723	ACTATGATCCAATCAGCCTG	0	ABCC6	0	0.00149797	0.00201784	0.00409492	0.00219643	0.00420305	0	0.00155193	0.00237121	0.00096043	0.00149443	0	0
368	ABCC6	NM_001171.5	NC_000016.10	16198057	antisense	CAGACCACGATCCAGACGAG	GAAGCAGACCACGATCCAGACGAGAGGCAG	AGG	10	0.6862	CAGACCACGATCCAGACGAG	1	ABCC6	0.00107543	0	0.00201784	0.00614238	0.00219643	0.00105076	0.00124222	0.00155193	0.00355682	0	0.00149443	0	0
368	ABCC6	NM_001171.5	NC_000016.10	16173289	sense	GGACAGCATCCAATACGGCA	GAAAGGACAGCATCCAATACGGCAGGGTAA	GGG	21	0.6854	GGACAGCATCCAATACGGCA	2	ABCC6	0.00215086	0	0.00100892	0	0	0	0	0	0	0	0	0	0
368	ABCC6	NM_001171.5	NC_000016.10	16188905	antisense	GAGAACTGTGAGAGTCACAA	TGTTGAGAACTGTGAGAGTCACAAAGGCTT	AGG	13	0.6728	GAGAACTGTGAGAGTCACAA	0	ABCC6	0	0.00449391	0.00201784	0.00409492	0.00109821	0	0	0	0	0	0	0	0
369	ARAF	NM_001654.4	NC_000023.11	47565279	sense	AGTGTCCAGGATTTGTCCGG	CCACAGTGTCCAGGATTTGTCCGGAGGCTC	AGG	6	0.6398	AGTGTCCAGGATTTGTCCGG	2	ARAF	0.00215086	0.00149797	0	0	0.00439285	0.00315229	0	0.00775964	0.00237121	0.00096043	0.00298887	0.00467404	0.0014748
369	ARAF	NM_001654.4	NC_000023.11	47563059	sense	GCCCAACAAGCAACGCACGG	ACCTGCCCAACAAGCAACGCACGGTGGTGA	TGG	2	0.7529	GCCCAACAAGCAACGCACGG	1	ARAF	0.00107543	0.00149797	0.00100892	0	0	0	0	0	0	0	0	0	0
369	ARAF	NM_001654.4	NC_000023.11	47567021	sense	GTAGTGATGGAACCCCCCGG	GGAGGTAGTGATGGAACCCCCCGGGGGAGC	GGG	9	0.7379	GTAGTGATGGAACCCCCCGG	0	ARAF	0	0.00149797	0.00100892	0	0	0	0.00372666	0.00155193	0	0	0	0.00116851	0
369	ARAF	NM_001654.4	NC_000023.11	47563325	sense	TGGTCTACCGACTCATCAAG	TGTGTGGTCTACCGACTCATCAAGGGGTGA	GGG	3	0.6698	TGGTCTACCGACTCATCAAG	0	ARAF	0	0	0	0	0	0	0	0	0	0	0	0	0
372	ARCN1	NM_001655.4	NC_000011.10	118583354	antisense	GATCCTATTTACCTCTCTGA	AGAAGATCCTATTTACCTCTCTGACGGCTC	CGG	3	0.6249	GATCCTATTTACCTCTCTGA	2	ARCN1	0.00215086	0.00299594	0	0	0	0	0	0	0	0.00096043	0	0	0
372	ARCN1	NM_001655.4	NC_000011.10	118581426	antisense	ACCATATACAGTTTCTCCAT	CAGTACCATATACAGTTTCTCCATAGGCTG	AGG	2	0.6261	ACCATATACAGTTTCTCCAT	4	ARCN1	0.00430172	0.00299594	0	0	0	0	0	0	0	0	0	0	0
372	ARCN1	NM_001655.4	NC_000011.10	118592719	sense	ATTCTAGACCCATCCAAATG	TCTCATTCTAGACCCATCCAAATGTGGATA	TGG	7	0.6275	ATTCTAGACCCATCCAAATG	2	ARCN1	0.00215086	0.00299594	0	0	0	0.00105076	0	0.00155193	0	0	0	0	0
372	ARCN1	NM_001655.4	NC_000011.10	118584584	antisense	AGTACGCTTGCCCATACTAG	CAGAAGTACGCTTGCCCATACTAGAGGACA	AGG	5	0.6395	AGTACGCTTGCCCATACTAG	1	ARCN1	0.00107543	0.00149797	0.00201784	0	0.00329464	0	0.00124222	0	0	0	0	0	0
373	TRIM23	NM_001656.3	NC_000005.10	65610899	sense	TGAAGGAGGAGAACAAATCG	ACATTGAAGGAGGAGAACAAATCGTGGAAG	TGG	5	0.6594	TGAAGGAGGAGAACAAATCG	1	TRIM23	0.00107543	0.00748985	0.00201784	0.00204746	0.00109821	0.00105076	0.00248444	0.00155193	0.00237121	0.00288129	0.00298887	0.00934809	0
373	TRIM23	NM_001656.3	NC_000005.10	65618098	sense	GATCGACAAGTAACAGACCT	ATTTGATCGACAAGTAACAGACCTAGGTAG	AGG	2	0.6232	GATCGACAAGTAACAGACCT	3	TRIM23	0.00322629	0.00449391	0.00302676	0.00204746	0.00109821	0	0.00124222	0.00155193	0.00118561	0.00096043	0	0	0
373	TRIM23	NM_001656.3	NC_000005.10	65611649	antisense	TGCAGACACAGCACATGAGT	TCTTTGCAGACACAGCACATGAGTGGGCTA	GGG	4	0.6212	TGCAGACACAGCACATGAGT	4	TRIM23	0.00430172	0.00299594	0.00302676	0.00204746	0.00219643	0.00105076	0.00124222	0	0	0	0	0	0
373	TRIM23	NM_001656.3	NC_000005.10	65611839	antisense	ACACACAGTGCAATATACAG	TTGCACACACAGTGCAATATACAGAGGCAA	AGG	4	0.7455	ACACACAGTGCAATATACAG	1	TRIM23	0.00107543	0	0.00403568	0	0.00109821	0	0	0	0	0	0	0	0
374	AREG	NM_001657.3	NC_000004.12	74446778	sense	ATTGTCGATGATTCAGTCAG	CTATATTGTCGATGATTCAGTCAGAGGTGA	AGG	2	0.6244	ATTGTCGATGATTCAGTCAG	3	AREG	0.00322629	0.00599188	0.00201784	0.00409492	0	0.00315229	0.00124222	0.00155193	0.00118561	0.00480215	0.00597773	0.00467404	0.00737398
374	AREG	NM_001657.3	NC_000004.12	74449227	sense	ATGCAAATATATAGAGCACC	GAGAATGCAAATATATAGAGCACCTGGAAG	TGG	3	0.5805	ATGCAAATATATAGAGCACC	1	AREG	0.00107543	0.00149797	0	0	0	0	0	0	0	0	0	0	0
374	AREG	NM_001657.3	NC_000004.12	74446686	antisense	GAGGACGGTTCACTACTAGA	TCCCGAGGACGGTTCACTACTAGAAGGCAT	AGG	2	0.5643	GAGGACGGTTCACTACTAGA	0	AREG	0	0.00149797	0	0	0	0	0	0	0	0	0	0	0
374	AREG	NM_001657.3	NC_000004.12	74446573	antisense	TGGTTCACGCTTCCCAGAGT	AAAATGGTTCACGCTTCCCAGAGTAGGTGT	AGG	2	0.6073	TGGTTCACGCTTCCCAGAGT	0	AREG	0	0	0	0	0.00109821	0	0	0	0	0	0	0	0
375	ARF1	NM_001658.3	NC_000001.11	228097425	antisense	TGGAAGTAGTGGCGCCACAG	GTTCTGGAAGTAGTGGCGCCACAGGGGCCG	GGG	3	0.6461	TGGAAGTAGTGGCGCCACAG	2	ARF1	0.00215086	0.00149797	0.00100892	0	0	0.00105076	0	0	0	0	0	0.00116851	0.00294959
375	ARF1	NM_001658.3	NC_000001.11	228097633	sense	TGACAGAGAGCGTGTGAACG	GCAATGACAGAGAGCGTGTGAACGAGGCCC	AGG	4	0.6185	TGACAGAGAGCGTGTGAACG	0	ARF1	0	0.00149797	0.00100892	0	0.00109821	0	0.00124222	0.00155193	0.00118561	0.00096043	0	0	0
375	ARF1	NM_001658.3	NC_000001.11	228097357	sense	AGGCTTCAACGTGGAAACCG	ACCCAGGCTTCAACGTGGAAACCGTGGAGT	TGG	3	0.6493	AGGCTTCAACGTGGAAACCG	0	ARF1	0	0.00149797	0.00100892	0	0.00109821	0	0	0	0	0	0	0	0
375	ARF1	NM_001658.3	NC_000001.11	228097219	antisense	CACCCAGCTTAAGCTTGTAG	ATCTCACCCAGCTTAAGCTTGTAGAGGATC	AGG	2	0.6002	CACCCAGCTTAAGCTTGTAG	0	ARF1	0	0.00149797	0	0	0	0	0	0	0	0	0	0	0
377	ARF3	NM_001659.2	NC_000012.12	48940064	sense	AGAACATCAGCTTTACAGTG	TATAAGAACATCAGCTTTACAGTGTGGGAT	TGG	3	0.6664	AGAACATCAGCTTTACAGTG	4	ARF3	0.00430172	0	0	0	0.00329464	0.00210152	0.00496888	0.00465578	0.00355682	0.00288129	0.00149443	0.00233702	0.00589918
377	ARF3	NM_001659.2	NC_000012.12	48940952	antisense	GCTGTGCTCTTACCAATGGT	CCAAGCTGTGCTCTTACCAATGGTAGGGAT	AGG	2	0.597	GCTGTGCTCTTACCAATGGT	0	ARF3	0	0	0	0.00204746	0	0.00105076	0.00124222	0	0.00118561	0	0	0.00116851	0.0014748
377	ARF3	NM_001659.2	NC_000012.12	48940025	antisense	TGGAAGTAGTGTCTCCAGAG	GTTCTGGAAGTAGTGTCTCCAGAGGGGTCG	GGG	3	0.7142	TGGAAGTAGTGTCTCCAGAG	2	ARF3	0.00215086	0	0.00100892	0.00204746	0.00219643	0.00210152	0	0.00310385	0.00118561	0.00288129	0.0044833	0	0
377	ARF3	NM_001659.2	NC_000012.12	48940981	sense	CCTATACAAGCTGAAACTCG	CCATCCTATACAAGCTGAAACTCGGGGAGA	GGG	2	0.6898	CCTATACAAGCTGAAACTCG	0	ARF3	0	0	0.00100892	0	0	0	0	0	0.00118561	0.00096043	0	0.00116851	0
378	ARF4	NM_001660.3	NC_000003.12	57584388	antisense	TAAACTTTCTTACCAATGGT	TCTGTAAACTTTCTTACCAATGGTAGGAAT	AGG	2	0.5706	TAAACTTTCTTACCAATGGT	1	ARF4	0.00107543	0.00599188	0.00100892	0	0	0	0	0	0.00237121	0.00096043	0.00149443	0.00116851	0.0014748
378	ARF4	NM_001660.3	NC_000003.12	57597106	antisense	TCTGCTTCTTGCCAAATAGT	CGCATCTGCTTCTTGCCAAATAGTCGGGAG	CGG	1	0.5613	TCTGCTTCTTGCCAAATAGT	3	ARF4	0.00322629	0	0.00100892	0	0	0	0	0.00155193	0	0	0	0	0
378	ARF4	NM_001660.3	NC_000003.12	57583898	sense	ACTTCCAGAATACCCAGGTA	CATTACTTCCAGAATACCCAGGTAAGGGAT	AGG	3	0.5259	ACTTCCAGAATACCCAGGTA	1	ARF4	0.00107543	0	0	0.00204746	0.00109821	0	0	0.00155193	0	0	0	0	0
378	ARF4	NM_001660.3	NC_000003.12	57575672	antisense	TCAATTCATCTACCAGAAGC	TCTCTCAATTCATCTACCAGAAGCTGGAAA	TGG	5	0.4941	TCAATTCATCTACCAGAAGC	1	ARF4	0.00107543	0	0	0	0	0.00105076	0	0	0	0	0	0	0
379	ARL4D	NM_001661.3	NC_000017.11	43399927	antisense	TGATGCCACGCGATCCCCCG	AAGGTGATGCCACGCGATCCCCCGAGGGGC	AGG	2	0.6411	TGATGCCACGCGATCCCCCG	2	ARL4D	0.00215086	0.00149797	0.00302676	0.00204746	0.00219643	0.00315229	0.00496888	0.00310385	0.00355682	0.00192086	0.0044833	0.00467404	0.0014748
379	ARL4D	NM_001661.3	NC_000017.11	43400107	sense	AGCCGGGCCTCGGACAACCA	AATCAGCCGGGCCTCGGACAACCAGGGCGT	GGG	2	0.6721	AGCCGGGCCTCGGACAACCA	0	ARL4D	0	0	0.00201784	0	0.00219643	0	0.00248444	0.00155193	0.00118561	0	0	0	0.0014748
379	ARL4D	NM_001661.3	NC_000017.11	43399991	antisense	CGGGTATAAGAGCGCCACAG	CCGGCGGGTATAAGAGCGCCACAGTGGTCG	TGG	2	0.7402	CGGGTATAAGAGCGCCACAG	2	ARL4D	0.00215086	0.00149797	0	0.00409492	0	0	0	0	0.00118561	0.00096043	0.00149443	0	0
379	ARL4D	NM_001661.3	NC_000017.11	43400031	sense	AGACGGTCTAGTGTTTGTGG	GGACAGACGGTCTAGTGTTTGTGGTGGACG	TGG	2	0.6618	AGACGGTCTAGTGTTTGTGG	0	ARL4D	0	0	0	0	0	0	0	0	0.00118561	0	0	0.00116851	0
381	ARF5	NM_001662.3	NC_000007.14	127590133	sense	TGCTGATGAACTCCAGAAGA	AATCTGCTGATGAACTCCAGAAGATGGTGA	TGG	4	0.5597	TGCTGATGAACTCCAGAAGA	1	ARF5	0.00107543	0.00299594	0.00201784	0	0	0	0.00124222	0	0	0.00096043	0.00149443	0.00116851	0
381	ARF5	NM_001662.3	NC_000007.14	127590094	sense	TGTGGTGGACAGTAATGACC	TCTTTGTGGTGGACAGTAATGACCGGGAGC	GGG	4	0.6445	TGTGGTGGACAGTAATGACC	1	ARF5	0.00107543	0.00149797	0.00201784	0	0	0	0	0	0.00118561	0	0	0	0
381	ARF5	NM_001662.3	NC_000007.14	127588561	sense	AAGCAGATGCGGATTCTCAT	GAAGAAGCAGATGCGGATTCTCATGGGTGA	GGG	1	0.5944	AAGCAGATGCGGATTCTCAT	0	ARF5	0	0.00149797	0	0	0	0	0	0	0	0	0	0.00116851	0
381	ARF5	NM_001662.3	NC_000007.14	127589159	sense	GTCACCACCATCCCAACCAT	GATTGTCACCACCATCCCAACCATAGGTGA	AGG	2	0.6557	GTCACCACCATCCCAACCAT	0	ARF5	0	0	0.00100892	0.00409492	0	0.00105076	0	0	0	0	0	0	0
382	ARF6	NM_001663.3	NC_000014.9	49893956	antisense	GTGTAGTAATGCCGCCAGAG	CCCAGTGTAGTAATGCCGCCAGAGCGGCCG	CGG	2	0.6661	GTGTAGTAATGCCGCCAGAG	1	ARF6	0.00107543	0	0.00201784	0.00204746	0	0.00210152	0.00124222	0	0.00474243	0	0.00149443	0.00116851	0.00294959
382	ARF6	NM_001663.3	NC_000014.9	49893861	antisense	GAAACCCACAGTGGGAATGG	CGTTGAAACCCACAGTGGGAATGGTGGTCA	TGG	2	0.657	GAAACCCACAGTGGGAATGG	0	ARF6	0	0	0.00100892	0	0.00109821	0.00210152	0.0062111	0.00155193	0.00237121	0.00384172	0.00149443	0.00467404	0.0014748
382	ARF6	NM_001663.3	NC_000014.9	49894024	antisense	CCTGGCGAGCCTCATCGATG	AGCTCCTGGCGAGCCTCATCGATGCGGTCG	CGG	2	0.6852	CCTGGCGAGCCTCATCGATG	2	ARF6	0.00215086	0.00149797	0.00201784	0.00409492	0.00109821	0.00525381	0.00372666	0.00310385	0.00237121	0.00096043	0.00149443	0.00350553	0
382	ARF6	NM_001663.3	NC_000014.9	49893996	sense	CCAAGGTCTCATCTTCGTAG	GGACCCAAGGTCTCATCTTCGTAGTGGACT	TGG	2	0.636	CCAAGGTCTCATCTTCGTAG	2	ARF6	0.00215086	0.00449391	0.00302676	0	0	0	0	0	0	0	0	0	0
383	ARG1	NM_000045.3	NC_000006.12	131582649	antisense	AGATATACAGGGAGTCACCC	TGGCAGATATACAGGGAGTCACCCAGGAGA	AGG	5	0.6057	AGATATACAGGGAGTCACCC	1	ARG1	0.00107543	0.00299594	0	0.00409492	0.00109821	0.00105076	0	0	0	0.00096043	0	0	0
383	ARG1	NM_000045.3	NC_000006.12	131581321	sense	ACTCCACTGACAACCACAAG	CAACACTCCACTGACAACCACAAGTGGAAA	TGG	4	0.5533	ACTCCACTGACAACCACAAG	0	ARG1	0	0	0.00100892	0.00204746	0.00109821	0	0	0.00155193	0	0	0	0	0
383	ARG1	NM_000045.3	NC_000006.12	131576700	sense	AGGCCCTACAGTATTGAGAA	AAGAAGGCCCTACAGTATTGAGAAAGGCTG	AGG	2	0.5887	AGGCCCTACAGTATTGAGAA	0	ARG1	0	0.00149797	0.00100892	0	0.00109821	0	0	0	0	0	0	0	0
383	ARG1	NM_000045.3	NC_000006.12	131583125	sense	GGACAGACTAGGAATTGGCA	AAGTGGACAGACTAGGAATTGGCAAGGTGA	AGG	6	0.6667	GGACAGACTAGGAATTGGCA	0	ARG1	0	0.00149797	0.00201784	0.00204746	0	0	0	0	0	0	0	0	0
384	ARG2	NM_001172.3	NC_000014.9	67646655	sense	TCATAGGTACCACAACTCCC	CCTTTCATAGGTACCACAACTCCCAGGATT	AGG	5	0.6031	TCATAGGTACCACAACTCCC	2	ARG2	0.00215086	0	0.00201784	0.00204746	0	0	0	0	0	0	0	0	0.0014748
384	ARG2	NM_001172.3	NC_000014.9	67642273	sense	GATAGTGAATCCACGCTCAG	ACCTGATAGTGAATCCACGCTCAGTGGGTC	TGG	3	0.628	GATAGTGAATCCACGCTCAG	1	ARG2	0.00107543	0	0.00100892	0	0	0.00420305	0.00248444	0.00310385	0.00118561	0	0	0.00116851	0.0014748
384	ARG2	NM_001172.3	NC_000014.9	67620080	sense	TAGGAGCCCCGTTCTCACAA	GTGATAGGAGCCCCGTTCTCACAAGGGCAG	GGG	1	0.6757	TAGGAGCCCCGTTCTCACAA	1	ARG2	0.00107543	0.00149797	0.00403568	0.00204746	0.00329464	0	0.00124222	0	0	0	0	0	0
384	ARG2	NM_001172.3	NC_000014.9	67646986	sense	TGATCGACTTGGTATCCAGA	ATATTGATCGACTTGGTATCCAGAAGGTCA	AGG	6	0.6418	TGATCGACTTGGTATCCAGA	0	ARG2	0	0.00449391	0.00100892	0	0.00109821	0.00105076	0	0	0	0	0	0	0
387	RHOA	NM_001664.2	NC_000003.12	49362600	antisense	ACAGAAATGCTTGACTTCTG	TGGGACAGAAATGCTTGACTTCTGGGGTCC	GGG	4	0.6268	ACAGAAATGCTTGACTTCTG	0	RHOA	0	0	0.00100892	0	0.00109821	0.00105076	0	0	0.00118561	0	0.00149443	0.00116851	0
387	RHOA	NM_001664.2	NC_000003.12	49368470	antisense	AAAACACATCAGTATAACAT	TGGAAAAACACATCAGTATAACATCGGTAT	CGG	3	0.6532	AAAACACATCAGTATAACAT	2	RHOA	0.00215086	0.00599188	0.00100892	0	0	0	0	0	0	0	0	0	0
387	RHOA	NM_001664.2	NC_000003.12	49375451	sense	CTATGTGGCAGATATCGAGG	AGAACTATGTGGCAGATATCGAGGTGGATG	TGG	2	0.738	CTATGTGGCAGATATCGAGG	0	RHOA	0	0	0	0	0	0	0	0	0	0	0	0	0
387	RHOA	NM_001664.2	NC_000003.12	49368436	antisense	GCCACTCACCTAAACTATCA	CAGGGCCACTCACCTAAACTATCAGGGCTG	GGG	3	0.6144	GCCACTCACCTAAACTATCA	0	RHOA	0	0	0.00100892	0	0	0	0	0	0	0	0	0	0
388	RHOB	NM_004040.3	NC_000002.12	20447602	antisense	CTTGCCGTCCACCTCAATGT	CCTGCTTGCCGTCCACCTCAATGTCGGCCA	CGG	1	0.6216	CTTGCCGTCCACCTCAATGT	0	RHOB	0	0	0.00201784	0	0.00109821	0.00210152	0.00124222	0	0.00237121	0	0	0	0.0014748
388	RHOB	NM_004040.3	NC_000002.12	20447561	antisense	CGGTGGGCACGTACACCTCG	AAGACGGTGGGCACGTACACCTCGGGGAAC	GGG	1	0.6792	CGGTGGGCACGTACACCTCG	1	RHOB	0.00107543	0	0.00100892	0	0	0.00105076	0.00124222	0	0	0.00192086	0	0.00116851	0
388	RHOB	NM_004040.3	NC_000002.12	20447701	antisense	GAAGCACATGAGAATGACGT	CCGAGAAGCACATGAGAATGACGTCGGTGT	CGG	1	0.7539	GAAGCACATGAGAATGACGT	1	RHOB	0.00107543	0.00299594	0	0	0	0.00105076	0	0	0	0	0	0	0
388	RHOB	NM_004040.3	NC_000002.12	20447773	antisense	GGGACAGAAGTGCTTCACCT	CATTGGGACAGAAGTGCTTCACCTCGGGGA	CGG	1	0.6014	GGGACAGAAGTGCTTCACCT	0	RHOB	0	0	0.00100892	0.00204746	0.00109821	0	0.00124222	0	0	0	0	0	0
389	RHOC	NM_175744.4	NC_000001.11	112703072	sense	AGGAAGACTATGATCGACTG	GGGCAGGAAGACTATGATCGACTGCGGCCT	CGG	4	0.7678	AGGAAGACTATGATCGACTG	1	RHOC	0.00107543	0	0.00100892	0	0.00109821	0	0	0	0	0	0.00149443	0	0
389	RHOC	NM_175744.4	NC_000001.11	112703709	sense	CAGCAAGGATCAGTTTCCGG	TCTTCAGCAAGGATCAGTTTCCGGAGGTCT	AGG	3	0.6515	CAGCAAGGATCAGTTTCCGG	1	RHOC	0.00107543	0	0.00100892	0	0	0	0	0	0	0	0	0	0
389	RHOC	NM_175744.4	NC_000001.11	112702611	sense	TGGGGAATAAGAAGGACCTG	CTGGTGGGGAATAAGAAGGACCTGAGGCAA	AGG	5	0.7321	TGGGGAATAAGAAGGACCTG	1	RHOC	0.00107543	0.00149797	0.00201784	0	0.00109821	0.00105076	0	0	0	0	0	0.00116851	0
389	RHOC	NM_175744.4	NC_000001.11	112703769	sense	AAAGAAGCTGGTGATCGTTG	TCCGAAAGAAGCTGGTGATCGTTGGGGATG	GGG	3	0.6579	AAAGAAGCTGGTGATCGTTG	0	RHOC	0	0	0.00302676	0.00204746	0	0	0	0	0.00118561	0	0	0	0
390	RND3	NM_001254738.1	NC_000002.12	150486705	antisense	TCTTACCCGAAGTGTCCCAC	CCACTCTTACCCGAAGTGTCCCACAGGCTC	AGG	2	0.6382	TCTTACCCGAAGTGTCCCAC	3	RND3	0.00322629	0.00149797	0.00201784	0	0.00219643	0.00210152	0.00124222	0.00155193	0.00237121	0.00096043	0.00149443	0	0
390	RND3	NM_001254738.1	NC_000002.12	150471632	sense	GACGCCAGTGTCCTATGACC	GGCAGACGCCAGTGTCCTATGACCAGGTAT	AGG	4	0.61	GACGCCAGTGTCCTATGACC	4	RND3	0.00430172	0.00149797	0.00302676	0	0.00109821	0.00210152	0.00248444	0.00155193	0	0.00192086	0	0	0
390	RND3	NM_001254738.1	NC_000002.12	150487335	sense	AAATGCAAGATAGTTGTGGT	CGTGAAATGCAAGATAGTTGTGGTGGGAGA	GGG	1	0.6952	AAATGCAAGATAGTTGTGGT	0	RND3	0	0.00299594	0.00302676	0.00409492	0.00219643	0.00315229	0.00124222	0.00465578	0.00592803	0.00192086	0	0.00116851	0
390	RND3	NM_001254738.1	NC_000002.12	150474942	antisense	TCAGCACAGCATCCGAATCA	CAAATCAGCACAGCATCCGAATCAGGGTAA	GGG	3	0.6384	TCAGCACAGCATCCGAATCA	1	RND3	0.00107543	0.00149797	0.00201784	0.00204746	0.00219643	0	0	0	0	0	0	0	0
391	RHOG	NM_001665.3	NC_000011.10	3827863	sense	CGCCGTCCTATGAGAACGTG	AGTCCGCCGTCCTATGAGAACGTGCGGCAC	CGG	2	0.6206	CGCCGTCCTATGAGAACGTG	0	RHOG	0	0	0.00201784	0	0.00109821	0.00210152	0.00124222	0.00155193	0.00118561	0.00384172	0.00149443	0.00233702	0
391	RHOG	NM_001665.3	NC_000011.10	3827967	sense	CCTGAACCTGTGGGACACTG	TGAACCTGAACCTGTGGGACACTGCGGGCC	CGG	2	0.6668	CCTGAACCTGTGGGACACTG	1	RHOG	0.00107543	0.00449391	0.00201784	0	0.00219643	0	0.00248444	0	0	0	0	0	0
391	RHOG	NM_001665.3	NC_000011.10	3828033	antisense	GCTGTAATTGTCGAACACGG	GCGCGCTGTAATTGTCGAACACGGTGGGGA	TGG	2	0.7269	GCTGTAATTGTCGAACACGG	1	RHOG	0.00107543	0	0.00100892	0	0	0	0	0	0	0	0	0	0
391	RHOG	NM_001665.3	NC_000011.10	3827910	antisense	GAAACAGATGACGAAAACGT	TGGAGAAACAGATGACGAAAACGTTGGTCT	TGG	2	0.6742	GAAACAGATGACGAAAACGT	0	RHOG	0	0	0	0	0	0	0	0	0	0	0	0	0
392	ARHGAP1	NM_004308.3	NC_000011.10	46681011	sense	CCTCGCCAAGTGCTCAAGTG	GATCCCTCGCCAAGTGCTCAAGTGAGGCGG	AGG	7	0.6217	CCTCGCCAAGTGCTCAAGTG	1	ARHGAP1	0.00107543	0	0.00201784	0	0.00219643	0.00210152	0.00248444	0.00155193	0.00355682	0.00192086	0	0.00116851	0
392	ARHGAP1	NM_004308.3	NC_000011.10	46695732	antisense	CAGGTGTGTGACAAGTTCCG	ACTTCAGGTGTGTGACAAGTTCCGGGGAGC	GGG	3	0.6949	CAGGTGTGTGACAAGTTCCG	0	ARHGAP1	0	0	0	0	0	0	0	0	0	0.00096043	0	0	0
392	ARHGAP1	NM_004308.3	NC_000011.10	46682067	antisense	CTTGCGGTCAAACTCCCGGT	CCCACTTGCGGTCAAACTCCCGGTAGGCAT	AGG	5	0.6481	CTTGCGGTCAAACTCCCGGT	4	ARHGAP1	0.00430172	0	0.00201784	0	0	0	0.00124222	0	0	0	0	0	0
392	ARHGAP1	NM_004308.3	NC_000011.10	46688247	sense	TAGGAGATGACAAGTATGGG	CACCTAGGAGATGACAAGTATGGGCGGAAG	CGG	4	0.7032	TAGGAGATGACAAGTATGGG	2	ARHGAP1	0.00215086	0.00149797	0	0	0.00109821	0	0	0	0	0	0	0	0
393	ARHGAP4	NM_001666.4	NC_000023.11	153913411	sense	CGAAACCTTCTACCTCACGG	AGACCGAAACCTTCTACCTCACGGTGGGGA	TGG	9	0.7087	CGAAACCTTCTACCTCACGG	1	ARHGAP4	0.00107543	0.00299594	0.00504459	0	0.00109821	0.00105076	0	0	0.00118561	0	0	0	0.0014748
393	ARHGAP4	NM_001666.4	NC_000023.11	153913853	sense	TCTGCGTTGAAATGGAGCTG	GAGATCTGCGTTGAAATGGAGCTGCGGGAC	CGG	8	0.65	TCTGCGTTGAAATGGAGCTG	0	ARHGAP4	0	0.00149797	0.00100892	0	0.00219643	0.00210152	0	0	0	0.00096043	0.00298887	0.00116851	0
393	ARHGAP4	NM_001666.4	NC_000023.11	153912728	sense	TATAACCAGAGACTCTTTGG	CCAGTATAACCAGAGACTCTTTGGGGGAGA	GGG	12	0.7332	TATAACCAGAGACTCTTTGG	1	ARHGAP4	0.00107543	0	0	0	0	0.00105076	0	0	0	0	0	0	0
393	ARHGAP4	NM_001666.4	NC_000023.11	153919247	sense	GCACAAACTCAAGTGCACAA	TGGAGCACAAACTCAAGTGCACAAAGGCGC	AGG	6	0.6697	GCACAAACTCAAGTGCACAA	0	ARHGAP4	0	0.00149797	0	0	0	0	0	0	0	0	0	0	0
394	ARHGAP5	NM_001030055.1	NC_000014.9	32090991	antisense	TGCAAATTCGTACTCCGATG	TGGTTGCAAATTCGTACTCCGATGAGGCAA	AGG	2	0.6208	TGCAAATTCGTACTCCGATG	1	ARHGAP5	0.00107543	0.00299594	0.00100892	0	0.00109821	0.00525381	0.00372666	0	0.00355682	0	0	0.00233702	0.00442439
394	ARHGAP5	NM_001030055.1	NC_000014.9	32092627	antisense	GCACCCATGTGGTTTAAAGG	AGAAGCACCCATGTGGTTTAAAGGCGGCAG	CGG	2	0.6883	GCACCCATGTGGTTTAAAGG	0	ARHGAP5	0	0	0.00100892	0.00204746	0	0.00105076	0	0	0	0.00096043	0	0	0
394	ARHGAP5	NM_001030055.1	NC_000014.9	32093026	antisense	ACTAAATGGATCTCCACACA	CCACACTAAATGGATCTCCACACATGGCGC	TGG	2	0.669	ACTAAATGGATCTCCACACA	0	ARHGAP5	0	0.00299594	0.00100892	0	0	0.00105076	0.00124222	0.00155193	0.00237121	0	0	0	0
394	ARHGAP5	NM_001030055.1	NC_000014.9	32093452	sense	TCAGTATCATCGGCAAACTG	TATCTCAGTATCATCGGCAAACTGAGGTCT	AGG	2	0.6818	TCAGTATCATCGGCAAACTG	0	ARHGAP5	0	0	0	0	0.00109821	0	0	0	0	0	0	0	0
395	ARHGAP6	NM_013427.2	NC_000023.11	11169510	antisense	AGGGCCACCTACCATGAACA	CAGAAGGGCCACCTACCATGAACAGGGCTT	GGG	9	0.72	AGGGCCACCTACCATGAACA	4	ARHGAP6	0.00430172	0.00299594	0.00201784	0.00204746	0.00768749	0	0.00248444	0.00465578	0	0.00192086	0.0044833	0.00233702	0.0014748
395	ARHGAP6	NM_013427.2	NC_000023.11	11179435	sense	TACGTGAGGAATTTGACCGT	CAGTTACGTGAGGAATTTGACCGTGGGATT	GGG	7	0.6555	TACGTGAGGAATTTGACCGT	4	ARHGAP6	0.00430172	0.00149797	0.00302676	0.00409492	0.00549107	0.00315229	0.00248444	0.00465578	0.00237121	0.00672301	0.00298887	0	0.0014748
395	ARHGAP6	NM_013427.2	NC_000023.11	11664446	sense	GAGGTTCCCCTGGGTCGCGG	CTATGAGGTTCCCCTGGGTCGCGGCGGCCT	CGG	1	0.6761	GAGGTTCCCCTGGGTCGCGG	4	ARHGAP6	0.00430172	0.00149797	0	0	0.00109821	0.00315229	0.00248444	0.00310385	0.00118561	0.00288129	0	0.00116851	0
395	ARHGAP6	NM_013427.2	NC_000023.11	11664260	antisense	CGGATTTCCACACGACGTAG	ACCTCGGATTTCCACACGACGTAGGGGTGC	GGG	1	0.7002	CGGATTTCCACACGACGTAG	2	ARHGAP6	0.00215086	0	0.00302676	0	0.00219643	0	0	0.00155193	0.00118561	0	0	0.00116851	0
396	ARHGDIA	NM_004309.5	NC_000017.11	81869755	antisense	CACCTGCGGAAACGGCCACG	GACTCACCTGCGGAAACGGCCACGCGGCCC	CGG	2	0.7049	CACCTGCGGAAACGGCCACG	2	ARHGDIA	0.00215086	0	0.00302676	0.00204746	0.00439285	0.00105076	0.00124222	0	0.00237121	0.00096043	0.00298887	0	0
396	ARHGDIA	NM_004309.5	NC_000017.11	81869192	sense	AGTACATCCAGCATACGTAC	ATGAAGTACATCCAGCATACGTACAGGAAA	AGG	5	0.6154	AGTACATCCAGCATACGTAC	1	ARHGDIA	0.00107543	0	0.00302676	0	0	0	0	0	0	0.00096043	0	0	0
396	ARHGDIA	NM_004309.5	NC_000017.11	81869226	antisense	TCATGCCGGACACTATCTCT	TACTTCATGCCGGACACTATCTCTCGGTTA	CGG	5	0.6363	TCATGCCGGACACTATCTCT	1	ARHGDIA	0.00107543	0	0.00201784	0	0	0	0	0	0	0	0	0	0
396	ARHGDIA	NM_004309.5	NC_000017.11	81869608	antisense	CAGGCCAGTCACCACGACGT	GGGTCAGGCCAGTCACCACGACGTTGGGGA	TGG	3	0.6123	CAGGCCAGTCACCACGACGT	0	ARHGDIA	0	0	0	0	0	0	0.00124222	0	0	0	0	0	0
397	ARHGDIB	NM_001175.5	NC_000012.12	14944788	sense	TCAGCACACCTACAGGACTG	ACGTTCAGCACACCTACAGGACTGGGGTGA	GGG	5	0.7348	TCAGCACACCTACAGGACTG	1	ARHGDIB	0.00107543	0.00149797	0.00403568	0.00614238	0.00658928	0.00525381	0.00496888	0.00310385	0.00474243	0.00288129	0.00149443	0.00116851	0.00294959
397	ARHGDIB	NM_001175.5	NC_000012.12	14949871	antisense	CCGGGTGACAACGACATTGG	TGAGCCGGGTGACAACGACATTGGGGGCTT	GGG	3	0.7045	CCGGGTGACAACGACATTGG	3	ARHGDIB	0.00322629	0.00299594	0.00605351	0.00409492	0.00329464	0.00735534	0.0062111	0.00310385	0.00355682	0.00480215	0.0044833	0.00350553	0
397	ARHGDIB	NM_001175.5	NC_000012.12	14949817	sense	TGCCCCGGGACCAATCACCA	AGAGTGCCCCGGGACCAATCACCATGGACC	TGG	3	0.6785	TGCCCCGGGACCAATCACCA	1	ARHGDIB	0.00107543	0.00149797	0	0.00204746	0	0	0	0	0.00118561	0	0.00149443	0.00116851	0
397	ARHGDIB	NM_001175.5	NC_000012.12	14950558	sense	AAGTACAAGAAAACGCTGCT	AATTAAGTACAAGAAAACGCTGCTGGGAGA	GGG	2	0.5821	AAGTACAAGAAAACGCTGCT	2	ARHGDIB	0.00215086	0.00149797	0.00201784	0.00409492	0.00439285	0.00105076	0	0	0.00237121	0	0	0	0
398	ARHGDIG	NM_001176.3	NC_000016.10	282475	antisense	GGCCGCTGACAATCTCCCTG	TTGAGGCCGCTGACAATCTCCCTGTGGACC	TGG	5	0.6775	GGCCGCTGACAATCTCCCTG	1	ARHGDIG	0.00107543	0	0.00100892	0	0.00549107	0.00105076	0	0.00310385	0.00118561	0	0.00597773	0	0.00294959
398	ARHGDIG	NM_001176.3	NC_000016.10	281889	sense	GGAGCCTGGCCAAGTACAAG	GACAGGAGCCTGGCCAAGTACAAGCGGGTG	CGG	2	0.6067	GGAGCCTGGCCAAGTACAAG	1	ARHGDIG	0.00107543	0	0.00100892	0.00204746	0	0.00105076	0.00124222	0.00620771	0.00118561	0.00096043	0.00149443	0	0.00294959
398	ARHGDIG	NM_001176.3	NC_000016.10	281781	antisense	TCCAACACCTCGTCCACTGC	CTCATCCAACACCTCGTCCACTGCCGGCGG	CGG	2	0.5474	TCCAACACCTCGTCCACTGC	1	ARHGDIG	0.00107543	0.00149797	0.00201784	0	0	0	0	0	0.00237121	0	0.00149443	0	0.0014748
398	ARHGDIG	NM_001176.3	NC_000016.10	282094	antisense	ACCTGTGAGATCCATGACGA	AGTTACCTGTGAGATCCATGACGACGGGCC	CGG	3	0.6577	ACCTGTGAGATCCATGACGA	1	ARHGDIG	0.00107543	0.00149797	0.00100892	0	0.00329464	0	0.00124222	0.00155193	0	0.00096043	0	0	0
399	RHOH	NM_001278368.1	NC_000004.12	40243744	sense	TGGCCACCCAGACTGACCAG	GTGGTGGCCACCCAGACTGACCAGCGGGAG	CGG	3	0.6918	TGGCCACCCAGACTGACCAG	1	RHOH	0.00107543	0.00149797	0.00100892	0.00614238	0.00329464	0.00420305	0.0062111	0.00310385	0.00829925	0.00096043	0.0044833	0.00233702	0.00589918
399	RHOH	NM_001278368.1	NC_000004.12	40243511	sense	AGTGTACGAGAACACAGGGG	CCACAGTGTACGAGAACACAGGGGTGGACG	TGG	3	0.6976	AGTGTACGAGAACACAGGGG	1	RHOH	0.00107543	0	0.00100892	0.00409492	0.00109821	0.00210152	0.00248444	0	0.00355682	0	0.00149443	0	0
399	RHOH	NM_001278368.1	NC_000004.12	40243445	antisense	GGTGAAGCGCACCAACAGAG	CGGAGGTGAAGCGCACCAACAGAGAGGTTT	AGG	3	0.7058	GGTGAAGCGCACCAACAGAG	0	RHOH	0	0	0.00100892	0	0	0	0	0	0	0	0.00149443	0	0
399	RHOH	NM_001278368.1	NC_000004.12	40243649	antisense	GTTCAGGAATGAGTTATGGT	TCAAGTTCAGGAATGAGTTATGGTTGGCCA	TGG	3	0.5879	GTTCAGGAATGAGTTATGGT	0	RHOH	0	0	0	0	0	0	0	0.00155193	0	0.00192086	0	0	0
400	ARL1	NM_001177.5	NC_000012.12	101401067	sense	AGAGTTAGTTGCCATGTTGG	AATCAGAGTTAGTTGCCATGTTGGAGGTAA	AGG	4	0.5327	AGAGTTAGTTGCCATGTTGG	0	ARL1	0	0.00299594	0.00504459	0	0.00329464	0.00420305	0.00124222	0.00465578	0.00118561	0.00576258	0.00298887	0.00116851	0.0014748
400	ARL1	NM_001177.5	NC_000012.12	101405889	antisense	TTGTAATCTGTACAAAATTG	CCACTTGTAATCTGTACAAAATTGTGGTTT	TGG	2	0.5111	TTGTAATCTGTACAAAATTG	3	ARL1	0.00322629	0.00149797	0	0	0	0.00420305	0.00124222	0.00155193	0.00118561	0.00096043	0.00149443	0.00116851	0
400	ARL1	NM_001177.5	NC_000012.12	101401167	antisense	GAATAGTAACATCTCCAGTA	GTTTGAATAGTAACATCTCCAGTATGGCCT	TGG	4	0.473	GAATAGTAACATCTCCAGTA	3	ARL1	0.00322629	0.00449391	0.00201784	0	0.00109821	0.00105076	0	0	0	0	0	0	0
400	ARL1	NM_001177.5	NC_000012.12	101405952	antisense	TTCCCGAGTTCCAAACAGAC	TCATTTCCCGAGTTCCAAACAGACTGGAAA	TGG	2	0.5374	TTCCCGAGTTCCAAACAGAC	0	ARL1	0	0	0.00100892	0.00204746	0	0	0	0	0	0	0	0	0
401	PHOX2A	NM_005169.3	NC_000011.10	72240050	antisense	AGGCGGTGCTATCGGGCGTG	AGCGAGGCGGTGCTATCGGGCGTGGGGCTG	GGG	3	0.5597	AGGCGGTGCTATCGGGCGTG	0	PHOX2A	0	0	0.00403568	0.00204746	0.00439285	0.0168122	0.00248444	0.00931156	0.00237121	0.00768344	0.0044833	0.00934809	0.00589918
401	PHOX2A	NM_005169.3	NC_000011.10	72241149	sense	CCCCGACATTTACACGCGTG	ACTACCCCGACATTTACACGCGTGAGGAGC	AGG	2	0.6996	CCCCGACATTTACACGCGTG	1	PHOX2A	0.00107543	0.00149797	0.00403568	0.00409492	0.00549107	0.00525381	0.00248444	0.00155193	0.00474243	0.00768344	0.00597773	0.0105166	0.00442439
401	PHOX2A	NM_005169.3	NC_000011.10	72243944	antisense	GGCGCCAAAGTCGCCGTAGG	TGCAGGCGCCAAAGTCGCCGTAGGCGGACG	CGG	1	0.5569	GGCGCCAAAGTCGCCGTAGG	0	PHOX2A	0	0	0.00100892	0	0.00329464	0.00630457	0.00124222	0.00155193	0.00355682	0.00384172	0.00298887	0.00467404	0.00442439
401	PHOX2A	NM_005169.3	NC_000011.10	72243894	sense	GCTTCCAATACAGCCCCCTG	GGCGGCTTCCAATACAGCCCCCTGCGGCCC	CGG	1	0.6503	GCTTCCAATACAGCCCCCTG	0	PHOX2A	0	0	0.00201784	0.00204746	0	0.00210152	0.00745332	0.00310385	0.00474243	0.00672301	0.00149443	0.00116851	0.00294959
402	ARL2	NM_001667.3	NC_000011.10	65018615	antisense	GTTCCGCCAGTAGGACCGCA	AGTAGTTCCGCCAGTAGGACCGCAGGGACT	GGG	3	0.6527	GTTCCGCCAGTAGGACCGCA	1	ARL2	0.00107543	0.00149797	0.00302676	0.00204746	0.00329464	0.00210152	0	0	0.00118561	0.00096043	0	0.00116851	0
402	ARL2	NM_001667.3	NC_000011.10	65018408	sense	CATCCTGAAGAAGTTCAATG	CAACCATCCTGAAGAAGTTCAATGGGGAGG	GGG	2	0.7799	CATCCTGAAGAAGTTCAATG	1	ARL2	0.00107543	0	0.00100892	0	0	0	0	0	0	0	0	0	0
402	ARL2	NM_001667.3	NC_000011.10	65018646	sense	AACTACTTTGAGAGCACCGA	GCGGAACTACTTTGAGAGCACCGATGGCCT	TGG	3	0.5749	AACTACTTTGAGAGCACCGA	0	ARL2	0	0	0	0	0	0	0	0	0	0	0	0	0
402	ARL2	NM_001667.3	NC_000011.10	65018438	antisense	GATGTTGAAGCCCAGCGTTG	TCTTGATGTTGAAGCCCAGCGTTGGGGAGA	GGG	2	0.674	GATGTTGAAGCCCAGCGTTG	0	ARL2	0	0	0.00100892	0	0	0	0.00124222	0	0	0	0	0	0
403	ARL3	NM_004311.3	NC_000010.11	102699434	sense	CTGAATGTATGGGACATTGG	TAAACTGAATGTATGGGACATTGGTGGACA	TGG	3	0.6183	CTGAATGTATGGGACATTGG	0	ARL3	0	0	0.00302676	0	0.00219643	0.00105076	0	0	0.00237121	0.00192086	0	0	0
403	ARL3	NM_004311.3	NC_000010.11	102699464	sense	ATCAAAAGTGTACAATCACA	CAACATCAAAAGTGTACAATCACAAGGTTT	AGG	3	0.6714	ATCAAAAGTGTACAATCACA	2	ARL3	0.00215086	0.00898782	0	0	0	0.00105076	0	0	0	0.00096043	0	0	0
403	ARL3	NM_004311.3	NC_000010.11	102705351	sense	CAGCCACATCACACCTACAC	ACATCAGCCACATCACACCTACACAGGTGA	AGG	2	0.6339	CAGCCACATCACACCTACAC	1	ARL3	0.00107543	0	0	0	0	0	0	0	0	0	0	0	0
403	ARL3	NM_004311.3	NC_000010.11	102685986	sense	GGAACTAGCGGAATTACTGG	TCCAGGAACTAGCGGAATTACTGGAGGAAG	AGG	5	0.6967	GGAACTAGCGGAATTACTGG	0	ARL3	0	0	0	0.00409492	0	0	0	0	0	0	0	0	0
405	ARNT	NM_001668.3	NC_000001.11	150818003	antisense	TGGATTGTGTTGGAGAGTGT	CCTCTGGATTGTGTTGGAGAGTGTAGGCCG	AGG	15	0.6703	TGGATTGTGTTGGAGAGTGT	1	ARNT	0.00107543	0.00149797	0.00100892	0.00204746	0	0	0	0	0	0	0	0	0
405	ARNT	NM_001668.3	NC_000001.11	150846277	sense	AGATGTCTAACGATAAGGAG	GATCAGATGTCTAACGATAAGGAGCGGTTT	CGG	4	0.7015	AGATGTCTAACGATAAGGAG	0	ARNT	0	0	0	0	0	0	0	0	0	0	0	0	0
405	ARNT	NM_001668.3	NC_000001.11	150839530	sense	CAAGCTAACCATCTTACGCA	CAGACAAGCTAACCATCTTACGCATGGCAG	TGG	6	0.6409	CAAGCTAACCATCTTACGCA	0	ARNT	0	0.00299594	0	0	0	0	0	0	0	0	0	0	0
405	ARNT	NM_001668.3	NC_000001.11	150831863	sense	TGGGGAACCTCACTTCGTGG	AGGATGGGGAACCTCACTTCGTGGTGGTCC	TGG	10	0.7026	TGGGGAACCTCACTTCGTGG	0	ARNT	0	0.00299594	0	0	0	0	0	0	0	0	0	0	0
406	ARNTL	NM_001030272.2	NC_000011.10	13372287	antisense	GCAGTCGTCCAATTGCGACG	GAATGCAGTCGTCCAATTGCGACGAGGCAG	AGG	12	0.7301	GCAGTCGTCCAATTGCGACG	1	ARNTL	0.00107543	0.00149797	0	0.00204746	0.00549107	0.0105076	0.00993776	0.0124154	0.00474243	0.00864387	0.00149443	0.00934809	0.0103236
406	ARNTL	NM_001030272.2	NC_000011.10	13358516	antisense	CTGGACATTGCGTTGCATGT	TTTCCTGGACATTGCGTTGCATGTTGGTAC	TGG	7	0.5968	CTGGACATTGCGTTGCATGT	1	ARNTL	0.00107543	0.00449391	0.00201784	0.00409492	0.00439285	0.00630457	0.00496888	0.00775964	0.00355682	0.00672301	0.010461	0.00584255	0.00589918
406	ARNTL	NM_001030272.2	NC_000011.10	13369647	sense	TTAAAACAGATATAACCCCT	CCAGTTAAAACAGATATAACCCCTGGGCCA	GGG	11	0.6795	TTAAAACAGATATAACCCCT	5	ARNTL	0.00537715	0.00449391	0	0.00204746	0	0.00105076	0	0	0	0.00096043	0	0	0
406	ARNTL	NM_001030272.2	NC_000011.10	13357073	sense	TTAGAATATACAGAACACCA	CAGGTTAGAATATACAGAACACCAAGGAAG	AGG	6	0.7548	TTAGAATATACAGAACACCA	4	ARNTL	0.00430172	0.00599188	0.00100892	0	0	0	0	0	0	0	0	0	0
407	ARR3	NM_004312.2	NC_000023.11	70277401	sense	CTCTGCTCAGAGACTATGTG	TGGTCTCTGCTCAGAGACTATGTGCGGCTG	CGG	9	0.6898	CTCTGCTCAGAGACTATGTG	1	ARR3	0.00107543	0.00149797	0.00201784	0.00409492	0.00439285	0.00315229	0.00124222	0	0.00237121	0.00384172	0.00149443	0.00233702	0.00442439
407	ARR3	NM_004312.2	NC_000023.11	70276250	sense	GCGACTACTGCACAAGCTAG	AGGAGCGACTACTGCACAAGCTAGGGGACA	GGG	6	0.6808	GCGACTACTGCACAAGCTAG	0	ARR3	0	0.00149797	0.00201784	0.00409492	0.00109821	0.00210152	0.00248444	0.00155193	0.00118561	0.00288129	0.0044833	0.00584255	0.00294959
407	ARR3	NM_004312.2	NC_000023.11	70270116	antisense	TTAAGTACTCAGGATCAACC	CATTTTAAGTACTCAGGATCAACCAGGACA	AGG	5	0.6854	TTAAGTACTCAGGATCAACC	3	ARR3	0.00322629	0.00599188	0.00403568	0	0.00109821	0	0	0	0	0	0	0	0
407	ARR3	NM_004312.2	NC_000023.11	70276675	antisense	ACTTCAAAGTCAATCCCACA	CTTCACTTCAAAGTCAATCCCACAGGGCTG	GGG	8	0.6725	ACTTCAAAGTCAATCCCACA	2	ARR3	0.00215086	0.00149797	0.00403568	0	0	0	0	0	0	0	0	0	0
408	ARRB1	NM_020251.3	NC_000011.10	75278702	sense	AGGTTCAGTATGCCCCAGAG	CGGAAGGTTCAGTATGCCCCAGAGAGGCCT	AGG	8	0.7092	AGGTTCAGTATGCCCCAGAG	0	ARRB1	0	0	0.00100892	0	0.00109821	0	0.00124222	0.00310385	0.00474243	0.00288129	0.00597773	0.00467404	0.0014748
408	ARRB1	NM_020251.3	NC_000011.10	75281109	sense	TGAAGTCAAAGCCTTCTGCG	ACTATGAAGTCAAAGCCTTCTGCGCGGAGA	CGG	7	0.7602	TGAAGTCAAAGCCTTCTGCG	0	ARRB1	0	0.00149797	0	0.00409492	0	0.00105076	0.00372666	0.00465578	0.00355682	0.00096043	0.0044833	0.00233702	0.0014748
408	ARRB1	NM_020251.3	NC_000011.10	75283391	antisense	CGGTGGGAACGACTGTACGT	GGGCCGGTGGGAACGACTGTACGTTGGCCA	TGG	5	0.7084	CGGTGGGAACGACTGTACGT	1	ARRB1	0.00107543	0	0.00100892	0	0.00329464	0	0.00124222	0	0	0.00192086	0.00149443	0.00116851	0.0014748
408	ARRB1	NM_020251.3	NC_000011.10	75278620	antisense	TCCTACCTCCTTATCCAGAG	AGCCTCCTACCTCCTTATCCAGAGAGGCTT	AGG	8	0.681	TCCTACCTCCTTATCCAGAG	1	ARRB1	0.00107543	0.00149797	0	0	0.00109821	0	0.00124222	0	0	0	0	0	0
409	ARRB2	NM_001257330.1	NC_000017.11	4718271	sense	CCAAAAGCTGTACTACCATG	CCCCCCAAAAGCTGTACTACCATGGGGAGC	GGG	9	0.7463	CCAAAAGCTGTACTACCATG	0	ARRB2	0	0.00149797	0	0	0	0	0	0	0	0	0.00149443	0.00116851	0.0014748
409	ARRB2	NM_001257330.1	NC_000017.11	4716029	sense	CTGGACAAAGTGGACCCTGT	TCACCTGGACAAAGTGGACCCTGTAGGTAA	AGG	3	0.6654	CTGGACAAAGTGGACCCTGT	3	ARRB2	0.00322629	0	0.00100892	0.00204746	0	0.00210152	0	0	0	0.00192086	0	0	0
409	ARRB2	NM_001257330.1	NC_000017.11	4717911	sense	TGTGCGGCTGGTGATCCGAA	ACTCTGTGCGGCTGGTGATCCGAAAGGTGC	AGG	8	0.6215	TGTGCGGCTGGTGATCCGAA	1	ARRB2	0.00107543	0	0	0	0.00219643	0.00105076	0	0	0	0.00096043	0	0	0
409	ARRB2	NM_001257330.1	NC_000017.11	4718651	antisense	CACAGGACACTTGTACTGGG	GAGCCACAGGACACTTGTACTGGGCGGTGC	CGG	10	0.6886	CACAGGACACTTGTACTGGG	0	ARRB2	0	0	0.00302676	0	0.00219643	0.00210152	0	0	0	0	0	0	0
410	ARSA	NM_001085426.2	NC_000022.11	50627677	sense	TGCCGACGACCTCGGCTATG	TCTTTGCCGACGACCTCGGCTATGGGGACC	GGG	2	0.6424	TGCCGACGACCTCGGCTATG	3	ARSA	0.00322629	0	0.00504459	0.00204746	0.00439285	0.00735534	0.0136644	0.0139673	0.00948485	0.0163273	0.0164388	0.0151906	0.0132732
410	ARSA	NM_001085426.2	NC_000022.11	50626211	sense	TGGAAAGGGAACGACCTACG	GGTGTGGAAAGGGAACGACCTACGAGGGCG	AGG	6	0.7131	TGGAAAGGGAACGACCTACG	2	ARSA	0.00215086	0	0.00100892	0	0.00109821	0.00525381	0	0	0.00237121	0	0.00298887	0	0.00294959
410	ARSA	NM_001085426.2	NC_000022.11	50626847	antisense	TTACGTGAGAGGCATAGTAC	TCACTTACGTGAGAGGCATAGTACAGGAAG	AGG	4	0.6417	TTACGTGAGAGGCATAGTAC	0	ARSA	0	0.00599188	0.00302676	0.00409492	0.00109821	0	0	0.00155193	0	0	0.00149443	0	0
410	ARSA	NM_001085426.2	NC_000022.11	50627197	antisense	ACGGGATGCCTAGAAATCGA	GAGTACGGGATGCCTAGAAATCGATGGAAG	TGG	3	0.6234	ACGGGATGCCTAGAAATCGA	1	ARSA	0.00107543	0.00149797	0.00100892	0	0	0	0.00124222	0	0	0	0	0	0
411	ARSB	NM_000046.3	NC_000005.10	78985073	sense	GACCTAGGCTGGAACGACGT	AGACGACCTAGGCTGGAACGACGTCGGCTT	CGG	1	0.6886	GACCTAGGCTGGAACGACGT	0	ARSB	0	0	0.00100892	0.00409492	0	0	0.00248444	0	0	0.00096043	0.00149443	0.00233702	0.0014748
411	ARSB	NM_000046.3	NC_000005.10	78885824	sense	TACTGTGTTTCAGATAACGG	ACCTTACTGTGTTTCAGATAACGGAGGGCA	AGG	5	0.6571	TACTGTGTTTCAGATAACGG	1	ARSB	0.00107543	0.00449391	0	0	0.00109821	0	0	0.00155193	0.00355682	0.00192086	0.00298887	0.00116851	0
411	ARSB	NM_000046.3	NC_000005.10	78969027	antisense	GTAGGTATCAAATCCTCGGC	CAAAGTAGGTATCAAATCCTCGGCGGGTTG	GGG	2	0.5844	GTAGGTATCAAATCCTCGGC	5	ARSB	0.00537715	0	0.00100892	0	0.00109821	0	0	0	0	0.00096043	0.00149443	0.00233702	0
411	ARSB	NM_000046.3	NC_000005.10	78955447	antisense	ATGGCTTCAAGTATTCCTCA	TCATATGGCTTCAAGTATTCCTCAGGGACC	GGG	4	0.6698	ATGGCTTCAAGTATTCCTCA	4	ARSB	0.00430172	0.00299594	0.00201784	0.00204746	0	0	0	0	0	0	0	0	0
412	STS	NM_000351.4	NC_000023.11	7259469	sense	GAGAGACTGCAAGCCCGGAG	ATCTGAGAGACTGCAAGCCCGGAGAGGGCA	AGG	5	0.6563	GAGAGACTGCAAGCCCGGAG	0	STS	0	0.00449391	0.00201784	0.00204746	0.00219643	0.00420305	0.00124222	0.00155193	0	0.00192086	0.00149443	0.00116851	0.0014748
412	STS	NM_000351.4	NC_000023.11	7276052	sense	AAGTCAACACGGAGTCTACG	GCAAAAGTCAACACGGAGTCTACGGGGATG	GGG	6	0.7197	AAGTCAACACGGAGTCTACG	1	STS	0.00107543	0	0.00100892	0	0	0	0.00124222	0	0.00118561	0	0.00149443	0	0
412	STS	NM_000351.4	NC_000023.11	7257356	antisense	GGAGGTTACCTGATCGGACA	GATAGGAGGTTACCTGATCGGACAGGGTAC	GGG	3	0.658	GGAGGTTACCTGATCGGACA	0	STS	0	0.00149797	0	0.00204746	0.00219643	0.00105076	0	0.00310385	0	0.00096043	0	0	0
412	STS	NM_000351.4	NC_000023.11	7259745	sense	TCTCACCCAGAGGCTAACGG	ACAATCTCACCCAGAGGCTAACGGTGGAGG	TGG	5	0.7253	TCTCACCCAGAGGCTAACGG	0	STS	0	0	0	0	0	0	0	0	0	0	0	0	0
414	ARSD	NM_001669.3	NC_000023.11	2918195	sense	TGTGAATTGTGCATCCCGCG	AGGGTGTGAATTGTGCATCCCGCGGGGATC	GGG	5	0.7043	TGTGAATTGTGCATCCCGCG	0	ARSD	0	0.00149797	0.00302676	0	0.00329464	0.0084061	0.0062111	0.00155193	0.00592803	0.00576258	0.00597773	0.00934809	0.00442439
414	ARSD	NM_001669.3	NC_000023.11	2910686	sense	AGATGGACACAGCCAGTTAG	CAAGAGATGGACACAGCCAGTTAGGGGGAT	GGG	7	0.6551	AGATGGACACAGCCAGTTAG	5	ARSD	0.00537715	0	0.00302676	0.00204746	0.00219643	0.00105076	0.00372666	0.00310385	0.00355682	0.00480215	0.0044833	0.00116851	0.00294959
414	ARSD	NM_001669.3	NC_000023.11	2915583	sense	TGGCTTATATGGTGATAATG	AGCATGGCTTATATGGTGATAATGTGGAGG	TGG	6	0.6482	TGGCTTATATGGTGATAATG	1	ARSD	0.00107543	0.00299594	0	0.00614238	0.00219643	0.00210152	0	0.00310385	0	0.00096043	0	0.00116851	0.0014748
414	ARSD	NM_001669.3	NC_000023.11	2921904	sense	GACATTCCTTCAGATCAGGT	GGGAGACATTCCTTCAGATCAGGTTGGTGT	TGG	3	0.6321	GACATTCCTTCAGATCAGGT	2	ARSD	0.00215086	0	0.00100892	0	0.00219643	0.00105076	0	0	0	0	0	0.00116851	0
415	ARSE	NM_000047.2	NC_000023.11	2955424	antisense	GAGACTGACCTGATCGCACA	AAGAGAGACTGACCTGATCGCACAGGGTAT	GGG	4	0.6532	GAGACTGACCTGATCGCACA	1	ARSE	0.00107543	0.00149797	0.00100892	0.00204746	0.00109821	0	0.00124222	0	0.00237121	0.00288129	0	0	0
415	ARSE	NM_000047.2	NC_000023.11	2946022	sense	GCTGTATGGGGACAACGTAG	ACGGGCTGTATGGGGACAACGTAGAGGAGA	AGG	7	0.6857	GCTGTATGGGGACAACGTAG	2	ARSE	0.00215086	0.00149797	0	0	0	0.00105076	0	0	0	0	0	0	0
415	ARSE	NM_000047.2	NC_000023.11	2949445	antisense	CAAAATAGGAGCTTGCGAGG	CCCACAAAATAGGAGCTTGCGAGGAGGAGG	AGG	6	0.7017	CAAAATAGGAGCTTGCGAGG	1	ARSE	0.00107543	0	0	0	0.00109821	0	0	0	0	0	0	0	0
415	ARSE	NM_000047.2	NC_000023.11	2943109	sense	GGTTCCCTAGAGAATCAACT	CGGCGGTTCCCTAGAGAATCAACTTGGAAA	TGG	8	0.6389	GGTTCCCTAGAGAATCAACT	0	ARSE	0	0	0	0	0	0	0	0	0	0	0	0	0
416	ARSF	NM_001201538.1	NC_000023.11	3084370	antisense	CTAATTCCGTGTTACGAGAG	AAGGCTAATTCCGTGTTACGAGAGGGGTCC	GGG	6	0.638	CTAATTCCGTGTTACGAGAG	1	ARSF	0.00107543	0	0.00201784	0.00204746	0.00878571	0.00210152	0.00372666	0.00775964	0	0.00672301	0.00298887	0.00584255	0.00442439
416	ARSF	NM_001201538.1	NC_000023.11	3089558	sense	GCACACACCTCTCCCCACCA	ACGTGCACACACCTCTCCCCACCACGGACG	CGG	7	0.7071	GCACACACCTCTCCCCACCA	4	ARSF	0.00430172	0.00299594	0.00605351	0	0.00109821	0.00105076	0.00248444	0.00155193	0	0.00192086	0	0	0.0014748
416	ARSF	NM_001201538.1	NC_000023.11	3076640	antisense	GTATCTTCCCGTCAAGAACG	TGGGGTATCTTCCCGTCAAGAACGCGGACC	CGG	4	0.6897	GTATCTTCCCGTCAAGAACG	2	ARSF	0.00215086	0	0.00201784	0.00204746	0	0.00525381	0.00248444	0	0.00355682	0.00480215	0.00149443	0.00116851	0
416	ARSF	NM_001201538.1	NC_000023.11	3101139	antisense	GATCTGATGTAAAGTAGACA	CCGTGATCTGATGTAAAGTAGACAAGGGTG	AGG	8	0.6726	GATCTGATGTAAAGTAGACA	7	ARSF	0.00752801	0.00299594	0	0	0.00109821	0	0	0	0	0	0	0	0
417	ART1	NM_004314.2	NC_000011.10	3659659	antisense	GCCAGCGTACTGGTCATCAA	CACAGCCAGCGTACTGGTCATCAAAGGAGG	AGG	3	0.6057	GCCAGCGTACTGGTCATCAA	0	ART1	0	0.00149797	0.00100892	0	0	0	0	0	0	0	0.00149443	0	0
417	ART1	NM_004314.2	NC_000011.10	3659600	antisense	AGAGGTCTCGTCGTGTGATG	GAGAAGAGGTCTCGTCGTGTGATGGGGTGG	GGG	3	0.596	AGAGGTCTCGTCGTGTGATG	0	ART1	0	0	0.00100892	0	0	0.00210152	0.00124222	0.00155193	0	0.00096043	0	0.00116851	0
417	ART1	NM_004314.2	NC_000011.10	3660133	antisense	GGCTGCAACATGCTTCAGGG	GCTGGGCTGCAACATGCTTCAGGGAGGCAG	AGG	3	0.6403	GGCTGCAACATGCTTCAGGG	0	ART1	0	0	0	0	0	0	0	0	0	0	0	0	0
417	ART1	NM_004314.2	NC_000011.10	3659716	sense	TCTCCCGGATCTCAACCACA	CTGCTCTCCCGGATCTCAACCACACGGAGT	CGG	3	0.737	TCTCCCGGATCTCAACCACA	0	ART1	0	0	0	0	0	0	0	0	0	0	0	0	0
419	ART3	NM_001179.5	NC_000004.12	76082212	sense	GTTGCTGAGAAAACCTTGTG	TGCAGTTGCTGAGAAAACCTTGTGAGGCCA	AGG	3	0.7365	GTTGCTGAGAAAACCTTGTG	2	ART3	0.00215086	0.00449391	0.00403568	0	0.00219643	0.00315229	0.00124222	0	0.00474243	0	0.0044833	0	0.00294959
419	ART3	NM_001179.5	NC_000004.12	76081960	sense	CCAGCAATTAGATACTGTGT	GCCACCAGCAATTAGATACTGTGTGGGAAA	GGG	3	0.6604	CCAGCAATTAGATACTGTGT	3	ART3	0.00322629	0	0	0	0.00109821	0	0.00124222	0	0.00118561	0.00096043	0	0	0
419	ART3	NM_001179.5	NC_000004.12	76081887	sense	AATACCTGAAATGTACGGAC	GATGAATACCTGAAATGTACGGACAGGATG	AGG	3	0.5829	AATACCTGAAATGTACGGAC	1	ART3	0.00107543	0.00149797	0.00100892	0	0	0	0	0	0	0	0	0	0
419	ART3	NM_001179.5	NC_000004.12	76082348	antisense	AGATGGATAACACAGTGAGC	GTGTAGATGGATAACACAGTGAGCTGGTCA	TGG	3	0.6473	AGATGGATAACACAGTGAGC	0	ART3	0	0	0.00201784	0	0	0.00105076	0	0	0	0	0	0	0
420	ART4	NM_021071.2	NC_000012.12	14841063	sense	TATGGAGAAACTAACTCAAG	AGGTTATGGAGAAACTAACTCAAGGGGATT	GGG	2	0.6394	TATGGAGAAACTAACTCAAG	3	ART4	0.00322629	0.00149797	0	0.00204746	0.00109821	0.00105076	0	0	0	0	0	0	0.0014748
420	ART4	NM_021071.2	NC_000012.12	14840733	sense	TGAGGTGCATTATAGGACGA	GCTATGAGGTGCATTATAGGACGAAGGATG	AGG	2	0.6907	TGAGGTGCATTATAGGACGA	1	ART4	0.00107543	0.00299594	0.00100892	0.00204746	0.00109821	0.00105076	0	0.00310385	0	0.00192086	0.00149443	0	0
420	ART4	NM_021071.2	NC_000012.12	14840854	antisense	AATGAACGTTCATACTGCTG	GTGGAATGAACGTTCATACTGCTGTGGAGT	TGG	2	0.7383	AATGAACGTTCATACTGCTG	2	ART4	0.00215086	0	0.00201784	0.00204746	0.00109821	0.00105076	0	0.00155193	0	0	0.00149443	0	0
420	ART4	NM_021071.2	NC_000012.12	14840940	sense	CATGACTACCACACACGCTG	AGAACATGACTACCACACACGCTGTGGCTA	TGG	2	0.6782	CATGACTACCACACACGCTG	0	ART4	0	0.00149797	0.00100892	0	0	0	0	0	0.00118561	0	0.00149443	0	0
421	ARVCF	NM_001670.2	NC_000022.11	19981707	antisense	CACCTGGCGTACTGTCCGAG	CGGGCACCTGGCGTACTGTCCGAGTGGTCA	TGG	5	0.6997	CACCTGGCGTACTGTCCGAG	0	ARVCF	0	0	0.00100892	0	0.00219643	0.00315229	0.00496888	0.00931156	0.00355682	0.0144065	0.00298887	0.00350553	0.00442439
421	ARVCF	NM_001670.2	NC_000022.11	19979029	sense	AAGATGGTCATCATTGACCA	CCTGAAGATGGTCATCATTGACCATGGCCT	TGG	7	0.6719	AAGATGGTCATCATTGACCA	1	ARVCF	0.00107543	0.00299594	0.00100892	0.00204746	0	0.00105076	0.00124222	0	0.00118561	0.00288129	0	0.00116851	0.0014748
421	ARVCF	NM_001670.2	NC_000022.11	19980018	antisense	CGGCCGCATTGGCCTTCACG	TAGGCGGCCGCATTGGCCTTCACGGGGTCC	GGG	6	0.6457	CGGCCGCATTGGCCTTCACG	0	ARVCF	0	0	0	0	0.00109821	0.00105076	0.00124222	0	0.00118561	0.00192086	0	0.00116851	0
421	ARVCF	NM_001670.2	NC_000022.11	19990586	antisense	GTCACTAGGCTGTTACCTGG	CCAAGTCACTAGGCTGTTACCTGGAGGACC	AGG	3	0.6926	GTCACTAGGCTGTTACCTGG	0	ARVCF	0	0.00149797	0	0	0	0	0.00124222	0.00155193	0	0.00096043	0	0	0
427	ASAH1	NM_004315.4	NC_000008.11	18084677	sense	TTTGCTGTGAAAGCCCAAGT	CAGCTTTGCTGTGAAAGCCCAAGTGGGTAA	GGG	1	0.6975	TTTGCTGTGAAAGCCCAAGT	2	ASAH1	0.00215086	0.00149797	0.00100892	0.00204746	0.00219643	0.00105076	0.00248444	0.00155193	0	0.00288129	0.00298887	0.00116851	0.0014748
427	ASAH1	NM_004315.4	NC_000008.11	18061700	sense	GAACGTTTCAGTATAAATGG	GAATGAACGTTTCAGTATAAATGGTGGTTA	TGG	9	0.6274	GAACGTTTCAGTATAAATGG	1	ASAH1	0.00107543	0.00299594	0	0	0	0	0	0	0	0	0	0	0
427	ASAH1	NM_004315.4	NC_000008.11	18067238	antisense	TAAAGGTATATCAGTAACAG	TACCTAAAGGTATATCAGTAACAGCGGCAA	CGG	5	0.6828	TAAAGGTATATCAGTAACAG	1	ASAH1	0.00107543	0.00299594	0	0	0	0.00105076	0.00124222	0	0	0	0	0	0
427	ASAH1	NM_004315.4	NC_000008.11	18069829	sense	ATAAATACATTCGTGCCAAG	TATGATAAATACATTCGTGCCAAGTGGAAA	TGG	4	0.6132	ATAAATACATTCGTGCCAAG	0	ASAH1	0	0.00149797	0.00302676	0.00204746	0	0	0	0	0	0	0	0	0
429	ASCL1	NM_004316.3	NC_000012.12	102958685	antisense	TCTTGTTGGCCGCGCCGTTG	ATCTTCTTGTTGGCCGCGCCGTTGGGGACG	GGG	1	0.5443	TCTTGTTGGCCGCGCCGTTG	1	ASCL1	0.00107543	0.00299594	0	0	0	0	0	0.00465578	0.00237121	0.00288129	0.00298887	0.00116851	0.00294959
429	ASCL1	NM_004316.3	NC_000012.12	102958637	antisense	CCAGGTTGACCAACTTGACG	AAGCCCAGGTTGACCAACTTGACGCGGTTG	CGG	1	0.6367	CCAGGTTGACCAACTTGACG	0	ASCL1	0	0	0.00403568	0.00409492	0.00878571	0.00315229	0.00124222	0.00465578	0.00592803	0.00480215	0.010461	0.00467404	0.0014748
429	ASCL1	NM_004316.3	NC_000012.12	102958326	antisense	GCAAAGAAACAGGCTGCGGG	CGTGGCAAAGAAACAGGCTGCGGGCGGCAG	CGG	1	0.6252	GCAAAGAAACAGGCTGCGGG	0	ASCL1	0	0	0.00201784	0.00204746	0.00109821	0.00105076	0.00124222	0	0.00118561	0.00096043	0	0	0
429	ASCL1	NM_004316.3	NC_000012.12	102958559	sense	AAACGCCGGCTCAACTTCAG	CTGCAAACGCCGGCTCAACTTCAGCGGCTT	CGG	1	0.6748	AAACGCCGGCTCAACTTCAG	2	ASCL1	0.00215086	0.00449391	0.00201784	0.00204746	0.00219643	0	0.00124222	0.00155193	0	0	0	0	0
430	ASCL2	NM_005170.2	NC_000011.10	2270199	sense	CCGGCCACCGCAGAGACCGG	GCGACCGGCCACCGCAGAGACCGGAGGCGG	AGG	1	0.6118	CCGGCCACCGCAGAGACCGG	1	ASCL2	0.00107543	0.00149797	0.00302676	0.00409492	0	0.00735534	0.00496888	0.00465578	0.00355682	0.00288129	0.0044833	0.00584255	0.00442439
430	ASCL2	NM_005170.2	NC_000011.10	2270097	sense	CGGCAGCACGTGCCGCACGG	GCTGCGGCAGCACGTGCCGCACGGCGGCGC	CGG	1	0.6516	CGGCAGCACGTGCCGCACGG	0	ASCL2	0	0	0	0.00204746	0.00109821	0	0.00124222	0	0.00237121	0.00192086	0	0.00233702	0.00294959
430	ASCL2	NM_005170.2	NC_000011.10	2270252	antisense	CGCAACAGTTCCGGGGACGC	GCAGCGCAACAGTTCCGGGGACGCGGGTCT	GGG	1	0.5179	CGCAACAGTTCCGGGGACGC	0	ASCL2	0	0.00149797	0.00201784	0	0.00549107	0.00630457	0.00496888	0.00310385	0.00474243	0.00480215	0	0.00350553	0.0014748
430	ASCL2	NM_005170.2	NC_000011.10	2270044	antisense	CAGCGCGCGGATGTACTCCA	GCTGCAGCGCGCGGATGTACTCCACGGCTG	CGG	1	0.6459	CAGCGCGCGGATGTACTCCA	0	ASCL2	0	0	0	0.00204746	0.00219643	0.00105076	0	0.00155193	0	0	0	0	0
432	ASGR1	NM_001671.4	NC_000017.11	7177211	sense	GTGTGATCGGATCCCAAAGT	GTCTGTGTGATCGGATCCCAAAGTGGGTGC	GGG	3	0.6555	GTGTGATCGGATCCCAAAGT	1	ASGR1	0.00107543	0.00149797	0.00201784	0.00409492	0.00219643	0.00105076	0.00496888	0.00155193	0	0.00192086	0.00149443	0.00350553	0.00294959
432	ASGR1	NM_001671.4	NC_000017.11	7174436	antisense	CAGACACGAACTGCTTCACG	AGGTCAGACACGAACTGCTTCACGTGGAGC	TGG	6	0.6611	CAGACACGAACTGCTTCACG	2	ASGR1	0.00215086	0.00149797	0.00706243	0.00614238	0.00878571	0.00315229	0.00496888	0.00775964	0.00474243	0.00288129	0.00298887	0.00116851	0.0014748
432	ASGR1	NM_001671.4	NC_000017.11	7176863	sense	GAAGTCGCTAGAGTCCCAGC	AGATGAAGTCGCTAGAGTCCCAGCTGGAGA	TGG	5	0.5673	GAAGTCGCTAGAGTCCCAGC	2	ASGR1	0.00215086	0.00299594	0.00706243	0.00614238	0.00219643	0.00315229	0	0	0.00237121	0	0	0.00116851	0.0014748
432	ASGR1	NM_001671.4	NC_000017.11	7178494	sense	CCATCAGCTCAGAAAAGGTG	ACCACCATCAGCTCAGAAAAGGTGAGGGCC	AGG	2	0.6133	CCATCAGCTCAGAAAAGGTG	1	ASGR1	0.00107543	0.00299594	0.00100892	0	0.00219643	0.00105076	0.00248444	0.00155193	0	0.00192086	0	0	0
433	ASGR2	NM_080913.3	NC_000017.11	7108489	sense	CTCCTCGAGCACCCTGACGG	ACTTCTCCTCGAGCACCCTGACGGAGGTCC	AGG	4	0.6118	CTCCTCGAGCACCCTGACGG	0	ASGR2	0	0	0.00100892	0	0.00329464	0.00210152	0	0	0.00118561	0.00096043	0.00149443	0.00116851	0
433	ASGR2	NM_080913.3	NC_000017.11	7107880	sense	GGTGACAAGATCACATCCCT	CGTGGGTGACAAGATCACATCCCTAGGAGC	AGG	5	0.6042	GGTGACAAGATCACATCCCT	1	ASGR2	0.00107543	0.00149797	0.00100892	0.00614238	0	0	0.00124222	0	0.00237121	0	0.00149443	0	0
433	ASGR2	NM_080913.3	NC_000017.11	7107303	antisense	GTGCTTCAGATGGAAGAGCA	GGAAGTGCTTCAGATGGAAGAGCAGGGCAT	GGG	6	0.6594	GTGCTTCAGATGGAAGAGCA	0	ASGR2	0	0	0	0	0	0	0	0	0	0.00288129	0	0	0
433	ASGR2	NM_080913.3	NC_000017.11	7107112	sense	GTCAACTGGGTGGAGCACCA	CCCCGTCAACTGGGTGGAGCACCAAGGCAG	AGG	7	0.6684	GTCAACTGGGTGGAGCACCA	0	ASGR2	0	0.00149797	0.00201784	0	0	0	0.00124222	0	0	0	0	0	0
434	ASIP	NM_001672.2	NC_000020.11	34260453	antisense	TCTCGGAGCTTCTCCTCAGG	GTCATCTCGGAGCTTCTCCTCAGGTGGCAG	TGG	1	0.6179	TCTCGGAGCTTCTCCTCAGG	0	ASIP	0	0	0	0	0	0.00105076	0	0.00155193	0	0.00096043	0.00149443	0.00233702	0.0014748
434	ASIP	NM_001672.2	NC_000020.11	34260522	antisense	TTACCCACAATAGAGACAGA	TGACTTACCCACAATAGAGACAGAAGGGAC	AGG	1	0.6386	TTACCCACAATAGAGACAGA	7	ASIP	0.00752801	0.00449391	0.00201784	0	0.00109821	0	0	0	0	0.00096043	0	0	0
434	ASIP	NM_001672.2	NC_000020.11	34260499	antisense	GACATCCAGTAGGTTCACAG	AAGGGACATCCAGTAGGTTCACAGAGGAGT	AGG	1	0.7257	GACATCCAGTAGGTTCACAG	1	ASIP	0.00107543	0	0.00100892	0.00204746	0.00109821	0	0	0	0.00118561	0.00096043	0	0.00116851	0
434	ASIP	NM_001672.2	NC_000020.11	34262854	sense	AACAAGAAATCCAAACAGAT	GCTGAACAAGAAATCCAAACAGATCGGCAG	CGG	2	0.6025	AACAAGAAATCCAAACAGAT	0	ASIP	0	0.00149797	0.00201784	0	0	0	0	0	0	0	0	0	0
435	ASL	NM_000048.3	NC_000007.14	66081894	sense	CTACGACCGGCACCTTTGGG	TTGCCTACGACCGGCACCTTTGGGAGGTGG	AGG	3	0.567	CTACGACCGGCACCTTTGGG	0	ASL	0	0.00299594	0.00201784	0	0.00219643	0	0	0	0	0	0	0.00116851	0.00294959
435	ASL	NM_000048.3	NC_000007.14	66083136	antisense	TCCTAATGAGCTCCCAGAGG	ATGGTCCTAATGAGCTCCCAGAGGAGGCCC	AGG	6	0.6273	TCCTAATGAGCTCCCAGAGG	1	ASL	0.00107543	0	0	0.00204746	0	0.00105076	0	0	0	0.00096043	0	0	0
435	ASL	NM_000048.3	NC_000007.14	66082414	sense	CAAACTGAACTCCAATGATG	CCTTCAAACTGAACTCCAATGATGAGGACA	AGG	4	0.6608	CAAACTGAACTCCAATGATG	1	ASL	0.00107543	0	0.00201784	0	0	0	0	0	0	0	0	0	0
435	ASL	NM_000048.3	NC_000007.14	66087774	antisense	CACAAAGTCCCGCTCACTAG	CACCCACAAAGTCCCGCTCACTAGTGGCAT	TGG	10	0.6064	CACAAAGTCCCGCTCACTAG	1	ASL	0.00107543	0	0	0	0	0	0	0	0	0	0	0	0
438	ASMT	NM_001171039.1	NC_000023.11	1624384	antisense	ACCTCACGGCGTCTGCCAGG	CCCCACCTCACGGCGTCTGCCAGGTGGCCC	TGG	3	0.6307	ACCTCACGGCGTCTGCCAGG	3	ASMT	0.00322629	0.00149797	0.00201784	0.00409492	0.00219643	0.00210152	0.00124222	0.00620771	0.00474243	0.00480215	0.00149443	0.00701107	0.00442439
438	ASMT	NM_001171039.1	NC_000023.11	1629904	antisense	TGGGAACACTGACAGGTCAA	TAAGTGGGAACACTGACAGGTCAAAGGCGG	AGG	5	0.6137	TGGGAACACTGACAGGTCAA	1	ASMT	0.00107543	0	0.00100892	0	0.00109821	0.00105076	0.00496888	0.00155193	0.00118561	0.00096043	0	0.00233702	0.0014748
438	ASMT	NM_001171039.1	NC_000023.11	1624308	sense	GTCCAGCGACTACCTGACCA	AGCTGTCCAGCGACTACCTGACCACGGTCA	CGG	3	0.6831	GTCCAGCGACTACCTGACCA	1	ASMT	0.00107543	0	0.00100892	0	0	0.00105076	0	0.00465578	0.00355682	0.00096043	0.00149443	0	0
438	ASMT	NM_001171039.1	NC_000023.11	1615247	sense	CTCCTTAATGACTACGCCAA	TCGCCTCCTTAATGACTACGCCAACGGCTT	CGG	1	0.6187	CTCCTTAATGACTACGCCAA	1	ASMT	0.00107543	0	0	0.00204746	0	0.00315229	0.00124222	0	0	0	0	0	0
439	ASNA1	NM_004317.2	NC_000019.10	12745702	sense	TTCCCCACCATCGTGGAGCG	CAACTTCCCCACCATCGTGGAGCGGGGCCT	GGG	4	0.5904	TTCCCCACCATCGTGGAGCG	4	ASNA1	0.00430172	0.00299594	0	0.00409492	0.00878571	0.00945686	0.0173911	0.00775964	0.027269	0.0259316	0.0283942	0.0420664	0.0309707
439	ASNA1	NM_004317.2	NC_000019.10	12737631	sense	CTGAAGTGGATCTTCGTCGG	CAGCCTGAAGTGGATCTTCGTCGGGGGCAA	GGG	1	0.6786	CTGAAGTGGATCTTCGTCGG	1	ASNA1	0.00107543	0	0.00201784	0.00204746	0.00109821	0.00210152	0.00124222	0.00310385	0.00237121	0.00288129	0.00149443	0.00350553	0.00589918
439	ASNA1	NM_004317.2	NC_000019.10	12745495	sense	CGCATTTCCCGGCATCGATG	TGAGCGCATTTCCCGGCATCGATGAGGCCA	AGG	3	0.6152	CGCATTTCCCGGCATCGATG	2	ASNA1	0.00215086	0.00299594	0.00100892	0	0.00329464	0.00315229	0.00124222	0.00155193	0.00118561	0.00192086	0	0	0.0014748
439	ASNA1	NM_004317.2	NC_000019.10	12745426	sense	GCCTGACGAGTTCTTCGAGG	AGCTGCCTGACGAGTTCTTCGAGGAGGACA	AGG	3	0.6553	GCCTGACGAGTTCTTCGAGG	1	ASNA1	0.00107543	0.00149797	0	0.00409492	0.00439285	0.00105076	0.00124222	0	0	0	0	0	0
440	ASNS	NM_001673.4	NC_000007.14	97859250	antisense	TTGTCATAGAGGGCGTGCAG	CACATTGTCATAGAGGGCGTGCAGGGGTAC	GGG	5	0.6724	TTGTCATAGAGGGCGTGCAG	2	ASNS	0.00215086	0.00149797	0.00100892	0.00204746	0.00109821	0.00105076	0	0.00310385	0	0.00288129	0	0.00116851	0.00294959
440	ASNS	NM_001673.4	NC_000007.14	97858879	sense	AACGTTTGATGACAGACAGA	AAGAAACGTTTGATGACAGACAGAAGGATT	AGG	6	0.5709	AACGTTTGATGACAGACAGA	3	ASNS	0.00322629	0.00299594	0.00100892	0	0	0	0	0.00155193	0.00118561	0	0	0	0
440	ASNS	NM_001673.4	NC_000007.14	97864339	antisense	CTCCATATGTATCTCTACCC	CTGACTCCATATGTATCTCTACCCAGGAAC	AGG	4	0.6486	CTCCATATGTATCTCTACCC	0	ASNS	0	0.00149797	0	0	0	0	0	0	0	0	0	0	0
440	ASNS	NM_001673.4	NC_000007.14	97858297	antisense	TTCTAGCAGCCAGTAAATCG	ACCTTTCTAGCAGCCAGTAAATCGGGGCTG	GGG	7	0.6416	TTCTAGCAGCCAGTAAATCG	0	ASNS	0	0.00149797	0.00201784	0.00204746	0	0.00210152	0.00124222	0	0	0	0	0	0
443	ASPA	NM_001128085.1	NC_000017.11	3481730	sense	ACAACACCACCTCTAACATG	CTTCACAACACCACCTCTAACATGGGGTGC	GGG	3	0.7078	ACAACACCACCTCTAACATG	0	ASPA	0	0	0	0	0.00329464	0.00105076	0.00248444	0.00465578	0.00118561	0.00096043	0.00597773	0.00233702	0.0014748
443	ASPA	NM_001128085.1	NC_000017.11	3476256	sense	GAGTATTTCTGGTTAAGCAT	ACCGGAGTATTTCTGGTTAAGCATTGGCTA	TGG	2	0.5475	GAGTATTTCTGGTTAAGCAT	3	ASPA	0.00322629	0.00149797	0	0	0.00109821	0.00105076	0	0.00155193	0	0	0	0	0
443	ASPA	NM_001128085.1	NC_000017.11	3481637	sense	ATTTGCCATATGAAGTGAGA	GAAGATTTGCCATATGAAGTGAGAAGGGCT	AGG	3	0.5792	ATTTGCCATATGAAGTGAGA	1	ASPA	0.00107543	0.00599188	0.00302676	0	0.00109821	0	0	0.00155193	0	0	0	0	0
443	ASPA	NM_001128085.1	NC_000017.11	3489236	antisense	GAGGACCAACTTCTATACCT	GGCTGAGGACCAACTTCTATACCTAGGTAC	AGG	5	0.6754	GAGGACCAACTTCTATACCT	1	ASPA	0.00107543	0	0	0	0	0	0	0	0	0	0	0	0
444	ASPH	NM_004318.3	NC_000008.11	61644615	sense	AACCGAGCATAGTTACCACG	CAGAAACCGAGCATAGTTACCACGTGGAAG	TGG	7	0.7402	AACCGAGCATAGTTACCACG	1	ASPH	0.00107543	0.00149797	0.00100892	0	0.00109821	0.00105076	0.00248444	0	0	0.00192086	0	0	0.0014748
444	ASPH	NM_004318.3	NC_000008.11	61562799	antisense	TCAAGAGGTATCCCACGCCA	CCTATCAAGAGGTATCCCACGCCAAGGTCA	AGG	18	0.6459	TCAAGAGGTATCCCACGCCA	4	ASPH	0.00430172	0.00449391	0.00403568	0.00614238	0	0.00315229	0	0	0	0	0.00149443	0.00116851	0
444	ASPH	NM_004318.3	NC_000008.11	61567275	sense	AGAAGTAATGAGGTGCTACG	GAGGAGAAGTAATGAGGTGCTACGTGGAGC	TGG	17	0.697	AGAAGTAATGAGGTGCTACG	2	ASPH	0.00215086	0.00449391	0.00504459	0.00204746	0.00109821	0	0	0.00155193	0	0.00096043	0	0.00233702	0
444	ASPH	NM_004318.3	NC_000008.11	61637987	antisense	TCTACAGGATTATCCTCAGG	ATCTTCTACAGGATTATCCTCAGGGGGAGC	GGG	12	0.6794	TCTACAGGATTATCCTCAGG	1	ASPH	0.00107543	0.00149797	0.00100892	0	0.00109821	0.00105076	0	0	0.00118561	0	0	0	0
445	ASS1	NM_054012.3	NC_000009.12	130471511	sense	TGGAATCCTGGAGAACCCCA	AGGCTGGAATCCTGGAGAACCCCAAGGTAA	AGG	8	0.6936	TGGAATCCTGGAGAACCCCA	1	ASS1	0.00107543	0.00149797	0.00100892	0	0.00109821	0	0	0.00310385	0	0.00096043	0.00149443	0	0
445	ASS1	NM_054012.3	NC_000009.12	130452292	sense	ACACCTCGTGCATCCTCGTG	CTGGACACCTCGTGCATCCTCGTGTGGCTG	TGG	2	0.6117	ACACCTCGTGCATCCTCGTG	5	ASS1	0.00537715	0.00299594	0.00100892	0.00409492	0	0.00420305	0.00248444	0.00155193	0.00118561	0.00096043	0	0	0
445	ASS1	NM_054012.3	NC_000009.12	130466795	sense	TGACCTGATGGAGTACGCAA	GCAATGACCTGATGGAGTACGCAAAGGTAT	AGG	6	0.6673	TGACCTGATGGAGTACGCAA	4	ASS1	0.00430172	0.00149797	0.00201784	0	0	0	0	0	0	0	0	0	0
445	ASS1	NM_054012.3	NC_000009.12	130464160	antisense	ACATCCTACCTTTATCTGGG	AGCCACATCCTACCTTTATCTGGGGGGCCA	GGG	5	0.7067	ACATCCTACCTTTATCTGGG	2	ASS1	0.00215086	0.00299594	0	0.00409492	0	0	0	0	0	0	0	0	0
460	ASTN1	NM_004319.2	NC_000001.11	177024657	antisense	TGACGTGAGAGGAGCACACG	CAGTTGACGTGAGAGGAGCACACGAGGCCA	AGG	6	0.6585	TGACGTGAGAGGAGCACACG	4	ASTN1	0.00430172	0.00299594	0.00302676	0.00409492	0.00658928	0.00525381	0.01118	0.0186231	0.0130417	0.0124856	0.010461	0.0163592	0.0117984
460	ASTN1	NM_004319.2	NC_000001.11	177032478	sense	AGGGCTGCAATGAAAAGTCG	CTGCAGGGCTGCAATGAAAAGTCGGGGATG	GGG	3	0.6861	AGGGCTGCAATGAAAAGTCG	2	ASTN1	0.00215086	0.00149797	0.00100892	0.00204746	0.00219643	0.00210152	0	0	0.00118561	0	0.00298887	0	0
460	ASTN1	NM_004319.2	NC_000001.11	176965214	sense	CCTTACACAATATTTCAGCG	ATGGCCTTACACAATATTTCAGCGAGGCTT	AGG	9	0.7102	CCTTACACAATATTTCAGCG	2	ASTN1	0.00215086	0	0.00100892	0	0	0.00105076	0	0	0	0	0	0	0
460	ASTN1	NM_004319.2	NC_000001.11	177032793	sense	TGATGATCCTGTATACTCGC	CTGGTGATGATCCTGTATACTCGCCGGCGC	CGG	3	0.6694	TGATGATCCTGTATACTCGC	1	ASTN1	0.00107543	0.00449391	0.00201784	0	0	0	0	0	0	0	0	0	0
462	SERPINC1	NM_000488.3	NC_000001.11	173909825	sense	CAAGTTCCGTTATCGGCGCG	AAGGCAAGTTCCGTTATCGGCGCGTGGCTG	TGG	5	0.6012	CAAGTTCCGTTATCGGCGCG	0	SERPINC1	0	0	0	0	0.00219643	0.00105076	0.00372666	0.00775964	0.00237121	0.00192086	0.0044833	0.00350553	0.00737398
462	SERPINC1	NM_000488.3	NC_000001.11	173914729	antisense	CAGTTCCCAGACACGCCGGT	TGGACAGTTCCCAGACACGCCGGTTGGTGG	TGG	2	0.6331	CAGTTCCCAGACACGCCGGT	0	SERPINC1	0	0.00149797	0.00100892	0	0.00329464	0	0.00124222	0.00310385	0.00237121	0.00192086	0.00149443	0.00116851	0.0014748
462	SERPINC1	NM_000488.3	NC_000001.11	173914805	antisense	GGGGAGCGGTAAATGCACAT	CTCCGGGGAGCGGTAAATGCACATGGGATT	GGG	2	0.7237	GGGGAGCGGTAAATGCACAT	0	SERPINC1	0	0	0.00201784	0	0	0	0	0	0	0.00096043	0	0	0
462	SERPINC1	NM_000488.3	NC_000001.11	173910819	antisense	GGCTTCCGAGGGAATGACAT	TGATGGCTTCCGAGGGAATGACATCGGTGA	CGG	4	0.6448	GGCTTCCGAGGGAATGACAT	0	SERPINC1	0	0	0	0	0	0	0	0	0	0	0	0	0
463	ZFHX3	NM_006885.3	NC_000016.10	72959248	sense	CCGTTCGTTTGTGACCCACG	ACGTCCGTTCGTTTGTGACCCACGCGGTGC	CGG	2	0.7555	CCGTTCGTTTGTGACCCACG	1	ZFHX3	0.00107543	0	0	0.00204746	0	0.00105076	0	0.00465578	0.00118561	0	0	0	0.0014748
463	ZFHX3	NM_006885.3	NC_000016.10	72957963	antisense	AGTAGTTACACACCTCGCAG	GTGGAGTAGTTACACACCTCGCAGCGGAAA	CGG	2	0.733	AGTAGTTACACACCTCGCAG	0	ZFHX3	0	0	0.00100892	0.00614238	0.00219643	0	0	0	0	0	0.00149443	0	0
463	ZFHX3	NM_006885.3	NC_000016.10	72950825	sense	CGTCTGCAACAAGTTCACGA	GCGCCGTCTGCAACAAGTTCACGACGGACA	CGG	3	0.7788	CGTCTGCAACAAGTTCACGA	0	ZFHX3	0	0	0	0	0	0	0	0	0	0	0	0	0
463	ZFHX3	NM_006885.3	NC_000016.10	72958543	antisense	GAGCACGTTAGGCATTAAGG	TCTGGAGCACGTTAGGCATTAAGGGGGAGT	GGG	2	0.7326	GAGCACGTTAGGCATTAAGG	0	ZFHX3	0	0.00149797	0.00100892	0	0	0	0	0	0	0	0	0.00116851	0
466	ATF1	NM_005171.4	NC_000012.12	50814025	antisense	CAACTGTAAGGCTCCATTTG	TTGCCAACTGTAAGGCTCCATTTGGGGCAA	GGG	5	0.611	CAACTGTAAGGCTCCATTTG	0	ATF1	0	0	0.00201784	0.00204746	0.00109821	0.00420305	0	0	0	0	0.00149443	0	0
466	ATF1	NM_005171.4	NC_000012.12	50814148	antisense	AAGTATCTGCTGTCCATCAG	GCACAAGTATCTGCTGTCCATCAGAGGTCT	AGG	5	0.6141	AAGTATCTGCTGTCCATCAG	1	ATF1	0.00107543	0	0.00100892	0.00204746	0.00109821	0.00105076	0	0.00155193	0	0	0	0	0
466	ATF1	NM_005171.4	NC_000012.12	50809489	sense	TTATCTTCTGAAGATACACG	AGACTTATCTTCTGAAGATACACGGGGCAG	GGG	4	0.7716	TTATCTTCTGAAGATACACG	1	ATF1	0.00107543	0.00149797	0.00100892	0	0	0	0	0	0	0	0	0	0
466	ATF1	NM_005171.4	NC_000012.12	50795982	antisense	GCGCCGTGCTAGGATCCCGT	ATGGGCGCCGTGCTAGGATCCCGTGGGCTT	GGG	3	0.634	GCGCCGTGCTAGGATCCCGT	0	ATF1	0	0	0.00100892	0	0.00109821	0	0	0	0	0	0	0	0
467	ATF3	NM_001674.3	NC_000001.11	212615236	sense	TGTCAGCGACAGACCCCTCG	TCACTGTCAGCGACAGACCCCTCGGGGTGT	GGG	2	0.6858	TGTCAGCGACAGACCCCTCG	4	ATF3	0.00430172	0	0.00201784	0.00204746	0.00549107	0.00630457	0.00745332	0.00620771	0.00948485	0.00864387	0.010461	0.00817958	0.00442439
467	ATF3	NM_001674.3	NC_000001.11	212615100	antisense	TCAAACACCAGTGACCCAGG	ATCCTCAAACACCAGTGACCCAGGAGGGGA	AGG	2	0.7435	TCAAACACCAGTGACCCAGG	0	ATF3	0	0	0	0.00204746	0.00219643	0	0	0	0	0	0	0	0.0014748
467	ATF3	NM_001674.3	NC_000001.11	212615192	antisense	CCAGCGCAGAGGACATCCGG	GATTCCAGCGCAGAGGACATCCGGTGGCAG	TGG	2	0.6862	CCAGCGCAGAGGACATCCGG	1	ATF3	0.00107543	0.00149797	0	0.00204746	0	0	0.00124222	0	0.00118561	0	0	0	0
467	ATF3	NM_001674.3	NC_000001.11	212615059	antisense	GGCAGAAGCACTCACTTCCG	CGATGGCAGAAGCACTCACTTCCGAGGCAG	AGG	2	0.63	GGCAGAAGCACTCACTTCCG	1	ATF3	0.00107543	0.00149797	0	0.00409492	0	0.00315229	0	0.00155193	0	0	0	0	0
468	ATF4	NM_001675.4	NC_000022.11	39521890	sense	AGATGACCTTCTGACCACGT	TGCCAGATGACCTTCTGACCACGTTGGATG	TGG	2	0.7321	AGATGACCTTCTGACCACGT	1	ATF4	0.00107543	0	0	0	0	0.00105076	0	0	0	0	0.00149443	0	0.0014748
468	ATF4	NM_001675.4	NC_000022.11	39521667	sense	AGTCCCTCCAACAACAGCAA	GGTCAGTCCCTCCAACAACAGCAAGGGTGA	GGG	1	0.6659	AGTCCCTCCAACAACAGCAA	0	ATF4	0	0.00149797	0	0.00204746	0	0	0	0	0	0.00096043	0	0	0
468	ATF4	NM_001675.4	NC_000022.11	39521953	sense	TAATAAGCAGCCCCCCCAGA	AGACTAATAAGCAGCCCCCCCAGACGGTGA	CGG	2	0.6324	TAATAAGCAGCCCCCCCAGA	1	ATF4	0.00107543	0	0	0	0	0	0	0.00155193	0	0	0	0.00116851	0
468	ATF4	NM_001675.4	NC_000022.11	39521558	sense	TCTCTTAGATGATTACCTGG	TAGGTCTCTTAGATGATTACCTGGAGGTGG	AGG	1	0.7113	TCTCTTAGATGATTACCTGG	0	ATF4	0	0	0	0	0	0	0	0	0	0	0	0	0
471	ATIC	NM_004044.6	NC_000002.12	215326027	antisense	ACACCACTGTCACTCGAGCG	TCACACACCACTGTCACTCGAGCGTGGTTT	TGG	6	0.6767	ACACCACTGTCACTCGAGCG	2	ATIC	0.00215086	0.00299594	0.00201784	0	0.00219643	0.00105076	0.00372666	0.00155193	0	0.00288129	0	0.00116851	0.00294959
471	ATIC	NM_004044.6	NC_000002.12	215334967	antisense	AGTTGGTACATCACAAACAT	TTGCAGTTGGTACATCACAAACATCGGACA	CGG	10	0.6674	AGTTGGTACATCACAAACAT	1	ATIC	0.00107543	0	0	0	0.00109821	0	0	0	0	0	0	0	0
471	ATIC	NM_004044.6	NC_000002.12	215312581	sense	TGAATCTGGTCGCTTCCGGA	GGTTTGAATCTGGTCGCTTCCGGAGGGACT	GGG	2	0.5778	TGAATCTGGTCGCTTCCGGA	1	ATIC	0.00107543	0.00149797	0.00100892	0	0	0	0	0	0	0	0	0	0
471	ATIC	NM_004044.6	NC_000002.12	215332400	antisense	GCACAAGTTTATAAATCCAG	CATCGCACAAGTTTATAAATCCAGGGGCTC	GGG	8	0.6961	GCACAAGTTTATAAATCCAG	0	ATIC	0	0.00149797	0	0	0	0	0	0	0	0	0	0	0
472	ATM	NM_000051.3	NC_000011.10	108244114	sense	CCAAGGCTATTCAGTGTGCG	TTTTCCAAGGCTATTCAGTGTGCGAGGTAA	AGG	6	0.6462	CCAAGGCTATTCAGTGTGCG	1	ATM	0.00107543	0	0.00201784	0.00409492	0.00658928	0.0084061	0.01118	0.0155193	0.0154129	0.0153669	0.0149443	0.0128536	0.0103236
472	ATM	NM_000051.3	NC_000011.10	108250808	sense	TCTACCCCAACAGCGACATG	AGCTTCTACCCCAACAGCGACATGGGGAAC	GGG	10	0.6994	TCTACCCCAACAGCGACATG	0	ATM	0	0.00449391	0.00605351	0.00204746	0.00109821	0.00735534	0.00993776	0.00310385	0.00592803	0.00480215	0.00597773	0.00584255	0.0014748
472	ATM	NM_000051.3	NC_000011.10	108272828	sense	TCATCACCAAGTTCGCATGT	ACAATCATCACCAAGTTCGCATGTTGGCTG	TGG	22	0.6225	TCATCACCAAGTTCGCATGT	1	ATM	0.00107543	0	0.00201784	0.00614238	0.00219643	0	0.00124222	0.00155193	0	0.00096043	0	0	0.0014748
472	ATM	NM_000051.3	NC_000011.10	108299870	sense	GACCTACCTGAATAACACAC	TGCTGACCTACCTGAATAACACACTGGTAG	TGG	34	0.6923	GACCTACCTGAATAACACAC	1	ATM	0.00107543	0	0	0	0	0	0	0	0	0	0	0	0
473	RERE	NM_012102.3	NC_000001.11	8495095	antisense	CAGAGTGGTGTCATCCCGAG	CATTCAGAGTGGTGTCATCCCGAGAGGCTG	AGG	11	0.6857	CAGAGTGGTGTCATCCCGAG	1	RERE	0.00107543	0	0.00100892	0.00204746	0.00109821	0.00420305	0.00869554	0.00155193	0.00474243	0.00672301	0.00149443	0.00350553	0.00294959
473	RERE	NM_012102.3	NC_000001.11	8541260	sense	TAGAGAGTTTAAAGCCCGAG	CTGCTAGAGAGTTTAAAGCCCGAGTGGATT	TGG	8	0.7193	TAGAGAGTTTAAAGCCCGAG	1	RERE	0.00107543	0	0	0.00204746	0	0.00105076	0	0	0	0	0	0	0.0014748
473	RERE	NM_012102.3	NC_000001.11	8624361	sense	GTGTGTATATCGAGAGTCGG	GACTGTGTGTATATCGAGAGTCGGAGGCCA	AGG	4	0.6779	GTGTGTATATCGAGAGTCGG	0	RERE	0	0	0	0	0.00109821	0	0.00124222	0	0	0.00096043	0.00149443	0.00233702	0
473	RERE	NM_012102.3	NC_000001.11	8362831	sense	CAGATGTCGACACTACGCAG	TGGGCAGATGTCGACACTACGCAGTGGTCG	TGG	17	0.7787	CAGATGTCGACACTACGCAG	0	RERE	0	0.00299594	0.00100892	0	0.00219643	0	0	0	0	0	0	0	0
474	ATOH1	NM_005172.1	NC_000004.12	93829041	antisense	CTCGCCTGCAAAGTTGCAGG	CTCTCTCGCCTGCAAAGTTGCAGGTGGCTG	TGG	1	0.5969	CTCGCCTGCAAAGTTGCAGG	0	ATOH1	0	0.00149797	0.00100892	0	0.00439285	0	0.00124222	0	0.00237121	0	0.00298887	0	0
474	ATOH1	NM_005172.1	NC_000004.12	93829580	sense	GAGCTGCTACAAACGCCCAG	GTCCGAGCTGCTACAAACGCCCAGCGGAGG	CGG	1	0.7256	GAGCTGCTACAAACGCCCAG	5	ATOH1	0.00537715	0	0.00403568	0	0.00109821	0	0	0	0	0.00096043	0	0.00116851	0
474	ATOH1	NM_005172.1	NC_000004.12	93829324	sense	GCTGTGCAAGCTGAAAGGCG	AACAGCTGTGCAAGCTGAAAGGCGGGGTGG	GGG	1	0.6742	GCTGTGCAAGCTGAAAGGCG	0	ATOH1	0	0	0.00201784	0	0	0	0	0	0	0.00096043	0	0	0
474	ATOH1	NM_005172.1	NC_000004.12	93829162	antisense	GGAATGTAGCAAATACTGGG	CCGGGGAATGTAGCAAATACTGGGCGGCGC	CGG	1	0.7654	GGAATGTAGCAAATACTGGG	1	ATOH1	0.00107543	0.00149797	0.00302676	0	0	0	0	0.00310385	0	0	0	0	0
475	ATOX1	NM_004045.3	NC_000005.10	151751754	sense	TTCTCTGTGGACATGACCTG	CGAGTTCTCTGTGGACATGACCTGTGGAGG	TGG	2	0.6009	TTCTCTGTGGACATGACCTG	1	ATOX1	0.00107543	0.00149797	0	0	0.00658928	0	0	0.00155193	0.00592803	0.00288129	0.00298887	0.00467404	0.00294959
475	ATOX1	NM_004045.3	NC_000005.10	151746421	antisense	TCAATGCAGACCTTCTTGTT	AGATTCAATGCAGACCTTCTTGTTGGGCAG	GGG	3	0.498	TCAATGCAGACCTTCTTGTT	4	ATOX1	0.00430172	0	0.00302676	0.00409492	0.00219643	0.00315229	0.00248444	0.00155193	0.00237121	0.00192086	0	0.00116851	0.0014748
475	ATOX1	NM_004045.3	NC_000005.10	151751767	sense	TCAGAAGCACGAGTTCTCTG	TGTTTCAGAAGCACGAGTTCTCTGTGGACA	TGG	2	0.6778	TCAGAAGCACGAGTTCTCTG	0	ATOX1	0	0	0.00201784	0	0.00109821	0.00105076	0.00124222	0	0	0	0	0	0
475	ATOX1	NM_004045.3	NC_000005.10	151751712	sense	TCTCGGGTCCTCAATAAGCT	TGTCTCTCGGGTCCTCAATAAGCTTGGAGG	TGG	2	0.5204	TCTCGGGTCCTCAATAAGCT	0	ATOX1	0	0	0	0	0	0	0	0	0	0	0	0	0
476	ATP1A1	NM_000701.7	NC_000001.11	116387357	antisense	ATCCATTCAGGAGTAGTGGG	CTTGATCCATTCAGGAGTAGTGGGAGGGGG	AGG	4	0.599	ATCCATTCAGGAGTAGTGGG	4	ATP1A1	0.00430172	0.00149797	0.00201784	0.00409492	0.00219643	0.00315229	0.00372666	0.00310385	0.00474243	0.00192086	0.00149443	0.00116851	0.00442439
476	ATP1A1	NM_000701.7	NC_000001.11	116389466	sense	TGGTATTGTTGTCTACACTG	CACGTGGTATTGTTGTCTACACTGGGGATC	GGG	8	0.7794	TGGTATTGTTGTCTACACTG	0	ATP1A1	0	0.00149797	0.00100892	0	0	0	0.00124222	0	0.00118561	0.00096043	0.00149443	0.00116851	0.00294959
476	ATP1A1	NM_000701.7	NC_000001.11	116389703	antisense	CCTGCCTCTTACCGTGACAG	ATCACCTGCCTCTTACCGTGACAGTGGCCA	TGG	8	0.6612	CCTGCCTCTTACCGTGACAG	1	ATP1A1	0.00107543	0	0.00100892	0	0.00109821	0.00420305	0	0.00310385	0	0.00096043	0	0.00116851	0
476	ATP1A1	NM_000701.7	NC_000001.11	116388162	antisense	GCAACCAGTTATGATTACAA	AGAAGCAACCAGTTATGATTACAACGGCTG	CGG	5	0.74	GCAACCAGTTATGATTACAA	1	ATP1A1	0.00107543	0	0	0	0	0	0	0	0	0	0	0	0
477	ATP1A2	NM_000702.3	NC_000001.11	160127607	antisense	CTGAGGCGAGAGTAGCTATG	AGGCCTGAGGCGAGAGTAGCTATGCGGCCC	CGG	8	0.7187	CTGAGGCGAGAGTAGCTATG	1	ATP1A2	0.00107543	0.00299594	0.00201784	0.00409492	0.00329464	0.00630457	0.00124222	0.00310385	0.00237121	0.00384172	0.00298887	0.00233702	0.00294959
477	ATP1A2	NM_000702.3	NC_000001.11	160124406	antisense	CATGAGAAGAGATGATCCGG	CAGCCATGAGAAGAGATGATCCGGAGGTCA	AGG	6	0.6946	CATGAGAAGAGATGATCCGG	2	ATP1A2	0.00215086	0.00299594	0.00201784	0.00204746	0.00219643	0.00105076	0.00124222	0.00155193	0	0.00096043	0	0	0.0014748
477	ATP1A2	NM_000702.3	NC_000001.11	160130476	sense	TCGGGGCTTCAAATTCGACA	TTCCTCGGGGCTTCAAATTCGACACGGATG	CGG	13	0.698	TCGGGGCTTCAAATTCGACA	0	ATP1A2	0	0.00149797	0.00201784	0.00204746	0	0	0	0	0	0	0	0	0.0014748
477	ATP1A2	NM_000702.3	NC_000001.11	160128821	sense	GTTCGACAACCAAATCCATG	TGTGGTTCGACAACCAAATCCATGAGGCTG	AGG	9	0.7417	GTTCGACAACCAAATCCATG	1	ATP1A2	0.00107543	0.00149797	0.00201784	0	0.00109821	0.00210152	0.00124222	0	0	0	0	0	0
478	ATP1A3	NM_001256214.1	NC_000019.10	41987946	antisense	CACTCACGTTGTCACCAGAG	CAGGCACTCACGTTGTCACCAGAGGGGTCG	GGG	4	0.7031	CACTCACGTTGTCACCAGAG	1	ATP1A3	0.00107543	0	0	0	0.00219643	0	0	0	0	0	0	0	0.0014748
478	ATP1A3	NM_001256214.1	NC_000019.10	41978783	sense	GCTCTCCATCCATGAGACCG	CCCAGCTCTCCATCCATGAGACCGAGGACC	AGG	12	0.7007	GCTCTCCATCCATGAGACCG	2	ATP1A3	0.00215086	0	0.00100892	0	0	0	0	0.00155193	0.00355682	0.00096043	0	0	0
478	ATP1A3	NM_001256214.1	NC_000019.10	41985408	antisense	CTCGGATTCGCCAGTCAGGG	GGGGCTCGGATTCGCCAGTCAGGGAGGAGT	AGG	7	0.6424	CTCGGATTCGCCAGTCAGGG	1	ATP1A3	0.00107543	0	0.00100892	0	0	0	0	0.00155193	0	0.00096043	0	0	0
478	ATP1A3	NM_001256214.1	NC_000019.10	41981973	antisense	ACATGTGGGCGACTGTCATG	AACCACATGTGGGCGACTGTCATGCGGTTC	CGG	9	0.6607	ACATGTGGGCGACTGTCATG	1	ATP1A3	0.00107543	0	0.00100892	0.00204746	0.00109821	0	0	0	0	0	0	0	0
479	ATP12A	NM_001676.5	NC_000013.11	24698764	sense	CACCATCATGATCAACGGCG	GCAGCACCATCATGATCAACGGCGAGGAGC	AGG	12	0.6975	CACCATCATGATCAACGGCG	4	ATP12A	0.00430172	0.00449391	0.00504459	0.00818984	0.00439285	0.00315229	0.00248444	0.00465578	0	0.00192086	0.0044833	0.00350553	0.00737398
479	ATP12A	NM_001676.5	NC_000013.11	24690649	antisense	TGGGTAAACTCAGAGGAGCG	TTCATGGGTAAACTCAGAGGAGCGGGGCTG	GGG	7	0.6903	TGGGTAAACTCAGAGGAGCG	1	ATP12A	0.00107543	0.00748985	0	0.00204746	0.00109821	0.00105076	0.00248444	0	0.00474243	0.00192086	0	0.00350553	0.0014748
479	ATP12A	NM_001676.5	NC_000013.11	24702050	sense	ACATCGCCTCAACATTGCTG	TTGCACATCGCCTCAACATTGCTGTGGAGC	TGG	14	0.6898	ACATCGCCTCAACATTGCTG	5	ATP12A	0.00537715	0.00299594	0.00201784	0.00614238	0.00109821	0.00315229	0.00124222	0.00310385	0	0.00192086	0.00149443	0.00116851	0
479	ATP12A	NM_001676.5	NC_000013.11	24692454	sense	GTCGCTGACAGCAAAACGGA	CCCTGTCGCTGACAGCAAAACGGATGGCCA	TGG	9	0.5964	GTCGCTGACAGCAAAACGGA	2	ATP12A	0.00215086	0.00299594	0	0	0	0	0.00124222	0	0	0	0	0	0
480	ATP1A4	NM_144699.3	NC_000001.11	160171314	sense	TGATGAAGGGTGCTCCGGAG	CTGATGATGAAGGGTGCTCCGGAGAGGATC	AGG	11	0.6406	TGATGAAGGGTGCTCCGGAG	2	ATP1A4	0.00215086	0.00299594	0	0	0	0	0.00496888	0.00155193	0.00237121	0.00096043	0.0044833	0.00233702	0.00737398
480	ATP1A4	NM_144699.3	NC_000001.11	160156070	sense	GAGCATCGTACTGTCCGTCG	ACCTGAGCATCGTACTGTCCGTCGTGGTCA	TGG	4	0.6998	GAGCATCGTACTGTCCGTCG	3	ATP1A4	0.00322629	0.00449391	0.00201784	0.00818984	0.00988392	0.0084061	0.00496888	0	0.00592803	0.00480215	0.00298887	0.00467404	0.00589918
480	ATP1A4	NM_144699.3	NC_000001.11	160164219	antisense	CGCCAGGCCTGACGTCAGGG	CAACCGCCAGGCCTGACGTCAGGGAGGCAA	AGG	7	0.6642	CGCCAGGCCTGACGTCAGGG	1	ATP1A4	0.00107543	0.00149797	0.00908027	0.00409492	0.00219643	0.00735534	0.00496888	0.00931156	0.00355682	0.00192086	0.0044833	0.00116851	0.00442439
480	ATP1A4	NM_144699.3	NC_000001.11	160155083	sense	AAGGAAATCCTGACTCGAGG	GGCAAAGGAAATCCTGACTCGAGGTGGACC	TGG	3	0.6168	AAGGAAATCCTGACTCGAGG	0	ATP1A4	0	0.00149797	0.00302676	0	0.00109821	0.00105076	0	0	0	0.00192086	0	0	0.0014748
481	ATP1B1	NM_001677.3	NC_000001.11	169127246	sense	CCCAGTGAACCGAAAGAACG	TGTGCCCAGTGAACCGAAAGAACGAGGAGA	AGG	4	0.6083	CCCAGTGAACCGAAAGAACG	2	ATP1B1	0.00215086	0.00149797	0.00302676	0	0.00219643	0.00210152	0.00372666	0.00155193	0.00355682	0.00096043	0.00149443	0.00233702	0.00294959
481	ATP1B1	NM_001677.3	NC_000001.11	169130016	antisense	TCCAAGGACTCATTCTTGGG	AGTCTCCAAGGACTCATTCTTGGGAGGCTA	AGG	5	0.6478	TCCAAGGACTCATTCTTGGG	4	ATP1B1	0.00430172	0.00299594	0.00504459	0	0	0.00105076	0	0	0	0.00288129	0.00149443	0	0.0014748
481	ATP1B1	NM_001677.3	NC_000001.11	169111457	antisense	TGTGGGCTTAAATTCACTGA	GATATGTGGGCTTAAATTCACTGATGGTGA	TGG	2	0.6371	TGTGGGCTTAAATTCACTGA	2	ATP1B1	0.00215086	0.00149797	0	0.00818984	0	0.00105076	0	0.00310385	0	0.00192086	0.00149443	0.00233702	0.0014748
481	ATP1B1	NM_001677.3	NC_000001.11	169124929	antisense	CTTGGGATCATTAGGACGAA	AGCTCTTGGGATCATTAGGACGAAAGGAAA	AGG	3	0.59	CTTGGGATCATTAGGACGAA	2	ATP1B1	0.00215086	0.00599188	0.00100892	0.00204746	0.00109821	0	0.00248444	0.00155193	0.00355682	0	0.00597773	0	0
482	ATP1B2	NM_001678.4	NC_000017.11	7654208	antisense	AGTGCTGTAACCATAGTGGG	GCCCAGTGCTGTAACCATAGTGGGTGGAGT	TGG	4	0.6714	AGTGCTGTAACCATAGTGGG	2	ATP1B2	0.00215086	0.00299594	0.00100892	0.00409492	0.00439285	0.00525381	0.00993776	0.00155193	0.00474243	0.00576258	0.00149443	0.00233702	0.00442439
482	ATP1B2	NM_001678.4	NC_000017.11	7654098	antisense	GTTCGTAATAGCGTCCAGGG	GGCTGTTCGTAATAGCGTCCAGGGCGGCAG	CGG	4	0.735	GTTCGTAATAGCGTCCAGGG	0	ATP1B2	0	0	0	0.00204746	0.00109821	0.00315229	0.00248444	0	0.00118561	0.00384172	0	0.00350553	0.0014748
482	ATP1B2	NM_001678.4	NC_000017.11	7651588	sense	AGGAGTTCGTGTGGAACCCG	TGGAAGGAGTTCGTGTGGAACCCGAGGACG	AGG	1	0.6304	AGGAGTTCGTGTGGAACCCG	2	ATP1B2	0.00215086	0	0.00403568	0	0.00109821	0.00210152	0.00124222	0	0.00118561	0.00192086	0	0.00233702	0
482	ATP1B2	NM_001678.4	NC_000017.11	7653399	antisense	TGAGGAACCCATAAAAAACG	GCGGTGAGGAACCCATAAAAAACGAGGTAG	AGG	2	0.739	TGAGGAACCCATAAAAAACG	1	ATP1B2	0.00107543	0	0	0	0.00109821	0	0	0	0	0	0	0	0
483	ATP1B3	NM_001679.2	NC_000003.12	141903710	sense	GCTTCAGACTCTCAACGATG	TTATGCTTCAGACTCTCAACGATGAGGTTC	AGG	2	0.6811	GCTTCAGACTCTCAACGATG	2	ATP1B3	0.00215086	0	0.00100892	0	0	0	0	0.00155193	0.00118561	0	0	0.00233702	0.00442439
483	ATP1B3	NM_001679.2	NC_000003.12	141907200	antisense	ACTGAATGTATATTCCAATG	ACCTACTGAATGTATATTCCAATGCGGTCA	CGG	3	0.7554	ACTGAATGTATATTCCAATG	0	ATP1B3	0	0.00449391	0	0	0.00109821	0.00315229	0.00124222	0.00310385	0.00118561	0.00576258	0	0.00350553	0.00294959
483	ATP1B3	NM_001679.2	NC_000003.12	141876886	sense	CGACCACCGGAGAATTCCTG	AACCCGACCACCGGAGAATTCCTGGGGCGC	GGG	1	0.6659	CGACCACCGGAGAATTCCTG	2	ATP1B3	0.00215086	0.00299594	0.00201784	0.00204746	0.00219643	0	0	0	0	0	0	0	0
483	ATP1B3	NM_001679.2	NC_000003.12	141903645	antisense	CCAGGAACCCATAAAAAACT	GCAGCCAGGAACCCATAAAAAACTAGGTAG	AGG	2	0.5044	CCAGGAACCCATAAAAAACT	0	ATP1B3	0	0	0.00201784	0.00204746	0	0	0	0	0	0	0	0	0
486	FXYD2	NM_001680.4	NC_000011.10	117822428	sense	CTGGACTGGCCTTCATCGTG	TTCGCTGGACTGGCCTTCATCGTGGGGCTC	GGG	3	0.5535	CTGGACTGGCCTTCATCGTG	3	FXYD2	0.00322629	0	0.00100892	0	0.00878571	0.00630457	0.01118	0.0124154	0.00948485	0.0249712	0.0209221	0.0222017	0.0427691
486	FXYD2	NM_001680.4	NC_000011.10	117822463	sense	CTATGAGACCGTTCGCAATG	GAGACTATGAGACCGTTCGCAATGGGGGCC	GGG	3	0.7356	CTATGAGACCGTTCGCAATG	0	FXYD2	0	0.00299594	0	0.00204746	0	0.00105076	0	0.00465578	0.00237121	0.00288129	0.00149443	0.00467404	0.0014748
486	FXYD2	NM_001680.4	NC_000011.10	117824659	sense	ACTGGGTTGTCGATGGACGG	AATGACTGGGTTGTCGATGGACGGTGGTGA	TGG	1	0.7379	ACTGGGTTGTCGATGGACGG	1	FXYD2	0.00107543	0	0.00201784	0	0.00109821	0.00420305	0.00248444	0	0.00474243	0.00288129	0.00298887	0.00350553	0
486	FXYD2	NM_001680.4	NC_000011.10	117822686	antisense	CCAGGCTTACCATAGTAGAA	GGGCCCAGGCTTACCATAGTAGAACGGGTC	CGG	2	0.6268	CCAGGCTTACCATAGTAGAA	0	FXYD2	0	0	0	0	0	0	0	0	0.00118561	0	0.00149443	0	0
487	ATP2A1	NM_004320.4	NC_000016.10	28898243	antisense	GCGGTCGATGACGCCCTCAG	TACAGCGGTCGATGACGCCCTCAGGGGCAC	GGG	14	0.7583	GCGGTCGATGACGCCCTCAG	0	ATP2A1	0	0	0.00201784	0	0	0.00210152	0.00248444	0	0.00237121	0	0.00149443	0	0.00589918
487	ATP2A1	NM_004320.4	NC_000016.10	28894859	antisense	GGTGGTGAGTGCTGTCTCGG	CCAGGGTGGTGAGTGCTGTCTCGGTGGCCT	TGG	12	0.6469	GGTGGTGAGTGCTGTCTCGG	1	ATP2A1	0.00107543	0	0.00403568	0	0.00329464	0.00525381	0.00124222	0.00155193	0.00237121	0	0.00298887	0	0.0014748
487	ATP2A1	NM_004320.4	NC_000016.10	28887646	sense	TTCAACGACCCCGTCCATGG	CCACTTCAACGACCCCGTCCATGGGGGCTC	GGG	8	0.7202	TTCAACGACCCCGTCCATGG	2	ATP2A1	0.00215086	0	0	0.00204746	0.00109821	0.00105076	0	0	0	0	0.00149443	0	0
487	ATP2A1	NM_004320.4	NC_000016.10	28900664	antisense	TCACCCGGATCCCGGCGTCA	ATGATCACCCGGATCCCGGCGTCACGGCAC	CGG	15	0.6556	TCACCCGGATCCCGGCGTCA	2	ATP2A1	0.00215086	0	0	0.00204746	0.00109821	0.00315229	0.00124222	0.00155193	0.00237121	0	0	0.00233702	0
488	ATP2A2	NM_170665.3	NC_000012.12	110340704	antisense	GAGGCCACCTCGATTCTCGG	GGAGGAGGCCACCTCGATTCTCGGAGGATC	AGG	14	0.7361	GAGGCCACCTCGATTCTCGG	0	ATP2A2	0	0.00149797	0.00100892	0.00818984	0.00109821	0.00210152	0	0	0	0.00096043	0	0	0
488	ATP2A2	NM_170665.3	NC_000012.12	110339371	sense	GTACACCAAATAAACCAAGC	TACTGTACACCAAATAAACCAAGCAGGACA	AGG	12	0.6452	GTACACCAAATAAACCAAGC	3	ATP2A2	0.00322629	0	0	0	0	0	0	0	0	0	0	0	0
488	ATP2A2	NM_170665.3	NC_000012.12	110327951	antisense	AGATAACAGAAGTACAACCA	GAGCAGATAACAGAAGTACAACCAAGGGTT	AGG	8	0.6929	AGATAACAGAAGTACAACCA	1	ATP2A2	0.00107543	0	0.00100892	0	0	0	0	0	0	0	0	0	0
488	ATP2A2	NM_170665.3	NC_000012.12	110340919	antisense	GTTCAACTCGAGCAAAACAG	GAGGGTTCAACTCGAGCAAAACAGCGGGCG	CGG	14	0.6889	GTTCAACTCGAGCAAAACAG	1	ATP2A2	0.00107543	0	0.00100892	0	0	0	0	0	0	0	0	0	0
489	ATP2A3	NM_005173.3	NC_000017.11	3947662	sense	GCCGTGTGGGTCATCAACAT	CGTGGCCGTGTGGGTCATCAACATCGGCCA	CGG	8	0.637	GCCGTGTGGGTCATCAACAT	1	ATP2A3	0.00107543	0.00299594	0.00100892	0	0.00219643	0.00105076	0.00372666	0.00465578	0.00118561	0.00192086	0.00149443	0.00116851	0.0014748
489	ATP2A3	NM_005173.3	NC_000017.11	3945073	sense	GGGTACCACGTATACCCCCG	TCTCGGGTACCACGTATACCCCCGAGGGCG	AGG	9	0.7365	GGGTACCACGTATACCCCCG	0	ATP2A3	0	0	0.00100892	0.00204746	0.00329464	0	0	0.00465578	0	0.00096043	0.00149443	0.00467404	0.0014748
489	ATP2A3	NM_005173.3	NC_000017.11	3941188	sense	ATGATCACGGGGGATAACAA	GGTCATGATCACGGGGGATAACAAAGGCAC	AGG	14	0.6598	ATGATCACGGGGGATAACAA	1	ATP2A3	0.00107543	0	0	0	0	0.00105076	0.00124222	0	0	0	0.00149443	0	0
489	ATP2A3	NM_005173.3	NC_000017.11	3953355	antisense	CCTACTTACAAAGGAGACAA	GGGCCCTACTTACAAAGGAGACAAGGGCAG	GGG	3	0.703	CCTACTTACAAAGGAGACAA	1	ATP2A3	0.00107543	0.00149797	0.00201784	0	0	0	0	0	0	0	0	0	0
490	ATP2B1	NM_001682.2	NC_000012.12	89620209	sense	GGTGGATTACCTCGTCACGT	AGAGGGTGGATTACCTCGTCACGTTGGTAA	TGG	10	0.7151	GGTGGATTACCTCGTCACGT	0	ATP2B1	0	0	0.00100892	0	0.00219643	0.00315229	0.00248444	0.00465578	0.00118561	0.00384172	0.00149443	0.00116851	0.0014748
490	ATP2B1	NM_001682.2	NC_000012.12	89611331	sense	AGAGGGCTGGAATTACTGTG	TGTCAGAGGGCTGGAATTACTGTGCGGATG	CGG	12	0.8103	AGAGGGCTGGAATTACTGTG	1	ATP2B1	0.00107543	0.00149797	0.00100892	0	0.00109821	0.00210152	0.00372666	0.00155193	0	0.00096043	0.00149443	0.00233702	0.0014748
490	ATP2B1	NM_001682.2	NC_000012.12	89634837	sense	ATTGATGAAAGCTCATTGAC	TAAAATTGATGAAAGCTCATTGACTGGTGA	TGG	4	0.6079	ATTGATGAAAGCTCATTGAC	2	ATP2B1	0.00215086	0.00149797	0	0.00204746	0.00219643	0.00210152	0	0.00155193	0	0	0	0	0.0014748
490	ATP2B1	NM_001682.2	NC_000012.12	89616993	sense	GGCAAAAGTATTCAGACCAA	GTGAGGCAAAAGTATTCAGACCAAGGGACC	GGG	11	0.6531	GGCAAAAGTATTCAGACCAA	0	ATP2B1	0	0	0.00100892	0	0.00109821	0.00105076	0	0	0	0	0	0	0
491	ATP2B2	NM_001683.3	NC_000003.12	10371946	antisense	CTGTACCACTGTCATGCGAT	AGGCCTGTACCACTGTCATGCGATTGGTGG	TGG	9	0.6319	CTGTACCACTGTCATGCGAT	2	ATP2B2	0.00215086	0	0.00100892	0	0.00109821	0.00105076	0	0	0.00118561	0.00192086	0.00149443	0.00116851	0.00294959
491	ATP2B2	NM_001683.3	NC_000003.12	10358810	sense	TGGGCTCCGCACTATCTGCG	GCGATGGGCTCCGCACTATCTGCGTGGCCT	TGG	11	0.6764	TGGGCTCCGCACTATCTGCG	1	ATP2B2	0.00107543	0	0.00100892	0	0.00109821	0.00525381	0.00496888	0.00310385	0.00237121	0.00288129	0.00298887	0.00116851	0
491	ATP2B2	NM_001683.3	NC_000003.12	10350124	sense	CCCAACGGACAAGCATACCC	CCTCCCCAACGGACAAGCATACCCTGGTTA	TGG	13	0.6489	CCCAACGGACAAGCATACCC	2	ATP2B2	0.00215086	0	0.00403568	0	0	0	0	0	0	0	0	0	0
491	ATP2B2	NM_001683.3	NC_000003.12	10402169	sense	GCAGGAACAGAAATTTACCG	TCGAGCAGGAACAGAAATTTACCGTGGTCC	TGG	4	0.7502	GCAGGAACAGAAATTTACCG	1	ATP2B2	0.00107543	0	0	0	0	0	0	0	0	0	0	0	0
492	ATP2B3	NM_001001344.2	NC_000023.11	153553068	sense	AACAGCAATGGCGAACTCCG	CTTGAACAGCAATGGCGAACTCCGGGGCTT	GGG	11	0.6482	AACAGCAATGGCGAACTCCG	1	ATP2B3	0.00107543	0	0.00100892	0.00204746	0.00109821	0	0	0	0	0	0.00149443	0	0
492	ATP2B3	NM_001001344.2	NC_000023.11	153549603	antisense	CTGGACCACGGTCATACGGT	AGGACTGGACCACGGTCATACGGTTGGTGG	TGG	9	0.6334	CTGGACCACGGTCATACGGT	0	ATP2B3	0	0	0	0	0.00219643	0.00105076	0.00124222	0	0.00355682	0	0.00149443	0.00350553	0
492	ATP2B3	NM_001001344.2	NC_000023.11	153556407	sense	TCCCACCGACAAGCACACAC	CGTCTCCCACCGACAAGCACACACTGGTCA	TGG	13	0.6701	TCCCACCGACAAGCACACAC	1	ATP2B3	0.00107543	0	0.00100892	0	0	0	0	0	0	0	0	0	0
492	ATP2B3	NM_001001344.2	NC_000023.11	153543091	antisense	TGTCTGGGAATTCACGCCAA	TGCCTGTCTGGGAATTCACGCCAACGGCGG	CGG	5	0.6452	TGTCTGGGAATTCACGCCAA	0	ATP2B3	0	0	0	0	0	0	0.00248444	0	0.00118561	0	0	0	0
493	ATP2B4	NM_001684.4	NC_000001.11	203703715	sense	CCAGGAGGGAATCGACAATG	ACAGCCAGGAGGGAATCGACAATGAGGAAA	AGG	8	0.6406	CCAGGAGGGAATCGACAATG	1	ATP2B4	0.00107543	0	0.00201784	0	0.00219643	0.00105076	0.00124222	0	0.00118561	0.00192086	0.00149443	0.00116851	0.0014748
493	ATP2B4	NM_001684.4	NC_000001.11	203683390	sense	TAGACTGAAAACCTCCCCTG	GCAGTAGACTGAAAACCTCCCCTGTGGAAG	TGG	2	0.7198	TAGACTGAAAACCTCCCCTG	0	ATP2B4	0	0	0.00100892	0	0.00329464	0.00315229	0.00496888	0.00155193	0	0.00192086	0.00298887	0.00233702	0
493	ATP2B4	NM_001684.4	NC_000001.11	203711057	antisense	CGATACAGGTCAGTTCGGTG	ACCGCGATACAGGTCAGTTCGGTGAGGATC	AGG	12	0.7341	CGATACAGGTCAGTTCGGTG	2	ATP2B4	0.00215086	0.00149797	0	0.00204746	0.00329464	0.00210152	0.00372666	0.00155193	0.00237121	0.00192086	0.00149443	0	0
493	ATP2B4	NM_001684.4	NC_000001.11	203709416	sense	TGTGCGTAATGAAGTGCCCG	AGGCTGTGCGTAATGAAGTGCCCGAGGAGA	AGG	11	0.6814	TGTGCGTAATGAAGTGCCCG	0	ATP2B4	0	0.00149797	0.00504459	0	0	0.00315229	0.00372666	0.00155193	0	0.00096043	0	0	0
495	ATP4A	NM_000704.2	NC_000019.10	35557032	sense	TGGCTATGCCTTCGACGTAG	CGCCTGGCTATGCCTTCGACGTAGAGGCCA	AGG	12	0.6305	TGGCTATGCCTTCGACGTAG	4	ATP4A	0.00430172	0.00299594	0.00201784	0	0.00109821	0.00525381	0.00124222	0	0.00592803	0.00672301	0.00149443	0.00116851	0.00737398
495	ATP4A	NM_000704.2	NC_000019.10	35560365	antisense	GGGGGCTTCACAGACCCTCA	AGGCGGGGGCTTCACAGACCCTCAAGGCAC	AGG	6	0.6291	GGGGGCTTCACAGACCCTCA	1	ATP4A	0.00107543	0.00149797	0.00100892	0.00204746	0.00109821	0.00105076	0.00372666	0	0	0.00096043	0	0	0.0014748
495	ATP4A	NM_000704.2	NC_000019.10	35560564	sense	GATCAACGCTGACCAACTGG	TCCAGATCAACGCTGACCAACTGGTGGTGG	TGG	6	0.681	GATCAACGCTGACCAACTGG	3	ATP4A	0.00322629	0.00299594	0.00201784	0	0.00219643	0	0	0	0.00237121	0.00192086	0	0	0
495	ATP4A	NM_000704.2	NC_000019.10	35562585	sense	GGGATGGGCCCAACGCACTG	CTGCGGGATGGGCCCAACGCACTGCGGCCA	CGG	4	0.7186	GGGATGGGCCCAACGCACTG	0	ATP4A	0	0	0.00100892	0	0.00109821	0.00210152	0.00496888	0.00155193	0	0.00096043	0	0.00116851	0
496	ATP4B	NM_000705.3	NC_000013.11	113653347	antisense	AGGCGTGGAGAGTCTGTGTG	AGGAAGGCGTGGAGAGTCTGTGTGAGGTCT	AGG	3	0.6897	AGGCGTGGAGAGTCTGTGTG	2	ATP4B	0.00215086	0	0.00302676	0	0.00219643	0.00210152	0.00372666	0.00465578	0.00237121	0.00384172	0.00149443	0.00467404	0.00737398
496	ATP4B	NM_000705.3	NC_000013.11	113652922	sense	GGCCTGGCGGATCCCAACTT	CTCAGGCCTGGCGGATCCCAACTTCGGCTT	CGG	4	0.5855	GGCCTGGCGGATCCCAACTT	0	ATP4B	0	0	0.00302676	0	0	0.00525381	0	0	0.00118561	0.00096043	0.0044833	0.00116851	0.00294959
496	ATP4B	NM_000705.3	NC_000013.11	113653411	sense	CTTAAGGCCGGATGTTTACG	TAACCTTAAGGCCGGATGTTTACGGGGAGA	GGG	3	0.6212	CTTAAGGCCGGATGTTTACG	0	ATP4B	0	0	0.00201784	0	0.00109821	0.00420305	0.00248444	0	0.00118561	0	0.00149443	0.00116851	0.0014748
496	ATP4B	NM_000705.3	NC_000013.11	113654847	sense	GACAGTGGACCCGTACACAC	TGCAGACAGTGGACCCGTACACACCGGACT	CGG	2	0.6241	GACAGTGGACCCGTACACAC	0	ATP4B	0	0	0.00201784	0.00204746	0.00109821	0.00105076	0	0.00155193	0	0	0	0.00116851	0
498	ATP5A1	NM_004046.5	NC_000018.10	46089571	sense	TTATTGGTGACCGACAGACT	CTGATTATTGGTGACCGACAGACTGGGTAA	GGG	5	0.6705	TTATTGGTGACCGACAGACT	0	ATP5A1	0	0	0	0	0	0	0	0	0	0	0	0	0.00294959
498	ATP5A1	NM_004046.5	NC_000018.10	46089894	antisense	ACCAACTGGAACGTCCACAA	CCTCACCAACTGGAACGTCCACAATGGCTC	TGG	4	0.6632	ACCAACTGGAACGTCCACAA	0	ATP5A1	0	0	0	0.00204746	0	0	0	0	0	0	0.00149443	0	0
498	ATP5A1	NM_004046.5	NC_000018.10	46089683	antisense	AAATTCGAGGAATGATACCG	ACTGAAATTCGAGGAATGATACCGGGGGCT	GGG	5	0.6642	AAATTCGAGGAATGATACCG	2	ATP5A1	0.00215086	0	0.00100892	0	0	0.00105076	0	0	0	0	0	0	0
498	ATP5A1	NM_004046.5	NC_000018.10	46087187	antisense	AGGATAGGCCTCACGACCAG	CACCAGGATAGGCCTCACGACCAGGGGGTC	GGG	8	0.624	AGGATAGGCCTCACGACCAG	0	ATP5A1	0	0.00149797	0	0	0	0	0	0	0	0	0	0	0
501	ALDH7A1	NM_001182.4	NC_000005.10	126592726	sense	ATTCTTAATTTAGGCCAGTG	CCTAATTCTTAATTTAGGCCAGTGTGGCAG	TGG	3	0.677	ATTCTTAATTTAGGCCAGTG	3	ALDH7A1	0.00322629	0.00299594	0.00100892	0	0	0.00105076	0.00372666	0.00465578	0	0.00192086	0.00149443	0	0.0014748
501	ALDH7A1	NM_001182.4	NC_000005.10	126577178	sense	ATTGAGCAGTGGAATCCCGT	ACTGATTGAGCAGTGGAATCCCGTAGGCCT	AGG	6	0.6682	ATTGAGCAGTGGAATCCCGT	2	ALDH7A1	0.00215086	0.00449391	0.00100892	0.00204746	0	0.00420305	0.00124222	0.00155193	0.00237121	0.00096043	0.00149443	0	0
501	ALDH7A1	NM_001182.4	NC_000005.10	126595047	sense	GGGCTCCGCGAGGAAAACGA	GCTGGGGCTCCGCGAGGAAAACGAGGGCGT	GGG	1	0.7048	GGGCTCCGCGAGGAAAACGA	1	ALDH7A1	0.00107543	0	0	0	0	0	0	0	0	0	0	0	0
501	ALDH7A1	NM_001182.4	NC_000005.10	126559251	antisense	ACTCACCAGTCGCCTCGCAG	ATATACTCACCAGTCGCCTCGCAGTGGTAC	TGG	11	0.6889	ACTCACCAGTCGCCTCGCAG	0	ALDH7A1	0	0	0.00201784	0	0	0.00105076	0	0.00155193	0	0	0	0	0
506	ATP5B	NM_001686.3	NC_000012.12	56642520	antisense	CTGCATAGTACCCATGTCAG	TTTCCTGCATAGTACCCATGTCAGTGGCCA	TGG	7	0.6469	CTGCATAGTACCCATGTCAG	1	ATP5B	0.00107543	0.00149797	0.00302676	0	0.00109821	0.00315229	0.00496888	0.00155193	0	0.00096043	0.00298887	0.00350553	0.00442439
506	ATP5B	NM_001686.3	NC_000012.12	56644862	sense	GCACCAATCAAAATTCCTGT	TGGTGCACCAATCAAAATTCCTGTTGGTCC	TGG	3	0.6238	GCACCAATCAAAATTCCTGT	4	ATP5B	0.00430172	0.00149797	0	0	0.00109821	0	0	0	0	0	0	0	0
506	ATP5B	NM_001686.3	NC_000012.12	56645255	sense	GGTGGACGTCCAGTTTGATG	CAGTGGTGGACGTCCAGTTTGATGAGGGAC	AGG	2	0.6312	GGTGGACGTCCAGTTTGATG	1	ATP5B	0.00107543	0	0	0	0	0	0	0	0	0	0	0	0
506	ATP5B	NM_001686.3	NC_000012.12	56643473	sense	GTTGGTGAGAGGACCCGTGA	TGGTGTTGGTGAGAGGACCCGTGAAGGCAA	AGG	5	0.7166	GTTGGTGAGAGGACCCGTGA	1	ATP5B	0.00107543	0	0	0	0	0	0	0	0	0	0	0	0
509	ATP5C1	NM_005174.2	NC_000010.11	7796121	antisense	TATTTCGAACTTGAATCCTG	GCCATATTTCGAACTTGAATCCTGAGGATA	AGG	2	0.6397	TATTTCGAACTTGAATCCTG	2	ATP5C1	0.00215086	0	0	0	0	0	0	0	0	0	0	0	0
509	ATP5C1	NM_005174.2	NC_000010.11	7799062	antisense	ACCACACAGTCCTCGATCTG	TAGCACCACACAGTCCTCGATCTGAGGACA	AGG	4	0.6212	ACCACACAGTCCTCGATCTG	1	ATP5C1	0.00107543	0	0.00100892	0.00409492	0.00109821	0.00105076	0.00124222	0.00155193	0.00118561	0	0	0.00233702	0
509	ATP5C1	NM_005174.2	NC_000010.11	7799013	sense	ATGAAAAAGCTGATATCAAG	CTGTATGAAAAAGCTGATATCAAGGGGCCT	GGG	4	0.6637	ATGAAAAAGCTGATATCAAG	0	ATP5C1	0	0	0	0	0	0	0	0	0	0	0	0	0
509	ATP5C1	NM_005174.2	NC_000010.11	7797107	sense	CAAGTCTATGAAAATGGTAG	TTACCAAGTCTATGAAAATGGTAGCGGCAG	CGG	3	0.5864	CAAGTCTATGAAAATGGTAG	0	ATP5C1	0	0.00149797	0.00201784	0.00204746	0	0	0.00124222	0	0	0	0	0	0
513	ATP5D	NM_001001975.1	NC_000019.10	1241989	antisense	CGCAGCGCCCGAACCTGCGT	GACCCGCAGCGCCCGAACCTGCGTGGGAGA	GGG	1	0.6113	CGCAGCGCCCGAACCTGCGT	2	ATP5D	0.00215086	0	0.00302676	0	0.00219643	0.00105076	0.00124222	0	0.00118561	0	0	0	0.0014748
513	ATP5D	NM_001001975.1	NC_000019.10	1244101	sense	CCCATTCCCCCAGTGAGCAG	CCGCCCCATTCCCCCAGTGAGCAGCGGTTC	CGG	3	0.5819	CCCATTCCCCCAGTGAGCAG	0	ATP5D	0	0	0.00302676	0.00204746	0	0.00105076	0	0.00310385	0	0.00096043	0.00298887	0.00116851	0
513	ATP5D	NM_001001975.1	NC_000019.10	1241918	sense	CCACGCCCGTGCCTATGCCG	TCCGCCACGCCCGTGCCTATGCCGAGGCCG	AGG	1	0.6199	CCACGCCCGTGCCTATGCCG	1	ATP5D	0.00107543	0.00149797	0.00504459	0.00614238	0.00109821	0	0	0	0	0.00096043	0	0.00116851	0
513	ATP5D	NM_001001975.1	NC_000019.10	1244130	antisense	CAACAACTGCACCGAAGAGT	CGGCCAACAACTGCACCGAAGAGTCGGCGT	CGG	3	0.5898	CAACAACTGCACCGAAGAGT	3	ATP5D	0.00322629	0.00299594	0.00201784	0.00204746	0.00109821	0	0	0	0	0	0	0	0
514	ATP5E	NM_006886.3	NC_000020.11	59032225	sense	ACTGGAGACAGGCTGGACTC	GCCTACTGGAGACAGGCTGGACTCAGGTAG	AGG	1	0.5905	ACTGGAGACAGGCTGGACTC	0	ATP5E	0	0	0	0	0.00109821	0.00420305	0.00248444	0.00310385	0.00355682	0.00384172	0.00597773	0.00233702	0.00294959
514	ATP5E	NM_006886.3	NC_000020.11	59032221	sense	GAGACAGGCTGGACTCAGGT	ACTGGAGACAGGCTGGACTCAGGTAGGCCC	AGG	1	0.6548	GAGACAGGCTGGACTCAGGT	3	ATP5E	0.00322629	0	0.00100892	0	0.00219643	0.00210152	0.00248444	0	0.00118561	0.00192086	0	0	0.0014748
514	ATP5E	NM_006886.3	NC_000020.11	59030418	antisense	TTGCACAGATCTGGGAGTAT	GCTTTTGCACAGATCTGGGAGTATCGGATG	CGG	2	0.5278	TTGCACAGATCTGGGAGTAT	1	ATP5E	0.00107543	0.00599188	0	0.00204746	0	0.00105076	0.00248444	0.00620771	0.00355682	0.00480215	0.00149443	0.00817958	0
514	ATP5E	NM_006886.3	NC_000020.11	59032239	antisense	GAGTCCAGCCTGTCTCCAGT	ACCTGAGTCCAGCCTGTCTCCAGTAGGCCA	AGG	1	0.6322	GAGTCCAGCCTGTCTCCAGT	1	ATP5E	0.00107543	0	0.00100892	0	0.00109821	0.00105076	0	0.00155193	0	0	0	0.00116851	0
515	ATP5F1	NM_001688.4	NC_000001.11	111456094	antisense	AGCCCAGTTCCGAGTACATA	GATAAGCCCAGTTCCGAGTACATAGGGTCC	GGG	4	0.5412	AGCCCAGTTCCGAGTACATA	1	ATP5F1	0.00107543	0.00149797	0	0	0	0	0.00124222	0.00155193	0	0.00096043	0	0	0
515	ATP5F1	NM_001688.4	NC_000001.11	111456245	sense	CTTTGCTGATAAACTCAATG	CAGACTTTGCTGATAAACTCAATGAGGTAA	AGG	4	0.6237	CTTTGCTGATAAACTCAATG	1	ATP5F1	0.00107543	0	0	0	0	0	0	0	0	0	0	0	0
515	ATP5F1	NM_001688.4	NC_000001.11	111454312	sense	TCGTTATGGACTGATCCCTG	AAGTTCGTTATGGACTGATCCCTGAGGAAT	AGG	3	0.7641	TCGTTATGGACTGATCCCTG	1	ATP5F1	0.00107543	0	0.00100892	0.00204746	0	0.00210152	0	0	0	0	0	0	0
515	ATP5F1	NM_001688.4	NC_000001.11	111454239	sense	CAACAAGGACCTTTCATACA	CAGGCAACAAGGACCTTTCATACAGGGCAG	GGG	3	0.6004	CAACAAGGACCTTTCATACA	0	ATP5F1	0	0.00299594	0.00201784	0	0	0	0	0.00155193	0	0	0	0	0
516	ATP5G1	NM_001002027.1	NC_000017.11	48894386	sense	CAGATCCGCTGTTGTACCAG	TTTACAGATCCGCTGTTGTACCAGGGGTCT	GGG	3	0.6088	CAGATCCGCTGTTGTACCAG	0	ATP5G1	0	0	0.00100892	0	0.00329464	0	0	0	0.00118561	0.00288129	0.00149443	0	0
516	ATP5G1	NM_001002027.1	NC_000017.11	48895181	sense	CAGCAACTTCCCACTCCAGG	CCTACAGCAACTTCCCACTCCAGGTGGCCA	TGG	4	0.7076	CAGCAACTTCCCACTCCAGG	2	ATP5G1	0.00215086	0	0	0	0	0	0	0	0	0	0	0	0
516	ATP5G1	NM_001002027.1	NC_000017.11	48895211	antisense	AATGTCCCGGGAGACAACAC	TGTCAATGTCCCGGGAGACAACACTGGTCT	TGG	4	0.6117	AATGTCCCGGGAGACAACAC	1	ATP5G1	0.00107543	0	0	0	0	0	0	0	0	0	0	0	0
516	ATP5G1	NM_001002027.1	NC_000017.11	48894421	antisense	ATTCACTGGGCTATTCAAGA	ATGAATTCACTGGGCTATTCAAGAAGGAGG	AGG	3	0.6072	ATTCACTGGGCTATTCAAGA	0	ATP5G1	0	0.00149797	0.00302676	0	0	0	0	0	0	0	0	0	0
517	ATP5G2	NM_001002031.2	NC_000012.12	53669917	antisense	GCACCACTGCAGATAGCGGA	TTCAGCACCACTGCAGATAGCGGACGGCTC	CGG	3	0.623	GCACCACTGCAGATAGCGGA	0	ATP5G2	0	0	0.00201784	0	0	0.00105076	0	0	0.00118561	0.00192086	0.00149443	0	0
517	ATP5G2	NM_001002031.2	NC_000012.12	53669876	sense	ACCGGAGATACTGACAGATG	AACGACCGGAGATACTGACAGATGAGGTAC	AGG	3	0.6812	ACCGGAGATACTGACAGATG	0	ATP5G2	0	0.00149797	0.00302676	0	0.00219643	0.00105076	0	0	0	0.00192086	0	0.00233702	0
517	ATP5G2	NM_001002031.2	NC_000012.12	53669215	antisense	AGAACCAGCCACCCCAACTG	CCCCAGAACCAGCCACCCCAACTGTGGCAG	TGG	4	0.6358	AGAACCAGCCACCCCAACTG	2	ATP5G2	0.00215086	0.00449391	0.00302676	0	0	0.00210152	0	0	0.00118561	0	0	0.00350553	0
517	ATP5G2	NM_001002031.2	NC_000012.12	53669272	antisense	GATGTCCCTTGAAATGGCGC	TGTCGATGTCCCTTGAAATGGCGCTGGTTT	TGG	4	0.5648	GATGTCCCTTGAAATGGCGC	1	ATP5G2	0.00107543	0.00149797	0	0	0.00109821	0	0.00124222	0	0	0	0	0	0
518	ATP5G3	NM_001689.4	NC_000002.12	175181357	antisense	GCCTGGGCTACGCACCAGAG	CCCTGCCTGGGCTACGCACCAGAGAGGGGG	AGG	2	0.5862	GCCTGGGCTACGCACCAGAG	0	ATP5G3	0	0	0	0.00204746	0.00439285	0.00210152	0.00496888	0.00310385	0	0.00384172	0.00149443	0.00233702	0.00294959
518	ATP5G3	NM_001689.4	NC_000002.12	175180121	sense	ATCAGTGTTATCTCGACCAG	CTGCATCAGTGTTATCTCGACCAGAGGCTA	AGG	3	0.6803	ATCAGTGTTATCTCGACCAG	1	ATP5G3	0.00107543	0	0	0.00409492	0	0	0.00372666	0	0	0.00288129	0.00298887	0.00233702	0
518	ATP5G3	NM_001689.4	NC_000002.12	175179202	sense	TGTGTCTCAGCTAATCCAAA	ATGGTGTGTCTCAGCTAATCCAAAGGGAGT	GGG	4	0.5903	TGTGTCTCAGCTAATCCAAA	1	ATP5G3	0.00107543	0.00149797	0	0.00204746	0	0	0	0	0	0	0	0	0
518	ATP5G3	NM_001689.4	NC_000002.12	175179249	antisense	CATTAAATACCGTAGAGCCC	GCCCCATTAAATACCGTAGAGCCCTGGAAA	TGG	4	0.5414	CATTAAATACCGTAGAGCCC	0	ATP5G3	0	0.00299594	0	0.00204746	0.00109821	0.00105076	0	0	0	0	0	0	0
521	ATP5I	NM_007100.3	NC_000004.12	673918	antisense	CGGTCACTCACTGTAGCGCG	CCCGCGGTCACTCACTGTAGCGCGTGGCTC	TGG	2	0.6424	CGGTCACTCACTGTAGCGCG	0	ATP5I	0	0.00449391	0.00403568	0.00614238	0.00439285	0.0105076	0.0062111	0.00155193	0.00711364	0.00288129	0.0044833	0.00233702	0.00294959
521	ATP5I	NM_007100.3	NC_000004.12	673945	antisense	GTAGGCCACACCGAGGAACA	CTCCGTAGGCCACACCGAGGAACAGGGCGG	GGG	2	0.6347	GTAGGCCACACCGAGGAACA	2	ATP5I	0.00215086	0.00149797	0.00100892	0.00409492	0	0.00420305	0.00124222	0.00465578	0.00237121	0.00096043	0.00149443	0	0
521	ATP5I	NM_007100.3	NC_000004.12	673390	sense	AACAGATTACCTAAAACCTC	GCCAAACAGATTACCTAAAACCTCGGGCAG	GGG	3	0.5806	AACAGATTACCTAAAACCTC	2	ATP5I	0.00215086	0	0	0	0	0	0	0	0	0	0	0	0
521	ATP5I	NM_007100.3	NC_000004.12	673956	antisense	CGAGGAACAGGGCGGAGTAG	ACACCGAGGAACAGGGCGGAGTAGCGGCCG	CGG	2	0.565	CGAGGAACAGGGCGGAGTAG	0	ATP5I	0	0	0	0	0	0	0	0	0	0	0	0	0
522	ATP5J	NM_001003703.1	NC_000021.9	25729678	antisense	TCCACAAAGAGTTTCTGTAT	CTTGTCCACAAAGAGTTTCTGTATAGGATC	AGG	2	0.4873	TCCACAAAGAGTTTCTGTAT	1	ATP5J	0.00107543	0.00149797	0.00100892	0.00204746	0.00329464	0.00210152	0.00124222	0.00155193	0.00355682	0.00096043	0	0	0.0014748
522	ATP5J	NM_001003703.1	NC_000021.9	25729761	antisense	GACGGCTGACCGAATGACAG	CTGAGACGGCTGACCGAATGACAGAGGAGA	AGG	2	0.6733	GACGGCTGACCGAATGACAG	3	ATP5J	0.00322629	0.00149797	0	0	0	0	0.00248444	0.00310385	0	0.00192086	0.00149443	0.00233702	0
522	ATP5J	NM_001003703.1	NC_000021.9	25729743	antisense	CCTCCGCAAATGGACTGAGA	TGTTCCTCCGCAAATGGACTGAGACGGCTG	CGG	2	0.6667	CCTCCGCAAATGGACTGAGA	0	ATP5J	0	0	0.00201784	0	0.00219643	0.00105076	0	0	0	0	0.00149443	0	0
522	ATP5J	NM_001003703.1	NC_000021.9	25725332	antisense	TACTCTGAACTAGCATCAAC	CTGATACTCTGAACTAGCATCAACAGGTCC	AGG	3	0.4521	TACTCTGAACTAGCATCAAC	1	ATP5J	0.00107543	0	0	0	0	0	0	0	0	0	0	0	0
523	ATP6V1A	NM_001690.3	NC_000003.12	113788824	sense	GTAATCATCTATGTAGGATG	TGATGTAATCATCTATGTAGGATGTGGTGA	TGG	7	0.6388	GTAATCATCTATGTAGGATG	3	ATP6V1A	0.00322629	0	0	0	0.00219643	0	0	0	0	0	0	0	0
523	ATP6V1A	NM_001690.3	NC_000003.12	113784785	sense	ATGTTACCCCCACGAAACAG	AATCATGTTACCCCCACGAAACAGAGGAAC	AGG	5	0.6612	ATGTTACCCCCACGAAACAG	2	ATP6V1A	0.00215086	0.00299594	0	0	0	0	0	0	0	0	0	0	0
523	ATP6V1A	NM_001690.3	NC_000003.12	113781065	sense	AGTGGTTACAGCCTGTGACA	CTTCAGTGGTTACAGCCTGTGACATGGCGG	TGG	3	0.6286	AGTGGTTACAGCCTGTGACA	1	ATP6V1A	0.00107543	0	0.00100892	0.00204746	0.00109821	0.00105076	0	0	0	0	0	0	0
523	ATP6V1A	NM_001690.3	NC_000003.12	113784331	antisense	TGACTGCTGATATCCGACAA	GGTCTGACTGCTGATATCCGACAAAGGTCT	AGG	4	0.7025	TGACTGCTGATATCCGACAA	1	ATP6V1A	0.00107543	0.00449391	0	0	0	0	0	0	0	0	0	0	0
525	ATP6V1B1	NM_001692.3	NC_000002.12	70962781	sense	GCTACACCTCCAGGATCGAG	CCTGGCTACACCTCCAGGATCGAGCGGATC	CGG	9	0.6717	GCTACACCTCCAGGATCGAG	2	ATP6V1B1	0.00215086	0	0	0.00204746	0.00109821	0.00105076	0	0.00155193	0.00237121	0.00192086	0.00149443	0	0
525	ATP6V1B1	NM_001692.3	NC_000002.12	70936034	sense	AGCCCGAGAACACATGCAGG	GTGCAGCCCGAGAACACATGCAGGCGGTCA	CGG	1	0.6654	AGCCCGAGAACACATGCAGG	3	ATP6V1B1	0.00322629	0	0.00100892	0	0.00109821	0.00105076	0	0	0.00118561	0	0	0.00116851	0
525	ATP6V1B1	NM_001692.3	NC_000002.12	70959976	antisense	CCGTCTGAATCATCTCCTCG	ATGCCCGTCTGAATCATCTCCTCGGGGTAG	GGG	6	0.7063	CCGTCTGAATCATCTCCTCG	1	ATP6V1B1	0.00107543	0.00299594	0.00201784	0.00204746	0.00109821	0	0	0.00155193	0.00118561	0	0	0	0
525	ATP6V1B1	NM_001692.3	NC_000002.12	70958401	antisense	CCTCTGACACCGGAGTTCGT	ATGTCCTCTGACACCGGAGTTCGTAGGATG	AGG	4	0.6626	CCTCTGACACCGGAGTTCGT	0	ATP6V1B1	0	0	0	0	0	0	0	0	0.00118561	0	0	0	0
526	ATP6V1B2	NM_001693.3	NC_000008.11	20211312	sense	TGCTGGGCTACCACACAATG	CTGCTGCTGGGCTACCACACAATGAGGTGA	AGG	6	0.721	TGCTGGGCTACCACACAATG	3	ATP6V1B2	0.00322629	0.00149797	0	0	0	0	0	0	0	0	0	0	0
526	ATP6V1B2	NM_001693.3	NC_000008.11	20197539	antisense	CTCTGATACTCACTGAGGCG	TACTCTCTGATACTCACTGAGGCGAGGCTG	AGG	1	0.664	CTCTGATACTCACTGAGGCG	1	ATP6V1B2	0.00107543	0	0.00100892	0	0	0.00105076	0	0.00155193	0	0	0	0	0
526	ATP6V1B2	NM_001693.3	NC_000008.11	20211210	sense	TCAATGTCGAATCTACCCAG	ACCCTCAATGTCGAATCTACCCAGAGGAAA	AGG	6	0.7932	TCAATGTCGAATCTACCCAG	0	ATP6V1B2	0	0	0.00100892	0	0	0	0	0	0	0	0	0	0
526	ATP6V1B2	NM_001693.3	NC_000008.11	20210416	sense	TGGGGATATTCTCCGAACAC	TTACTGGGGATATTCTCCGAACACCGGTGT	CGG	4	0.6544	TGGGGATATTCTCCGAACAC	0	ATP6V1B2	0	0.00599188	0	0	0	0	0	0	0	0	0	0	0
527	ATP6V0C	NM_001694.3	NC_000016.10	2519260	sense	CAAGAGCGGTACCGGCATTG	CAGCCAAGAGCGGTACCGGCATTGCGGCCA	CGG	2	0.6243	CAAGAGCGGTACCGGCATTG	1	ATP6V0C	0.00107543	0.00299594	0.00100892	0.00204746	0.00109821	0	0	0	0	0.00096043	0	0	0
527	ATP6V0C	NM_001694.3	NC_000016.10	2519366	antisense	CATTCAGGGAGTTGGCGATG	TCGTCATTCAGGGAGTTGGCGATGAGGACT	AGG	2	0.6564	CATTCAGGGAGTTGGCGATG	1	ATP6V0C	0.00107543	0	0	0	0.00329464	0.00105076	0	0.00155193	0.00118561	0	0	0	0
527	ATP6V0C	NM_001694.3	NC_000016.10	2514178	sense	TCGGCCGCCATGGTCTTCAG	CGCCTCGGCCGCCATGGTCTTCAGCGGTGA	CGG	1	0.6843	TCGGCCGCCATGGTCTTCAG	1	ATP6V0C	0.00107543	0.00149797	0.00201784	0	0.00109821	0	0	0	0	0	0	0.00116851	0
527	ATP6V0C	NM_001694.3	NC_000016.10	2519315	antisense	TGATGCCAGCCATGACCACT	GCGATGATGCCAGCCATGACCACTGGGATG	GGG	2	0.6271	TGATGCCAGCCATGACCACT	1	ATP6V0C	0.00107543	0.00149797	0	0	0.00109821	0.00315229	0.00372666	0	0	0	0	0.00116851	0
528	ATP6V1C1	NM_001695.4	NC_000008.11	103048951	sense	GAGAATCTGTTGGCTAATGG	TCAAGAGAATCTGTTGGCTAATGGAGGTAA	AGG	4	0.6101	GAGAATCTGTTGGCTAATGG	0	ATP6V1C1	0	0	0	0	0	0	0	0	0.00118561	0	0.00149443	0	0
528	ATP6V1C1	NM_001695.4	NC_000008.11	103055880	antisense	ACTGCTTAATCCAGTCGTTG	TCATACTGCTTAATCCAGTCGTTGTGGTTT	TGG	8	0.5857	ACTGCTTAATCCAGTCGTTG	4	ATP6V1C1	0.00430172	0	0	0.00204746	0	0	0	0	0	0	0	0	0
528	ATP6V1C1	NM_001695.4	NC_000008.11	103063002	antisense	ATCAACTGCCTTCCTAAACA	AGTCATCAACTGCCTTCCTAAACAAGGTGA	AGG	9	0.6476	ATCAACTGCCTTCCTAAACA	2	ATP6V1C1	0.00215086	0.00299594	0.00100892	0	0	0	0	0	0	0	0	0	0
528	ATP6V1C1	NM_001695.4	NC_000008.11	103048893	sense	TAAGAAAGTAGCTCAATACA	TGGTTAAGAAAGTAGCTCAATACATGGCTG	TGG	4	0.6428	TAAGAAAGTAGCTCAATACA	2	ATP6V1C1	0.00215086	0.00449391	0	0.00204746	0	0	0	0	0	0	0	0	0
529	ATP6V1E1	NM_001696.3	NC_000022.11	17612834	antisense	TAAGGTCATCTCTTGCTCTG	GTGATAAGGTCATCTCTTGCTCTGAGGACT	AGG	4	0.6827	TAAGGTCATCTCTTGCTCTG	1	ATP6V1E1	0.00107543	0	0	0	0	0.00315229	0.00248444	0	0	0.00096043	0	0	0
529	ATP6V1E1	NM_001696.3	NC_000022.11	17613294	sense	AGTTCAACATAGAGAAAGGT	GAAGAGTTCAACATAGAGAAAGGTCGGCTT	CGG	3	0.6054	AGTTCAACATAGAGAAAGGT	1	ATP6V1E1	0.00107543	0.00149797	0	0.00204746	0	0	0	0	0	0	0	0	0
529	ATP6V1E1	NM_001696.3	NC_000022.11	17600069	antisense	CTGCAACGAACAATCATTCG	TTTCCTGCAACGAACAATCATTCGGGGCTC	GGG	6	0.6423	CTGCAACGAACAATCATTCG	1	ATP6V1E1	0.00107543	0	0	0.00614238	0.00109821	0	0	0	0	0	0	0	0
529	ATP6V1E1	NM_001696.3	NC_000022.11	17600034	antisense	AGTTCTTTACCTTTACCAGA	CCTAAGTTCTTTACCTTTACCAGAGGGAAA	GGG	6	0.6006	AGTTCTTTACCTTTACCAGA	0	ATP6V1E1	0	0.00149797	0	0.00204746	0	0	0	0	0	0	0	0	0
533	ATP6V0B	NM_004047.4	NC_000001.11	43976115	antisense	CCCAGGTTGGACCACATGAA	AATGCCCAGGTTGGACCACATGAAGGGCGA	GGG	3	0.5995	CCCAGGTTGGACCACATGAA	1	ATP6V0B	0.00107543	0	0	0	0.00109821	0	0.00124222	0.00155193	0	0	0.00149443	0.00116851	0
533	ATP6V0B	NM_004047.4	NC_000001.11	43976820	sense	GGCCATCGGAACTACCATGC	CATCGGCCATCGGAACTACCATGCAGGTGG	AGG	6	0.5829	GGCCATCGGAACTACCATGC	4	ATP6V0B	0.00430172	0.00149797	0	0	0	0.00105076	0	0	0	0	0	0	0
533	ATP6V0B	NM_004047.4	NC_000001.11	43975839	sense	TTTGGGCTTCCGCTTTGATG	TTGATTTGGGCTTCCGCTTTGATGTGGCAT	TGG	2	0.6104	TTTGGGCTTCCGCTTTGATG	3	ATP6V0B	0.00322629	0.00149797	0.00302676	0.00409492	0	0	0	0	0.00118561	0	0	0	0
533	ATP6V0B	NM_004047.4	NC_000001.11	43976304	antisense	GCCGGTAATATAGATGCCCC	AGGAGCCGGTAATATAGATGCCCCTGGTGG	TGG	4	0.6129	GCCGGTAATATAGATGCCCC	1	ATP6V0B	0.00107543	0	0.00100892	0	0	0	0	0	0	0	0	0	0
534	ATP6V1G2	NM_130463.3	NC_000006.12	31546146	antisense	ATTCGTGCTCTCGCTCTCTG	TGGAATTCGTGCTCTCGCTCTCTGCGGTAT	CGG	2	0.7026	ATTCGTGCTCTCGCTCTCTG	3	ATP6V1G2	0.00322629	0.00449391	0.00201784	0	0.00329464	0.00105076	0.00124222	0.00155193	0.00237121	0.00288129	0	0	0.0014748
534	ATP6V1G2	NM_130463.3	NC_000006.12	31545570	sense	CCCAGGCCATGGGCTCCCAG	ACCCCCCAGGCCATGGGCTCCCAGGGGAAC	GGG	3	0.6652	CCCAGGCCATGGGCTCCCAG	1	ATP6V1G2	0.00107543	0.00299594	0.00302676	0.00204746	0.00109821	0.00105076	0	0	0.00237121	0	0.00149443	0	0
534	ATP6V1G2	NM_130463.3	NC_000006.12	31546183	sense	GCGACTGAAGCAGGCAAAGG	CCCGGCGACTGAAGCAGGCAAAGGAGGAGG	AGG	2	0.537	GCGACTGAAGCAGGCAAAGG	0	ATP6V1G2	0	0	0.00201784	0	0.00109821	0.00210152	0.00124222	0	0	0.00096043	0	0	0
534	ATP6V1G2	NM_130463.3	NC_000006.12	31546541	antisense	CAGAAGCTGCTGGATACCTT	CTTGCAGAAGCTGCTGGATACCTTGGGACT	GGG	1	0.4781	CAGAAGCTGCTGGATACCTT	1	ATP6V1G2	0.00107543	0.00299594	0.00100892	0	0.00219643	0.00105076	0	0.00155193	0	0	0	0	0
535	ATP6V0A1	NM_001130020.1	NC_000017.11	42477661	sense	ATTGCATCATCAGCAGATGG	CTGAATTGCATCATCAGCAGATGGCGGATC	CGG	6	0.6957	ATTGCATCATCAGCAGATGG	0	ATP6V0A1	0	0	0	0.00204746	0.00219643	0.00315229	0.00124222	0	0	0.00192086	0.00149443	0	0
535	ATP6V0A1	NM_001130020.1	NC_000017.11	42487168	sense	AAAGGTTCTGAATCAAACGG	CCCCAAAGGTTCTGAATCAAACGGAGGATC	AGG	10	0.7151	AAAGGTTCTGAATCAAACGG	2	ATP6V0A1	0.00215086	0.00149797	0.00100892	0	0	0	0.00124222	0	0	0.00096043	0.00149443	0	0
535	ATP6V0A1	NM_001130020.1	NC_000017.11	42495172	antisense	GTCCAATTATAAGTAAACAT	TTACGTCCAATTATAAGTAAACATCGGCCG	CGG	13	0.6698	GTCCAATTATAAGTAAACAT	4	ATP6V0A1	0.00430172	0.00149797	0	0	0	0	0	0	0	0	0	0	0
535	ATP6V0A1	NM_001130020.1	NC_000017.11	42468056	sense	AACATTCCGATTATGGACAC	AGCTAACATTCCGATTATGGACACCGGTGA	CGG	4	0.6557	AACATTCCGATTATGGACAC	3	ATP6V0A1	0.00322629	0.00449391	0.00201784	0.00204746	0.00219643	0.00210152	0	0	0	0	0	0	0
537	ATP6AP1	NM_001183.5	NC_000023.11	154434316	sense	GTTACAATGACACCGCTCCC	GTGAGTTACAATGACACCGCTCCCCGGATC	CGG	7	0.6273	GTTACAATGACACCGCTCCC	3	ATP6AP1	0.00322629	0.00149797	0.00100892	0	0.00439285	0	0	0	0	0.00096043	0	0	0
537	ATP6AP1	NM_001183.5	NC_000023.11	154428777	antisense	GCCGCCAACGACAAAAACAC	CGCCGCCGCCAACGACAAAAACACCGGCAG	CGG	1	0.6134	GCCGCCAACGACAAAAACAC	2	ATP6AP1	0.00215086	0	0	0	0	0	0	0	0	0	0	0	0
537	ATP6AP1	NM_001183.5	NC_000023.11	154432312	antisense	GCTGACTGCATACCAGTCGA	GAGTGCTGACTGCATACCAGTCGACGGCAG	CGG	4	0.6719	GCTGACTGCATACCAGTCGA	2	ATP6AP1	0.00215086	0.00149797	0	0.00204746	0	0	0	0	0	0	0	0	0
537	ATP6AP1	NM_001183.5	NC_000023.11	154433689	sense	CGAAGATGTCCCATACACAG	AGTCCGAAGATGTCCCATACACAGCGGCCC	CGG	6	0.7791	CGAAGATGTCCCATACACAG	1	ATP6AP1	0.00107543	0	0	0	0	0	0	0	0	0	0	0	0
538	ATP7A	NM_000052.6	NC_000023.11	78021024	antisense	AATTACAATCCATACCAAGA	ATCCAATTACAATCCATACCAAGAGGGTGG	GGG	14	0.685	AATTACAATCCATACCAAGA	6	ATP7A	0.00645258	0.00299594	0.00100892	0	0	0	0	0	0	0	0	0	0
538	ATP7A	NM_000052.6	NC_000023.11	78011627	antisense	AAATTCATAACAGACAATCC	CAGCAAATTCATAACAGACAATCCTGGAAG	TGG	9	0.6071	AAATTCATAACAGACAATCC	3	ATP7A	0.00322629	0.00599188	0.00100892	0	0	0	0	0	0	0	0	0	0
538	ATP7A	NM_000052.6	NC_000023.11	77989640	sense	CAATAGAGGCTGTATCACCG	AAAGCAATAGAGGCTGTATCACCGGGGCTA	GGG	4	0.8016	CAATAGAGGCTGTATCACCG	0	ATP7A	0	0	0	0.00204746	0	0.00315229	0	0.00155193	0	0	0	0	0
538	ATP7A	NM_000052.6	NC_000023.11	78020244	sense	CTTTACTCTCCATACAGGGG	CTATCTTTACTCTCCATACAGGGGAGGCAA	AGG	13	0.666	CTTTACTCTCCATACAGGGG	0	ATP7A	0	0.00299594	0.00201784	0.00204746	0	0.00105076	0	0	0	0	0	0.00116851	0
539	ATP5O	NM_001697.2	NC_000021.9	33909098	antisense	CTGATCAGATTGGTAGTGAG	CTCACTGATCAGATTGGTAGTGAGGGGAGA	GGG	4	0.6494	CTGATCAGATTGGTAGTGAG	1	ATP5O	0.00107543	0	0	0	0	0.00315229	0.00124222	0.00155193	0	0	0.00149443	0.00350553	0.0014748
539	ATP5O	NM_001697.2	NC_000021.9	33912394	antisense	ATACCGTATACCTGAACAGG	TTCAATACCGTATACCTGAACAGGAGGCTT	AGG	3	0.6601	ATACCGTATACCTGAACAGG	0	ATP5O	0	0	0	0.00409492	0.00109821	0.00105076	0	0.00310385	0.00118561	0	0.00149443	0	0
539	ATP5O	NM_001697.2	NC_000021.9	33907378	sense	ACCATGATGAGTGTCCATCG	TTCTACCATGATGAGTGTCCATCGCGGAGA	CGG	5	0.756	ACCATGATGAGTGTCCATCG	2	ATP5O	0.00215086	0	0	0.00409492	0	0.00105076	0.00124222	0	0	0	0	0	0
539	ATP5O	NM_001697.2	NC_000021.9	33907420	sense	GGTCGATTAAGCAATACCCA	AAATGGTCGATTAAGCAATACCCAAGGAGT	AGG	5	0.6773	GGTCGATTAAGCAATACCCA	2	ATP5O	0.00215086	0	0.00201784	0	0	0	0	0	0	0	0	0	0
540	ATP7B	NM_000053.3	NC_000013.11	51968531	antisense	ATGAACTGAGCTATCTCGAG	CTGGATGAACTGAGCTATCTCGAGGGGCTG	GGG	4	0.6833	ATGAACTGAGCTATCTCGAG	2	ATP7B	0.00215086	0.00449391	0	0.00204746	0.00219643	0.00105076	0.00124222	0.00310385	0.00118561	0.00096043	0	0.00584255	0.0014748
540	ATP7B	NM_000053.3	NC_000013.11	51950071	sense	CTCATTAAAGCTACCCACGT	TGTGCTCATTAAAGCTACCCACGTGGGCAA	GGG	11	0.6635	CTCATTAAAGCTACCCACGT	1	ATP7B	0.00107543	0.00299594	0.00100892	0	0.00219643	0.00105076	0	0	0	0	0	0.00233702	0.0014748
540	ATP7B	NM_000053.3	NC_000013.11	51974612	sense	AGGGACCATGTAAATGACAT	CCTCAGGGACCATGTAAATGACATGGGATT	GGG	2	0.6577	AGGGACCATGTAAATGACAT	0	ATP7B	0	0	0	0	0	0.00105076	0	0	0.00118561	0	0.00149443	0	0
540	ATP7B	NM_000053.3	NC_000013.11	51957550	antisense	CTCACCAAGGGTCACAACGG	TGTCCTCACCAAGGGTCACAACGGTGGCTT	TGG	9	0.6928	CTCACCAAGGGTCACAACGG	0	ATP7B	0	0	0.00100892	0.00614238	0	0	0.00248444	0	0	0	0	0.00116851	0
545	ATR	NM_001184.3	NC_000003.12	142519725	sense	GCCCAGGTCACCAATTGTGG	AACGGCCCAGGTCACCAATTGTGGAGGAGA	AGG	24	0.6421	GCCCAGGTCACCAATTGTGG	1	ATR	0.00107543	0.00149797	0	0	0.00219643	0.00420305	0.00124222	0.00155193	0	0	0.0044833	0.00350553	0.0014748
545	ATR	NM_001184.3	NC_000003.12	142512359	antisense	CTGTGTGAGATGGTCAAGCA	CCCACTGTGTGAGATGGTCAAGCATGGAGA	TGG	27	0.6491	CTGTGTGAGATGGTCAAGCA	1	ATR	0.00107543	0	0	0.00409492	0.00109821	0	0	0	0.00118561	0.00096043	0	0	0.0014748
545	ATR	NM_001184.3	NC_000003.12	142559256	sense	GATGCTTTGATTTATATGCA	TTATGATGCTTTGATTTATATGCAAGGTGA	AGG	7	0.6399	GATGCTTTGATTTATATGCA	0	ATR	0	0	0.00100892	0	0	0.00105076	0.00124222	0.00155193	0.00118561	0.00096043	0	0.00116851	0
545	ATR	NM_001184.3	NC_000003.12	142550221	sense	TGACGTGCGAAAACAAGATG	ATGCTGACGTGCGAAAACAAGATGTGGCTC	TGG	14	0.7097	TGACGTGCGAAAACAAGATG	0	ATR	0	0	0	0	0.00109821	0	0	0	0	0.00096043	0	0	0
546	ATRX	NM_000489.4	NC_000023.11	77634620	antisense	CTTACCAAGGCCCATACAGT	AAGTCTTACCAAGGCCCATACAGTGGGCAA	GGG	17	0.6418	CTTACCAAGGCCCATACAGT	1	ATRX	0.00107543	0	0	0	0.00219643	0	0	0	0	0.00096043	0	0.00350553	0.00294959
546	ATRX	NM_000489.4	NC_000023.11	77684232	antisense	AATTAGTGCGGAATAAGAGT	GCACAATTAGTGCGGAATAAGAGTAGGTTA	AGG	9	0.6179	AATTAGTGCGGAATAAGAGT	1	ATRX	0.00107543	0	0	0	0	0	0	0	0	0	0	0	0
546	ATRX	NM_000489.4	NC_000023.11	77682946	sense	ATGATTTAAAGACTCAGGCG	TTGTATGATTTAAAGACTCAGGCGGGGAAA	GGG	9	0.6985	ATGATTTAAAGACTCAGGCG	0	ATRX	0	0	0	0	0	0	0	0	0.00118561	0	0	0	0
546	ATRX	NM_000489.4	NC_000023.11	77693829	sense	GAAAATCTCAAAAAACGCGG	AACTGAAAATCTCAAAAAACGCGGAGGTAA	AGG	6	0.693	GAAAATCTCAAAAAACGCGG	0	ATRX	0	0	0	0	0	0	0	0	0	0	0	0	0
547	KIF1A	NM_004321.6	NC_000002.12	240750505	antisense	ATTGCCACACGGTGTACCAG	GACGATTGCCACACGGTGTACCAGGGGAAC	GGG	25	0.671	ATTGCCACACGGTGTACCAG	2	KIF1A	0.00215086	0.00149797	0	0.00409492	0.00109821	0.00420305	0.00248444	0	0.00355682	0.00192086	0.00298887	0.00350553	0.0014748
547	KIF1A	NM_004321.6	NC_000002.12	240763061	sense	AGGACCAGTACCGCCGCGAG	CTGGAGGACCAGTACCGCCGCGAGCGGGAG	CGG	20	0.6501	AGGACCAGTACCGCCGCGAG	0	KIF1A	0	0	0.00100892	0.00204746	0.00109821	0.00315229	0.00496888	0.00155193	0.00237121	0.00192086	0.00149443	0.00116851	0
547	KIF1A	NM_004321.6	NC_000002.12	240775891	antisense	GTCAACACGGAATCTCGGTA	CCAGGTCAACACGGAATCTCGGTACGGAAT	CGG	10	0.6556	GTCAACACGGAATCTCGGTA	0	KIF1A	0	0.00299594	0.00201784	0.00204746	0	0.00210152	0	0	0.00118561	0.00096043	0	0	0
547	KIF1A	NM_004321.6	NC_000002.12	240771023	antisense	CAAACAAGATGCGCTCGTGG	GGGGCAAACAAGATGCGCTCGTGGAGGCTG	AGG	13	0.6534	CAAACAAGATGCGCTCGTGG	0	KIF1A	0	0.00149797	0	0	0	0	0	0	0	0	0	0	0
549	AUH	NM_001698.2	NC_000009.12	91355896	antisense	ATACCAGCACAGAATATCCC	TTACATACCAGCACAGAATATCCCTGGGAC	TGG	3	0.5716	ATACCAGCACAGAATATCCC	2	AUH	0.00215086	0.00449391	0.00100892	0.00204746	0.00219643	0	0	0	0.00118561	0.00096043	0.00149443	0	0.0014748
549	AUH	NM_001698.2	NC_000009.12	91325365	sense	AAAATGAGTTCCAGTGAAGT	AGCCAAAATGAGTTCCAGTGAAGTTGGTCC	TGG	4	0.5215	AAAATGAGTTCCAGTGAAGT	0	AUH	0	0	0.00100892	0.00204746	0	0.00210152	0	0.00310385	0	0.00192086	0	0	0.0014748
549	AUH	NM_001698.2	NC_000009.12	91296025	antisense	GAACTACTCATACCTCCACC	GCGTGAACTACTCATACCTCCACCAGGAAT	AGG	6	0.6441	GAACTACTCATACCTCCACC	1	AUH	0.00107543	0.00748985	0.00403568	0	0	0	0	0.00155193	0	0	0	0.00116851	0.0014748
549	AUH	NM_001698.2	NC_000009.12	91297999	antisense	ACCTGCTACTCGTATATCAC	TCTTACCTGCTACTCGTATATCACAGGCTA	AGG	5	0.5736	ACCTGCTACTCGTATATCAC	0	AUH	0	0.00149797	0.00201784	0	0	0	0	0.00155193	0	0	0	0	0
550	AUP1	NM_181575.4	NC_000002.12	74529276	sense	GTGTCCCCAGATTCGTAGTG	TCCTGTGTCCCCAGATTCGTAGTGCGGACC	CGG	3	0.6449	GTGTCCCCAGATTCGTAGTG	1	AUP1	0.00107543	0	0.00100892	0	0.00329464	0.00525381	0.00372666	0.00310385	0.00474243	0.00288129	0.00298887	0.00233702	0.00294959
550	AUP1	NM_181575.4	NC_000002.12	74528443	antisense	CAGGGGTCTCTGAACTTGCA	AGACCAGGGGTCTCTGAACTTGCAGGGTAA	GGG	5	0.6421	CAGGGGTCTCTGAACTTGCA	0	AUP1	0	0	0.00100892	0.00204746	0.00109821	0.00210152	0	0	0.00118561	0	0.00149443	0	0
550	AUP1	NM_181575.4	NC_000002.12	74528915	antisense	GACCAGCACACAAAGCTGGG	CCGAGACCAGCACACAAAGCTGGGGGGACT	GGG	4	0.6968	GACCAGCACACAAAGCTGGG	0	AUP1	0	0	0	0.00204746	0.00219643	0.00105076	0	0	0.00118561	0	0	0	0
550	AUP1	NM_181575.4	NC_000002.12	74527981	sense	TCCTGTTCATCGCCAACTAG	TTCGTCCTGTTCATCGCCAACTAGGGGAAG	GGG	7	0.6192	TCCTGTTCATCGCCAACTAG	0	AUP1	0	0	0.00302676	0	0	0	0	0	0	0	0	0.00116851	0
551	AVP	NM_000490.4	NC_000020.11	3083131	antisense	TCGTCCGCGCAGCAGATGCT	CAGCTCGTCCGCGCAGCAGATGCTGGGCCC	GGG	2	0.4466	TCGTCCGCGCAGCAGATGCT	1	AVP	0.00107543	0	0.00201784	0	0	0.00315229	0.00124222	0	0	0.00672301	0.0044833	0.00350553	0.00589918
551	AVP	NM_000490.4	NC_000020.11	3084617	antisense	GCAGTTCTGGAAGTAGCACG	TCGGGCAGTTCTGGAAGTAGCACGCGGAGG	CGG	1	0.7582	GCAGTTCTGGAAGTAGCACG	0	AVP	0	0	0.00100892	0	0.00219643	0.00315229	0	0.00155193	0.00118561	0	0.00149443	0	0.0014748
551	AVP	NM_000490.4	NC_000020.11	3084572	sense	CAAGAGGGCCATGTCCGACC	GCGGCAAGAGGGCCATGTCCGACCTGGAGC	TGG	1	0.4989	CAAGAGGGCCATGTCCGACC	0	AVP	0	0	0	0.00614238	0.00109821	0.00420305	0.00248444	0.00155193	0.00237121	0.00096043	0	0.00116851	0
551	AVP	NM_000490.4	NC_000020.11	3082995	antisense	GTCGTTGCAGCAAACGCCGA	CACCGTCGTTGCAGCAAACGCCGAAGGCGG	AGG	2	0.5957	GTCGTTGCAGCAAACGCCGA	0	AVP	0	0	0	0	0.00109821	0	0	0	0.00118561	0.00096043	0	0	0
552	AVPR1A	NM_000706.4	NC_000012.12	63150698	sense	ACCGAGGGACGTGCGCAACG	GCCCACCGAGGGACGTGCGCAACGAGGAGC	AGG	1	0.694	ACCGAGGGACGTGCGCAACG	1	AVPR1A	0.00107543	0.00299594	0.00302676	0.00204746	0.00549107	0.0084061	0.00869554	0.0108635	0.0106705	0.0115252	0.00597773	0.00467404	0.00884877
552	AVPR1A	NM_000706.4	NC_000012.12	63150594	antisense	TGCATGCGGGACGTCTTGCG	GAGGTGCATGCGGGACGTCTTGCGCGGCGT	CGG	1	0.6327	TGCATGCGGGACGTCTTGCG	2	AVPR1A	0.00215086	0.00449391	0.00605351	0.00614238	0.00549107	0.0126091	0.00993776	0.00310385	0.00829925	0.00768344	0.00747217	0.00350553	0.00442439
552	AVPR1A	NM_000706.4	NC_000012.12	63150487	sense	GACATCACCTACCGCTTCCG	CTGGGACATCACCTACCGCTTCCGCGGCCC	CGG	1	0.6366	GACATCACCTACCGCTTCCG	2	AVPR1A	0.00215086	0.00599188	0.00403568	0.00204746	0.00549107	0.00315229	0.00496888	0.00620771	0.00592803	0.00480215	0.00298887	0.00584255	0.00442439
552	AVPR1A	NM_000706.4	NC_000012.12	63150386	sense	GACAGCCGACCGCTACATCG	TCATGACAGCCGACCGCTACATCGCGGTGT	CGG	1	0.7277	GACAGCCGACCGCTACATCG	2	AVPR1A	0.00215086	0	0.00201784	0.00204746	0.00109821	0.00315229	0.00372666	0.00310385	0.00711364	0.00288129	0.00149443	0.00233702	0.00294959
553	AVPR1B	NM_000707.3	NC_000001.11	206116278	antisense	CAGAACGAAGATAGCCAGGG	CCGGCAGAACGAAGATAGCCAGGGTGGTCC	TGG	1	0.7269	CAGAACGAAGATAGCCAGGG	3	AVPR1B	0.00322629	0.00149797	0	0	0.00329464	0.00210152	0.00496888	0	0.00118561	0.00480215	0.00149443	0.00116851	0.0014748
553	AVPR1B	NM_000707.3	NC_000001.11	206116191	sense	AAACCTAAAAGTCAAGACAC	GTAAAAACCTAAAAGTCAAGACACAGGCCT	AGG	1	0.6911	AAACCTAAAAGTCAAGACAC	3	AVPR1B	0.00322629	0.00299594	0.00302676	0	0	0	0	0.00155193	0	0	0	0	0
553	AVPR1B	NM_000707.3	NC_000001.11	206116075	sense	GCAGCATCAACACCATCTCA	GTCAGCAGCATCAACACCATCTCACGGGCC	CGG	1	0.6174	GCAGCATCAACACCATCTCA	1	AVPR1B	0.00107543	0.00449391	0.00302676	0.00204746	0	0	0	0	0	0	0	0	0
553	AVPR1B	NM_000707.3	NC_000001.11	206116391	antisense	AAAAAATGAAGACTTGAGGG	AGGGAAAAAATGAAGACTTGAGGGAGGCTG	AGG	1	0.6987	AAAAAATGAAGACTTGAGGG	0	AVPR1B	0	0.00149797	0	0.00204746	0	0	0	0	0.00237121	0	0	0	0
554	AVPR2	NM_000054.4	NC_000023.11	153906161	antisense	CAGGCGGCGATACCCAGGGT	CTGGCAGGCGGCGATACCCAGGGTAGGTGC	AGG	2	0.6196	CAGGCGGCGATACCCAGGGT	2	AVPR2	0.00215086	0	0.00302676	0.00204746	0.00219643	0.00315229	0	0.00155193	0	0.00192086	0.00298887	0.00116851	0.00294959
554	AVPR2	NM_000054.4	NC_000023.11	153905841	antisense	ATACTTCACGGCCCGACACA	GCAGATACTTCACGGCCCGACACAGGGCAT	GGG	2	0.6269	ATACTTCACGGCCCGACACA	2	AVPR2	0.00215086	0	0.00504459	0.00614238	0.00109821	0.00525381	0.00248444	0.00465578	0.00355682	0.00288129	0.00149443	0.00467404	0.00294959
554	AVPR2	NM_000054.4	NC_000023.11	153905961	sense	GGCGTACCGCCATGGAAGTG	TGCTGGCGTACCGCCATGGAAGTGGGGCTC	GGG	2	0.604	GGCGTACCGCCATGGAAGTG	2	AVPR2	0.00215086	0.00299594	0.00504459	0.00409492	0.00658928	0.00630457	0.00496888	0.00931156	0.00711364	0.00768344	0.00747217	0.00584255	0.0014748
554	AVPR2	NM_000054.4	NC_000023.11	153905729	antisense	TGGCCAATGAAGACGTGTAT	CAAGTGGCCAATGAAGACGTGTATGGGTGC	GGG	2	0.6224	TGGCCAATGAAGACGTGTAT	3	AVPR2	0.00322629	0.00299594	0.00302676	0.00409492	0.00219643	0	0	0	0.00237121	0	0.00149443	0.00233702	0
558	AXL	NM_021913.4	NC_000019.10	41238502	sense	CTGAGAACATTAGTGCTACG	CCCCCTGAGAACATTAGTGCTACGCGGAAT	CGG	8	0.7187	CTGAGAACATTAGTGCTACG	1	AXL	0.00107543	0.00299594	0.00504459	0.00204746	0.00219643	0.00105076	0	0.00155193	0.00118561	0.00384172	0.00149443	0	0.0014748
558	AXL	NM_021913.4	NC_000019.10	41242921	antisense	CCTAGCAGTACATACCACCA	TGCTCCTAGCAGTACATACCACCAGGGCCA	GGG	11	0.7862	CCTAGCAGTACATACCACCA	2	AXL	0.00215086	0.00149797	0.00100892	0	0	0	0	0	0	0	0	0	0.0014748
558	AXL	NM_021913.4	NC_000019.10	41231012	sense	CGAAGCCCATAACGCCAAGG	CCTGCGAAGCCCATAACGCCAAGGGGGTCA	GGG	5	0.7122	CGAAGCCCATAACGCCAAGG	2	AXL	0.00215086	0	0.00302676	0.00204746	0.00109821	0.00105076	0.00124222	0	0	0	0.00149443	0	0
558	AXL	NM_021913.4	NC_000019.10	41220748	antisense	CCCGAAGCCAATGTACCTCG	CCATCCCGAAGCCAATGTACCTCGGGGGGC	GGG	2	0.6429	CCCGAAGCCAATGTACCTCG	0	AXL	0	0	0	0	0	0	0	0	0	0	0	0	0
563	AZGP1	NM_001185.3	NC_000007.14	99971874	sense	GACAGGAAGTCTCAGCCCAT	TAAAGACAGGAAGTCTCAGCCCATGGGACT	GGG	2	0.6066	GACAGGAAGTCTCAGCCCAT	6	AZGP1	0.00645258	0.00149797	0.00100892	0.00409492	0.00219643	0.00525381	0.00124222	0.00155193	0.00474243	0.00096043	0.00597773	0.00233702	0.00737398
563	AZGP1	NM_001185.3	NC_000007.14	99968418	sense	TCAGGGTCTCACGTATTGCA	GTTTTCAGGGTCTCACGTATTGCAGGGAAG	GGG	3	0.625	TCAGGGTCTCACGTATTGCA	0	AZGP1	0	0	0.00302676	0.00204746	0	0	0	0	0.00237121	0	0.00298887	0	0.0014748
563	AZGP1	NM_001185.3	NC_000007.14	99971931	antisense	GGAGGTCATTGAGTGAGCCA	AACTGGAGGTCATTGAGTGAGCCAAGGGCC	AGG	2	0.6055	GGAGGTCATTGAGTGAGCCA	0	AZGP1	0	0	0.00201784	0.00204746	0.00109821	0	0	0.00155193	0	0.00096043	0	0	0
563	AZGP1	NM_001185.3	NC_000007.14	99968205	antisense	GGTATTTCCGCAGAGTCGCA	TTCAGGTATTTCCGCAGAGTCGCAGGGCAC	GGG	3	0.6095	GGTATTTCCGCAGAGTCGCA	0	AZGP1	0	0	0	0	0.00329464	0.00105076	0	0	0	0	0	0	0
566	AZU1	NM_001700.3	NC_000019.10	828244	antisense	CCGCCAACGATGTCCAAAAG	CCGGCCGCCAACGATGTCCAAAAGGGGGCT	GGG	2	0.6392	CCGCCAACGATGTCCAAAAG	0	AZU1	0	0	0.00100892	0	0.00329464	0.00105076	0.00124222	0.00155193	0	0.00384172	0.00149443	0.00116851	0.00294959
566	AZU1	NM_001700.3	NC_000019.10	828354	antisense	TGGCCGCGGTCATCACGAAG	CAGCTGGCCGCGGTCATCACGAAGCGGGCA	CGG	2	0.6644	TGGCCGCGGTCATCACGAAG	0	AZU1	0	0.00149797	0	0	0.00109821	0	0.00124222	0.00155193	0	0.00192086	0.00298887	0.00350553	0.0014748
566	AZU1	NM_001700.3	NC_000019.10	829571	antisense	GCACCACGGTGCTAACCCCG	CCCAGCACCACGGTGCTAACCCCGGGGTTC	GGG	3	0.6887	GCACCACGGTGCTAACCCCG	0	AZU1	0	0	0	0	0.00109821	0.00420305	0.00248444	0	0.00118561	0.00288129	0.00149443	0.00116851	0
566	AZU1	NM_001700.3	NC_000019.10	830772	sense	GCCTCTGCAGAACGCCACGG	CACTGCCTCTGCAGAACGCCACGGTGGAAG	TGG	4	0.7064	GCCTCTGCAGAACGCCACGG	1	AZU1	0.00107543	0	0.00302676	0.00818984	0.00219643	0	0.00248444	0.00155193	0.00118561	0.00096043	0.00149443	0	0
567	B2M	NM_004048.2	NC_000015.10	44715423	antisense	CTGAATCTTTGGAGTACCTG	AAACCTGAATCTTTGGAGTACCTGAGGAAT	AGG	2	0.6232	CTGAATCTTTGGAGTACCTG	2	B2M	0.00215086	0.00149797	0	0.00204746	0	0.00105076	0.00372666	0.00155193	0.00355682	0.00576258	0.0044833	0	0.0014748
567	B2M	NM_004048.2	NC_000015.10	44711569	antisense	GAGTAGCGCGAGCACAGCTA	GAGAGAGTAGCGCGAGCACAGCTAAGGCCA	AGG	1	0.5066	GAGTAGCGCGAGCACAGCTA	1	B2M	0.00107543	0	0.00100892	0	0	0	0	0	0	0	0	0	0
567	B2M	NM_004048.2	NC_000015.10	44715515	antisense	AAGTCAACTTCAATGTCGGA	CAGTAAGTCAACTTCAATGTCGGATGGATG	TGG	2	0.5934	AAGTCAACTTCAATGTCGGA	0	B2M	0	0.00149797	0	0	0	0.00210152	0.00124222	0	0.00237121	0	0	0	0
567	B2M	NM_004048.2	NC_000015.10	44715487	antisense	ACCCAGACACATAGCAATTC	TGAAACCCAGACACATAGCAATTCAGGAAA	AGG	2	0.3529	ACCCAGACACATAGCAATTC	0	B2M	0	0	0.00201784	0	0	0	0	0	0	0	0	0	0
570	BAAT	NM_001701.3	NC_000009.12	101371011	sense	GACTTTGGAGAGGTGGTATG	GCCTGACTTTGGAGAGGTGGTATGTGGCAC	TGG	2	0.5764	GACTTTGGAGAGGTGGTATG	2	BAAT	0.00215086	0	0	0	0.00109821	0	0.00372666	0.00775964	0.00118561	0.00192086	0.00298887	0.00584255	0.00737398
570	BAAT	NM_001701.3	NC_000009.12	101368304	antisense	CAAACAAATCAATTACCCCT	CCACCAAACAAATCAATTACCCCTGGGAAG	GGG	3	0.6578	CAAACAAATCAATTACCCCT	2	BAAT	0.00215086	0	0.00100892	0	0	0.00105076	0	0	0	0	0	0	0
570	BAAT	NM_001701.3	NC_000009.12	101371178	antisense	GAGACCAGAAGAGACCCATG	TTCAGAGACCAGAAGAGACCCATGGGGTGG	GGG	2	0.8131	GAGACCAGAAGAGACCCATG	1	BAAT	0.00107543	0	0	0	0	0	0	0	0.00118561	0	0	0.00350553	0
570	BAAT	NM_001701.3	NC_000009.12	101362922	antisense	GGTCCCATTAATAAGTACCG	AGTTGGTCCCATTAATAAGTACCGTGGCTG	TGG	4	0.7155	GGTCCCATTAATAAGTACCG	1	BAAT	0.00107543	0	0.00100892	0	0	0.00105076	0	0	0	0	0	0	0
571	BACH1	NM_001186.3	NC_000021.9	29321463	antisense	CCTGGCCTACGATTCTTGAG	TCAGCCTGGCCTACGATTCTTGAGTGGAAG	TGG	2	0.6474	CCTGGCCTACGATTCTTGAG	1	BACH1	0.00107543	0	0.00100892	0.00409492	0.00219643	0	0	0	0.00237121	0.00096043	0	0	0.0014748
571	BACH1	NM_001186.3	NC_000021.9	29326948	sense	GAAATCCGACTTGGGCACCA	CTTTGAAATCCGACTTGGGCACCAGGGAAG	GGG	3	0.6661	GAAATCCGACTTGGGCACCA	0	BACH1	0	0	0.00100892	0	0	0.00105076	0	0	0.00118561	0.00096043	0	0.00116851	0
571	BACH1	NM_001186.3	NC_000021.9	29326546	sense	AACTGACAGAGTCCGTACTG	TTGGAACTGACAGAGTCCGTACTGGGGAAT	GGG	3	0.7377	AACTGACAGAGTCCGTACTG	2	BACH1	0.00215086	0	0	0	0.00219643	0.00105076	0	0.00155193	0	0	0	0	0
571	BACH1	NM_001186.3	NC_000021.9	29327136	antisense	CTAATCCTGATACCTAACCA	CTCACTAATCCTGATACCTAACCACGGACA	CGG	3	0.7084	CTAATCCTGATACCTAACCA	1	BACH1	0.00107543	0	0.00302676	0.00204746	0	0.00105076	0	0	0	0	0	0	0
572	BAD	NM_004322.3	NC_000011.10	64271760	sense	GCCACAGCTCCTACCCCGCG	AGTCGCCACAGCTCCTACCCCGCGGGGACG	GGG	2	0.7168	GCCACAGCTCCTACCCCGCG	0	BAD	0	0.00149797	0.00201784	0.00409492	0.00439285	0.00210152	0.00496888	0.00465578	0.00237121	0.00288129	0.00298887	0.00350553	0.0014748
572	BAD	NM_004322.3	NC_000011.10	64271677	antisense	CATAGCGCTGTGCTGCCCAG	CGGCCATAGCGCTGTGCTGCCCAGAGGTTG	AGG	2	0.5863	CATAGCGCTGTGCTGCCCAG	1	BAD	0.00107543	0	0	0.00204746	0	0.00105076	0	0	0.00118561	0	0.00149443	0	0.0014748
572	BAD	NM_004322.3	NC_000011.10	64284235	antisense	GGTGACTGGCGTCCCACAGG	TGCTGGTGACTGGCGTCCCACAGGAGGCCT	AGG	1	0.562	GGTGACTGGCGTCCCACAGG	0	BAD	0	0	0.00302676	0.00204746	0	0.00105076	0.00124222	0	0	0	0.00298887	0.00116851	0
572	BAD	NM_004322.3	NC_000011.10	64284187	antisense	TGGGGTACTTACCTCCATGA	GTGGTGGGGTACTTACCTCCATGATGGCTG	TGG	1	0.5688	TGGGGTACTTACCTCCATGA	0	BAD	0	0.00149797	0	0	0.00219643	0	0	0	0.00118561	0.00096043	0.00149443	0	0
573	BAG1	NM_004323.5	NC_000009.12	33264496	sense	GGGCATGACCGACCCACCAG	CAGCGGGCATGACCGACCCACCAGGGGCGC	GGG	1	0.6166	GGGCATGACCGACCCACCAG	1	BAG1	0.00107543	0.00149797	0.00302676	0.00204746	0.00219643	0	0.00124222	0	0.00237121	0	0.00298887	0.00233702	0
573	BAG1	NM_004323.5	NC_000009.12	33264281	sense	GGAGTCGACCCGGAGCGAGG	ACGAGGAGTCGACCCGGAGCGAGGAGGTGA	AGG	1	0.6835	GGAGTCGACCCGGAGCGAGG	2	BAG1	0.00215086	0	0	0.00204746	0.00219643	0	0.00124222	0	0	0	0	0.00233702	0
573	BAG1	NM_004323.5	NC_000009.12	33262768	sense	TGAACCAGTTGTCCAAGACC	GCAGTGAACCAGTTGTCCAAGACCTGGCCC	TGG	2	0.6176	TGAACCAGTTGTCCAAGACC	1	BAG1	0.00107543	0.00149797	0.00100892	0.00204746	0	0.00105076	0	0	0	0	0	0	0
573	BAG1	NM_004323.5	NC_000009.12	33261138	antisense	TGTATTCCAAGTGCTGACAA	ATCTTGTATTCCAAGTGCTGACAACGGTGT	CGG	3	0.7013	TGTATTCCAAGTGCTGACAA	0	BAG1	0	0.00149797	0	0	0	0	0.00124222	0	0	0	0	0	0
575	ADGRB1	NM_001702.2	NC_000008.11	142489060	sense	GAAGCATCCGTGTTTGTGGT	CGATGAAGCATCCGTGTTTGTGGTGGGCAC	GGG	14	0.6381	GAAGCATCCGTGTTTGTGGT	2	ADGRB1	0.00215086	0.00299594	0.00100892	0.00204746	0.00658928	0.00420305	0.00496888	0.00620771	0.00711364	0.00672301	0.00149443	0.00817958	0.00737398
575	ADGRB1	NM_001702.2	NC_000008.11	142479465	sense	CAGGATGAGTACCGGCAGTG	CCCCCAGGATGAGTACCGGCAGTGCGGCAC	CGG	7	0.6948	CAGGATGAGTACCGGCAGTG	3	ADGRB1	0.00322629	0.00149797	0.00504459	0.00204746	0.00219643	0.00420305	0.0062111	0.00310385	0.00237121	0.00576258	0.00597773	0.00350553	0.0014748
575	ADGRB1	NM_001702.2	NC_000008.11	142475510	sense	CCTGTGGGGCGAATGCACGC	GGTCCCTGTGGGGCGAATGCACGCGGGACT	GGG	2	0.6928	CCTGTGGGGCGAATGCACGC	1	ADGRB1	0.00107543	0.00149797	0	0.00614238	0.00219643	0.00105076	0.00124222	0.00465578	0.00118561	0.00096043	0	0	0.0014748
575	ADGRB1	NM_001702.2	NC_000008.11	142518165	antisense	CCCACGATGAGCGTCACCGA	ACAGCCCACGATGAGCGTCACCGACGGCAG	CGG	18	0.6319	CCCACGATGAGCGTCACCGA	1	ADGRB1	0.00107543	0.00149797	0.00504459	0.00204746	0.00439285	0	0.00248444	0.00310385	0	0.00096043	0	0.00116851	0
576	ADGRB2	NM_001294335.1	NC_000001.11	31741954	sense	CAGCCACTGATAGCAAGTGG	CCCACAGCCACTGATAGCAAGTGGGGGCCA	GGG	9	0.6841	CAGCCACTGATAGCAAGTGG	1	ADGRB2	0.00107543	0.00299594	0.00302676	0.00409492	0.00439285	0.00315229	0.00248444	0	0.00118561	0.00192086	0.00149443	0.00116851	0.0014748
576	ADGRB2	NM_001294335.1	NC_000001.11	31744352	sense	CTCTCTCGTAGGCGACCCGG	GTCCCTCTCTCGTAGGCGACCCGGCGGCTG	CGG	6	0.7466	CTCTCTCGTAGGCGACCCGG	3	ADGRB2	0.00322629	0.00299594	0.00100892	0.00409492	0.00219643	0	0.00248444	0.00155193	0.00355682	0.00096043	0	0	0.0014748
576	ADGRB2	NM_001294335.1	NC_000001.11	31756292	antisense	TGAGCAAGACCTCGACAAAG	TTGATGAGCAAGACCTCGACAAAGCGGAAG	CGG	4	0.697	TGAGCAAGACCTCGACAAAG	1	ADGRB2	0.00107543	0.00299594	0	0	0	0	0	0	0	0.00096043	0	0	0
576	ADGRB2	NM_001294335.1	NC_000001.11	31740370	antisense	ATCATCAGCCGAGGGCACGT	GCACATCATCAGCCGAGGGCACGTAGGTGG	AGG	12	0.7083	ATCATCAGCCGAGGGCACGT	3	ADGRB2	0.00322629	0.00149797	0.00201784	0	0.00219643	0.00105076	0	0	0	0	0	0	0
577	ADGRB3	NM_001704.2	NC_000006.12	68943842	sense	TACAGTACACGGAGTATGGG	TTATTACAGTACACGGAGTATGGGAGGAAT	AGG	6	0.6246	TACAGTACACGGAGTATGGG	1	ADGRB3	0.00107543	0.00449391	0	0.00614238	0.00219643	0.00525381	0.00248444	0.00155193	0.00474243	0.00192086	0.0044833	0.00233702	0
577	ADGRB3	NM_001704.2	NC_000006.12	68956730	sense	AGGCGAATAAGGACCTGTCA	GGAAAGGCGAATAAGGACCTGTCAGGGTGC	GGG	8	0.6513	AGGCGAATAAGGACCTGTCA	2	ADGRB3	0.00215086	0	0	0.00204746	0	0	0	0	0.00237121	0	0	0	0
577	ADGRB3	NM_001704.2	NC_000006.12	69018416	sense	AGGGTCAATAGAGTTAATGC	ATCCAGGGTCAATAGAGTTAATGCAGGTGA	AGG	13	0.6203	AGGGTCAATAGAGTTAATGC	1	ADGRB3	0.00107543	0.00149797	0	0	0	0	0	0	0	0	0	0	0
577	ADGRB3	NM_001704.2	NC_000006.12	68639403	sense	CCAAGTCTGCAATCTTACCA	CCACCCAAGTCTGCAATCTTACCAGGGAGG	GGG	3	0.6989	CCAAGTCTGCAATCTTACCA	1	ADGRB3	0.00107543	0.00149797	0.00100892	0	0	0	0	0	0	0	0	0	0
578	BAK1	NM_001188.3	NC_000006.12	33575407	sense	ACGGCAGCTCGCCATCATCG	TGGGACGGCAGCTCGCCATCATCGGGGACG	GGG	4	0.6941	ACGGCAGCTCGCCATCATCG	2	BAK1	0.00215086	0.00149797	0.00100892	0.00204746	0.00109821	0.00210152	0.00124222	0	0.00237121	0.00192086	0.00597773	0.00116851	0.0014748
578	BAK1	NM_001188.3	NC_000006.12	33574152	antisense	GGTAGACGTGTAGGGCCAGA	TGCTGGTAGACGTGTAGGGCCAGACGGTAG	CGG	5	0.6533	GGTAGACGTGTAGGGCCAGA	0	BAK1	0	0	0.00100892	0	0	0	0	0	0	0	0	0	0.0014748
578	BAK1	NM_001188.3	NC_000006.12	33575804	antisense	GCTCACCTGCTAGGTTGCAG	TGTAGCTCACCTGCTAGGTTGCAGAGGTAA	AGG	3	0.6413	GCTCACCTGCTAGGTTGCAG	0	BAK1	0	0	0.00100892	0	0	0	0.00248444	0	0.00237121	0.00192086	0.00298887	0	0
578	BAK1	NM_001188.3	NC_000006.12	33577541	antisense	AAGACCCTTACCAGAAGCAG	CAGGAAGACCCTTACCAGAAGCAGAGGGCA	AGG	2	0.6244	AAGACCCTTACCAGAAGCAG	1	BAK1	0.00107543	0.00149797	0	0	0.00109821	0.00105076	0	0.00155193	0	0	0	0	0
579	NKX3-2	NM_001189.3	NC_000004.12	13542486	antisense	CGGACACGTGTGCACCTCTG	AGCGCGGACACGTGTGCACCTCTGGGGCCA	GGG	2	0.6982	CGGACACGTGTGCACCTCTG	1	NKX3-2	0.00107543	0.00299594	0.00201784	0.00614238	0.00329464	0.00525381	0.00993776	0.0155193	0.00474243	0.013446	0.0089666	0.00467404	0.00589918
579	NKX3-2	NM_001189.3	NC_000004.12	13544175	sense	CCGGTACCAGAACAGCTGCG	CCTGCCGGTACCAGAACAGCTGCGGGGCGG	GGG	1	0.7148	CCGGTACCAGAACAGCTGCG	1	NKX3-2	0.00107543	0.00149797	0.00100892	0.00204746	0.00329464	0.00420305	0.00372666	0.00155193	0.00237121	0.00096043	0.00149443	0.00350553	0.00442439
579	NKX3-2	NM_001189.3	NC_000004.12	13544344	sense	AACAAGAAAGAGGAGCGCGG	CCTCAACAAGAAAGAGGAGCGCGGCGGGCT	CGG	1	0.6712	AACAAGAAAGAGGAGCGCGG	0	NKX3-2	0	0	0.00100892	0	0	0.00105076	0	0	0	0	0	0	0
579	NKX3-2	NM_001189.3	NC_000004.12	13544059	antisense	GGCTCAAGGATCCCCCCGCA	CCGAGGCTCAAGGATCCCCCCGCAAGGCCG	AGG	1	0.5904	GGCTCAAGGATCCCCCCGCA	0	NKX3-2	0	0	0	0	0.00329464	0.00210152	0	0	0	0	0	0	0
580	BARD1	NM_000465.3	NC_000002.12	214780749	sense	GTAAAGTTGGTGGTACATCA	AAACGTAAAGTTGGTGGTACATCAGGGAGG	GGG	4	0.6472	GTAAAGTTGGTGGTACATCA	1	BARD1	0.00107543	0	0	0	0.00329464	0.00105076	0	0.00155193	0.00118561	0.00288129	0	0.00350553	0.00294959
580	BARD1	NM_000465.3	NC_000002.12	214780900	antisense	GACTGGAAAGTCTATTGTGA	ATGGGACTGGAAAGTCTATTGTGATGGCCA	TGG	4	0.6595	GACTGGAAAGTCTATTGTGA	1	BARD1	0.00107543	0.00149797	0.00100892	0	0.00109821	0.00210152	0.00124222	0.00155193	0.00118561	0.00192086	0.00298887	0.00116851	0.0014748
580	BARD1	NM_000465.3	NC_000002.12	214792399	sense	ATGTCCAGTGTGTTACACCC	CTGGATGTCCAGTGTGTTACACCCCGGCCT	CGG	3	0.6644	ATGTCCAGTGTGTTACACCC	0	BARD1	0	0	0.00302676	0	0.00109821	0.00315229	0.00496888	0	0.00355682	0.00192086	0.00149443	0.00116851	0.0014748
580	BARD1	NM_000465.3	NC_000002.12	214780597	sense	GCTGTGAAAAGAAATCATAG	TATGGCTGTGAAAAGAAATCATAGAGGAGA	AGG	4	0.7327	GCTGTGAAAAGAAATCATAG	1	BARD1	0.00107543	0	0	0.00204746	0	0	0	0	0	0	0	0	0
581	BAX	NM_138761.3	NC_000019.10	48956294	antisense	AGTAGAAAAGGGCGACAACC	GCAAAGTAGAAAAGGGCGACAACCCGGCCC	CGG	4	0.5427	AGTAGAAAAGGGCGACAACC	1	BAX	0.00107543	0.00149797	0.00100892	0.00409492	0.00109821	0.00420305	0.00124222	0	0.00118561	0.00192086	0.00597773	0.00116851	0.00442439
581	BAX	NM_138761.3	NC_000019.10	48956230	antisense	TCGGAAAAAGACCTCTCGGG	CCACTCGGAAAAAGACCTCTCGGGGGGAGT	GGG	4	0.6812	TCGGAAAAAGACCTCTCGGG	0	BAX	0	0	0	0.00204746	0.00109821	0	0.00124222	0	0.00118561	0	0.00298887	0.00116851	0.0014748
581	BAX	NM_138761.3	NC_000019.10	48955818	sense	GGACGAACTGGACAGTAACA	TCGGGGACGAACTGGACAGTAACATGGAGC	TGG	3	0.5885	GGACGAACTGGACAGTAACA	2	BAX	0.00215086	0	0.00302676	0.00614238	0	0.00210152	0.00248444	0.00155193	0.00118561	0.00096043	0.00149443	0.00350553	0.0014748
581	BAX	NM_138761.3	NC_000019.10	48955703	sense	GTTTCATCCAGGATCGAGCA	TCTAGTTTCATCCAGGATCGAGCAGGGCGA	GGG	3	0.6478	GTTTCATCCAGGATCGAGCA	1	BAX	0.00107543	0	0.00201784	0	0.00109821	0.00105076	0	0	0.00118561	0.00192086	0	0	0
582	BBS1	NM_024649.4	NC_000011.10	66521293	antisense	CAGAAACCTCTAGGAAGACG	TGGCCAGAAACCTCTAGGAAGACGGGGACG	GGG	9	0.6762	CAGAAACCTCTAGGAAGACG	0	BBS1	0	0.00149797	0.00100892	0	0	0	0.00248444	0	0	0	0	0	0.0014748
582	BBS1	NM_024649.4	NC_000011.10	66511220	sense	AGCGCTGGCAGATTTACATG	TTCCAGCGCTGGCAGATTTACATGGGGATG	GGG	3	0.6899	AGCGCTGGCAGATTTACATG	0	BBS1	0	0	0	0	0.00219643	0	0	0	0.00237121	0.00096043	0.0044833	0.00116851	0
582	BBS1	NM_024649.4	NC_000011.10	66514579	antisense	TCTTATACACATAGACACAA	AGATTCTTATACACATAGACACAAGGGCCT	GGG	4	0.6893	TCTTATACACATAGACACAA	3	BBS1	0.00322629	0.00449391	0.00201784	0	0	0.00105076	0	0	0	0.00096043	0	0	0
582	BBS1	NM_024649.4	NC_000011.10	66515887	sense	GCTGGAGCTAAGTGAAATGG	TGCAGCTGGAGCTAAGTGAAATGGAGGCAT	AGG	7	0.638	GCTGGAGCTAAGTGAAATGG	2	BBS1	0.00215086	0	0	0.00204746	0.00109821	0.00210152	0.00124222	0.00155193	0.00118561	0	0	0	0
583	BBS2	NM_031885.3	NC_000016.10	56502787	sense	TGCTCGAAGTGACCGAACTG	TTGATGCTCGAAGTGACCGAACTGGGGAGG	GGG	8	0.6973	TGCTCGAAGTGACCGAACTG	2	BBS2	0.00215086	0.00299594	0.00201784	0.00204746	0.00549107	0.00525381	0	0.00465578	0.00829925	0.00672301	0.00149443	0.00116851	0.00294959
583	BBS2	NM_031885.3	NC_000016.10	56501476	sense	ATTGGCCAGTCCACTGAACG	CTGAATTGGCCAGTCCACTGAACGAGGCTG	AGG	10	0.637	ATTGGCCAGTCCACTGAACG	1	BBS2	0.00107543	0.00149797	0	0	0.00109821	0	0.00372666	0	0.00237121	0.00192086	0.00149443	0.00116851	0
583	BBS2	NM_031885.3	NC_000016.10	56514612	antisense	AGAGAAACATCAGATTCCAG	GAGAAGAGAAACATCAGATTCCAGGGGGCT	GGG	2	0.7051	AGAGAAACATCAGATTCCAG	0	BBS2	0	0.00149797	0.00100892	0	0.00109821	0.00105076	0	0	0.00118561	0.00096043	0	0	0
583	BBS2	NM_031885.3	NC_000016.10	56511225	antisense	TTGCCACCAATAATCGCAAG	ACAATTGCCACCAATAATCGCAAGAGGGGA	AGG	3	0.6351	TTGCCACCAATAATCGCAAG	0	BBS2	0	0	0.00100892	0	0	0	0	0	0	0	0	0	0
585	BBS4	NM_033028.4	NC_000015.10	72709701	antisense	AAATAGGAAACTCTGGAGCT	TCCAAAATAGGAAACTCTGGAGCTAGGCAG	AGG	3	0.5555	AAATAGGAAACTCTGGAGCT	1	BBS4	0.00107543	0.00149797	0	0	0	0	0	0.00155193	0	0	0	0	0.0014748
585	BBS4	NM_033028.4	NC_000015.10	72715368	antisense	TTGAGGTTATCAGCACTCTG	CTGCTTGAGGTTATCAGCACTCTGAGGACT	AGG	5	0.7017	TTGAGGTTATCAGCACTCTG	3	BBS4	0.00322629	0	0	0	0	0	0	0	0	0	0	0	0
585	BBS4	NM_033028.4	NC_000015.10	72731629	antisense	GCTGCATGGTCAAATGGACA	TACTGCTGCATGGTCAAATGGACAAGGCCC	AGG	12	0.6863	GCTGCATGGTCAAATGGACA	0	BBS4	0	0	0.00100892	0	0	0.00105076	0	0	0.00237121	0	0	0	0
585	BBS4	NM_033028.4	NC_000015.10	72731342	antisense	GGCAACATCAAAGTCCCCGT	TGAGGGCAACATCAAAGTCCCCGTGGGTCT	GGG	11	0.6564	GGCAACATCAAAGTCCCCGT	0	BBS4	0	0	0.00100892	0.00204746	0	0	0	0	0	0	0	0	0
586	BCAT1	NM_005504.6	NC_000012.12	24849891	antisense	TTGAAAAATAAGGTCCCACT	CCACTTGAAAAATAAGGTCCCACTGGGCTC	GGG	6	0.6677	TTGAAAAATAAGGTCCCACT	0	BCAT1	0	0.00149797	0.00100892	0	0.00109821	0	0.00124222	0.00155193	0.00355682	0	0.00149443	0	0.0014748
586	BCAT1	NM_005504.6	NC_000012.12	24878545	antisense	ACCTCAGTTCCAATGAATGT	TTGCACCTCAGTTCCAATGAATGTAGGACG	AGG	5	0.6234	ACCTCAGTTCCAATGAATGT	1	BCAT1	0.00107543	0	0	0.00204746	0.00109821	0	0.00124222	0	0	0	0	0.00116851	0
586	BCAT1	NM_005504.6	NC_000012.12	24881345	sense	GTTTCAGCCAAACCTCAACA	GACTGTTTCAGCCAAACCTCAACATGGATA	TGG	4	0.6625	GTTTCAGCCAAACCTCAACA	1	BCAT1	0.00107543	0	0.00302676	0.00204746	0.00219643	0.00105076	0	0	0	0	0	0	0
586	BCAT1	NM_005504.6	NC_000012.12	24894379	sense	CACGGATCATATGCTGACGG	TGTTCACGGATCATATGCTGACGGTGGAGT	TGG	3	0.6899	CACGGATCATATGCTGACGG	0	BCAT1	0	0.00149797	0	0	0	0	0	0	0	0	0	0	0
587	BCAT2	NM_001190.3	NC_000019.10	48797268	antisense	GGTCGGGCCCATACAGCCAG	TGGTGGTCGGGCCCATACAGCCAGAGGACC	AGG	7	0.6405	GGTCGGGCCCATACAGCCAG	1	BCAT2	0.00107543	0.00149797	0.00403568	0.00409492	0.00219643	0	0.00248444	0	0.00237121	0.00480215	0.00149443	0.00467404	0.00737398
587	BCAT2	NM_001190.3	NC_000019.10	48799812	antisense	ACGAACAGGAGCGCGCGCGT	AATGACGAACAGGAGCGCGCGCGTGGGCTG	GGG	6	0.6263	ACGAACAGGAGCGCGCGCGT	0	BCAT2	0	0.00449391	0.00201784	0.00409492	0.00878571	0.00210152	0.00993776	0.00155193	0.00474243	0.00384172	0.00747217	0.00467404	0.00442439
587	BCAT2	NM_001190.3	NC_000019.10	48799680	sense	TCGGCAACTACAAGTTAGGT	GGGGTCGGCAACTACAAGTTAGGTGGGTAA	GGG	6	0.6667	TCGGCAACTACAAGTTAGGT	2	BCAT2	0.00215086	0	0.00100892	0.00204746	0.00109821	0.00315229	0.00248444	0.00155193	0.00118561	0.00288129	0.00149443	0.00116851	0
587	BCAT2	NM_001190.3	NC_000019.10	48806651	antisense	AAATGTCTTCCCAAACACCA	CGGTAAATGTCTTCCCAAACACCAGGGGCT	GGG	3	0.6594	AAATGTCTTCCCAAACACCA	3	BCAT2	0.00322629	0	0.00100892	0	0	0	0	0	0	0	0	0	0
590	BCHE	NM_000055.2	NC_000003.12	165830073	sense	AGTAAACTTTGGTCCGACCG	TGTCAGTAAACTTTGGTCCGACCGTGGATG	TGG	2	0.6373	AGTAAACTTTGGTCCGACCG	0	BCHE	0	0	0.00201784	0	0.00329464	0	0.00745332	0.00310385	0.00355682	0.00192086	0.00149443	0.00701107	0
590	BCHE	NM_000055.2	NC_000003.12	165830684	antisense	GATATAAACAGTCTTCACTG	TTTAGATATAAACAGTCTTCACTGAGGTCA	AGG	2	0.7493	GATATAAACAGTCTTCACTG	1	BCHE	0.00107543	0	0.00100892	0	0	0	0	0	0	0	0	0	0
590	BCHE	NM_000055.2	NC_000003.12	165830836	antisense	TTGAATCGAAGTCTACCAAG	CTTTTTGAATCGAAGTCTACCAAGAGGTGG	AGG	2	0.6789	TTGAATCGAAGTCTACCAAG	1	BCHE	0.00107543	0.00149797	0.00201784	0.00409492	0.00329464	0	0.00124222	0.00155193	0	0	0	0.00116851	0
590	BCHE	NM_000055.2	NC_000003.12	165830511	sense	AGTGTCAATGAACTATAGGG	TTGTAGTGTCAATGAACTATAGGGTGGGTG	TGG	2	0.7073	AGTGTCAATGAACTATAGGG	0	BCHE	0	0	0	0	0	0	0	0	0	0	0	0	0
593	BCKDHA	NM_000709.3	NC_000019.10	41410975	sense	CATGACACTGCTTAACACCA	AGAGCATGACACTGCTTAACACCATGGACC	TGG	3	0.6604	CATGACACTGCTTAACACCA	4	BCKDHA	0.00430172	0	0.00201784	0	0	0	0	0	0	0	0	0	0
593	BCKDHA	NM_000709.3	NC_000019.10	41410704	antisense	CTTATCTATAAACTCCGCCG	CCAACTTATCTATAAACTCCGCCGAGGCCC	AGG	2	0.7373	CTTATCTATAAACTCCGCCG	2	BCKDHA	0.00215086	0.00299594	0	0.00204746	0.00109821	0	0	0	0	0	0	0	0
593	BCKDHA	NM_000709.3	NC_000019.10	41422230	sense	CATCTGTTACTTCGGCGAGG	TCGTCATCTGTTACTTCGGCGAGGGGGCAG	GGG	6	0.6939	CATCTGTTACTTCGGCGAGG	0	BCKDHA	0	0.00299594	0.00403568	0.00204746	0.00109821	0.00315229	0.00124222	0	0	0	0	0.00116851	0
593	BCKDHA	NM_000709.3	NC_000019.10	41419163	antisense	GGGCCATGAATAGTTCCAGG	CACTGGGCCATGAATAGTTCCAGGGGGTAG	GGG	5	0.7701	GGGCCATGAATAGTTCCAGG	0	BCKDHA	0	0	0	0	0	0	0	0	0	0	0	0	0
594	BCKDHB	NM_000056.3	NC_000006.12	80127595	antisense	TTTGGCCAATGAGTTATCCA	GATCTTTGGCCAATGAGTTATCCAAGGCAC	AGG	2	0.6149	TTTGGCCAATGAGTTATCCA	5	BCKDHB	0.00537715	0.00449391	0.00100892	0	0.00109821	0	0.00124222	0	0	0	0.00149443	0	0
594	BCKDHB	NM_000056.3	NC_000006.12	80168909	sense	CAAGTATCGCTATCGCTCTG	CTGCCAAGTATCGCTATCGCTCTGGGGATC	GGG	5	0.6704	CAAGTATCGCTATCGCTCTG	2	BCKDHB	0.00215086	0.00149797	0	0.00204746	0.00109821	0	0.00372666	0	0	0.00096043	0	0.00116851	0
594	BCKDHB	NM_000056.3	NC_000006.12	80106815	antisense	GGCCGCATCCTCGACAGTCG	TCTGGGCCGCATCCTCGACAGTCGCGGCGG	CGG	1	0.6161	GGCCGCATCCTCGACAGTCG	5	BCKDHB	0.00537715	0	0.00100892	0.00204746	0.00109821	0	0	0.00155193	0	0	0	0	0
594	BCKDHB	NM_000056.3	NC_000006.12	80167705	antisense	AATTCCTTGTTCACACAATG	CAACAATTCCTTGTTCACACAATGGGGTAT	GGG	4	0.6591	AATTCCTTGTTCACACAATG	1	BCKDHB	0.00107543	0.00149797	0.00302676	0	0	0	0	0	0	0	0	0	0
595	CCND1	NM_053056.2	NC_000011.10	69643035	sense	CGTGCCTCCGTAGGTCTGCG	GCCCCGTGCCTCCGTAGGTCTGCGAGGAAC	AGG	2	0.6616	CGTGCCTCCGTAGGTCTGCG	2	CCND1	0.00215086	0.00149797	0.00201784	0.00204746	0.00329464	0.00630457	0.00372666	0.00465578	0.00355682	0.0096043	0.0044833	0.00817958	0.0103236
595	CCND1	NM_053056.2	NC_000011.10	69643149	antisense	AGAGGCCACGAACATGCAAG	TCTTAGAGGCCACGAACATGCAAGTGGCCC	TGG	2	0.6689	AGAGGCCACGAACATGCAAG	1	CCND1	0.00107543	0.00599188	0.00100892	0	0.00329464	0.00315229	0.0062111	0.00310385	0.00118561	0.00096043	0.0044833	0.00350553	0.00294959
595	CCND1	NM_053056.2	NC_000011.10	69641361	antisense	GGTTGGCATCGGGGTACGCG	AGGAGGTTGGCATCGGGGTACGCGCGGCGG	CGG	1	0.5987	GGTTGGCATCGGGGTACGCG	0	CCND1	0	0	0	0.00409492	0.00109821	0.00315229	0.00124222	0.00465578	0.00118561	0.00192086	0.00149443	0.00116851	0.0014748
595	CCND1	NM_053056.2	NC_000011.10	69643890	antisense	GTGTTCAATGAAATCGTGCG	GGAAGTGTTCAATGAAATCGTGCGGGGTCA	GGG	3	0.7056	GTGTTCAATGAAATCGTGCG	1	CCND1	0.00107543	0.00149797	0	0	0.00219643	0.00210152	0.00248444	0	0	0.00096043	0.00149443	0	0.0014748
596	BCL2	NM_000633.2	NC_000018.10	63318290	sense	CTGACGCCCTTCACCGCGCG	GCACCTGACGCCCTTCACCGCGCGGGGACG	GGG	2	0.5953	CTGACGCCCTTCACCGCGCG	1	BCL2	0.00107543	0	0.00302676	0	0.00329464	0.00420305	0.00745332	0.00155193	0	0.00288129	0.0044833	0.00350553	0.00294959
596	BCL2	NM_000633.2	NC_000018.10	63318335	antisense	TGGACATCTCGGCGAAGTCG	TGGCTGGACATCTCGGCGAAGTCGCGGCGG	CGG	2	0.5755	TGGACATCTCGGCGAAGTCG	0	BCL2	0	0.00149797	0.00302676	0.00818984	0.00439285	0.00210152	0.00248444	0.00155193	0.00355682	0.00288129	0.00149443	0.00233702	0
596	BCL2	NM_000633.2	NC_000018.10	63318583	sense	TGTCGCAGAGGGGCTACGAG	AAGCTGTCGCAGAGGGGCTACGAGTGGGAT	TGG	2	0.584	TGTCGCAGAGGGGCTACGAG	2	BCL2	0.00215086	0.00149797	0	0.00204746	0.00219643	0.00105076	0.00124222	0	0	0.00096043	0	0	0
596	BCL2	NM_000633.2	NC_000018.10	63318207	sense	GGCCTTCTTTGAGTTCGGTG	TTGTGGCCTTCTTTGAGTTCGGTGGGGTCA	GGG	2	0.603	GGCCTTCTTTGAGTTCGGTG	0	BCL2	0	0	0	0.00204746	0	0	0	0	0	0	0	0.00116851	0
597	BCL2A1	NM_004049.3	NC_000015.10	79970900	sense	AACACTATTCAACCAAGTGA	CCAGAACACTATTCAACCAAGTGATGGAAA	TGG	1	0.5672	AACACTATTCAACCAAGTGA	4	BCL2A1	0.00430172	0.00299594	0	0	0.00109821	0	0	0	0	0.00096043	0	0	0.0014748
597	BCL2A1	NM_004049.3	NC_000015.10	79970789	antisense	CTTATAGGTATCCACATCCG	TCTCCTTATAGGTATCCACATCCGGGGCAA	GGG	1	0.6927	CTTATAGGTATCCACATCCG	1	BCL2A1	0.00107543	0	0.00403568	0	0.00109821	0.00210152	0.00248444	0.00310385	0.00237121	0	0	0.00116851	0.0014748
597	BCL2A1	NM_004049.3	NC_000015.10	79970866	sense	GAAGACGGCATCATTAACTG	GTTTGAAGACGGCATCATTAACTGGGGAAG	GGG	1	0.7171	GAAGACGGCATCATTAACTG	3	BCL2A1	0.00322629	0.00149797	0.00100892	0.00204746	0.00219643	0.00210152	0.00124222	0.00155193	0.00118561	0.00192086	0	0.00116851	0
597	BCL2A1	NM_004049.3	NC_000015.10	79971046	sense	GTCCTACAGATACCACAACC	GTGCGTCCTACAGATACCACAACCTGGATC	TGG	1	0.6883	GTCCTACAGATACCACAACC	1	BCL2A1	0.00107543	0.00299594	0.00201784	0.00204746	0	0	0	0	0	0	0	0	0
598	BCL2L1	NM_138578.1	NC_000020.11	31722028	antisense	CAGTGGCTCCATTCACCGCG	TGGCCAGTGGCTCCATTCACCGCGGGGCTG	GGG	2	0.6793	CAGTGGCTCCATTCACCGCG	0	BCL2L1	0	0.00149797	0	0	0	0.00105076	0.0062111	0	0.00237121	0.00096043	0.00149443	0.00350553	0.00294959
598	BCL2L1	NM_138578.1	NC_000020.11	31721925	sense	CAGGCGACGAGTTTGAACTG	GAGGCAGGCGACGAGTTTGAACTGCGGTAC	CGG	2	0.8244	CAGGCGACGAGTTTGAACTG	0	BCL2L1	0	0	0.00100892	0.00204746	0.00109821	0.00105076	0.00745332	0.00155193	0.00237121	0.00576258	0	0.00116851	0.00294959
598	BCL2L1	NM_138578.1	NC_000020.11	31721821	antisense	GACCCCAGTTTACCCCATCC	ATGCGACCCCAGTTTACCCCATCCCGGAAG	CGG	2	0.61	GACCCCAGTTTACCCCATCC	2	BCL2L1	0.00215086	0	0	0	0.00109821	0.00105076	0.00124222	0.00155193	0.00118561	0.00192086	0	0	0
598	BCL2L1	NM_138578.1	NC_000020.11	31722104	antisense	CTCCGATTCAGTCCCTTCTG	CCATCTCCGATTCAGTCCCTTCTGGGGCCT	GGG	2	0.6184	CTCCGATTCAGTCCCTTCTG	1	BCL2L1	0.00107543	0	0.00100892	0	0	0	0	0	0.00118561	0	0	0	0
599	BCL2L2	NM_001199839.1	NC_000014.9	23308102	sense	GTGTGCTGAGAGTGTCAACA	CACTGTGTGCTGAGAGTGTCAACAAGGAGA	AGG	3	0.7004	GTGTGCTGAGAGTGTCAACA	3	BCL2L2	0.00322629	0.00149797	0.00100892	0.00409492	0	0.00210152	0.00372666	0.00155193	0.00118561	0.00288129	0.00149443	0.00350553	0.0014748
599	BCL2L2	NM_001199839.1	NC_000014.9	23307831	sense	ACTTTGTAGGTTATAAGCTG	GCAGACTTTGTAGGTTATAAGCTGAGGCAG	AGG	3	0.6294	ACTTTGTAGGTTATAAGCTG	1	BCL2L2	0.00107543	0.00149797	0.00100892	0.00204746	0	0	0	0	0	0	0	0.00116851	0.0014748
599	BCL2L2	NM_001199839.1	NC_000014.9	23308006	sense	AGCCCAACAACGCTTCACCC	GCTCAGCCCAACAACGCTTCACCCAGGTCT	AGG	3	0.6158	AGCCCAACAACGCTTCACCC	1	BCL2L2	0.00107543	0.00299594	0.00201784	0.00409492	0.00109821	0.00210152	0	0	0	0.00096043	0	0	0
599	BCL2L2	NM_001199839.1	NC_000014.9	23308055	antisense	AGACAAAGAAGGCTACAAGG	CCAAAGACAAAGAAGGCTACAAGGCGGCCC	CGG	3	0.7583	AGACAAAGAAGGCTACAAGG	2	BCL2L2	0.00215086	0	0.00100892	0	0	0	0	0	0	0	0	0	0
602	BCL3	NM_005178.4	NC_000019.10	44757054	sense	GATCACCACATTACCGTCTG	CTGTGATCACCACATTACCGTCTGTGGTCC	TGG	4	0.6421	GATCACCACATTACCGTCTG	1	BCL3	0.00107543	0.00449391	0.00302676	0.00409492	0.00658928	0.00525381	0.00248444	0.00465578	0.00592803	0.00672301	0.00597773	0.00584255	0.00442439
602	BCL3	NM_005178.4	NC_000019.10	44757411	sense	CGGTGCCGACATCGACGCAG	AGCGCGGTGCCGACATCGACGCAGTGGTGA	TGG	5	0.6646	CGGTGCCGACATCGACGCAG	1	BCL3	0.00107543	0.00149797	0.00403568	0	0.00219643	0.00210152	0.00248444	0.00155193	0.00237121	0	0	0	0.0014748
602	BCL3	NM_005178.4	NC_000019.10	44757217	sense	CTGGAGGCCCGCAATTATGA	GGACCTGGAGGCCCGCAATTATGACGGTAA	CGG	4	0.6223	CTGGAGGCCCGCAATTATGA	3	BCL3	0.00322629	0	0.00100892	0.00204746	0.00109821	0	0	0.00155193	0	0	0	0.00116851	0
602	BCL3	NM_005178.4	NC_000019.10	44751272	antisense	CAGGTTCACCAGAGGAAACG	TAGGCAGGTTCACCAGAGGAAACGGGGAGC	GGG	2	0.6463	CAGGTTCACCAGAGGAAACG	1	BCL3	0.00107543	0.00449391	0.00605351	0.00204746	0.00109821	0.00105076	0	0	0	0	0	0	0
604	BCL6	NM_001706.4	NC_000003.12	187729935	sense	CAAGACATCATGGCCTATCG	GCCCCAAGACATCATGGCCTATCGGGGTCG	GGG	5	0.6458	CAAGACATCATGGCCTATCG	3	BCL6	0.00322629	0	0.00403568	0.0102373	0.00219643	0.00630457	0.00124222	0.00465578	0.00711364	0.00672301	0.00149443	0.00701107	0.00884877
604	BCL6	NM_001706.4	NC_000003.12	187733542	antisense	TCCCTCACCTGCAGGCCATG	CAGATCCCTCACCTGCAGGCCATGAGGACC	AGG	3	0.6413	TCCCTCACCTGCAGGCCATG	3	BCL6	0.00322629	0.00299594	0.00403568	0.00614238	0.00988392	0.00735534	0.00496888	0.00620771	0.00355682	0.00384172	0.00597773	0.00350553	0.00589918
604	BCL6	NM_001706.4	NC_000003.12	187729579	sense	AAGTGATATGCACTACAGTG	CACGAAGTGATATGCACTACAGTGTGGCTG	TGG	5	0.8035	AAGTGATATGCACTACAGTG	2	BCL6	0.00215086	0.00299594	0.00100892	0.00204746	0.00109821	0.00210152	0.00248444	0	0.00355682	0.00096043	0.00149443	0.00116851	0
604	BCL6	NM_001706.4	NC_000003.12	187731767	antisense	CATCTGCAGGTACATAGCCG	GCTCCATCTGCAGGTACATAGCCGTGGCCA	TGG	4	0.6878	CATCTGCAGGTACATAGCCG	1	BCL6	0.00107543	0	0.00201784	0.00409492	0.00109821	0.00105076	0	0	0	0.00096043	0	0	0
605	BCL7A	NM_001024808.2	NC_000012.12	122030773	antisense	ATACTCACGTCATCAACCTT	CTCCATACTCACGTCATCAACCTTGGGCTC	GGG	2	0.5064	ATACTCACGTCATCAACCTT	1	BCL7A	0.00107543	0.00299594	0.00100892	0.00409492	0.00219643	0.00105076	0	0	0	0.00096043	0.00149443	0	0.0014748
605	BCL7A	NM_001024808.2	NC_000012.12	122030723	antisense	TCGTAGGGATGTGTCACCAA	AGATTCGTAGGGATGTGTCACCAACGGTCA	CGG	2	0.66	TCGTAGGGATGTGTCACCAA	3	BCL7A	0.00322629	0.00149797	0.00201784	0.00204746	0	0	0	0	0.00118561	0	0.00149443	0	0
605	BCL7A	NM_001024808.2	NC_000012.12	122035386	sense	TGGCTCAGAGGTGACCACTC	AGTGTGGCTCAGAGGTGACCACTCCGGAGA	CGG	3	0.6188	TGGCTCAGAGGTGACCACTC	0	BCL7A	0	0.00599188	0.00100892	0.00409492	0.00109821	0.00315229	0.00124222	0.00155193	0	0	0.00149443	0	0
605	BCL7A	NM_001024808.2	NC_000012.12	122022156	sense	TGATATCAAGAGGGTCATGG	AAGATGATATCAAGAGGGTCATGGCGGCGA	CGG	1	0.7304	TGATATCAAGAGGGTCATGG	0	BCL7A	0	0	0	0	0.00109821	0	0	0	0	0	0	0	0
607	BCL9	NM_004326.3	NC_000001.11	147620411	sense	ATGCTGAAATTACGCCCAGG	GGAGATGCTGAAATTACGCCCAGGTGGCTC	TGG	8	0.6951	ATGCTGAAATTACGCCCAGG	0	BCL9	0	0.00299594	0.00201784	0.00614238	0.00219643	0.00315229	0	0.00310385	0.00355682	0.00192086	0.00298887	0.00116851	0
607	BCL9	NM_004326.3	NC_000001.11	147619541	antisense	CGGGAGTCATATGGTCAAGG	TGCTCGGGAGTCATATGGTCAAGGTGGTCG	TGG	8	0.6714	CGGGAGTCATATGGTCAAGG	0	BCL9	0	0.00149797	0.00100892	0.00409492	0.00109821	0.00315229	0.00124222	0.00310385	0	0.00096043	0.00149443	0	0
607	BCL9	NM_004326.3	NC_000001.11	147618838	antisense	AGGTTTCGGATCATTCCGAA	GGAGAGGTTTCGGATCATTCCGAAGGGCAG	GGG	8	0.6595	AGGTTTCGGATCATTCCGAA	2	BCL9	0.00215086	0	0.00100892	0	0	0	0	0	0	0	0	0	0
607	BCL9	NM_004326.3	NC_000001.11	147613146	antisense	TCTCTGATCAAAGGAGTCGG	GATCTCTCTGATCAAAGGAGTCGGCGGAAA	CGG	5	0.6807	TCTCTGATCAAAGGAGTCGG	0	BCL9	0	0	0	0	0.00109821	0	0	0	0	0	0	0	0
608	TNFRSF17	NM_001192.2	NC_000016.10	11967580	sense	TAATTAGGATCAGGTCTCCT	TACATAATTAGGATCAGGTCTCCTGGGCAT	GGG	3	0.5831	TAATTAGGATCAGGTCTCCT	3	TNFRSF17	0.00322629	0	0.00100892	0.00409492	0.00219643	0.00735534	0.00496888	0	0.00355682	0.00384172	0.00298887	0.00467404	0.00589918
608	TNFRSF17	NM_001192.2	NC_000016.10	11967652	antisense	ATTCTTCCACCGTGTACTCG	GTGCATTCTTCCACCGTGTACTCGAGGCCT	AGG	3	0.6344	ATTCTTCCACCGTGTACTCG	0	TNFRSF17	0	0.00299594	0.00403568	0.00614238	0.00219643	0.00525381	0.00496888	0.00775964	0.00592803	0.00384172	0.00149443	0.00233702	0.0014748
608	TNFRSF17	NM_001192.2	NC_000016.10	11965427	antisense	TAACGCTGACATGTTAGAGG	ACAATAACGCTGACATGTTAGAGGAGGAGT	AGG	1	0.6815	TAACGCTGACATGTTAGAGG	3	TNFRSF17	0.00322629	0.00149797	0.00302676	0	0.00109821	0	0	0.00155193	0	0.00096043	0	0	0.0014748
608	TNFRSF17	NM_001192.2	NC_000016.10	11965397	antisense	GAAGAACATCGAAGTTGACA	ATTAGAAGAACATCGAAGTTGACAAGGTAT	AGG	1	0.6513	GAAGAACATCGAAGTTGACA	0	TNFRSF17	0	0.00149797	0.00100892	0	0	0	0	0	0.00118561	0.00096043	0.00149443	0.00233702	0
610	HCN2	NM_001194.3	NC_000019.10	613382	sense	GGTGACTACATCATCCGCGA	GCCGGGTGACTACATCATCCGCGAAGGCAC	AGG	6	0.6756	GGTGACTACATCATCCGCGA	0	HCN2	0	0	0	0.00204746	0.00109821	0	0.00124222	0	0	0	0.00149443	0	0
610	HCN2	NM_001194.3	NC_000019.10	607972	antisense	AGTACAGTTCACTCCACGAG	AAGGAGTACAGTTCACTCCACGAGTGGTTC	TGG	4	0.6633	AGTACAGTTCACTCCACGAG	2	HCN2	0.00215086	0.00149797	0.00302676	0	0.00109821	0	0.00124222	0	0	0.00096043	0	0	0
610	HCN2	NM_001194.3	NC_000019.10	603642	antisense	CACGTTGAACACGATCCACG	AGACCACGTTGAACACGATCCACGGGGCAG	GGG	2	0.7213	CACGTTGAACACGATCCACG	0	HCN2	0	0.00149797	0.00100892	0	0.00109821	0	0	0	0	0	0	0	0
610	HCN2	NM_001194.3	NC_000019.10	603786	sense	TCTGCGCACGTGGTTCGTGG	AGTATCTGCGCACGTGGTTCGTGGTGGACT	TGG	2	0.6604	TCTGCGCACGTGGTTCGTGG	0	HCN2	0	0	0.00100892	0	0	0	0	0	0	0	0	0.00116851	0
611	OPN1SW	NM_001708.2	NC_000007.14	128775144	sense	CCACAGGTCTGGTTACAGGA	TTCACCACAGGTCTGGTTACAGGATGGTCA	TGG	2	0.6708	CCACAGGTCTGGTTACAGGA	4	OPN1SW	0.00430172	0.00149797	0.00403568	0.00204746	0	0	0.00124222	0	0.00118561	0.00288129	0.00298887	0	0.00294959
611	OPN1SW	NM_001708.2	NC_000007.14	128775087	antisense	CTGAAGCGGAAGTTGCCGAA	GGAGCTGAAGCGGAAGTTGCCGAAGGGCTT	GGG	2	0.6222	CTGAAGCGGAAGTTGCCGAA	2	OPN1SW	0.00215086	0.00149797	0.00403568	0.00409492	0.00109821	0	0.00124222	0	0.00237121	0	0.00149443	0	0.00294959
611	OPN1SW	NM_001708.2	NC_000007.14	128774595	antisense	ACCACGTATAGGACTCGCTG	AGGAACCACGTATAGGACTCGCTGCGGTAT	CGG	3	0.7661	ACCACGTATAGGACTCGCTG	2	OPN1SW	0.00215086	0.00449391	0.00403568	0.00614238	0	0.00105076	0	0.00155193	0.00118561	0	0	0.00233702	0
611	OPN1SW	NM_001708.2	NC_000007.14	128775505	antisense	GACGAAGTATCCGTTACAGC	CGAAGACGAAGTATCCGTTACAGCTGGCGA	TGG	1	0.5585	GACGAAGTATCCGTTACAGC	1	OPN1SW	0.00107543	0.00299594	0.00100892	0.00409492	0.00329464	0	0.00248444	0	0	0	0	0.00116851	0
613	BCR	NM_004327.3	NC_000022.11	23268439	antisense	AACTCCGTAGTTGTCCACGA	TGGCAACTCCGTAGTTGTCCACGAAGGCCC	AGG	5	0.7091	AACTCCGTAGTTGTCCACGA	0	BCR	0	0.00149797	0.00100892	0.00204746	0.00109821	0	0	0	0	0.00096043	0	0	0
613	BCR	NM_004327.3	NC_000022.11	23287167	sense	TCCCCACAGAGGGCGAACAA	CATCTCCCCACAGAGGGCGAACAAGGGCAG	GGG	11	0.6168	TCCCCACAGAGGGCGAACAA	0	BCR	0	0	0	0	0	0.00105076	0.00124222	0	0.00237121	0.00096043	0	0	0
613	BCR	NM_004327.3	NC_000022.11	23273742	sense	ATGAGGAGATCACACCCCGA	ATCAATGAGGAGATCACACCCCGACGGCAG	CGG	8	0.6868	ATGAGGAGATCACACCCCGA	2	BCR	0.00215086	0.00149797	0	0	0.00109821	0	0	0	0	0	0	0	0
613	BCR	NM_004327.3	NC_000022.11	23181916	antisense	GCAATCCTCAAAACTCCGGG	CTCCGCAATCCTCAAAACTCCGGGGGGAGT	GGG	1	0.7197	GCAATCCTCAAAACTCCGGG	0	BCR	0	0	0	0	0	0.00105076	0	0	0	0	0	0	0
617	BCS1L	NM_001079866.1	NC_000002.12	218661853	antisense	CAGAATTCAGTGGTCGCCGG	ACCACAGAATTCAGTGGTCGCCGGCGGCGT	CGG	4	0.6549	CAGAATTCAGTGGTCGCCGG	0	BCS1L	0	0.00149797	0	0.00409492	0.00219643	0.00210152	0.00248444	0	0.00237121	0.00288129	0.00298887	0.00233702	0.00294959
617	BCS1L	NM_001079866.1	NC_000002.12	218661467	sense	AGATGATAGACTTGCAGACG	ATGCAGATGATAGACTTGCAGACGGGGACT	GGG	3	0.6544	AGATGATAGACTTGCAGACG	1	BCS1L	0.00107543	0	0	0.00204746	0.00109821	0.00420305	0.00248444	0.00620771	0.00237121	0.00192086	0	0.00467404	0.00294959
617	BCS1L	NM_001079866.1	NC_000002.12	218661935	sense	AATTCATCGATAACCCCAAG	CAGGAATTCATCGATAACCCCAAGTGGTAC	TGG	4	0.7255	AATTCATCGATAACCCCAAG	2	BCS1L	0.00215086	0	0	0	0.00109821	0	0	0	0	0	0	0	0.0014748
617	BCS1L	NM_001079866.1	NC_000002.12	218661221	antisense	GGTACGAAGTCTCGACACTG	TGAAGGTACGAAGTCTCGACACTGAGGTGC	AGG	2	0.7258	GGTACGAAGTCTCGACACTG	0	BCS1L	0	0.00149797	0.00201784	0	0	0	0	0	0	0.00096043	0	0	0
622	BDH1	NM_004051.4	NC_000003.12	197533503	sense	CCGTCGGACTTATGCCAGTG	TTGGCCGTCGGACTTATGCCAGTGCGGCGG	CGG	3	0.7164	CCGTCGGACTTATGCCAGTG	0	BDH1	0	0	0	0	0.00109821	0.00420305	0.00124222	0.00310385	0.00355682	0.00192086	0.00149443	0.00467404	0.00442439
622	BDH1	NM_004051.4	NC_000003.12	197512290	sense	GTACTGCATCACCAAGTTCG	CCCCGTACTGCATCACCAAGTTCGGGGTAG	GGG	7	0.6941	GTACTGCATCACCAAGTTCG	0	BDH1	0	0.00149797	0.00100892	0	0.00329464	0	0.00248444	0.00310385	0.00355682	0.00096043	0.0044833	0.00116851	0
622	BDH1	NM_004051.4	NC_000003.12	197514375	sense	CGGCATCTCAACGTTCGGGG	ATGCCGGCATCTCAACGTTCGGGGAGGTGG	AGG	6	0.6602	CGGCATCTCAACGTTCGGGG	1	BDH1	0.00107543	0.00299594	0.00504459	0	0.00219643	0	0	0	0	0.00096043	0	0.00116851	0
622	BDH1	NM_004051.4	NC_000003.12	197514276	sense	CTTTCTCCCCCTCATCCGAA	AATCCTTTCTCCCCCTCATCCGAAGGGCCA	GGG	6	0.6091	CTTTCTCCCCCTCATCCGAA	1	BDH1	0.00107543	0.00149797	0	0	0	0.00105076	0	0	0	0	0	0	0
623	BDKRB1	NM_000710.3	NC_000014.9	96264199	antisense	ATGGATCGCAGCAGGAATGT	TTGGATGGATCGCAGCAGGAATGTGGGGAT	GGG	3	0.5769	ATGGATCGCAGCAGGAATGT	3	BDKRB1	0.00322629	0.00299594	0.00504459	0	0.00219643	0.00420305	0.00124222	0.00155193	0.00474243	0.00480215	0.00747217	0.00350553	0.00589918
623	BDKRB1	NM_000710.3	NC_000014.9	96264023	sense	CCTCTGCCGTGTCATCAACG	CCCTCCTCTGCCGTGTCATCAACGGGGTCA	GGG	3	0.7167	CCTCTGCCGTGTCATCAACG	0	BDKRB1	0	0.00149797	0.00302676	0.00204746	0.00768749	0.00210152	0.0062111	0.00620771	0.00829925	0.00768344	0.00298887	0.0128536	0.00442439
623	BDKRB1	NM_000710.3	NC_000014.9	96263881	antisense	GCCACGTTCAGTTGCCGCCG	TTCTGCCACGTTCAGTTGCCGCCGGGGCAG	GGG	3	0.6096	GCCACGTTCAGTTGCCGCCG	2	BDKRB1	0.00215086	0.00299594	0	0	0	0.00210152	0.00248444	0	0.00474243	0.00096043	0.0044833	0.00584255	0.00294959
623	BDKRB1	NM_000710.3	NC_000014.9	96264328	antisense	AAGAAGACGATCGCAGCCAG	GTTGAAGAAGACGATCGCAGCCAGTGGTAG	TGG	3	0.685	AAGAAGACGATCGCAGCCAG	1	BDKRB1	0.00107543	0	0	0.00204746	0.00109821	0	0.00248444	0.00310385	0.00118561	0	0.00298887	0	0.0014748
624	BDKRB2	NM_000623.3	NC_000014.9	96240960	antisense	TGGGTAGCTGATGACACAAG	GGGATGGGTAGCTGATGACACAAGCGGTGA	CGG	3	0.6928	TGGGTAGCTGATGACACAAG	1	BDKRB2	0.00107543	0.00299594	0	0	0.00109821	0.00210152	0	0	0.00118561	0	0	0	0.0014748
624	BDKRB2	NM_000623.3	NC_000014.9	96240824	sense	TGAAAACCATGTCCATGGGC	CTGGTGAAAACCATGTCCATGGGCCGGATG	CGG	3	0.6299	TGAAAACCATGTCCATGGGC	2	BDKRB2	0.00215086	0	0.00201784	0	0.00219643	0.00105076	0.00745332	0.00155193	0.00118561	0.00096043	0.00298887	0.00233702	0
624	BDKRB2	NM_000623.3	NC_000014.9	96240724	antisense	AGATAATGGCATTCACCACG	ATGGAGATAATGGCATTCACCACGCGGCAG	CGG	3	0.7202	AGATAATGGCATTCACCACG	2	BDKRB2	0.00215086	0.00299594	0	0.00818984	0.00878571	0.00315229	0.00372666	0.00310385	0.00118561	0	0.00298887	0	0
624	BDKRB2	NM_000623.3	NC_000014.9	96240474	sense	CCAGAGCAAATGCCCCCAAG	TTGCCCAGAGCAAATGCCCCCAAGTGGAGT	TGG	3	0.655	CCAGAGCAAATGCCCCCAAG	2	BDKRB2	0.00215086	0.00299594	0	0.00614238	0.00219643	0	0.00124222	0	0.00118561	0.00192086	0	0	0
629	CFB	NM_001710.5	NC_000006.12	31949253	sense	TCTGCAGGATTGCACAACAT	CTCTTCTGCAGGATTGCACAACATGGGCGG	GGG	9	0.6164	TCTGCAGGATTGCACAACAT	1	CFB	0.00107543	0.00299594	0.00201784	0	0.00329464	0	0.00124222	0	0.00118561	0.00192086	0.00149443	0	0
629	CFB	NM_001710.5	NC_000006.12	31947766	sense	CATGTACGACACCCCTCAAG	CCTTCATGTACGACACCCCTCAAGAGGTGG	AGG	5	0.6261	CATGTACGACACCCCTCAAG	0	CFB	0	0	0	0	0.00219643	0	0	0	0	0	0.00149443	0.00116851	0
629	CFB	NM_001710.5	NC_000006.12	31948006	antisense	TGTCTGATCCATCTAGCACC	ATGCTGTCTGATCCATCTAGCACCAGGTAG	AGG	6	0.6156	TGTCTGATCCATCTAGCACC	3	CFB	0.00322629	0.00149797	0.00302676	0	0.00109821	0.00105076	0	0	0	0	0	0	0
629	CFB	NM_001710.5	NC_000006.12	31947119	sense	TATGACGGTTACACTCTCCG	CTGCTATGACGGTTACACTCTCCGGGGCTC	GGG	3	0.7741	TATGACGGTTACACTCTCCG	0	CFB	0	0	0	0.00204746	0	0.00105076	0	0	0	0	0	0	0
631	BFSP1	NM_001195.4	NC_000020.11	17514747	sense	TCTGCAAGATGATATCAGTG	AATTTCTGCAAGATGATATCAGTGCGGCAA	CGG	3	0.7924	TCTGCAAGATGATATCAGTG	0	BFSP1	0	0	0	0.00204746	0	0	0.00124222	0.00155193	0.00118561	0	0.00298887	0.00233702	0.00294959
631	BFSP1	NM_001195.4	NC_000020.11	17511991	sense	CAGCATCCATTGTGACGAGT	CCTCCAGCATCCATTGTGACGAGTGGGATG	GGG	4	0.5947	CAGCATCCATTGTGACGAGT	1	BFSP1	0.00107543	0	0	0	0	0.00105076	0	0	0	0	0	0	0
631	BFSP1	NM_001195.4	NC_000020.11	17494962	sense	CCCTCCCCAAGAATGTTCCA	AAAGCCCTCCCCAAGAATGTTCCAAGGAGA	AGG	8	0.6272	CCCTCCCCAAGAATGTTCCA	0	BFSP1	0	0	0.00302676	0.00204746	0.00109821	0.00210152	0.00124222	0	0.00118561	0	0	0	0
631	BFSP1	NM_001195.4	NC_000020.11	17498850	antisense	TCTCGATGATACGATGATAC	TCAATCTCGATGATACGATGATACCGGTCC	CGG	6	0.6051	TCTCGATGATACGATGATAC	0	BFSP1	0	0	0	0	0	0	0	0	0	0	0	0	0
632	BGLAP	NM_199173.4	NC_000001.11	156242275	antisense	CTGGCCAGCGATGCAAAGTG	CTGCCTGGCCAGCGATGCAAAGTGCGGCCA	CGG	1	0.6245	CTGGCCAGCGATGCAAAGTG	1	BGLAP	0.00107543	0.00299594	0.00302676	0.00409492	0.00988392	0.00315229	0.00496888	0.00620771	0.00118561	0.00480215	0.0044833	0.00233702	0.00589918
632	BGLAP	NM_199173.4	NC_000001.11	156242827	sense	GCTACCTGTATCAATGGCTG	AGGCGCTACCTGTATCAATGGCTGGGGTGA	GGG	3	0.6469	GCTACCTGTATCAATGGCTG	1	BGLAP	0.00107543	0	0	0.00204746	0.00109821	0.00210152	0.00124222	0.00155193	0.00118561	0.00096043	0.00298887	0.00467404	0.0014748
632	BGLAP	NM_199173.4	NC_000001.11	156242255	antisense	CGGCCAGGGCCAATAGGGCG	AGTGCGGCCAGGGCCAATAGGGCGAGGAGT	AGG	1	0.5594	CGGCCAGGGCCAATAGGGCG	1	BGLAP	0.00107543	0	0.00100892	0	0.00439285	0.00105076	0.00248444	0.00931156	0.00237121	0.00288129	0.00149443	0.00350553	0
632	BGLAP	NM_199173.4	NC_000001.11	156242809	antisense	CATTGATACAGGTAGCGCCT	CAGCCATTGATACAGGTAGCGCCTGGGTCT	GGG	3	0.5852	CATTGATACAGGTAGCGCCT	2	BGLAP	0.00215086	0	0	0	0	0	0	0	0	0	0	0	0
633	BGN	NM_001711.4	NC_000023.11	153504844	antisense	AGCACTGAACCACCCGCAGG	TCGGAGCACTGAACCACCCGCAGGTGGCAG	TGG	2	0.6117	AGCACTGAACCACCCGCAGG	2	BGN	0.00215086	0.00149797	0.00201784	0	0.00329464	0.00105076	0	0.00155193	0	0	0	0	0
633	BGN	NM_001711.4	NC_000023.11	153506635	sense	AAGCTGACTGGCATCCCCAA	GGCCAAGCTGACTGGCATCCCCAAAGGTAG	AGG	5	0.6354	AAGCTGACTGGCATCCCCAA	1	BGN	0.00107543	0	0	0	0	0	0	0	0.00118561	0	0	0	0
633	BGN	NM_001711.4	NC_000023.11	153505316	sense	CGACATCTCCGAGCTCCGCA	ACAACGACATCTCCGAGCTCCGCAAGGATG	AGG	3	0.6248	CGACATCTCCGAGCTCCGCA	1	BGN	0.00107543	0.00149797	0.00403568	0	0	0	0	0	0	0	0	0	0
633	BGN	NM_001711.4	NC_000023.11	153504744	sense	GCCATTCATGATGAACGATG	ATGGGCCATTCATGATGAACGATGAGGAAG	AGG	2	0.7016	GCCATTCATGATGAACGATG	1	BGN	0.00107543	0.00149797	0.00100892	0	0	0	0	0	0	0	0	0	0
634	CEACAM1	NM_001712.4	NC_000019.10	42521323	antisense	CAGTGACTGAGTTATTGGCG	CAGCCAGTGACTGAGTTATTGGCGTGGCAG	TGG	4	0.6972	CAGTGACTGAGTTATTGGCG	4	CEACAM1	0.00430172	0	0.00201784	0.00614238	0.00329464	0.00315229	0.00124222	0	0.00237121	0.00384172	0.0044833	0	0
634	CEACAM1	NM_001712.4	NC_000019.10	42521411	antisense	GAATGTTCCATTGATAAGCC	GCTGGAATGTTCCATTGATAAGCCAGGAGT	AGG	4	0.6173	GAATGTTCCATTGATAAGCC	1	CEACAM1	0.00107543	0	0.00100892	0	0	0	0	0	0	0	0	0	0
634	CEACAM1	NM_001712.4	NC_000019.10	42527327	sense	TGCCATTCAATGTTGCAGAG	TCCATGCCATTCAATGTTGCAGAGGGGAAG	GGG	2	0.7351	TGCCATTCAATGTTGCAGAG	1	CEACAM1	0.00107543	0	0.00201784	0	0.00109821	0.00105076	0	0	0.00118561	0	0	0	0
634	CEACAM1	NM_001712.4	NC_000019.10	42527181	sense	ACCCCAGGGCCCGCAAACAG	AGCTACCCCAGGGCCCGCAAACAGCGGTCG	CGG	2	0.6075	ACCCCAGGGCCCGCAAACAG	0	CEACAM1	0	0.00149797	0	0.00204746	0.00109821	0.00315229	0.00124222	0.00155193	0.00118561	0	0	0	0
635	BHMT	NM_001713.2	NC_000005.10	79119287	antisense	TGACGTTTGAGCCAGCTCTG	TGCATGACGTTTGAGCCAGCTCTGAGGAAC	AGG	3	0.6999	TGACGTTTGAGCCAGCTCTG	0	BHMT	0	0	0.00201784	0.00204746	0	0	0.00248444	0	0.00237121	0.00576258	0.00298887	0.00233702	0.00294959
635	BHMT	NM_001713.2	NC_000005.10	79121279	sense	GATAGCATCCGGTAAACCTG	CCTTGATAGCATCCGGTAAACCTGTGGCAG	TGG	5	0.6567	GATAGCATCCGGTAAACCTG	1	BHMT	0.00107543	0.00149797	0.00100892	0.00204746	0	0	0.00124222	0.00155193	0	0	0	0	0.0014748
635	BHMT	NM_001713.2	NC_000005.10	79115853	sense	AAGAGGGGCTACGTAAAGGC	GGAGAAGAGGGGCTACGTAAAGGCAGGACC	AGG	2	0.5695	AAGAGGGGCTACGTAAAGGC	2	BHMT	0.00215086	0.00149797	0.00100892	0	0	0	0	0	0.00118561	0	0.00149443	0	0
635	BHMT	NM_001713.2	NC_000005.10	79126168	antisense	TCAGGAGTGTGGTAAGCCAA	GCAGTCAGGAGTGTGGTAAGCCAAGGGCTG	GGG	6	0.6422	TCAGGAGTGTGGTAAGCCAA	1	BHMT	0.00107543	0.00149797	0.00201784	0	0.00109821	0.00105076	0	0	0	0	0.00149443	0.00116851	0
636	BICD1	NM_001714.2	NC_000012.12	32327729	sense	ATACAGGGTGGCAGTAACTG	GCAAATACAGGGTGGCAGTAACTGAGGTGA	AGG	5	0.6658	ATACAGGGTGGCAGTAACTG	2	BICD1	0.00215086	0.00149797	0.00201784	0	0.00109821	0.00105076	0.00248444	0.00155193	0.00118561	0	0.00149443	0	0.0014748
636	BICD1	NM_001714.2	NC_000012.12	32328140	antisense	ACCCCGCCTGGCTAATCGTG	ACACACCCCGCCTGGCTAATCGTGGGGACA	GGG	5	0.6039	ACCCCGCCTGGCTAATCGTG	2	BICD1	0.00215086	0.00149797	0.00100892	0.00614238	0.00658928	0.00735534	0.00745332	0.00310385	0.00355682	0.00288129	0	0.00467404	0
636	BICD1	NM_001714.2	NC_000012.12	32305935	sense	AGATGGACTCAAATTTGCCG	CAGTAGATGGACTCAAATTTGCCGAGGATG	AGG	4	0.6728	AGATGGACTCAAATTTGCCG	1	BICD1	0.00107543	0.00149797	0.00100892	0	0.00109821	0	0	0	0	0	0	0	0
636	BICD1	NM_001714.2	NC_000012.12	32216424	sense	ATGTACAGGCAGAAAACGAG	ACTAATGTACAGGCAGAAAACGAGAGGCTC	AGG	2	0.6937	ATGTACAGGCAGAAAACGAG	0	BICD1	0	0.00149797	0.00100892	0.00204746	0.00109821	0	0.00124222	0	0	0	0	0	0
637	BID	NM_001244567.1	NC_000022.11	17739357	sense	CAGGAACACCAGCCGGTCGG	AGCTCAGGAACACCAGCCGGTCGGAGGAGG	AGG	4	0.5907	CAGGAACACCAGCCGGTCGG	2	BID	0.00215086	0.00149797	0.00100892	0	0.00329464	0.00735534	0.00248444	0.00155193	0.00118561	0.00576258	0.00149443	0.00350553	0.0014748
637	BID	NM_001244567.1	NC_000022.11	17743995	sense	CAACAACGGTTCCAGCCTCA	AGGTCAACAACGGTTCCAGCCTCAGGGATG	GGG	3	0.613	CAACAACGGTTCCAGCCTCA	6	BID	0.00645258	0.00449391	0.00201784	0.00409492	0.00219643	0.00210152	0	0.00155193	0.00118561	0.00096043	0.00149443	0.00116851	0.0014748
637	BID	NM_001244567.1	NC_000022.11	17743804	sense	TGGGAAGAATAGAGGCAGGT	CGCTTGGGAAGAATAGAGGCAGGTAGGCGG	AGG	3	0.6285	TGGGAAGAATAGAGGCAGGT	0	BID	0	0	0	0.00204746	0.00109821	0.00210152	0	0	0	0	0.00149443	0	0
637	BID	NM_001244567.1	NC_000022.11	17739454	sense	ACATCATCCGGAATATTGCC	GAAGACATCATCCGGAATATTGCCAGGCAC	AGG	4	0.5538	ACATCATCCGGAATATTGCC	0	BID	0	0.00149797	0.00100892	0.00204746	0.00109821	0	0	0	0	0	0	0	0
638	BIK	NM_001197.4	NC_000022.11	43127710	sense	GCAGTGACGCATTGGCCCTG	CCCTGCAGTGACGCATTGGCCCTGCGGCTG	CGG	3	0.6653	GCAGTGACGCATTGGCCCTG	1	BIK	0.00107543	0	0	0.00409492	0.00329464	0.00105076	0.00248444	0.00155193	0.00355682	0.00576258	0.00149443	0.00817958	0.00294959
638	BIK	NM_001197.4	NC_000022.11	43124148	antisense	AAGAATCGAAGTCCTCCATA	TCCAAAGAATCGAAGTCCTCCATAGGGTCC	GGG	2	0.6126	AAGAATCGAAGTCCTCCATA	0	BIK	0	0.00149797	0.00100892	0	0.00219643	0	0.00124222	0.00310385	0.00118561	0.00096043	0	0	0
638	BIK	NM_001197.4	NC_000022.11	43124098	antisense	CCAAGAACCTCCATGGTCGG	CATGCCAAGAACCTCCATGGTCGGGGGTTC	GGG	2	0.6463	CCAAGAACCTCCATGGTCGG	0	BIK	0	0.00149797	0.00100892	0.00204746	0.00109821	0	0.00124222	0	0.00118561	0.00096043	0	0	0
638	BIK	NM_001197.4	NC_000022.11	43128525	sense	TTTCATCTACGACCAGACTG	TGGCTTTCATCTACGACCAGACTGAGGACA	AGG	4	0.7012	TTTCATCTACGACCAGACTG	3	BIK	0.00322629	0.00449391	0.00100892	0	0.00329464	0.00105076	0.00248444	0	0.00355682	0	0	0	0
639	PRDM1	NM_001198.3	NC_000006.12	106088300	sense	AGGATGCGGATATGACTCTG	ATGGAGGATGCGGATATGACTCTGTGGACA	TGG	2	0.7731	AGGATGCGGATATGACTCTG	1	PRDM1	0.00107543	0	0	0	0	0.00105076	0	0	0	0.00096043	0.00149443	0.00116851	0.0014748
639	PRDM1	NM_001198.3	NC_000006.12	106105284	antisense	GGACGCGTTCAAGTAAGCGT	CGTAGGACGCGTTCAAGTAAGCGTAGGAGT	AGG	5	0.6665	GGACGCGTTCAAGTAAGCGT	0	PRDM1	0	0	0	0	0.00109821	0.00105076	0.00124222	0	0	0	0.00149443	0	0
639	PRDM1	NM_001198.3	NC_000006.12	106099308	sense	TTTGGACAGATCTATTCCAG	CTCTTTTGGACAGATCTATTCCAGAGGGGA	AGG	4	0.6708	TTTGGACAGATCTATTCCAG	0	PRDM1	0	0.00149797	0	0	0.00109821	0	0	0	0	0.00096043	0	0	0
639	PRDM1	NM_001198.3	NC_000006.12	106105127	antisense	GGGGAGCGAGTGATGTACGT	AATGGGGGAGCGAGTGATGTACGTGGGTCT	GGG	5	0.6871	GGGGAGCGAGTGATGTACGT	0	PRDM1	0	0.00299594	0	0	0	0	0	0.00465578	0	0	0	0	0
640	BLK	NM_001715.2	NC_000008.11	11549085	antisense	ACTCGGGCCACAAAGTTACT	CTCCACTCGGGCCACAAAGTTACTGGGCAC	GGG	5	0.5823	ACTCGGGCCACAAAGTTACT	1	BLK	0.00107543	0	0	0	0.00109821	0.00315229	0.00124222	0.00465578	0.0177841	0.00576258	0.0089666	0.0105166	0.0206471
640	BLK	NM_001715.2	NC_000008.11	11548071	antisense	CAGGTCCCGATCATTCATAG	TCTGCAGGTCCCGATCATTCATAGCGGTGT	CGG	4	0.7566	CAGGTCCCGATCATTCATAG	2	BLK	0.00215086	0.00149797	0	0	0	0.00105076	0.00124222	0	0	0.00096043	0	0	0
640	BLK	NM_001715.2	NC_000008.11	11550218	sense	GCTTCTTGCTCCAATCAACA	GGCAGCTTCTTGCTCCAATCAACAAGGCCG	AGG	6	0.6624	GCTTCTTGCTCCAATCAACA	1	BLK	0.00107543	0.00149797	0.00100892	0	0	0	0	0	0	0	0	0	0
640	BLK	NM_001715.2	NC_000008.11	11556787	sense	GCTGGTCCGACTCTACGCAG	AGCGGCTGGTCCGACTCTACGCAGTGGTCA	TGG	9	0.7288	GCTGGTCCGACTCTACGCAG	0	BLK	0	0.00149797	0.00100892	0.00204746	0	0	0	0	0	0	0	0	0
641	BLM	NM_000057.3	NC_000015.10	90769585	antisense	CGTGCAACAACTTACACCTG	GTGACGTGCAACAACTTACACCTGAGGTCT	AGG	12	0.6799	CGTGCAACAACTTACACCTG	1	BLM	0.00107543	0	0.00201784	0.00204746	0.00219643	0.00315229	0.00124222	0.00155193	0.00592803	0.00672301	0.00298887	0.00584255	0.00737398
641	BLM	NM_000057.3	NC_000015.10	90765370	antisense	TCTACGATAAGTGATCTCAA	TTGATCTACGATAAGTGATCTCAAGGGAGA	GGG	9	0.6699	TCTACGATAAGTGATCTCAA	1	BLM	0.00107543	0.00599188	0.00100892	0.00204746	0	0	0	0	0	0	0	0	0
641	BLM	NM_000057.3	NC_000015.10	90749518	sense	CCAACACCACAAATCAGCAA	CTACCCAACACCACAAATCAGCAAAGGGTC	AGG	3	0.6271	CCAACACCACAAATCAGCAA	0	BLM	0	0	0.00100892	0	0	0	0	0	0	0	0	0	0
641	BLM	NM_000057.3	NC_000015.10	90761137	sense	GCCTATCAACCCATCAAGGA	AGCTGCCTATCAACCCATCAAGGAAGGTCG	AGG	7	0.5821	GCCTATCAACCCATCAAGGA	0	BLM	0	0.00299594	0.00100892	0	0	0	0	0.00155193	0	0	0	0	0
642	BLMH	NM_000386.3	NC_000017.11	30272822	sense	ACTTAAGCAATATGGTTGGA	GAATACTTAAGCAATATGGTTGGAGGGAGA	GGG	8	0.61	ACTTAAGCAATATGGTTGGA	4	BLMH	0.00430172	0.00299594	0	0	0.00549107	0.00315229	0	0	0.00237121	0.00192086	0.00149443	0	0.0014748
642	BLMH	NM_000386.3	NC_000017.11	30287829	antisense	TATTAACAAGCATATCCCAT	ACAATATTAACAAGCATATCCCATTGGCCA	TGG	4	0.5939	TATTAACAAGCATATCCCAT	3	BLMH	0.00322629	0.00748985	0.00403568	0	0	0	0	0	0.00118561	0	0	0	0
642	BLMH	NM_000386.3	NC_000017.11	30285460	sense	GAGAATTCTGTATACGACTG	ATGAGAGAATTCTGTATACGACTGCGGAAC	CGG	6	0.7185	GAGAATTCTGTATACGACTG	1	BLMH	0.00107543	0	0.00100892	0	0	0	0.00124222	0	0	0	0	0	0
[truncated: 75,694 more rows]
