# Supplementary material for: CRISPR library screening to develop HEK293-derived cell lines with improved lentiviral vector titers
Source: Front Genome Ed. 2023 Jul 13;5:1218328. doi: 10.3389/fgeed.2023.1218328 (PMC10373892; doi:10.3389/fgeed.2023.1218328)
Supplement: Supplementary file 2 [file Table3.XLSX]

## Sheet: Brunello Counts
Supplementary Table S3. Provides raw counts for larger scale screening of Brunello and Calabrese (Set A and Set B) libraries in HEK293T cells. Gene-level analysis of positive selection is also provided for screening of Brunello and Calabrese (Set A and Set B) libraries. The combined gene-level analysis for Calabrese Set A and Set B is also provided, where the average p-value for each gene was cal…
sgRNA	Gene	Brunello cloned plasmid	Brunello replicate 1	Brunello replicate 2	Brunello replicate 3
CYP3A43_48122_TGTCAAAATTCCAAAGACCC	CYP3A43	1623	302	14	28
IL27_66244_GGCATGGAAGGGCTGAAGCG	IL27	884	8749	6177	2810
SMPD3_42589_GAGTACATCCTGTACGACGT	SMPD3	1738	3067	1513	377
SFT2D2_70426_ATAGTTGCAATCAAACGAGT	SFT2D2	1854	29	8	19
CHMP5_38909_GATGAGAGAGGGTCCTGCAA	CHMP5	946	6139	463	1481
IMP4_56374_CGTGGATGATGAATACCGAT	IMP4	2030	84	17	44
NDUFB1_12316_TACAGCGACCCCGAGACCAA	NDUFB1	2567	77	20	155
ACAP2_33056_ATATATCAGAGCAAAATATG	ACAP2	3086	202	132	59
KRTAP10-5_70682_CAAGCCGGCTGGCAGCACGA	KRTAP10-5	2541	308	38	108
SPATA7_43461_GGGTACTAGTGACCTTGCAA	SPATA7	3045	79	19	815
HEBP1_37447_AAAGCGTTAAGATTGAGGAA	HEBP1	2883	1261	684	890
FAM207A_54868_AGTGTCACTTCCGTCAGGAG	FAM207A	2199	4291	3785	1901
ZNF7_20467_TCGACCTGCAGGGAGCAGAG	ZNF7	2411	1603	1522	588
NEK4_18397_ACAATGTCAGAGGACCACAT	NEK4	1458	92	17	125
ZNF253_44128_GGTGAGCATAAGGTGCACAA	ZNF253	1405	714	9	21
ALKBH2_58423_CTTCCCGAATACCTGGACTC	ALKBH2	1926	1087	925	618
BID_1726_CAACAACGGTTCCAGCCTCA	BID	3598	7662	402	1319
NDFIP2_40307_ACCATATAGTAGTATTACTG	NDFIP2	2524	1754	159	80
C18orf8_36779_ATATTCGATATCAAGTTACG	C18orf8	2971	67987	8943	31031
MAZ_11169_CCCTGCCGCCGCCTCTACGG	MAZ	2005	3629	1326	2082
Non-Targeting-Control_77435_TTTGGCAGTACCTTTTATTA	Non-Targeting-Control	2981	3030	2061	1808
SNTB2_17928_TTCAACGGCCTCCCAAACGG	SNTB2	2563	2236	944	549
NCKIPSD_38924_GAGCCACGAATTATGCCGGG	NCKIPSD	1156	14195	294	2162
VN1R4_68525_ACATGCACACGATCCAGCAC	VN1R4	3880	249	21	108
NUP160_32325_TACACTCCTATACATCCGGG	NUP160	2136	49	103	68
CCNL2_51851_CACAGAGACCGACCTCCGCG	CCNL2	1792	883	763	140
FHL1_6331_GTCTAGGCCATCACATCTGG	FHL1	2483	11254	5803	2943
DNAJB5_33813_GAATAAAGAACCCAACGCTG	DNAJB5	2931	68	15	32
PFKL_13754_CTACTCGCACCTGAACATCG	PFKL	3588	289	58	6946
FAM13C_65634_AGAGAACTACCCCGACGCAG	FAM13C	2241	1321	133	70
COQ10B_50945_TGATGTAGTATCGGGAGTGG	COQ10B	1934	2629	2313	8125
CEP44_51380_GCTGTTGGCGTTGATATCAG	CEP44	711	1660	1445	351
USP54_63281_AAGGTTTACCTAAAGCACCA	USP54	1630	24	48	22
NTN3_12902_ATGGTCCTGAGACTTGAGCA	NTN3	2854	870	301	150
URAD_74113_GGAGCCTGGGCGCGGACGAG	URAD	1832	22357	2195	13157
TTLL2_52612_AACACAACAGTGTTAAACCG	TTLL2	4496	146	326	1500
CLDN2_23779_GGTGCTATAGATGTCACACT	CLDN2	1417	35	18	93
CNTN5_39710_GTGTTTAGCAACCAACACTG	CNTN5	2309	1403	686	253
TAAR9_60312_GGAGAGCTGTTGGTACTTTG	TAAR9	3775	9456	4925	4171
SS18L2_38084_GAGTATCAGAACAAGGGCCG	SS18L2	1462	1326	1216	5744
ZXDB_63204_TGCGGGGCGATCAGACACCC	ZXDB	2455	1818	2612	1672
CFAP61_34518_TGGAAATGTTAGTGAACCGG	CFAP61	963	1920	468	563
SNAI2_17736_TGGTTGTGGTATGACAGGCA	SNAI2	3129	648	251	1925
SLC6A14_30611_AAGGGAGTAAAATATCTGAG	SLC6A14	1165	1120	695	715
CLDN8_23771_GACTGTGGATGAATTGCGTG	CLDN8	1394	11786	883	3094
TFRC_19066_AATTGGTGTGTTGATATACA	TFRC	2401	36521	7435	10385
LRRC29_34797_GAGTTCTGGCAACAGGCTAA	LRRC29	3954	14246	1963	1422
TALDO1_18695_TATCCACAGAAGTAGACGCA	TALDO1	4983	1018	375	1120
HERPUD2_47565_CCCACCAGCTCCAAACCTAG	HERPUD2	1213	22	9	7
ZBTB4_46149_TAGCAGAGATTGGAGCTTTG	ZBTB4	1495	540	53	2573
FNDC7_63687_AGAGCCGAAAGGGTGCACGC	FNDC7	2418	1769	79	290
KRT28_63549_CACCCTTCACCAAAACGTAG	KRT28	2444	47	9	32
MAP3K10_11536_TAAGCGGAAAGGATCCGATG	MAP3K10	3153	1983	1020	386
FAM110B_55438_TCAGTGGCTTCCGACCGGTG	FAM110B	3097	8332	2536	2063
ACVR2A_229_AGTGGTTTCAAACCTAGTAA	ACVR2A	2739	56	74	281
CNEP1R1_66679_TACAGCTAATGGTGAAAAAT	CNEP1R1	3118	238	117	85
GBAS_6934_TGGTGGGGACTTGGAACACG	GBAS	543	4736	2547	1835
Non-Targeting-Control_76988_GACGAGGGCGGCAGAGCAGT	Non-Targeting-Control	3343	27479	5716	6056
PROSC_30476_ATGGTCCAGATTAACACCAG	PROSC	478	261	1	14
WFDC3_60887_CCGGACACAATTCATCACCC	WFDC3	2878	228	81	76
ASB13_49858_GAGGCTTCTTATTGACGTCG	ASB13	1302	1312	258	290
JKAMP_38951_GATGTGTTGGAAAAGTGCGC	JKAMP	2772	148	14	188
BZW2_36248_CACACTCTTCGATATCCTGG	BZW2	1763	25	9	22
LYNX1_48601_TACCCAGAGGTAAGCCCATG	LYNX1	13402	1108936	147176	429676
SCN1B_16878_GGCACTCGTAGTCGCCCGAG	SCN1B	713	6889	1592	2804
PRKCQ_14859_GCTCCATCAAAAATGAAGCA	PRKCQ	2901	1891	67	361
OR10Z1_59525_AAAGAGGTATCCAGTCAGGA	OR10Z1	2378	5137	2093	1987
NKX1-1_40446_GGACGAGGTTCCCGACGACG	NKX1-1	2611	8088	7953	3234
AK6_76395_GTGGGTGATTTAGCTCGAGA	AK6	1278	301	2151	1368
CXorf23_66790_CTTCCTAAGATTGATAGGCG	CXorf23	2286	29966	3283	2874
ZDHHC24_66462_CCTGTGAGCAACATGAGCCA	ZDHHC24	3043	8808	1611	1005
ATP6V1H_39134_TTTGCACTGAATCATAGCCA	ATP6V1H	2422	244	1475	148
TMA7_38626_TTGAAAGCCTTATCTTCCTG	TMA7	1636	772	398	568
SLC25A20_2193_ACTGTGCTTACCCTTATGCG	SLC25A20	1723	1747	255	333
SELE_17124_TGGTCTCTACACATTCACCG	SELE	1403	18	6	14
SLC25A47_67433_ACCAGGGACACCGTGCACAC	SLC25A47	804	413	21	71
Non-Targeting-Control_76679_ATTCATGCGCCGCCTCCTCT	Non-Targeting-Control	4952	4077	1577	6076
RBM12B_71452_TAAACCGACGAAGATTCCTA	RBM12B	3029	60	9	23
PATE4_72167_TCAACAACAGCCTATTTCAG	PATE4	3561	1680	2118	8718
MAN1B1_30609_GGATACCGCAAGTTTGCATG	MAN1B1	2847	12942	6294	10947
PSMG4_71368_TGTGAGTGTGGCGTAGAGTG	PSMG4	955	4441	466	1275
GNPTAB_49040_ACTCATTGCGATCTATCGAG	GNPTAB	2860	1044	134	247
DCDC2_38833_TCAACTTACAAGATAGTGCA	DCDC2	4697	1294	543	184
CHD8_46201_CTGTCTTCTACACTACCGTG	CHD8	1185	138	8	95
ST8SIA6_68751_TGGGACTAATATGAGTTACG	ST8SIA6	3659	193748	8212	8413
TMPRSS13_52770_TAGTGCTCACCGGACAACCG	TMPRSS13	3082	2787	4188	4325
GRK7_59997_CAGATAACCTGCAGTTGCCG	GRK7	2554	2162	587	1271
IMP4_56375_GGCGCCCAGCGAATGAACCG	IMP4	1150	35	6	45
U2AF1_19806_CTCACCCCATCTCATACTGA	U2AF1	1698	36	4	14
SACM1L_31195_ACAGATTAACCAGAAGGGCT	SACM1L	1479	61	13	335
MARCO_22679_GACAACTTCACTCAGAACCC	MARCO	1311	779	29	55
PDLIM3_35961_CATTTCCAAAGGAATGTTAG	PDLIM3	1623	2459	28941	1350
BACE2_33824_CCGGGGTGGGCGCAACTACG	BACE2	1326	2771	7653	8873
Non-Targeting-Control_76777_CCCGCTAACAGCCTAGATCA	Non-Targeting-Control	2545	6914	5754	5348
GABRA4_6750_ATTACCAAATACAGTCCTAG	GABRA4	2015	124	28	385
C5orf66_76265_GCTTGTTACGTATCGGTCAT	C5orf66	1190	1884	502	653
SMARCAD1_44567_ATGACCGTAGTCTGTTTCGA	SMARCAD1	3105	1941	250	61
ARHGEF3_37310_GGCGGCTTCTTGGAATATCG	ARHGEF3	862	304	4	126
OR5K4_72619_GAAATTCTCTAACATCTTGG	OR5K4	1471	265	68	109
KATNBL1_49890_GTCACAGCCCCCACTTCCAG	KATNBL1	1341	97	97	388
FAM133A_68468_TGAATCAGAATCAGAGAGCA	FAM133A	1272	285	554	188
TMEM161B_62777_AAGAATTAAGAATTCTTGCA	TMEM161B	4097	99	297	400
TMEM106B_40375_GAGTCACATCTGAAAACATG	TMEM106B	1540	50336	448	774
PIWIL3_73015_ATCCATCAGTACCTGTCATG	PIWIL3	3116	4377	3329	1289
Non-Targeting-Control_77182_GTCAAGAGATTATGAGATTC	Non-Targeting-Control	3444	4176	1933	1233
UBL4A_21484_GGTGCTACTAGAAGAAGGCG	UBL4A	1537	1287	163	201
SRSF4_17201_ACAAGGGACGCAAAAATGAA	SRSF4	4338	443	1976	359
KDM2A_31397_CAACATTGAAGATCGGACAC	KDM2A	2598	6170	5082	3112
CHRNA7_3237_AGAACTACAATCCCTTGGAG	CHRNA7	2501	605	422	328
OCSTAMP_59568_GGTGCTGAGGTGTGTCACCG	OCSTAMP	3389	77790	59181	28207
CDC42SE2_44787_GCTGTATGCACAAAGTTTGT	CDC42SE2	648	261	327	25
ZFP41_68364_TCGTCTTCAGGACTCAGGCA	ZFP41	2173	2242	681	339
ERO1LB_44290_TTAATATTAGGTCCCCAACT	ERO1LB	3843	13755	6377	7550
NAIP_12186_CAGCCTCTGAGAGCACACAA	NAIP	2404	155	30	26
GOLGA8M_74400_TATGCGTCGGGTAGAGAAGC	GOLGA8M	835	16	237	166
GSAP_39775_AATGACTGTAAAGGGCAATG	GSAP	3425	4559	3138	2828
MEAF6_48002_GCGGCTCTTCAGTAAATCCT	MEAF6	1602	357	326	42
CLCN6_3362_CAAAGGTCCCCGAATAGATG	CLCN6	3091	6209	5574	3344
KLHDC3_57656_TAGCGCATGTAGGGTACCAC	KLHDC3	1222	243	11	169
ZNF784_61871_CAGCGGCCGTTGCAGAACAG	ZNF784	1863	1652	1661	3964
RAP1GAP2_31753_GTACACAACATTCCGGGACA	RAP1GAP2	3073	2355	1089	1402
ZNF98_61970_CCTATATAAATTCTGCTGTG	ZNF98	3101	3855	4538	808
WNT4_39871_ATCCACAAACGACTGTGAGA	WNT4	3194	366	281	97
WASF3_29239_ACACACACACCTAGTATCTG	WASF3	4014	1922	996	1023
CLCN1_3341_AATGAAGACAATACTTCGTG	CLCN1	4817	3640	1855	2892
HDAC5_26736_TATGCCCTGTACTTACAGTG	HDAC5	4683	1621	3117	782
CCL3L3_72741_AGCCATGGTGCAGAGGAGGA	CCL3L3	1433	1510	2277	1837
EYS_69721_ACAGACATACAAATTGTCCA	EYS	2083	758	429	258
NAT16_70520_GTCGCCGCCTGCCTCGGACA	NAT16	2926	12553	3822	4944
PRADC1_53323_AGGCCTCTGGAGGTTCAGCG	PRADC1	2026	3418	3669	1689
DIAPH3_51830_TACCGACCACCAAGAAACTC	DIAPH3	2406	210	21	103
ARHGEF10L_41760_GGACGGTGGCACCTATGACA	ARHGEF10L	2896	707	159	1756
CCL1_16958_CAGCTCCATCTGCTCCAATG	CCL1	2362	5312	722	697
MTRR_11900_TAAACCAGGAATATTCAGAG	MTRR	1198	49	25	47
KIF11_10251_GACTGAATTACCTTGTTACG	KIF11	1271	122	442	1260
SGCD_17248_TATAGAAACACCTAATGTCA	SGCD	4992	430	28	75
ZNF286B_74883_TTGTTGAGCACAGAAAACGA	ZNF286B	2658	80	2517	52
SYNDIG1_50444_AACATCATCCTCTATTCAGA	SYNDIG1	3381	83	706	43
IMMP2L_52713_CCAATGATACAATGTCACCA	IMMP2L	2134	43	272	228
FAM71E2_67850_GGTTGATCTTACCAGGCAAG	FAM71E2	1120	360	84	100
CCDC77_53467_ACAAATTGAAGGGCTCATCG	CCDC77	1885	1226	255	685
CDC37L1_42969_TTACAGGTATGTTGAGTCGA	CDC37L1	1460	6841	1365	1680
ESRP1_40743_AACACCGTAGTCAGGGCACG	ESRP1	3326	5104	1417	2996
NPFFR2_29434_TCTGGGAGTTGAGTCTCACT	NPFFR2	2548	5174	2713	2156
C2orf70_69018_AGAGCTTACGAATTTCTACC	C2orf70	608	10	0	7
MAGEB2_11046_CAAGCGAAGATCCTCTAACC	MAGEB2	1441	34	282	153
MED31_37497_TCTAACATGTGTAAACACTG	MED31	3497	357	18	60
OR3A3_21814_GTTGGTGAAGGCACAAGCCC	OR3A3	1854	1339	106	891
FN3K_47427_AGCCGCAGCACGTCACCGTG	FN3K	4124	8654	3952	8442
AGAP5_74835_TGTCTGCCACTGGCCAAACA	AGAP5	2884	1776	1483	684
Non-Targeting-Control_76533_ACGTGGGGACATATACGTGT	Non-Targeting-Control	2732	5176	1801	247
LNX2_65998_CTTGGTCTGCTATAATACGG	LNX2	875	27	8	36
RBBP9_29038_TTAACAAAGATCGCACCTCA	RBBP9	5046	110	31	63
ILDR1_68483_GACAGGTCTCTGATCAGTGG	ILDR1	2775	941	1204	798
C1QTNF8_71838_AGAAGGCGGCGTAGGCACGT	C1QTNF8	1802	3440	453	1361
LOX_10752_TGTCAGAGATTATGATCACA	LOX	2928	7561	576	774
PALM_13291_GGACGAACTCATCCACAAAG	PALM	2131	41	9	13
CNTN1_3544_GGGGCCAATATAATTCGCGT	CNTN1	1482	25	39	14
GORASP2_34316_CAGTCACACCAAGTAACCTG	GORASP2	2560	3157	84	83
GPATCH2_41578_GTATAATGTGCATCACCCGT	GPATCH2	4418	2406	907	452
TMEM150C_73045_ACCAAGTAAGGTCATTCCGA	TMEM150C	4329	9139	331	727
CAMSAP2_32302_TGTGCCCAAGCAACCACATG	CAMSAP2	3227	12990	1805	5310
COQ7_27438_AGGTGCCATGGCCTGCACCG	COQ7	3013	3574	760	1150
PCDHB7_43982_TTAACTATTCAGGCCAAAGA	PCDHB7	2925	57	20	25
TEKT5_61560_TCAAACACTCTCAGAACATG	TEKT5	3195	268	31	62
ADRBK2_439_TATTGGACGAGGAGGATTCG	ADRBK2	3138	13903	3499	13623
CBLN2_61774_CTAGGCATCTCCGTGCGCTC	CBLN2	2561	253	212	499
MOB1A_42023_AAACATGCAGAAGCAACTCT	MOB1A	3137	163	16	252
ST6GAL2_53851_CAGCCGGTTCCTTTCATGCG	ST6GAL2	720	4773	1781	1301
BEX4_44205_CTAGCGGCAAACAATCTCAA	BEX4	2177	248	2054	36
PCGF5_53515_AAGATAGCAATGATTGCCCA	PCGF5	3835	4966	447	1378
DEGS1_22324_TATGTAAAATGCACCCAACT	DEGS1	3373	2204	400	270
ANKRD34A_67943_TGAATGAGGGTGATGCGCAG	ANKRD34A	1069	1168	41	407
MAGOHB_41595_CTGTCGGCCAACCCTATCAG	MAGOHB	2066	695	725	1417
RNFT1_37933_GGCCTGAAGCAAAGACATCT	RNFT1	1876	52	64	860
FKBP10_47013_TGGAAGATGTGGTCATCGAG	FKBP10	801	588	223	103
EIF3CL_74764_GGATGCGGATATAGAACCGG	EIF3CL	3492	71	18	71
ARL5C_71850_GAAGACCCACTTCTTCATGT	ARL5C	2990	484	245	982
UIMC1_39368_AGACCCTAACCAGTATACCA	UIMC1	2360	45	5	32
ZNF552_50040_CTACAGAAGAACCTTCTGTG	ZNF552	1269	35	225	287
ARHGEF1_23988_TGGAGGACTTCCGTTCCAAG	ARHGEF1	1284	1360	189	155
AFAP1L2_53894_TGAAGGAAACCAGTACACCC	AFAP1L2	2309	5961	58	145
GABRG1_6782_AGAACAACTGTCAGAATGCA	GABRG1	4533	1302	1355	1231
RNF130_43486_TCCCTCCTAATATCAAACAG	RNF130	944	18	8	10
EVL_38826_TTGAATAATTGATCACAACC	EVL	3046	55	11	26
NUDCD2_60270_CCTCCAAGGTCTGGTACCAC	NUDCD2	1421	2450	1033	843
RABAC1_28518_CTCACACACAGTACAGGATG	RABAC1	1969	3844	239	196
FASTKD2_31049_GTTTATGAAGAGAATAGTAG	FASTKD2	2133	66	38	356
NAP1L2_12193_AAAAGGTGGCGATACTGATG	NAP1L2	2093	10027	1751	3441
PSMG1_22474_GCAATTATAAACTTGGAGCA	PSMG1	2801	859	1115	1042
SLC24A5_67453_AACATCCTGAGACAATCCAA	SLC24A5	3031	58	23	32
POLE4_44331_AAGGCCTTCACTCGCGCCAG	POLE4	3301	25250	4129	4474
TEFM_49796_GATGCTTTCTGACCCCGTCG	TEFM	2144	6935	1583	1333
TRIML2_65178_AGAACTATGAGATTGAGACA	TRIML2	3674	1119	1438	1761
BEND3_46179_AGTAGACCTCCACATAGTTG	BEND3	1001	903	2277	246
HTRA4_65046_CCACAAACTCTCCAGCCCGA	HTRA4	3069	54	48	28
TUBG1_19729_AGATGGTAGTGACAGTCTAG	TUBG1	1612	1620	11760	215
GOLGA6L10_74168_GGAGAGGCTACATGAACAGG	GOLGA6L10	1768	452	1357	294
EDIL3_26953_CCACAACACTAGAACAGTTG	EDIL3	1156	876	86	1291
TMEM241_54737_CTTACCTGGGAGTCATTGAA	TMEM241	1583	1143	233	532
ZNF248_45276_CATCAAATAGTACACATGGG	ZNF248	2500	4181	697	1709
FZD1_21589_CACGGTGCTTACGTACCTGG	FZD1	2833	27892	3449	9420
C11orf65_63311_GCTATCTACTGATGGTATGG	C11orf65	3160	4269	2491	984
EIF2S1_5419_TAATAGGCGCTTGACCCCAC	EIF2S1	3041	453	1887	114
MAT2A_11146_CCTGATGCCAAAGTAGCTTG	MAT2A	1969	1317	663	377
GLRA2_7248_TCTGCAAAGACCATGACTCC	GLRA2	1461	1462	474	923
NDUFB10_12349_ACTCAGTGATGTCTGGCACG	NDUFB10	3879	1234	106	117
LRRC3_51645_TCTGTCTCACAACGCCATCG	LRRC3	957	15177	3771	773
PUS10_62422_GGAGATATAATAAATACTCC	PUS10	1343	26	8	20
MPZ_11732_GGGACAACCCTACATTGACG	MPZ	1477	152	8	186
NME8_38474_TTAGGTTCGGTGTCAGTCTG	NME8	8500	517052	35853	352721
TRAPPC12_37849_CCACACGACAGATTCACTGC	TRAPPC12	2436	46	357	32
BACE1_33335_CCTCATAATACCACTCCCGC	BACE1	2284	47	152	27
ITGA4_9758_ATCATCTCCAGCATTAAACA	ITGA4	4200	79	26	56
TAP1_18698_CATCATGTCTCGGGTAACAG	TAP1	2821	1571	666	292
KMT2C_46630_GCACACGGTCTAGTTCTCAG	KMT2C	2422	1959	354	1218
PODN_59359_CGAAGAGAACGAATTTGCGG	PODN	561	203	31	8
AKIP1_44364_CATGCCCTGGAGCGTCCCAA	AKIP1	1250	1278	2229	442
FBXO46_32709_CGGAGCGTCAGGCTTCCACG	FBXO46	1696	3847	940	3977
MAD2L1_10952_TGATCTGTCTGATCACTGAA	MAD2L1	2775	4264	287	321
CALB1_2203_CCAGCAGCTGAAGTCCTGTG	CALB1	2859	34744	4073	8828
ARHGAP11A_26096_AGTCATCAGTAACTAATGTG	ARHGAP11A	1749	2710	604	1162
APBA2_888_GAGGACGACAGCTACCTAGA	APBA2	992	24	215	213
USP17L11_75590_TGCCAACTACATGCTGTCCC	USP17L11	1105	21	3	11
FAM184A_49451_AGAGGAACTACACAGAATGG	FAM184A	3494	5121	2647	2141
NME5_21789_AAAAGTTACTACATTGCTCA	NME5	2405	82	19	34
MMP9_11606_AGGTCGAGTACTCCTTACCC	MMP9	2086	836	988	680
SLC6A19_69080_TACCTGTGTCAGAGCCACGG	SLC6A19	2267	5541	1570	1022
RCL1_27246_ATTTACACAGATCACATGAA	RCL1	2352	44	12	31
PCSK7_24058_TCAGGCTGCCTTACAACATG	PCSK7	1323	8947	6380	7226
Non-Targeting-Control_77289_TCAGTATCGGCTGCTGGTAA	Non-Targeting-Control	4765	43333	52248	34915
OR5AK2_71678_GATACACCAAAACTCATGCT	OR5AK2	3629	860	848	69
COX6A2_3716_TTCAACTCCTATCTCCACTC	COX6A2	1944	780	11	39
DYDC1_61152_GCTGGCATTGCAGCTAGAGT	DYDC1	1330	954	99	751
NEU3_29271_GGATGTAGTAGGTATACGCA	NEU3	3212	1112	732	1227
PEG10_31691_GCAAGTGGAACCCACCCCTG	PEG10	2486	29167	11075	33237
CHTOP_34564_AGGGGCGGGATGTCACTCCG	CHTOP	2326	35650	3048	730
HSPB9_56680_GCATGTCACAGAAGGTGCAC	HSPB9	1750	502	222	124
FAM46D_64104_TTACGTACAGAAATTGGTCA	FAM46D	1994	258	226	203
SEC14L6_75029_AGGAAGGTGGTGATTCTCGG	SEC14L6	3009	14260	5541	15933
IGLON5_72579_GAGATCTCTGACATCCAGCG	IGLON5	848	566	80	131
EPHA8_5668_GCTCACGTATCCGGCTCATG	EPHA8	2576	3397	1598	2799
PGAP2_36009_GGTGAGCTCAGCCATCGGCG	PGAP2	1855	1901	1761	227
ZNF644_52997_GTGACATTCAGAATTCAGTA	ZNF644	1513	26	69	48
IGF2BP2_28780_GACAGATTGATTTCCCGCTG	IGF2BP2	3562	6639	2372	1672
BPY2B_73285_ATGAGATTATGCTGTATCAC	BPY2B	3528	2195	906	941
KCNE1_10007_CAGAAAGGGCGTCACCGCTG	KCNE1	1407	355	241	2424
FAM169A_34450_TACTGCTATGACACAGGAAT	FAM169A	1511	3205	1324	1201
LBR_10521_ATACCCATCCAATCAATCCG	LBR	1464	29	18	16
PITPNB_33527_ATGGTTTAGATCCAAACACA	PITPNB	1505	31	60	32
Non-Targeting-Control_76835_CGCACGACCATTGCTGCTGC	Non-Targeting-Control	3162	774	562	786
DEFA1_4680_TCATCAGCTCTTGCCTGGAG	DEFA1	1915	2965	2836	1560
RTTN_34072_AGGTAACCCCACATGGACCA	RTTN	3837	3169	3032	266
KLHL38_69154_CTACTGTACAGCAAACAGAC	KLHL38	2606	50	15	37
WNT6_20276_GTGGTGGCAGAGCTAGCTCG	WNT6	1785	4687	2381	11649
LCA5L_62251_ATTCACAAGTATGAGACACC	LCA5L	3026	270	706	45
SLITRK5_34453_CACAGAATTCACTGACGCCG	SLITRK5	1668	151	107	161
IGF2BP2_28779_AAAAGATGCCAAGTGCGCTG	IGF2BP2	3872	1689	323	1344
PLGLB1_14162_AGTGTCACTAAGAAGCAGCT	PLGLB1	1304	39	7	87
SLC47A2_61664_TCCTCTTCCACGTACCCATG	SLC47A2	697	6080	4909	4912
TTLL3_34644_CAGAAACGCCAAAATCTACG	TTLL3	2375	394	153	31
SCD5_50485_GGGCTCGAAAGCTCTGAGGG	SCD5	1520	796	1553	1637
OOSP2_65515_CGGTCCAAATCAAGACAGCG	OOSP2	508	8	3	3
HIST1H2BH_21679_GCATCTCCTCCAAAGCCATG	HIST1H2BH	1181	93	24	68
TAF3_52548_GAAATGACGGAATTTGGTGT	TAF3	3810	2738	5287	13940
CSHL1_4045_AGAGCTTATAAACTCCTGGT	CSHL1	1126	240	46	474
RORA_16245_ACCATCTCGAGACATCCCTA	RORA	2419	279	456	98
LAYN_61248_GGTCATGTACCATCAGCCAT	LAYN	2378	20639	4012	7198
COL3A1_3558_AGGATGACCAGATGTACCAG	COL3A1	2677	2187	695	1919
OR5AP2_68778_GATTGTCGGAAAGTCCTAAG	OR5AP2	2501	599	839	633
SAMHD1_34143_CTTCGATACATCAAACAGCT	SAMHD1	2250	155	13	114
FAM47E_75223_TGAGTCACCAGACCAGTGCA	FAM47E	1595	691	1445	3979
Non-Targeting-Control_77047_GCCCCAAGCTAGAACTCAGC	Non-Targeting-Control	1916	596	8	33
FOXG1_6372_TACTACCGCGAGAACAAGCA	FOXG1	3682	10462	154	176
PI4K2A_42454_TTAATCCTAAGTGGACCAAG	PI4K2A	3745	525	50	58
CHST9_52192_ACACAAAATCTTATATTGTG	CHST9	2795	2485	1398	9861
CDC45_21581_CAATGTATACAACGATACCC	CDC45	1020	22	4	12
RPS4X_16498_TAAGATACTTACAAACACAC	RPS4X	4448	75	358	40
OR2F1_34755_ATAAACTTGTTTCTGCACAT	OR2F1	4958	217	36	71
SLC31A1_3685_ATGGAGACACACAAAACTGT	SLC31A1	2074	406	160	93
MED4_36399_AAATAATTAAGTATGCACAT	MED4	3214	53	19	30
KIAA1958_63168_TTCAGAGGGCTCACTACAGT	KIAA1958	3490	2850	1794	896
ENAM_27063_CACAGTACCAGATGCCCATG	ENAM	2711	9457	2672	5296
OR6B1_60400_TGTGGCCTATATTCTGACAG	OR6B1	3088	5276	2507	2213
NASP_12210_GGAGAGACAGCTAATGAGTG	NASP	3447	12649	6352	7423
USO1_22452_GGACTTACTAGCGGATTCCA	USO1	776	96	6	23
WDR44_40143_AAAGTGGTGCAAGATCTTAG	WDR44	4372	8049	6147	8287
NACC1_56897_AGCCCGATGTCTGCGCCACG	NACC1	1998	6136	8329	6600
SLC37A4_6705_AACTTCCAGGGCACTCATGT	SLC37A4	2929	1237	414	582
OLFM4_28499_ATATAAATGCTCGAGAGTTG	OLFM4	3740	2358	2390	1633
TMEM242_74938_AGCCGGTCATTCGTGGACCC	TMEM242	2504	3447	2736	387
AMOT_62923_CAGACGAGAACCGGAACTTG	AMOT	857	72	7	172
FAM71F2_69762_GTCTGCCACCGTGATCCTCG	FAM71F2	1997	446	931	665
GAMT_6862_CACCTTGTGTGTCTGCCGTG	GAMT	2014	10942	5339	3896
POMC_14415_GGCTTGGCACCATCGCTGCG	POMC	2270	38783	4594	2557
AP3M1_35351_ATGTTAGATTCGGTAGCCAG	AP3M1	2270	4923	1744	3877
KIZ_43594_TGAAGTGTACAACATGAGCT	KIZ	1062	1821	1544	760
LOXL4_53045_AGGTGCAATGTCCCTAACAT	LOXL4	2237	1402	531	612
PCDHGB3_43895_ATTTACTCAGGACATGTACA	PCDHGB3	4935	11986	4126	1082
SP3_18017_ACTGCAGGCATTAATGCCGA	SP3	1395	1548	1023	504
PJA2_26243_GTAATAACTCTTGAGTATGG	PJA2	3052	188	187	3087
WDR45B_44199_ATTACAGTACCTTTGTTGGG	WDR45B	3500	7442	2204	2183
DHX38_25965_ATCGAGACTATGACCGCAAG	DHX38	2144	2939	99	98
PTGDS_15321_ACGGGGACTCCGGTAGCTGT	PTGDS	1549	16948	2507	3887
C17orf50_61686_CCCTCCTCCGCTACCCGCGG	C17orf50	695	842	327	495
SLC18B1_57838_GCTGAGTGAGTTGATGACGA	SLC18B1	3553	9112	5184	8169
TRIM25_20715_TGGTAGACGGCGCGGCACTG	TRIM25	12521	1452735	52667	275553
AP1M2_26845_CTGTATAAGACAATAGAGGT	AP1M2	2094	1862	1306	1146
Non-Targeting-Control_77373_TGGTTCCGTAGGTCGGTATA	Non-Targeting-Control	3700	35437	6735	2820
VWC2_70512_TACGTGTACCCGGACTACCG	VWC2	2263	7171	1263	2211
SPINK14_72721_AGATGGGTTGATATAAGCCA	SPINK14	1685	3169	357	156
OR2T34_59290_GTACGTGAGCATCTTATAGA	OR2T34	3754	737	19	59
NCEH1_45818_CGGGATGTAGACGTAATAGG	NCEH1	2501	459	667	345
Non-Targeting-Control_77230_TAACGCGCATATCTGAACAC	Non-Targeting-Control	4385	80	18	70
PPDPF_48996_ACTCACGCCGGTAGTAGTCG	PPDPF	839	9443	5065	3549
NUBPL_50962_TGTTAAACAAGTTATAGTTG	NUBPL	1917	2332	259	2448
LENG9_56669_ACCAGGACCACATTGCTGGG	LENG9	992	853	2770	49
TSHZ1_27304_TAAAGATTTCCCGAAAACGG	TSHZ1	2533	461	1355	218
RALYL_60543_GATCGAGATCTACTGCCAGT	RALYL	2388	1394	2339	1752
TM9SF3_44470_GGAAGTCTGTATGCTAGACA	TM9SF3	3439	843	208	455
POLG_14355_GAGACAGTGCTTCCTGTACA	POLG	2123	5770	6373	6931
DHRS11_49025_TCACAGACAGGGGTAACACT	DHRS11	912	33	27	502
PDZD4_45969_GCTGTATAAAAGCAGCCACC	PDZD4	2517	905	24	179
PROC_14988_GGAGATCTGTGACTTCGAGG	PROC	2050	170	122	40
NOSIP_37690_GTCAGGTCCGACATGCGCAG	NOSIP	3027	1799	281	610
Non-Targeting-Control_76577_AGCTCGCCATGTCGGTTCTC	Non-Targeting-Control	3596	35611	24041	15335
PTEN_15316_CCAATTCAGGACCCACACGA	PTEN	2707	44	99	22
MYL7_46602_TGTATCGACCAGAATCGTGA	MYL7	3691	343	20	42
TUBA3E_56833_CCTAACCACCCACACGACCC	TUBA3E	941	24	26	9
STAG2_29021_TGGAGATTATCCACTTACCA	STAG2	2147	748	89	65
SETD8_70895_TGACAGATTGACCTCATCGA	SETD8	1996	49	87	22
GALC_6819_CTGCCTATTATGTCGTGACC	GALC	1079	794	163	383
CES4A_67510_CAGCACCACTTTCTCGCGGG	CES4A	1451	2178	1276	19151
BOLA2B_74449_GTGGCTCCTGTAAGGCAGCA	BOLA2B	2884	1605	896	355
CLEC19A_74621_TTCTTAAATTCGCAGCTGGG	CLEC19A	2693	756	574	933
LMOD1_33751_AAGGAGGAGAAGATCATCCG	LMOD1	2770	26014	5830	7086
ZAR1_68569_AGTACTTCGACAGCTACCAG	ZAR1	1221	1232	664	3916
TMEM106A_56985_GGAAACCTGCCCCACCACGA	TMEM106A	2376	98	31	2782
AIFM2_54359_CACTCTCATTCACTCCCAAG	AIFM2	1017	24	3	18
PCF11_39080_CAGCTACTGACTGACCATGG	PCF11	770	389	6	4
ACAD8_35443_CAAGGCTTCAAAAATGACAG	ACAD8	1985	44	428	149
MROH1_74527_CAAATGCATAGGCACCACCC	MROH1	3928	3277	7327	1657
OBSL1_32585_GGATGTGCAGGTATACGACG	OBSL1	2197	1219	353	894
SLU7_28526_GAAAGCCCAGAAACTCCAAG	SLU7	1620	51	11	28
S100A4_16727_GAGCAACTTGGACAGCAACA	S100A4	3601	1161	255	1674
WDFY1_45950_TCTGGTGGGACCCTATTCAG	WDFY1	2044	3715	95	917
GRASP_63353_CAGGGCTAGACTCATGAACT	GRASP	2713	3976	2733	3136
AKAP17A_21444_GTGATGCCTCAATTAAGAAG	AKAP17A	3510	119	5284	82
REG3A_13303_GCAGAGGGCAGTTCCCTCTG	REG3A	2734	27245	9381	6972
CNOT6L_66197_AGATAACATTGGTGTCGCTG	CNOT6L	4811	4307	2095	4712
MARVELD2_62795_TAGAAGTCTGGGCCGAATGG	MARVELD2	2007	3867	353	764
SLC26A4_13634_AGTATGATTACACCATCGAT	SLC26A4	4759	713	359	522
AP4M1_24102_GAAACGAGACTTCATCGACC	AP4M1	962	51	7	7
SCMH1_31334_CTGTCTTGGAACATCAACCA	SCMH1	2393	281	131	145
AUTS2_34463_AAACGAGAAGCACTTACCAA	AUTS2	5160	110	31	840
HPGDS_35998_TCCAAGTCTTGCATAAGATG	HPGDS	1888	1037	291	355
CTNNA2_4206_GATGAGTAAGCGTGTCACCG	CTNNA2	3850	12628	2682	3160
MAP1A_11102_CAGGCTGCTTAGGAATAACG	MAP1A	1103	12	8	10
USP17L3_74039_CTACCTGCTTGTGGCCGGGA	USP17L3	2080	6409	2531	8095
GPNMB_28142_ATGAAAAACTCTACCCAGTG	GPNMB	2067	6727	4002	871
USP43_58801_AAGTACGGCTCTCAGTTCCA	USP43	4149	6675	13185	9530
GFRAL_71385_AACAGTGCCAAGCAGCCATA	GFRAL	3069	1552	4456	6192
CAPS_2305_GGCACAGTGCCTGTCCCGCG	CAPS	706	356	1188	761
KCNS1_10129_AGGCGATGCAGAAGTACTCG	KCNS1	3185	6538	4186	1688
DCHS2_40594_TTTGCAAGAATCCGTCCTCG	DCHS2	3416	24083	10918	15665
FAHD2B_62493_CAAGACGCAATGGGAAACAG	FAHD2B	1027	321	3	16
WDR62_67834_CCTCGTTGCCTGCTAACCAA	WDR62	1954	135	263	86
TSTA3_19676_TCGGGTAGGTCGTCTTGTCA	TSTA3	1195	5743	2849	2920
CARS_2325_GCTTCGATGGACATTCACGG	CARS	2658	70	44	23
GKN2_64722_CTCCTCTGAACAATCTCCAA	GKN2	1364	31	895	18
ACSM3_16797_ATTTCTGTTGATCCACCAGA	ACSM3	2313	134	132	89
SPATA2_26098_ATACAAGCTCAGAGAGCTCG	SPATA2	2129	877	1162	2661
LPAR3_33192_CTGATGGACCCACTTGTATG	LPAR3	1656	19172	5133	1786
LPPR4_26324_GTACATTGAACCAACCCAGG	LPPR4	1066	21	5	29
LZIC_53497_ATGGATAGAGATCTGATGGT	LZIC	4629	6368	2749	2177
LUC7L_43050_TCGGTGGCAAGTTACACTTG	LUC7L	1658	8215	4738	2365
DGUOK_4733_AGGAGGAAACGCCCTCGAGT	DGUOK	906	1485	22	168
HSD17B14_38034_GGGGACGTACACCTTGACCA	HSD17B14	2243	212	521	505
GRIN2A_7758_CATGATCTTCAGCATGACCG	GRIN2A	2898	264	974	1092
GAPT_64989_AAGCTGTGGAAATAATTTAG	GAPT	1823	2018	841	321
SOD1_17935_GGAAAGTAATGGACCAGTGA	SOD1	881	32	15	95
CCDC92_50925_TGAGCTGACAGTCAAAAGTT	CCDC92	1563	3732	1380	1358
CA13_70599_TGGGGGTCCGCTGATGACCA	CA13	1157	7932	1862	2419
C16orf78_58684_GGGTACCTTTAACAGCCAGA	C16orf78	2694	104	419	65
GALNT12_49661_GCAGTGAGATGCGGTCGCTG	GALNT12	1858	4810	2220	630
XPNPEP2_20356_TCAGTACCTTCCAGTTACTG	XPNPEP2	1166	676	1545	308
ZNF467_64028_GGAAGTAACGATAGATGCTG	ZNF467	3406	1611	2149	1458
FLJ44635_72049_CCGTCATCATGATTATCTAC	FLJ44635	1284	33	12	13
DEFB106B_73491_CTCATCAAAAAATGCATTCT	DEFB106B	3528	6326	991	845
SHPK_33492_AGCTCGGGGCTCGAACACCG	SHPK	1117	178	1198	210
NME5_21792_GCTAATATCATGGCGACAAG	NME5	993	21	6	12
TPD52_19473_AGCATCTAGCAGAGATCAAG	TPD52	3277	111	28	1589
ABHD13_54570_TAGGATTTCAGCCATTATGG	ABHD13	3285	1980	525	3014
NPHP3_35434_TTATTCACTTAACATTACCA	NPHP3	2108	39	9	22
SLCO2B1_30717_CGATGCCCACGATGACCGAA	SLCO2B1	1602	502	37	106
LMF1_48067_AGCCTTGACAGCGTCCACAG	LMF1	767	1030	9	215
ZDHHC16_53358_GTGTGGGCCACTATAACCAT	ZDHHC16	2277	2627	618	1246
CEACAM18_74980_ACTGAATTGTTCTGTCATAG	CEACAM18	2230	1706	24442	436
STK10_18418_ATTCTGGCATCCATTGACAC	STK10	1057	640	10	16
USP10_23865_AAATAGCTGTAATATCCAGG	USP10	2336	56	159	38
LIPI_62248_TTACAAGACTAGCTTATGTG	LIPI	2386	36783	2827	9015
MEF2D_11325_CAAGTACCGACGCGCCAGCG	MEF2D	1540	4125	988	1005
ZBTB7C_64900_GTATGGGTCCTCATGTGCCG	ZBTB7C	3100	23197	6840	5279
Non-Targeting-Control_76929_CTGAAGGTGTCTGGCAGAGC	Non-Targeting-Control	3431	2279	1252	768
FAM120C_41116_CAACTGATCGTGGGACACGT	FAM120C	1290	307	124	350
SSX5_18311_GATTCACCAAATGTATTCCA	SSX5	1434	54	10	16
ARR3_1181_ACTTCAAAGTCAATCCCACA	ARR3	2806	516	144	36
MGAT1_11422_AGTCCTGGCTAACGATGATG	MGAT1	2585	17721	6424	4912
CPA4_38115_CAGTAATAACTTCAACTACG	CPA4	3273	583	18	42
BBS5_59751_TCACAGAAGTAAAAAGTCTA	BBS5	2149	425	57	1358
MUC20_64807_GGTGACTGTCACAAACATCG	MUC20	2323	39086	256	384
ZNF385A_34167_ACTGGTCAGGGTGTAACCAA	ZNF385A	2783	1152	487	253
Non-Targeting-Control_76655_ATCTCTATACTGTCACTCGC	Non-Targeting-Control	4700	95	310	109
AMZ1_62977_GACAGGCTCCAGCTCCACAC	AMZ1	1043	21	25	197
QRFPR_52931_CAATGCTCTGGTGTTCTACG	QRFPR	2629	1985	1215	5721
ACCS_54016_GGGGAGTATACATCACCCAG	ACCS	2474	1009	697	907
CILP_22068_TAGGCAAGAACCTCTCACTC	CILP	1996	143	29	430
MAGI2_26231_AGAAAAACCACTCTTCACCC	MAGI2	3974	2621	1510	210
OR52R1_58184_GCTGATACAAGCATAAGTCG	OR52R1	3143	1204	742	426
KCNV1_35401_GCTTAACTCAGCTGACATCA	KCNV1	3018	4993	59	1314
TYRO3_19796_TGCGCTGTGCCAATGCCTTG	TYRO3	1763	6276	2415	3651
TGFBR2_19111_GCAGAAGCTGAGTTCAACCT	TGFBR2	1563	4317	2261	5610
KLHDC10_31444_CAGATTATGATGAATCGGGA	KLHDC10	1801	103	11	22
MYPOP_68918_GAACCAGATCCTGATCCGCG	MYPOP	3947	5934	749	3412
NANOS1_69251_CTGCTGCTCCCCCCACACGG	NANOS1	2301	1065	52	394
TBC1D4_26296_TGCCCGTCTTCGAAACTGCG	TBC1D4	1765	148	59	232
SHC3_39575_AAAGAGCAGACTTATTACCA	SHC3	4348	1275	343	1211
LGI1_24193_AATGTTGTCATAATTCCGGA	LGI1	2298	64	18	43
TMEM107_53454_TGCACTACAGTGAGCCCCAA	TMEM107	3919	1322	2491	12625
ADGRL3_32336_AGGCAAATCTGACATAGACC	ADGRL3	1170	119	4	20
KIF13A_47232_TAACACGCATCACTTCCACG	KIF13A	1465	34	14	81
APAF1_871_TTCCTAAGGAACTCTCCACA	APAF1	2967	455	14	34
GDF10_7037_CCGCAGCCTCTCGCAGAACA	GDF10	2253	1588	778	786
SLC39A12_65680_GGCCGTCGGGACACTGTCTG	SLC39A12	2539	48771	15178	21441
DNAH10_64398_GAGCGTCAGGTAAATCCGAT	DNAH10	3326	1505	1247	7038
IL18BP_26897_AACGCTGAGCTTATCCTGTG	IL18BP	1433	6580	7464	8686
WFDC9_66961_AAGAGAAACTGAGCAGTGCT	WFDC9	4904	7570	10489	9076
ERMARD_43351_AAGAGATCATTTAAGCCACG	ERMARD	4679	6010	1401	591
RPL39L_57820_TTTCACCATTAAGCGATTCC	RPL39L	2847	59	20	43
PACSIN1_37001_TATCACAAGCAGATCATGGG	PACSIN1	3280	696	750	1003
EFR3A_31937_CTGGATCACTATGACAGGAA	EFR3A	2970	616	58	209
TSPAN18_55320_GAGCTCACCAAGCACTACCA	TSPAN18	1013	53	8	602
HIST1H2BM_21666_CCCTAAAAAAGGCTCCAAGA	HIST1H2BM	614	93	16	109
PDIA5_29659_AGAGATTCTCTCAATGAGCG	PDIA5	1953	917	43	647
ANKS6_65085_CAGCCCCGTGATCCAACAGG	ANKS6	1657	2405	80	123
IYD_71398_TCACAGACCTCAAGAAACTG	IYD	790	10	0	7
HYDIN_40538_TCTAAGAGTTCGATGATCTG	HYDIN	2584	5931	776	1503
FANCI_41959_AAATGAAACCAAGTTCTACG	FANCI	3031	271	1919	61
CLK4_45405_CCTCACTCTAGATGAAATCG	CLK4	991	419	150	415
FAM169B_67495_ATGAACACGGTGTCAAAGAC	FAM169B	926	2174	146	240
TIMD4_56056_TCACCCTCATTCCATCAGTG	TIMD4	1258	1403	750	2490
ABTB2_33878_TGTTCAAGGTCATTCTCGGG	ABTB2	3220	26529	9176	3843
EVI2A_5878_CCCACGGACATGGAACACAC	EVI2A	2073	34	15	18
TRIM15_55187_AATCACGGATCTTCTTGACA	TRIM15	4612	632	455	464
LAIR1_10452_TCATTGTGACTGTTGTCCGA	LAIR1	1804	1098	1386	602
L2HGDH_50425_CGTGCGGGTTCGCGTCTGGG	L2HGDH	1133	10230	5177	1414
ITPR1_9874_CAAAGACGACATATTAAAGG	ITPR1	1292	42	8	9
SRPX2_35926_TTTAATGTATAACACCATCG	SRPX2	1572	649	114	46
ZNF699_70360_TTTGTGTTCTGTGAGCGATG	ZNF699	3979	3433	1328	1110
EPCAM_10921_AGTGTTCACACACCAGCACA	EPCAM	3265	8817	4425	911
IQCJ_74450_AGAGCTGCTCAGCTTCTCTG	IQCJ	2302	1719	443	1070
TMEM27_45402_TACATTGCAAAGTAGGACAT	TMEM27	3541	3213	1880	2707
AKAP10_30492_CAGATTGAAGTGCTGACCAG	AKAP10	3022	2923	2689	1207
CAPN2_2289_ATCCGCATCCGAAATCCCTG	CAPN2	957	18	7	11
NME4_12671_CGTGCAACGGCGGCTCGTTG	NME4	1197	2654	3244	1886
ASCL1_1237_AAACGCCGGCTCAACTTCAG	ASCL1	3612	2826	1393	1440
BANF1_23071_GCCCATGGGGGAGAAGCCAG	BANF1	1545	602	642	2729
GBA_6932_TTGGCTCAAGACCAATGGAG	GBA	2340	2991	695	1243
PREPL_25277_ACTCTGATACAATCAATGAA	PREPL	4459	240	466	6704
ZNF556_50648_ATTGTTGTACTAGTGTAAGA	ZNF556	2339	9291	93	673
ARL2_1167_GATGTTGAAGCCCAGCGTTG	ARL2	786	196	151	76
C12orf57_56973_GATAACGCCTGCAACGACAT	C12orf57	2897	543	44	133
UIMC1_39367_AAAGGCTCACATATCAGTCA	UIMC1	3623	353	81	47
SYT9_61175_ACCACAGGCAGTGACCACAA	SYT9	2387	188	92	365
ASPDH_73569_TTTGTCTGGAATCGTGACCC	ASPDH	2296	2017	2400	14547
TRMT112_38895_GATACCTAAAGTGGAGTGGT	TRMT112	2961	406	55	67
CDRT1_70242_ATCGACCTCAGCAAGAAAGA	CDRT1	2390	70	1605	33
ZNF253_44129_TATGTGTGGTAACGTGTGAG	ZNF253	2142	11157	2568	2654
PPAP2A_22434_ATACCTTATGCGTTATTAGG	PPAP2A	1175	25	7	14
SYNGR4_33120_CTGGTAGCCGTCGGTCAGCA	SYNGR4	2455	5263	4654	5644
AGO1_35119_AAGAGAACTGTACCATACAC	AGO1	3528	261	26	40
CUL2_21984_GAGCAGCATTCGGATAAGGA	CUL2	905	50	4	57
COPRS_42428_GAGAAGGCTATGGATCGACT	COPRS	2103	41	55	59
ATAT1_50492_CAGGCTTTACCAGCGGGCGT	ATAT1	1007	1413	283	120
ETFB_5830_ATGATGACTGTAACCAGACA	ETFB	3507	183	71	177
LIM2_10656_TGATGCCGGAGATGGCGCAT	LIM2	2970	4565	1518	7312
CMTM6_40993_GCAAGCCCTTGAGAACGCGC	CMTM6	1002	16	24	11
C1orf86_64625_CCGACAGTGAAGACTTCAGT	C1orf86	2106	135	289	1103
CXCR2_9468_TAAGATGACCAGCATCACGA	CXCR2	2219	48	8	23
TIGD3_65604_TGGAAACGCCGAAACAACGT	TIGD3	3136	163	36	361
PARVG_47365_CCTGCCACCCACTTCCCGGA	PARVG	2261	573	329	322
GMPR2_38385_GCTGCCAATATGGATACTGT	GMPR2	1804	1539	479	123
DMRTA1_47219_CCACACCATGGTTACGACAG	DMRTA1	2296	2747	1408	1103
TAF5L_35564_GCAGAACGAGGCTGCCCTAG	TAF5L	1556	3477	2089	822
CCDC6_21202_GATTGACCTTGAAAATACAT	CCDC6	2034	38	11	28
DCAF17_50676_CTTCGTATATCAGCAACTAC	DCAF17	2918	52	18	38
OR8U1_65227_TTACAACCATATACAATAGA	OR8U1	2143	53	7	112
RPS6KA3_16524_GGAACGTGATATCTTGGTAG	RPS6KA3	2450	4882	1964	2139
Non-Targeting-Control_76465_AACGCTGTCGTACGTGTATA	Non-Targeting-Control	4590	5508	7237	6756
SLC25A24_36905_GGTATCCGCTCGCTTTGGAG	SLC25A24	2530	1020	469	2767
MAP3K3_11347_GATAGTATTTATATCCCCTG	MAP3K3	2018	1539	897	342
B3GALTL_61386_AGTATTCAATGAGACTTGCC	B3GALTL	2393	1141	600	317
WSB1_34597_TATGATCTACCAAGTTAAGG	WSB1	3629	349	193	51
ZNF337_34674_TGTGATCTGATGTTTCACAA	ZNF337	3170	226	310	1155
CXCL5_17049_ACAAGGAGCTCGAAGGACCG	CXCL5	1388	1371	487	464
MAPT_11124_GTGAAACGTGAACTCCAGGG	MAPT	2570	2274	2130	2710
C7orf71_68312_CCAAGATCAAGGCGTAGGCA	C7orf71	826	17069	531	1215
PTAR1_70544_TATACCTAGCTTCAGGACAT	PTAR1	2028	973	295	259
TSPY8_74691_CGGCGCCTCTGCGGTCTAGG	TSPY8	1799	19574	4591	8181
LTF_10861_ACGAACTCACTATTATGCCG	LTF	2301	187	38	38
SMARCB1_17753_GAGAACCTCGGAACATACGG	SMARCB1	2082	248	125	227
VPS8_32557_GATTGATCGGCAAACACAAG	VPS8	1147	157	10	12
DHX58_48961_GATGCACCACGTGTCCAAGT	DHX58	1581	2653	1298	120
MYSM1_57243_GAGATGTTAATTGTATTGGA	MYSM1	1430	124	240	313
HINT1_8350_CCAAAGATCGTGTCGCCACC	HINT1	2761	3014	8389	1240
CDC25A_2807_TGATTATGAGCAACCACTGG	CDC25A	2859	154	21	79
CCDC152_75238_CAATATACTGGATATTCAGT	CCDC152	3373	120	257	147
GP1BB_7445_ACGCAACGCAGGTCGCGGTA	GP1BB	2082	867	97	412
ZCCHC2_40861_GGCTCTGGACATGACACATG	ZCCHC2	1109	29	51	143
CCSER2_39977_GGATATGTTTGATTCCCCCA	CCSER2	2071	1008	5858	4328
POLM_36134_GTGTGAAGACTGCTGACCGG	POLM	1850	4586	2603	903
EVI5_20953_AAGAAAGATAGTCAGAAACC	EVI5	2181	377	16	257
SLC7A5_21334_AGGACAGGCCCACGAAGACG	SLC7A5	1941	2630	528	1361
GGT7_7100_GCGGGCAGCATCGGTCACCA	GGT7	2054	6318	2170	9241
SLC13A1_17630_ACGTAAGTTTACGTGTCACG	SLC13A1	1400	1435	460	650
TOMM40_28127_GCCTCTTACCTGAACCCACG	TOMM40	1121	239	87	76
OR56A3_71610_GGAGTTGTGCTGAAAGGATG	OR56A3	1592	8183	4662	11718
KRTAP29-1_76160_AGCAGGATCACAGCCACTTG	KRTAP29-1	3113	5504	8515	2792
FAM131C_69954_CTCGGGCCGCACTCCCACCG	FAM131C	1166	7033	682	1934
SPATA9_52623_ATCCAGATCCTCCAAATCAG	SPATA9	3134	228	703	298
NOTCH2NL_71150_GGGATGAGACAGGCAGGCAT	NOTCH2NL	2610	14921	486	4012
ANKRD44_55873_GTAGCATTGCTCATTAACCA	ANKRD44	2080	8174	879	290
ITM2C_51804_GATGACATAGCACTTGTCCA	ITM2C	2226	2883	2761	1863
DMRTC2_47203_ATCATCTTACCAGGGAAGGG	DMRTC2	3290	6668	4243	1242
CCDC87_42019_ACAGCTTGAACGTCCCAGCG	CCDC87	1750	12609	3450	2101
TTC12_41177_GATCATAGTCTTGTTCAAGG	TTC12	3328	405	131	153
WNT9B_20312_TACGCCATGGCACTTACACG	WNT9B	2088	1034	679	1009
RRM2B_37192_GATCCTTTGATAAGTCGACC	RRM2B	3121	217	219	1309
Non-Targeting-Control_77385_TGTGTTAGCCGAGATCTCTG	Non-Targeting-Control	2845	3074	2818	1547
OR10H1_35164_GACGGTGAGCAGGAAGGAGT	OR10H1	1509	3456	138	438
TNS1_19430_CAGAAAGCGTGTGTTCCACG	TNS1	945	3196	1723	1649
SIRT4_32729_TACTGGGCGAGAAACTTCGT	SIRT4	2687	846	156	117
COL13A1_3648_TTTCCACACAGGGTGAGCCA	COL13A1	2644	5311	3444	3369
NCAPG2_40917_TCCACGGGATACACCTTCCG	NCAPG2	763	1320	528	394
COG3_52221_GTCCGTCTGAATATAGATGT	COG3	2423	4279	2928	1039
RPL3L_16304_TGTAGAAACGCCGCCCCTAG	RPL3L	3346	12100	5418	3536
EAF2_43542_CTCACTCACAGCGCACAGTG	EAF2	846	32	309	109
CCDC173_59753_AAAACGACACAGAGAAAGGG	CCDC173	915	35	69	7
TAX1BP3_37155_CCCGTGTGACATAAATACCC	TAX1BP3	972	20	4	11
PAEP_13241_CTCACTGTTGCCCACCCCCG	PAEP	618	2408	296	909
UBL3_14316_TGTATATGACAATTGGCCAA	UBL3	3462	3021	978	1189
SPO11_33351_GATAGACAACAGATCAAGCT	SPO11	2917	56	57	32
C9orf43_66873_GAACACGAGTAGGAACACCA	C9orf43	1535	15	6	9
LSM14A_34506_TGCTGCCCAACTAAGGAACT	LSM14A	1046	5168	985	2965
RPL7_16320_TTCAGCTTCGAAAGGCAAGG	RPL7	2997	763	117	1364
LILRA4_33123_AAAACAACACCCCATACGTG	LILRA4	4087	12100	882	1859
E2F7_61343_GCAGAGGGCACATACACTAG	E2F7	2733	2986	7400	421
SH3TC2_49435_AATCCTCCAAATGATCTGAG	SH3TC2	4217	714	136	129
DNAJB14_50524_AATTACATTAAAATACCTGA	DNAJB14	2206	45	14	21
SPOCK2_26033_GACCCCCGGCAATTTCATGG	SPOCK2	2302	5632	1394	7307
SPEF1_33964_CTCTCCCGGGACTTTAGCGA	SPEF1	1851	1116	1787	385
PCDHGB5_43893_GATGGTGACATTGTACTCCG	PCDHGB5	1096	2754	1542	563
SYNE3_63398_CTTCAGCCATCCGTAGCACG	SYNE3	891	646	672	714
ARHGEF38_40753_GAAGTTCGCACAGTAATAGG	ARHGEF38	1621	123	6	316
Non-Targeting-Control_77276_TATGACCCTGTTACATTGCC	Non-Targeting-Control	4811	790	2059	1199
CTDSP2_27026_GTGGTCCCCTCAATCTCTAT	CTDSP2	2370	16677	7346	20301
SETD1B_31633_GGAACTCTCACTGGACGACG	SETD1B	3119	186	36	862
RSPO3_54321_TTCTGTTTCAGTGCACTGTG	RSPO3	5526	14778	7775	5807
EEF1A2_5310_GGACTGCGCAGTGCTGATCG	EEF1A2	1751	4986	6434	2816
SCAPER_37175_AAACACACTCTGTATCAATG	SCAPER	1668	9473	56	311
CHRM2_3197_AAGCGGACCACAAAAATGGC	CHRM2	3177	721	100	703
TRIM21_18238_GAAACACCGTGACCACGCCA	TRIM21	4059	2239	117	169
ADGRL4_47432_ATTTACATTAAGTCATCGAA	ADGRL4	1740	30	13	19
MAVS_45664_AGTACTTCATTGCGGCACTG	MAVS	4677	2054	2603	4381
PAK2_13281_GTGTGCTCAAAATCAGATGG	PAK2	1827	3823	477	1037
THSD4_50230_CCTCGGGAATCTCCACGACG	THSD4	708	102	6	9
A2ML1_61352_TGGTCACTACCCCTATCAAG	A2ML1	1825	33	12	43
RUNX1_2404_TAGATGATCAGACCAAGCCC	RUNX1	3012	2239	173	358
LRRK2_58301_AAATCTAATTCAATTAGTGT	LRRK2	4870	8653	98	157
ABTB2_33876_CCTCATCAACCAAGCCATCG	ABTB2	2001	2546	624	916
ERP27_58394_GGAATTCATTGCTGCCACTG	ERP27	1066	3919	6001	2032
NIPA2_51788_TATGGTCATTCATGCTCCAA	NIPA2	984	281	120	5368
OR13H1_69825_CACAAGTGATGTCCCCCATG	OR13H1	2440	5839	4110	3309
TRIM6_57999_TGGCCACAGTCTATGCTCAG	TRIM6	592	78	85	211
ZIK1_67732_CGGCACAATTACTGAATGTG	ZIK1	1034	2992	1560	913
CYB5B_51355_ATGCTAAAGCAGTACTACAT	CYB5B	2984	50	11	35
RSC1A1_16662_GAGATGAAATTTGAGGCCCT	RSC1A1	1776	5407	3471	1967
GATAD2A_40654_TTAGGCAACATTCCAGCACA	GATAD2A	2277	42	58	35
VCY_23812_GAGAAGGGAGAAGCAGTTCG	VCY	3909	21696	14541	10203
VDAC2_20120_GTGCCAAATCAAAGCTGACA	VDAC2	3243	1388	258	48
HSD11B2_8881_CCGCGTGCTAGAGTTCACCA	HSD11B2	2272	173	194	506
C19orf68_70392_TTGGAGAATCAGAAGCCGAG	C19orf68	3490	3011	1547	4414
UGT2B15_19967_GCTGTGGAAAGGTGCTAGTG	UGT2B15	2163	9917	3003	4997
PRCD_75093_GGACTCGGTTGGCAAATCGG	PRCD	925	1310	296	1710
KMO_22334_GATGTATATGAAGCTAGGGA	KMO	2498	530	250	139
CROCC_25648_TCTGAGTGAGGACATACGAA	CROCC	1285	237	248	208
RPTOR_45712_CTTACGTCGCAACGCCAAGG	RPTOR	3931	11614	550104	4081
TMEM190_61853_CCGGTGCTGCTACCGCAATG	TMEM190	849	6121	955	3819
CCNB1_2482_CATCAGAGAAAGCCTGACAC	CCNB1	1288	50	39	25
CDX1_2984_GGCACCGGGCTAAAGTCTGG	CDX1	1257	5869	948	3014
SYCP3_37231_CAGGAGTAGTTGAAGATATG	SYCP3	1700	5195	2245	3300
CTSZ_4281_CAGATCGGATCAACATCAAG	CTSZ	3598	4424	119	95
DPH5_39140_GCCTCCATAATGAATGCTGT	DPH5	608	18	6	163
DGKZ_22196_GAATAAGATGTTCTACGCCG	DGKZ	4411	1259	576	483
NCR3_66933_CAGCATCTACGTGTGCAGAG	NCR3	2579	833	722	311
DHRS12_49866_TCTGGACCTCCAAGTCATGA	DHRS12	2029	122	99	38
TMEM233_70891_GGCTTTGGACAGCAGTCCCG	TMEM233	972	1483	218	27
SLC34A1_17660_GTTAAAGCAGTCATGCACCG	SLC34A1	2001	187	90	487
PKIB_14796_TTCATCAAAAATGACTGACG	PKIB	2276	199	642	46
MGST1_11463_GACCACTCAAGGAATACAGG	MGST1	2474	40	13	34
CXorf58_66415_TACTTGTACATAATCTTGCA	CXorf58	1650	32	10	53
NANOS2_68923_GCCACCCTTCGACATGTGGA	NANOS2	1233	1123	610	769
C16orf45_55239_ACCGCCCCATAGCGCCTCAG	C16orf45	1497	875	492	1558
Non-Targeting-Control_77217_GTTGGCATATTGGCCCAGAC	Non-Targeting-Control	3019	4389	602	1697
CLDN6_23773_AAAGCGGTCACCTTCCACAT	CLDN6	3600	10297	1381	788
USP32_53988_CTGTAGTATTCACGTAACTG	USP32	2676	484	717	58
UHRF1_36574_TGCTCGGGACACGAACATGG	UHRF1	1926	37	88	219
ZNF485_65651_GATGGAAAAAGGCCTGGACT	ZNF485	2567	4770	2185	2814
ARPC4_26978_GTGTCGTTCCACAACCTGGG	ARPC4	1980	1726	753	167
ATP1B2_1353_AGGAGTTCGTGTGGAACCCG	ATP1B2	1842	1158	158	1261
TFG_27801_CAACAGTACCAGCAACAGGC	TFG	1343	28	7	16
CARD6_53997_CAGTACCTCCTCAATCTATG	CARD6	1365	91	102	1212
SOCS4_58541_AAGTGTTAGAATTTCATCAT	SOCS4	1889	10027	854	1322
OR1L1_35283_AAAGTGATGGATGACATTTG	OR1L1	1078	10726	1502	1492
LRRIQ1_52941_GGAGCAATCTAGGTATACAA	LRRIQ1	3479	64	13	53
FAM57A_50153_CCTCATGATCACACATCATG	FAM57A	1697	110	123	20
NDE1_40664_GTCTTCGAGAGACATGATCG	NDE1	3306	3808	5322	4021
NBPF10_75442_GTATTGGAGCAACAGCATGT	NBPF10	3556	498	843	165
OR5L2_34995_AGAAATCTACAAAGGACAAG	OR5L2	3088	189	20	48
MOS_11681_AGAACCGACTAGCATCTCGG	MOS	1644	66	62	21
ZNF630_45335_AAATTTCTTATACTGAACAT	ZNF630	4964	1458	1337	97
ZNF831_59578_GGCACACTTAGTTCAGGACA	ZNF831	1318	365	115	547
ZMYM6NB_75881_TTCTTGATTCTGCTCATGAT	ZMYM6NB	4315	3214	3285	2726
GYG2_23374_CTTCATCGAACACCTTCGAG	GYG2	842	89	43	12
BRWD1_39726_GGTATGTACACAAATCAACA	BRWD1	3743	78	13	44
ELAVL2_5486_GTTTGGAGACTGGTACAGCT	ELAVL2	883	891	602	2343
C1orf158_56473_ACTTCTGTCCATTCCAAGTG	C1orf158	1392	15501	3597	8389
DHX34_25680_TAACGTGGGTCGTAAGTGCG	DHX34	973	353	2559	1304
H2BFM_68456_TTCCTCTGAGACAACCTCGG	H2BFM	3030	979	170	38
OR8G5_65405_ATTTGTGCGTCAGCTCATAT	OR8G5	1514	7765	226	312
ZFAND3_47025_GACTACTTGAGAATACGGAA	ZFAND3	3715	74	89	66
CCDC68_51127_AAATCACAAACTAGATGCAA	CCDC68	3164	544	31	33
PAGE1_22760_GTAGAATCCTGACTTTGAGT	PAGE1	3591	1218	351	391
PIGU_59640_TTACATAAAGCCATAGACTG	PIGU	2402	7105	2797	8629
FCER1A_6132_TTAAATATTCTATTCCATGG	FCER1A	5317	929	1050	249
DNAJC4_8989_AACAAAACAAACAAGTGCTG	DNAJC4	2054	487	162	2909
SLC36A1_65188_GCTTTGACCAAAGCGCTGGT	SLC36A1	1458	7184	7305	6936
FAM45A_72684_TTTGATGGAGCCAGCCAGGT	FAM45A	1498	17870	6409	13322
GARS_6881_ATTAAGTTAAAAGACACTGG	GARS	2961	406	32	373
FCRLB_59445_AAATACCAGAGAGTGCTGAT	FCRLB	2031	425	194	297
EDF1_22782_GAAAATCAATGAGAAGCCAC	EDF1	2864	74	25	66
RANBP17_48237_CTATATTAGGACGTCTTGCA	RANBP17	2258	74	108	25
ELAVL3_5493_ACCTCTACCAGTCATCCGCC	ELAVL3	2941	368	173	94
IL12RB2_9507_AGGAATGACTGTGGTCCAGG	IL12RB2	2477	1980	3165	669
DNAAF5_40997_GCTCAGTAGCCTCAACGACG	DNAAF5	915	27	47	8
FGFR2_6302_GATAGCCATTTACTGCATAG	FGFR2	4686	1958	805	1249
PCDHA10_44021_TGCAGTGACCAACCATAGGT	PCDHA10	1463	415	257	195
PLA1A_38606_TGGTGTACTCAGGTCCAGCG	PLA1A	1481	681	642	1407
RPS6KB2_16532_GGCCCGCACTCATACCACTG	RPS6KB2	1169	341	228	159
FGF13_6281_ACCAAGCTATACAGCCGACA	FGF13	1295	1002	118	197
PTGDR_15318_GCACAACGAGTTGTCCAATG	PTGDR	2879	7235	2742	9086
SAP30BP_36526_TGATGGCGAGGCTGGAATCG	SAP30BP	1184	10856	1166	2653
TSPAN10_52599_ACCAAGCACCAGGCCTTGAG	TSPAN10	3663	2099	1069	1152
SLC16A5_23923_GTACTTGCGGTGGCTAGCAA	SLC16A5	857	222	270	13
GRIK2_7740_TTTGGATGTGATCAGTCTGA	GRIK2	4786	6034	4463	2821
FER1L5_55425_AGCGGTAGTCCCGATCAACA	FER1L5	2929	62	40	34
SLC2A12_62866_CTTGACGACTCCAACCCCAG	SLC2A12	1057	196	721	259
TNFAIP8L2_49429_TAAGATGGCGGGTCGCTCTG	TNFAIP8L2	2112	10902	1124	2700
BCL11B_48244_CCAGCAGCTCGCTCACGCCG	BCL11B	2071	793	109	216
CYB5R4_38022_TGTCCTAGGGCTAAGCCATG	CYB5R4	1451	14116	20764	33898
KIAA0355_25700_GGGGCGATGTTTCCTGACTG	KIAA0355	1263	1410	4235	1461
CLCN4_3353_AAGAGTTCAGCCATGTACCA	CLCN4	1790	1749	931	562
MYO9B_12131_GAGGACAAGAGCAAACCATG	MYO9B	3494	1364	282	224
APOBEC4_72639_TCACCTGTTCGAATATGGTA	APOBEC4	1993	342	350	600
BSCL2_35195_AATGTCTCGCTGACTAAGGG	BSCL2	1877	64	34	202
NBPF6_74257_GTGAGATCAGGAAATCCCTG	NBPF6	1659	660	206	28
HSF2_8907_AGTTATTCCAGAAACTAATG	HSF2	2086	32	12	53
THUMPD1_42833_TTAAGGCATCTACAGAGATG	THUMPD1	1443	18150	3497	3156
C19orf60_41421_GAGGAGGCCACCGAAGCTCG	C19orf60	654	281	1	9
PNMA2_28915_CCACTCTTTGACTATCTCCG	PNMA2	1964	97	75	18
BTN3A2_30167_AATCTTCACGTCGAAGTGAA	BTN3A2	2402	2808	413	2199
TBC1D3_74996_ACGTCACAACCCAAGACCAT	TBC1D3	1092	14	7	15
NKX2-6_60501_GCCTGCGAAAAGAGCACGCG	NKX2-6	1840	1717	1177	1290
DNAJC1_47531_AGGATGATGAACGAAGGCAG	DNAJC1	3199	3610	2011	2656
C11orf58_29619_ATTATTTACATCGTCGTCTG	C11orf58	2795	2018	7799	1681
DEFB107A_66127_TACTTCAAAGGTAAGACATT	DEFB107A	2227	22732	10741	1736
KLRB1_10224_TCAGCTAGACTGTTATTCCA	KLRB1	2405	382	591	76
TBCEL_65431_TCAACACTAGTACACTTGGG	TBCEL	3615	8498	2809	1839
ATP5G3_1440_TGTGTCTCAGCTAATCCAAA	ATP5G3	1325	32	43	95
RPLP1_16462_ATCTGCAATGTAGGGGCCGG	RPLP1	1165	2952	1387	3396
PCDHB9_43972_ATACAGGCAATGGACGGCGG	PCDHB9	3210	6010	6267	3944
USMG5_54256_CTTTCTTTCTCAGTGTGTAC	USMG5	2102	968	23	300
CLEC7A_47837_TCATATATAATCCAATTAGG	CLEC7A	1694	35	13	202
CD28_2626_GTTGTATGTTACCTTTCACA	CD28	3028	528	175	19728
DNASE2_4913_CCAGCCAGAAGCCCCCATCG	DNASE2	2073	6739	2176	1328
VN1R2_68521_AGAAACCCACCAAACCTGTG	VN1R2	1760	1154	1363	998
PDE2A_13503_GCCGCGGTAGAAAAGCGGAT	PDE2A	519	80	76	1043
ATP8A2_39452_ATCTGCTCATACAAGAATCG	ATP8A2	3367	1026	335	212
FBXO16_63021_AGTTACAAGCAATTCTCCAG	FBXO16	2776	260	52	1260
Non-Targeting-Control_76891_CGTGCCTTTACATTCACTTT	Non-Targeting-Control	2981	7211	7745	465
ZNF669_50175_AAGATCACTTCGAAAAACCT	ZNF669	2264	47	19	22
NARS2_49780_AGGCAAACTTAAGGTACCTG	NARS2	1991	3939	2106	1068
FAM166A_72492_TCTTGGCAGGGAACCCTCGG	FAM166A	1496	19310	5988	11788
CEP290_50866_ATATATAGGATTAACCACTG	CEP290	2628	58	20	30
ARIH2OS_74088_GTTGCGTCACTTCCGGATCG	ARIH2OS	1626	20831	11556	1426
ZGPAT_53849_CGGCTTCAGAGACTTGTGAG	ZGPAT	1503	2162	1313	2654
ZNF32_20542_CTGACAAATAGCACACTCGT	ZNF32	881	101	5	245
NLGN1_31062_TAAAAGGCATAGAAGTACGT	NLGN1	1886	37	35	35
PRDM9_44758_TGGGCTTGGAGTATGGAATG	PRDM9	1598	6564	4671	14130
CPNE1_23357_ACACTACCTGAGTCCAACAG	CPNE1	2068	1144	89	90
WDR53_69971_TATCCAGTCCACATGACACC	WDR53	2538	112	193	2234
TSSK4_67438_GGATGAATATGGTTATGAGG	TSSK4	2220	430	2127	290
CTSH_4255_GGAGTTCACGCACAGTTCGG	CTSH	2059	749	158	2115
DECR1_4673_CTATCACGCACTGAGCACCT	DECR1	2081	59	22	22
PIGX_41159_CAAAATAATTTCAGAACACA	PIGX	4289	1031	27	162
IPP_9678_ATGATCCAGTTACTAAACAG	IPP	5022	159	18	65
NPS_73602_ACACCAAAACACATGCATTG	NPS	2495	59	39	27
FOXP3_37465_CCTACTTAGGCACTGCCAGG	FOXP3	2831	11518	4692	10525
HOXB2_8682_CGACCCTGCCGAGGAACCCG	HOXB2	1808	435	40	1089
WDR45_30286_GATCGTGAATGGAGCAGACG	WDR45	2550	5578	345	880
OR2T3_69522_GATGTTCTTCTACCTGACCC	OR2T3	1806	7100	2295	729
MS4A14_54035_AATCCCAGTTATCGCAACCA	MS4A14	4714	6141	1779	1203
MED6_26685_ATCAGTTATAAACTCTAGAG	MED6	2543	246	18	109
CNOT4_12718_CATGTATCTTCATGAATTGG	CNOT4	1384	1607	451	67
CXADR_4294_ACGTAACATCTCGCACCTGA	CXADR	1921	38	12	23
ADIPOR1_37776_GACAACGACTATCTGCTACA	ADIPOR1	2908	57	37	117
CXCL16_46512_CCGCGCAGGCAATGGCAACG	CXCL16	1495	2613	818	597
SPDYE4_70985_AGACCTGAGGGTGTCAGACA	SPDYE4	3456	2457	1285	854
ZC3H7A_36373_TAAGGGCATAACAGGAACTG	ZC3H7A	1721	3624	1685	461
LEMD3_33257_GATCCTGAGTGAACTAGAGG	LEMD3	3491	189	871	176
OSBPL2_26308_TGGAAAAGAACTTCACAAGG	OSBPL2	3772	3059	338	763
C12orf75_70884_CCTCTTGTCATCTTCTGTTA	C12orf75	1521	3339	1523	1004
NDUFS7_70245_CCAGTCCGACGTCATGATCG	NDUFS7	2661	48535	8298	8184
GPR142_70027_GAAGGGGATGCCGGTCAACA	GPR142	1246	2496	1662	1179
TGFBR3_19115_GCAGGAACACAACAGACTTG	TGFBR3	2796	638	1502	1546
KANSL1_67607_GGAAGCAGTAGATTATCACC	KANSL1	1114	537	138	227
SLC26A3_5025_CACTTCCAGACACATATCCG	SLC26A3	3216	675	692	442
CCS_26613_ACTCCACGTCCATCAGTACG	CCS	3181	6965	2465	2301
PAN2_26452_GTTCCACCTTAAAAGTACGG	PAN2	1267	54	12	26
LRRC8D_41703_CAAGTCACTATCTTCCACAT	LRRC8D	2148	49	37	198
HIST1H2BA_66635_CTCAAAGATATCAGTGACGA	HIST1H2BA	1870	35	238	94
MIS18BP1_42307_ACAATCAAAATCGTAAGTGG	MIS18BP1	3470	446	676	295
ZSWIM8_31592_GGAACAGGAGAGTCGCATGG	ZSWIM8	558	254	121	30
DDX1_4633_ACACTTACCTAGGTCCAAAG	DDX1	1872	33	7	26
ZNF324B_71090_AGGCACCCGGTACTCTGTGA	ZNF324B	712	189	133	147
PPP5C_14687_GATGTACGAGCTCTTTAGCG	PPP5C	988	1482	1443	493
NDUFAF3_34078_TTCCGTTTATCATGAAGCCG	NDUFAF3	1605	1851	691	763
RNASEL_16193_AGCTGTGAAGACGTTCTGTG	RNASEL	1370	1788	1042	978
ESPL1_25664_GAGGTATTATTGAGGCGCAG	ESPL1	3712	678	470	787
PPM1B_14549_ATATGTTAAATCTAGGCTTG	PPM1B	3429	7656	2883	3371
ACSBG2_51795_AAATTCAGGGATGGTCATCG	ACSBG2	1615	2751	935	1747
SKA1_65572_CTCTGGGTTACTGTTACTTG	SKA1	4168	117065	47926	24570
SPOP_21850_CAGATGAGTTAGGAGGACTG	SPOP	1448	6169	168	291
ERLEC1_35876_ATATTCACGAGTACTACCTT	ERLEC1	2956	3186	3257	1288
C8orf4_44482_TGGGCTGACTCGTAGCGACG	C8orf4	1184	111	390	919
OR5K2_72547_GTACTGCAGTGGGTTGCAGA	OR5K2	4199	5187	1181	1146
BTBD7_43166_GGCCTATGCCCTGAACTGCG	BTBD7	728	490	93	26
FHOD3_50905_GTCGGCTGTTTGGACAATCG	FHOD3	1761	2808	327	947
SYCE1L_75332_AGAGAAAGTGCACCTAGAGG	SYCE1L	2686	9186	7807	2261
DAO_4507_ATGGCTCAGGAGATAGTCAA	DAO	3379	1357	6331	1662
VWC2_70510_CGGGCCAATCGCGTCCTGGG	VWC2	1498	3193	1745	3718
HES6_42550_GGCAGCGACGGTAGCGTCGA	HES6	1224	1286	3472	3179
GTF3C6_56810_GTCTTTGCTGGGGAGTATGA	GTF3C6	3431	1125	1882	1216
NFKBIZ_47646_CATCCGAAGTCATAAACAGA	NFKBIZ	2460	37	10	21
ADAL_63465_ACTAATGGATCCATTCAAGT	ADAL	3960	87	1046	406
CARD10_36600_CTCACAGAGCCTCATCGAGA	CARD10	2694	180	13	59
MGP_11458_GCGGTAGTAACTTTGTGTTA	MGP	4236	36236	11666	31058
HADH_8161_AACTGGTCACACAGTAGTGT	HADH	1798	600	862	2290
MYH8_12048_TGACCTCAGCAGTAACGCAG	MYH8	2704	52	50	31
KCNH1_10018_CAAGCTGTCTGGCTATCACA	KCNH1	1123	62	28	37
LOC100289561_75721_CTACAGCCATCTAGTTTCTG	LOC100289561	2659	5503	1089	2728
Non-Targeting-Control_77396_TTCAATCACCTCACGGTAAG	Non-Targeting-Control	7074	380800	90844	77676
BRF2_42221_CAGATGGCCCCCATTGTTAG	BRF2	1387	4539	1314	2639
TTF2_21998_CCCAGGTGCAAACCTCAATG	TTF2	647	929	11	244
PSMD14_27379_ATTGATCAATGCTAATATGA	PSMD14	5675	108	26	78
ABCD4_15579_GTAGTAGACGAGGGTGAACG	ABCD4	2017	4315	641	385
ZFP69B_48464_GATCGTAAATATGACACACC	ZFP69B	2829	47	12	28
PRSS35_63965_AAGAATACCCACATTCCGAA	PRSS35	3826	66	100	67
ITGB5_9820_TGCATCAAAGCCCCCCTCAG	ITGB5	2934	9584	1616	1413
DHCR24_4744_GCAAGACCTTCATGTGCACG	DHCR24	2201	6393	6072	7253
SAA2_16777_ACAAATACTTCCATGCTCGG	SAA2	1457	67	5	160
PTPRR_15519_CATTGGACATGAGTAGCTTG	PTPRR	2451	4145	2280	3632
SMOC1_47348_GGGATGACAATACCCTCACG	SMOC1	2720	1361	1081	7468
ZNF346_33198_GCAAACCTTACACTGGGTGT	ZNF346	1775	9063	487	20638
RASA3_30905_GCTCTTCCTACACTATGGCA	RASA3	3069	142	24	86
LSS_10824_TTCCGCGGCACTCAGCCGAA	LSS	817	1145	458	25
C10orf82_61165_AGAAACCTGCCAATCACACC	C10orf82	3057	160	299	3380
BPY2_23805_ATATGTCAGCAAGCCCACTA	BPY2	4081	920	433	895
ATG14_31032_CAGCACTGATGGTGTAGGCA	ATG14	1912	1070	4233	424
LSM14B_62244_TGCCGGCTGGACTACATCTA	LSM14B	2390	5445	2072	11924
RELL2_68230_GAGATGCTGGGGGACAGTGA	RELL2	579	795	160	761
VAX1_29884_AGAACGCGCACAAGGAGAGT	VAX1	883	588	13	436
OR51I1_71569_CACAAAGCGATCCAAGCTCA	OR51I1	1100	967	254	952
CD3EAP_29319_AGCGCCTCCAAGGAGAAACG	CD3EAP	1036	23	294	103
SYNE4_63660_TGCTCTCCTCTCCGGACGCG	SYNE4	3071	2015	310	291
C6orf52_69891_CTGCTTCACTCTAATAGCAG	C6orf52	873	19	35	24
GSDMB_43639_AAGGGTAGCCAGATACTGCT	GSDMB	3154	2207	1337	270
TRIM60_63900_TCCAAGCCAGAATATTGAGG	TRIM60	2373	695	1527	223
GPR89B_38817_GGATCAGCAGAATTACACAC	GPR89B	3934	74	15	51
FCGR2B_6158_CACAGAAGCATATGACCCCA	FCGR2B	2964	5009	3297	2919
MCCC2_47329_TTAGGTCATTGCTAGAATCG	MCCC2	2591	1593	562	1075
TMX4_44162_TTCCTGGGCCACGATAACGG	TMX4	2051	10478	8541	3271
TXNDC8_66579_GTTGTACTCACATGGAAAAC	TXNDC8	1237	106	48	49
COL6A5_66704_TGGGATTGATGGACTTGATG	COL6A5	2734	772	1464	638
JMJD6_32088_CGGAACCAGAAGTTCAAGTG	JMJD6	357	14	4	220
ADPGK_52087_AAGATGAATCGGTTGGCATG	ADPGK	2563	42064	6604	11175
Non-Targeting-Control_77071_GCTAGTGTCGTGGGGGATGA	Non-Targeting-Control	3805	7198	3630	4316
BMP10_35983_AGGGATCGTATGATATACGA	BMP10	4229	79	23	46
ZNF606_50690_TGAACCAGAGTACAGCTATG	ZNF606	1492	600	665	308
DNM1L_26872_TACAGATATGGCAACATCAG	DNM1L	1315	25	11	14
MAP1LC3B_51850_GTGAGCTCATCAAGATAATT	MAP1LC3B	2076	204	139	156
EVC_5872_TGCATTTGGACACGGCACTG	EVC	2832	4682	2413	6019
OR9A2_60378_ATTGTCCCCATGATGCTTTG	OR9A2	2286	5183	4127	5324
F2RL2_5950_CCTGAAGAAAAGCATCCACA	F2RL2	1013	13	69	7
DOK4_43123_GCAACGTCAAGTGTGTTACG	DOK4	1262	14081	5104	7655
MXI1_11962_GCAAACCAAGTGTTGTGTGC	MXI1	2074	526	645	371
PCDH17_35894_TTTGAGATCGACCCGTCCAG	PCDH17	2379	14625	6971	9706
SLC39A12_65678_ATATTCTGTAAAGTAGTCTG	SLC39A12	2023	1931	2760	416
ATP8B4_50291_TCAACATAACAGAGACCATG	ATP8B4	2731	112	226	582
OR52R1_58183_CAGTTTGATCACGACCGATG	OR52R1	3696	485	69	582
HIST1H1D_8091_CTGGTGCAGACCAAAGGTAC	HIST1H1D	2099	1933	2656	3670
KLHL14_45861_GCACCGAGATCTGGTCGTTG	KLHL14	965	3483	1517	1822
TRAPPC11_47022_TTCATAGAACACAACCACCA	TRAPPC11	3217	68	10	33
RAB26_33863_ACTGACCTGGATGTTGTCAA	RAB26	4176	4845	244	556
POGLUT1_44770_TCCCACCGTCCAAGACCTGT	POGLUT1	652	478	171	61
MICU1_27862_CTGAACACAAGCCAGACTTG	MICU1	2200	2251	1064	2345
DEFB121_66161_AACTGAGGCTAAGTGCTGTG	DEFB121	1258	7425	824	1292
FRMPD1_30973_TCAGCCAACACTGAGAGCCG	FRMPD1	1579	1113	265	2481
ELFN1_72060_TAGTAGCCGGAGTAGACGGG	ELFN1	887	440	127	202
INO80_40316_GACCCCAATTCAGAACACCA	INO80	2612	68	1897	167
C6orf203_38244_ATGATGTTGTCCTGAAGACG	C6orf203	3899	1252	587	1450
CARM1_28299_TGGAGCACGGAAAATCTACG	CARM1	2281	47	14	24
GUCY1B3_8009_ACAGTGGCACAACAAATCCA	GUCY1B3	2385	222	504	108
DYNC1I1_4922_GATGACTGCGATTGTCCCAG	DYNC1I1	2110	2991	1013	1379
ZNF554_57425_AGAACCAATGTACTGATGTG	ZNF554	5243	12618	11962	11477
SNX17_25962_GCTAACTTCAGATCAGACTG	SNX17	2435	863	1641	4966
PPP2R5B_14647_CTACCCAGACATCATCCGCA	PPP2R5B	2171	35	110	23
Non-Targeting-Control_77403_TTCCTAAGATTTTTAAGACT	Non-Targeting-Control	3931	827	231	145
AXDND1_59244_GGAATATACAGGACCAACGA	AXDND1	3222	781	20	50
OR10A6_71619_GTTTCTCCTGAACTTATCTG	OR10A6	1891	1484	1093	998
DENND5B_63352_TTATCAACGCCTGATGACTG	DENND5B	4067	9614	2112	1459
GALNT13_57249_GGAGCAAGTAACAATCTCCA	GALNT13	2024	37	11	47
ELL2_31289_CTATGTTTATGACATACCTG	ELL2	2184	330	418	343
IFNA2_9205_CTGCCTCAAACCCACAGCCT	IFNA2	2032	1030	958	246
PHF7_38968_AGCTTACTAGATAAGATCTG	PHF7	1415	631	157	243
TXNDC5_51713_CAGCCGACTTGGAATGACCT	TXNDC5	973	578	1653	427
UMPS_19987_GATGAAGGAGTTGATAACTC	UMPS	2266	7515	3763	2866
BTAF1_23675_GAACAATGGGAAGTTAGACA	BTAF1	3582	282	23	100
SMR3B_29410_GGAGGAGCCAGCGGTCCAGG	SMR3B	696	895	769	11638
SIGLEC1_17814_GCCCTCGAGAAGCTCCACCG	SIGLEC1	704	914	898	152
WNT9B_20311_GCACCTGTGATGACTCTCCG	WNT9B	1362	66	112	94
RASGRF1_15866_ACTAGGATGACTGTAAAGGG	RASGRF1	1802	2860	1248	1858
IQSEC2_31721_GCTTGCCCTCGAAGTACGCG	IQSEC2	967	51	688	696
DBNDD1_48697_GGATGCAGAGATCGTTAAGG	DBNDD1	3667	3433	2478	2189
NTNG1_31008_GAAGCCATATTGCGTAGGCG	NTNG1	3620	13576	5826	4339
UQCRC2_20027_GGTGCAAAGGCCAACTACCG	UQCRC2	2580	46	21	32
ANXA7_848_TACCCACAAGTGCCAAGTAG	ANXA7	1296	24122	263	3091
SAT2_56802_GAGACTGTGGAGATATCCTG	SAT2	1559	591	520	395
RAB39A_40455_AAAATCCACCAACTGAGTTG	RAB39A	2790	453	803	4176
FASTK_29557_GGAACTGACTCCCCACGTGA	FASTK	2292	381	36	168
AKR1D1_18175_TGAAGGTTGCTATTGACACA	AKR1D1	3512	3113	5582	3509
NUP62_33378_TAAATTCAAGGCAAAGCCGG	NUP62	1261	51	543	963
CMAS_43712_AGATCAGTAGGATGTAAACA	CMAS	5063	2275	1667	4668
ZNF471_45889_GTATGATGATGCATGCATGG	ZNF471	2062	2175	1000	989
AIF1_549_AAAAGCTTTCGGACTGCTGA	AIF1	1100	5552	151	3373
Non-Targeting-Control_77096_GGACTATCCACCGTTTACTC	Non-Targeting-Control	2857	106	14	57
OGFRL1_49432_CTGACCATTGAATGTAAGTG	OGFRL1	1087	3354	594	463
C17orf112_75910_AATTCCAGTTAGTATGAATG	C17orf112	3113	7766	2022	7255
SLC25A35_72090_CCAGCCCATAGGTGCCCAGT	SLC25A35	1685	3851	3207	2605
C5orf22_42316_AGAAGAGTCACAGTTAGTAG	C5orf22	3902	3621	1230	1130
GUCA1A_7990_CCTCAAGAACCTGAGCCCGT	GUCA1A	235	9	6	3
RPGRIP1L_32451_ACGCATAAAATTGTACAACC	RPGRIP1L	1444	20	6	8
KMT2C_46627_ATTCAGACATTAGGCCATCG	KMT2C	3288	2507	1425	1410
KCTD6_64769_ATCCGGGTAACGCGTCAATG	KCTD6	3170	9088	5081	8829
C5orf34_70493_AAATGAAGTGCTAAAGACAA	C5orf34	1623	79	79	467
EIF2S3_5425_AGACAAGCCACAATTAACAT	EIF2S3	1844	49	16	14
AK9_65735_TACTGCATGGGAGTTAACTG	AK9	4273	1926	2380	1193
FADS3_10694_GAAGTCCTGGTGGAACCACG	FADS3	1751	355	385	543
ATP7A_1492_CTTTACTCTCCATACAGGGG	ATP7A	3134	3215	1485	782
RBM19_26376_TGCAGGTGGGCGCTACATCG	RBM19	931	703	374	948
MELK_26130_CTTCTAGCCAAGAAGGCTCG	MELK	2159	15107	2973	2781
IL17RC_54235_AGACTGACCAAACTGCACAA	IL17RC	2682	193	8	53
ORC2_13100_TTTGCGTAACTTATTGAGCA	ORC2	3125	174	115	137
THSD1_43692_CCACTGTGCTCATCACGCTG	THSD1	2966	1430	306	92
PSMB6_15190_AGTCACTCGATTGGCGATGT	PSMB6	918	531	23	48
STOX1_65353_AGCTCAGATTGTAGTAACGC	STOX1	2011	289	138	136
FOSL2_6555_CTGAGCCAGGCATATCTACC	FOSL2	882	1466	277	1121
EIF1B_27652_GTGACGACTTACTCCCGGCA	EIF1B	1691	1230	53	26
OR4S1_66717_AAAAAGGCAGCTGAACCGTG	OR4S1	3016	6352	1230	2003
OR5L2_34996_GAGCAAGCAAGACTTAGGAG	OR5L2	2789	5578	1974	3722
IL17RE_60016_TTCTCAGACAGGTGACGACG	IL17RE	3362	82	1062	116
ARHGAP20_45874_TGTACACAAAGATCCCACTG	ARHGAP20	1719	1044	1122	740
PAGE2_65127_CTCCCTTCACCTTGAAAAGC	PAGE2	1616	51	10	578
CCR5_3454_CATTAAAGATAGTCATCTTG	CCR5	1684	1193	623	558
PPEF1_14517_AGGTTACAAAGCTCGACTGA	PPEF1	1102	22714	197	877
MFSD9_54205_GCCAACACTACTTCGACCCA	MFSD9	2587	401	85	559
CLEC18A_69928_TGGCCACACCTCTGCCCAGG	CLEC18A	815	3512	808	4393
MOSPD1_44108_AGTAAAGCCTCAGTGTTGTG	MOSPD1	4645	99086	29236	37612
TMCO2_59347_GAATAGGAATATATGCCTTA	TMCO2	2718	335	1366	427
TMEM217_65807_GGGCATACACTGAGTACAGG	TMEM217	1405	763	86	101
UGT1A9_40306_TTCAACTTCATATACCCTGG	UGT1A9	2770	247	241	111
ADGRF1_67090_AATACATCTATTCCCATCAG	ADGRF1	2274	965	484	388
GABRE_6779_CCTGGCACGCTTACCAACTG	GABRE	468	3783	361	236
CDNF_73171_TACAAGTCACTGATAGACAG	CDNF	2241	103	90	25
EGFLAM_60173_CAGCCGGGACATCCCGACCA	EGFLAM	1311	3855	1049	4335
ZNF750_49860_GCGGGTACTCTGGGATTGTG	ZNF750	1375	17862	12458	2010
Non-Targeting-Control_76456_AAAGCGACGTAGGCATACTT	Non-Targeting-Control	3380	1115	221	777
KIAA1033_32460_GATGAACGTAGTCCACCAGT	KIAA1033	1912	431	223	314
SPP1_18089_AATGGTGAGACTCATCAGAC	SPP1	3549	1291	461	718
PRR13_39966_TTCTTGTCTACTATCACTGC	PRR13	3621	101	99	264
ZNF678_68975_GCTTTGCCACATTCTTCACA	ZNF678	2614	60	57	23
YWHAZ_20405_AAAATGTTGTAGGAGCCCGT	YWHAZ	2973	252	159	140
NUP188_32995_GGTTCAGAAACAGTTCGATG	NUP188	1691	562	58	48
KRTAP9-8_52664_CAGCAGCTGGTCACACAGAT	KRTAP9-8	2833	673	744	2850
ARSK_62809_ACAGGGTGCATTTCTGACAA	ARSK	4045	21552	18051	21744
TTC5_56043_GACTCCTGACTATAGCCCTA	TTC5	1177	102	95	97
SLC16A9_65631_GTCAAAATACTGGCACGTAA	SLC16A9	4822	748	26	49
CRNKL1_38555_ACTACCGAAATATTACACTC	CRNKL1	3157	90	105	27
MKNK1_22353_CCATCGCAGATGGTGACAGG	MKNK1	828	418	145	848
GRIK3_7744_GCGAGTCGTCAGAGTCGATG	GRIK3	384	80	5	271
ACSL4_6049_AAGCCCACTTCAGACAAACC	ACSL4	2750	50	18	23
RGS17_35175_CACAAGCAAGCCAGAAAAGT	RGS17	1251	151	28	222
TFEC_30855_AAGAAGATGACAATGCACAA	TFEC	2302	54	11	518
VWC2L_72541_CCATCTAGAGCACAGACACA	VWC2L	1115	482	118	40
CD47_2712_TTGCACTACTAAAGTCAGTG	CD47	3870	3377	1137	910
MRM1_50364_GTCATTTCTCCCATGCAGCG	MRM1	2293	2721	134	188
ARL6_52899_CAATGACAAAAATAATAGCT	ARL6	2204	54	56	39
SLC13A5_67652_GCCGCCCAGGAACAGCATGT	SLC13A5	1395	993	1920	649
BCKDHA_1623_CTTATCTATAAACTCCGCCG	BCKDHA	2213	47	43	36
KCNH5_35655_CACGCCAATGAATAAAACAG	KCNH5	1822	138	22	21
PREPL_25278_GATATACGTCATGACAGCGA	PREPL	3549	139	17	41
TAS2R38_15306_AGGAGCAAAGAATAATACCC	TAS2R38	3742	89	29	42
MAGEA11_11033_AAGATGGCATCCATGGCAGT	MAGEA11	1366	621	529	836
ZNF124_20652_GAGTTCTTTCATGGTCACGA	ZNF124	2881	1012	17	47
TRPV2_38685_AGTCAACCTCAACTACCGAA	TRPV2	3667	111	14	34
Non-Targeting-Control_76591_AGGCTTAAATGGCGAGATTG	Non-Targeting-Control	3086	4617	1740	4151
ORAOV1_65548_TCACAGATCGGGTGCTACCA	ORAOV1	1258	806	72	2228
CST3_4132_GGCTTTGTTGTACTCGCCGA	CST3	1889	1536	2124	371
C3orf17_33950_TTTGTTTGGATTGCTTCAAG	C3orf17	3349	399	274	385
PRPF4_23950_AGGACCAAATAGCTTGAAGG	PRPF4	1253	35	110	112
RASGEF1B_62738_CCAGCACTTAGTACCTAATG	RASGEF1B	2481	4254	1476	796
APOL1_22263_AGGCACCACCATCGCCAATG	APOL1	1439	3344	2951	3512
SGCZ_60509_GAAAGAAATTCATTCTCGAA	SGCZ	3388	142	104	208
SERPINC1_1289_CAAGTTCCGTTATCGGCGCG	SERPINC1	876	1523	245	422
PSMC1_15213_AATTTCATCAATAAACACGA	PSMC1	1381	25	9	17
UROS_20044_TTCTCATCCTGAAGATTACG	UROS	1781	462	9	41
MIR1-1HG_59616_TGTGAGTAATGGACATTTCA	MIR1-1HG	4372	445	90	1117
S100G_2212_TGATCCAGACCAGTTGTCAA	S100G	4737	104105	727	1510
RNF175_68191_GCCTCTACTATGGAGTAATG	RNF175	2458	2772	2053	844
OR2C1_13084_TGGCGACACAAGTCTCAACC	OR2C1	1300	438	382	23
KIFAP3_31238_TTCCTGACAATGAATCACGG	KIFAP3	2445	134	32	111
CLSTN3_25829_ACAGTCACACTCTATACCGA	CLSTN3	2513	44	14	31
Non-Targeting-Control_76475_AAGAGTAGTAGACGCCCGGG	Non-Targeting-Control	3675	16880	4687	6034
Non-Targeting-Control_77100_GGAGATGCGGCCTTCTCAAA	Non-Targeting-Control	2392	1167	259	614
ATP5F1_1426_CAACAAGGACCTTTCATACA	ATP5F1	1391	368	195	112
SRGAP2C_74321_TGGTAAATCGGTAAAGCAGG	SRGAP2C	3937	1119	711	1789
PPIF_27021_ACTTTACACTGAAGCACGTG	PPIF	2076	1955	692	245
TCL1A_21309_AGTTACGGGTGCTCTTGCGT	TCL1A	3455	51978	13201	11371
FAM181B_65606_CCCTAGCGCCCCGACAGTCG	FAM181B	648	725	336	340
EPG5_46344_GCTCCGGAGAGTTATTGAAG	EPG5	1419	2055	1817	1372
PSTK_58065_ATCATACGCGACAACACCGA	PSTK	6224	207	1132	116
MITF_11505_AAGTACCTAGTTCTTTAATG	MITF	3232	328	720	1148
VCL_20107_TCCCTGTTAGGCGCATCAGG	VCL	2310	2077	769	765
PALB2_49770_TTGCCAGAGGAAAGTAGCCG	PALB2	2726	17789	5377	2855
RASA4_27192_TGTAGCGCACTCGGACGAAG	RASA4	4352	282	77	207
PPIP5K1_25580_GGAGTACGGGATCAGTCGGG	PPIP5K1	2623	24401	5182	6876
ZDHHC9_37851_AGGCGAAGACATAGATTGTG	ZDHHC9	949	102	224	767
CRISP2_19539_TAACAACGAATGCCCAAAGG	CRISP2	2186	274	119	99
CCT8_28938_CTTTGACTTGTGCATCCATG	CCT8	2224	1396	882	1794
FOPNL_58660_TTTCATGAGACAATGATGGT	FOPNL	1980	8311	2264	2607
LAMC2_10500_TGTTACTGGCTGACTCAACG	LAMC2	2470	377	65	209
ZNF664_61312_TAAATGTGATGATTGTGGTA	ZNF664	2062	75667	3266	5268
PRR27_72363_GAGTAGCTAAGGGAAAACCA	PRR27	2051	520	8	274
LDHC_10562_AGCCACATTACGTTGGACCA	LDHC	2129	1833	366	561
FBXL8_42372_CTCAGTGCTCGAGCTACTGG	FBXL8	1286	1861	90	286
FBXO27_59167_CGAATAAGGTTGCGTCCGAT	FBXO27	3357	9786	4189	3598
ZNF410_46478_TAGCCTCCGAAAACATCTGG	ZNF410	2744	152	43	268
HS6ST1_24701_AGAAGAGCCAAGTCTCGCGG	HS6ST1	2623	2469	747	1024
PDDC1_69899_TGACTGAGAGCAATGCACGC	PDDC1	2748	262	24	24
MID2_29935_AGCAGAGGCTGTGAGCACAA	MID2	2642	129	117	198
NHLRC1_70618_CATCACCAACGACTGCCATG	NHLRC1	1325	1423	508	946
ACYP2_251_GAGGTGTTCGGAAGAGTGCA	ACYP2	1691	3867	875	2033
KRTAP19-7_68668_TAGGCCTCCATAGTAGCTGC	KRTAP19-7	2347	359	428	489
GLUL_7269_ACGGAAGGGGTCCCGAAACA	GLUL	987	4014	2935	2285
Non-Targeting-Control_76999_GAGAGTGCGCCTTGATAGTA	Non-Targeting-Control	4062	69583	45768	38443
MMADHC_35881_TGAAAGACATGAGTTTGTGA	MMADHC	3286	160	158	338
RRM1_16648_TGGCAAACACTCTCCCATGG	RRM1	951	464	29	69
MST1_11789_AATGACTTCCAAGTGCTCCG	MST1	1100	23	3	11
NAT10_42000_GAGTGCAACAGTACTCCTCA	NAT10	2853	2353	1311	1001
UBA1_19822_CCAGGCAGGTAACCACACCG	UBA1	1407	3859	24	53
KRTAP4-3_54770_TAGAAATGCAGCAGCTGGGG	KRTAP4-3	3702	8603	7537	19722
CREB3L2_47988_GACAGACGGAACGAGTCCTG	CREB3L2	1127	3297	3034	792
CYP4B1_4412_TGATGTGCTGAAGCCCTATG	CYP4B1	3020	12525	5687	6193
CERS3_65140_TTGGCTATATGACTTATGGG	CERS3	1681	1591	736	852
CCZ1_39165_GATGTGCCTTGGAAAAAGGG	CCZ1	1428	1840	198	616
TMTC4_54416_CTAGGTACCTTAGCATTGAG	TMTC4	867	408	165	146
SLC25A21_55195_ACTGCAACTTTGGGACGACA	SLC25A21	4032	144	200	138
INSC_70837_AGCTCTCGGCAGTCACAGAG	INSC	1065	518	32	138
FAM170B_64131_GAGAACAGTCACCCACCGAT	FAM170B	4306	850	193	992
PDE2A_13504_TGCAGGGGAACTCTACGACC	PDE2A	632	16	66	19
CD300LF_61644_GAAAACTGGAAATGACCTTG	CD300LF	2750	4174	3229	3454
P4HA1_13215_GTACGAAATGCTGTGCCGTG	P4HA1	2436	11245	2135	9334
NCSTN_32654_TAAAGCCTATAAATACAACT	NCSTN	1405	22	10	16
TOR4A_40814_TGCGTAGGACACACACCCGG	TOR4A	2128	173	39	209
MYO1C_12095_CCTCCTGGAAAAGTCACGAG	MYO1C	1660	475	234	421
PDPN_28729_ACAACTCAACGGGAACGATG	PDPN	1664	131	44	194
GLUD1_7263_TCAATCAATGGCAGCAACAT	GLUD1	1592	183	369	173
P3H1_47504_GATAATTATAATGCGATGGG	P3H1	1383	2264	227	66
SPATA5_63884_TTAGCTGTAAGGATAACTCC	SPATA5	3427	217	653	71
KCND2_9999_TCGTCACCATGACAACACTA	KCND2	2121	152	10	33
Non-Targeting-Control_76505_ACCACTAATGAGATTCTTGT	Non-Targeting-Control	3325	273	45	34
CEP250_30432_CCTCCCGCCATAGACTGAGA	CEP250	1394	37	244	221
SF3B5_52095_CAATGGCGAAGTAGTTGAGA	SF3B5	1763	30	8	20
ZNF383_63636_TGTATAAGTCCCTCTGAACA	ZNF383	1561	893	1198	972
NAGLU_12178_GGAGACCCCATACCGCCGGG	NAGLU	2216	8879	4315	8143
FBXO8_34895_AAGGTCAGTTGCATTCAGGT	FBXO8	1777	1032	870	6733
CFL2_3071_CACACCAGAATATAAATACT	CFL2	2849	167	17	41
SMCHD1_32523_AAGTTACTGACAATCTATCA	SMCHD1	3266	214	364	42
SLC38A6_61414_CTTAGTATGTGTATTCAGAC	SLC38A6	1824	102	8	129
ZNF675_64282_AGAGCAACCCTACAAATGTG	ZNF675	1488	78	128	519
HHLA1_26957_AAGCTCTGTCAGGTTAAGCG	HHLA1	2379	1393	47	54
SETD4_39760_ACGGCCCTCACGATAATCAA	SETD4	1095	24	8	10
LOC388780_71192_GCTCTTTGCGGACTTCGCTG	LOC388780	2902	5408	11415	6726
VAC14_43064_AGGAGTAAGGCAGCATGACG	VAC14	4139	2755	908	983
C14orf93_47028_CCACTGCCTTATCGACCCGC	C14orf93	2215	5502	719	148
WASL_23519_TGCAGGTCCTAATCTACCCA	WASL	2854	4371	1507	2165
MBOAT7_48994_TGACCAGAGAATGCAAAGTG	MBOAT7	1720	3119	2190	1387
HMGXB3_31402_TGATATAATCTGAGCGTGGG	HMGXB3	2596	3480	1310	745
TSPY10_75708_AAGCCCCACCTAGACCGCAG	TSPY10	2452	57	56	101
UBR2_32392_ATATTGAAATGGAACCAGAG	UBR2	2724	1892	35	360
CEBPG_3017_AATTAGTGTTATCCATACCC	CEBPG	1950	416	10	51
SEL1L_17119_ATGAATGTACATCAGATGGG	SEL1L	2655	9666	5695	4863
RASSF3_67319_TTCATACAGCCATTGCTACT	RASSF3	2795	1576	2838	424
NXF1_28240_GCTGTATGGCAGCTACCCTG	NXF1	2268	2945	29	400
MAGEA10-MAGEA5_76186_CCTCCATAGAGTGAAATCGA	MAGEA10-MAGEA5	1354	4063	250	372
BACE1_33336_GAACTTGTCTGATTCAGTGA	BACE1	3923	508	83	1178
Non-Targeting-Control_77291_TCATGCTTGCTTGGGCAAAA	Non-Targeting-Control	2800	5716	334	272
PCDHAC2_44002_TTATCGCGTCCAGCTACGGG	PCDHAC2	1640	5416	478	8475
SLC7A7_23723_GGCATTGTTAGACTTGGCCA	SLC7A7	2694	2750	2043	675
COASY_51200_GAAATCAAGAACCTCAAACG	COASY	2731	49	14	32
KEAP1_26069_ACAACCCCATGACCAATCAG	KEAP1	2582	196	432	1460
IDO1_9587_ATCCCAGAACTAGACGTGCA	IDO1	4388	2260	1201	983
ABCB5_69134_CAAAGGTCGGACTACAATCG	ABCB5	2530	9336	11045	10460
ZNF429_70041_AACCATAAGAGAATTTATGT	ZNF429	1453	1393	18	84
SMC1B_35632_ACATTTGCAAGGATTATCCG	SMC1B	2040	254	318	1119
OR51S1_58176_TGCTAATTACACCATTGGTG	OR51S1	1635	6751	1757	3891
FAM83C_59642_CCACCTAGAACATGCGTGTG	FAM83C	746	6958	866	1802
GDF6_72013_ATCACCAGCTTTGTAGACAG	GDF6	2756	1170	8932	457
PAGE2_65125_AATCACAGATCCAACCGGCT	PAGE2	3138	337	546	792
LIPJ_61130_ATGAAGCCCAGACTATTGTT	LIPJ	3253	2792	2038	1585
BLOC1S3_71061_ACGGCGGTAGACACCGCTCA	BLOC1S3	777	2848	534	558
FAM86C1_41899_GACCCCGACCAGCGACACGA	FAM86C1	3352	72	410	57
APOL6_51409_CTACGACCAAGAGGACAGGG	APOL6	858	1613	27	1252
ZNF410_46477_GTACAGTTGAAGGTTGTGAC	ZNF410	4162	1847	1851	2536
TMPRSS11D_24744_GAGCTCATGTTGCCAAACTG	TMPRSS11D	3050	2169	1678	3305
LOC389602_71421_CATGAGAATCTGGACACCAC	LOC389602	2309	1029	86	154
ANKRD16_40150_TTGATGGACGCAATCCAGTG	ANKRD16	5141	374528	2785	5808
SKIV2L2_33022_TTTCCATTTGACCTACAACA	SKIV2L2	1384	30	8	14
ZBTB38_66303_ACTTCTGTAAGCTTCAGCTA	ZBTB38	1852	876	515	119
TAS2R42_70112_TTATATACCACATATAGACT	TAS2R42	5874	127	192	98
GPR21_7557_ACACAAAGGATATCAGCGAA	GPR21	2537	156	309	246
RRP8_32626_TAATGTATGAGGGGGTTTAG	RRP8	2754	8462	6158	9739
KIDINS220_45643_ATCTCGAGCCACAAGAACTG	KIDINS220	3102	2257	20696	908
CECR6_36140_AGGGCGCGCGTAGCTCGATG	CECR6	1145	458	243	765
SSH2_55007_AGAGCGCATAACTACTACCC	SSH2	2576	47	172	64
GABPA_6732_TCTTTCTAGATCCCATACAG	GABPA	1773	34	8	24
Non-Targeting-Control_77424_TTGTCCCTGAGAAAACGCGG	Non-Targeting-Control	3178	76	16	44
GAS8_6901_AACAGCTCGCAAACTACGAG	GAS8	2121	271	36	28
NCMAP_72266_CTTCAGCAGGATCAGAACCA	NCMAP	3528	1178	865	717
SPINT4_71978_AAATTCATGTCCAATTTGCA	SPINT4	1549	19	7	18
CCNO_27705_CGAAGGAGAGGCCGAATTGG	CCNO	983	4617	1923	1066
LRRC20_41984_AGGCCGTGGCCAGAGTAGCA	LRRC20	1896	4757	1777	1557
GIMD1_75943_GCGGCCCAGGCTACAACATG	GIMD1	732	7586	186	909
UHRF2_57493_AATCTTCTCTGACAGGACCG	UHRF2	1352	2038	1907	1101
YWHAB_20390_CTCTGTTGCCTACAAGAATG	YWHAB	1102	9437	8963	1210
DNAJC25-GNG10_73548_GCTACCACCCTGACCGCTAC	DNAJC25-GNG10	1872	48	13	118
TUBA3C_19723_GATCACCGGGAAGGAAGATG	TUBA3C	2133	3017	2431	1110
B9D1_35522_TAGATTCTGGGACAAACATG	B9D1	3779	1643	498	498
PCDH18_40112_AATGCAGGCCCTATAACCAC	PCDH18	3151	1760	627	689
WHAMM_58640_TAAAGTCATTGACTGTGTGG	WHAMM	2519	2190	1242	1398
CD79B_2760_GCAGCAACGCCACCATCCAG	CD79B	1236	1064	1565	5454
ZSCAN12_25859_ATGTCCAAGTCTGCTAGGTG	ZSCAN12	2138	71845	12885	23644
FANCL_41631_ATTTACAACTGAAGAATGCA	FANCL	3804	586	324	318
SLC6A8_17543_TCTAGGTGTGGATAGATGCG	SLC6A8	2155	39097	20138	68362
FAM3D_59921_AGTCCTGTGAAAAACAATGT	FAM3D	2603	2580	4902	2116
OSBP2_33536_CACCGCGCACATTGACACGG	OSBP2	3086	247	239	139
FIBP_24056_TTGCTGAATATTGTCCACCA	FIBP	3873	2675	2475	1159
RANGAP1_15797_CAGAATGGGATCAACCACCC	RANGAP1	2372	247	15	148
FAM184A_49453_GGAGGTGACTCAATTAAACG	FAM184A	1370	2139	658	2179
C17orf104_67618_TATTAGGATGAACATACTCT	C17orf104	2449	1241	120	273
ZNF621_68091_GAGTTGCACAGAATGCCAGT	ZNF621	2579	241	89	161
GTF3C1_7980_TGTATGTCGACGATGCCTCG	GTF3C1	3544	13410	2830	2215
ATHL1_50815_CCCCGACGAGTACCATTCAG	ATHL1	769	732	10	218
ZNF136_20677_AAAGATCACTACAAACACCG	ZNF136	5211	115	78	56
PSMD12_15277_ACTCTACGAATGGTTACCGA	PSMD12	2676	50	16	35
FAM157A_74612_AGAGGATCCAGATTTCCCTG	FAM157A	2428	39	13	26
C11orf52_56049_AGCAGCAAGGGTCTCAAGAG	C11orf52	2486	18520	8098	13582
Non-Targeting-Control_76474_AAGAGCGAATCGATTTCGTG	Non-Targeting-Control	3671	6055	2284	9069
DDR2_12914_CCGTGACAAACCGAGCACTG	DDR2	863	389	65	34
Non-Targeting-Control_77384_TGTGCACAAGTCGCAACGAA	Non-Targeting-Control	2940	46	48	33
SVOPL_60432_GCAGGTGGCATTAGTAACCA	SVOPL	2960	22538	6566	2380
BRF1_7976_TGTACACCTAGGCTCCACCG	BRF1	3567	381	244	137
FDXR_6199_CTGCCCACCACACAGATCTG	FDXR	2042	34180	9488	8110
URB1_26270_AGAAGGTGCGTTTCTTTACG	URB1	1915	564	2849	2699
SRRM2_33049_GATACTGATCTGCTTCGCCG	SRRM2	2739	204	1590	154
Non-Targeting-Control_77275_TATCTCTGCATAAAAGTGCC	Non-Targeting-Control	3098	435	717	321
TEX13B_44063_ATTCGGGGGATCTTACGGCA	TEX13B	1311	74	13	621
LCAT_10525_ACTGCTGGATCGATAACACC	LCAT	1303	72	38	16
TRIM36_42599_AAGGTCACACATAATGGCTG	TRIM36	2111	3397	1175	1438
NDNF_49424_ACAACCCATTCAGTACTGTG	NDNF	1578	549	636	49
TMEM64_64060_GGGCTACATCGTGCTCAACG	TMEM64	1994	66	84	40
TAOK3_38570_TTCATTAGACTGTAACGTTG	TAOK3	2917	868	63	68
HORMAD2_62299_TCATGTATAACATACCTAAG	HORMAD2	1967	45	7	49
S100A9_16747_GAAGGAGAATAAGAATGAAA	S100A9	2809	17941	99	244
MAP3K12_20909_AACATCATCACTTTCAAGTG	MAP3K12	2110	11844	2999	6375
SCN9A_16916_TATGACCATGAATAACCCAC	SCN9A	1344	27	8	51
TICAM1_61939_CTGGCAATCTCCCCCGATGG	TICAM1	1570	12075	3352	6959
OR5B21_65484_TGAGTAACCCAAGTCTACAA	OR5B21	1434	30	1127	19
PLAC8L1_62839_ATGTCACACTCAAGACACAT	PLAC8L1	4868	111	1203	50
AFP_485_ACATTGACCACGTTCCAGCG	AFP	928	3036	870	199
C1orf110_68982_CAGAGCATTGGCAACCCGTA	C1orf110	2603	13559	4717	2193
AMMECR1L_52286_TTAGTCCGCTCTTTGTGACG	AMMECR1L	4626	9025	2732	5395
MS4A1_2609_GTAACAGTATTGGGTAGATG	MS4A1	1841	3479	1197	606
NDNF_49423_AACATGAGCACCGCTTATGT	NDNF	2152	3280	741	1126
DMC1_30257_CAGCTTTCTCATACCCTCTG	DMC1	1719	1086	1286	955
XKR8_41609_GTTCCACAGGAAGTAGATCA	XKR8	3076	2772	2235	1533
PAX4_13333_CTAGGGCGTTACTACCGCAC	PAX4	1941	91	16	162
Non-Targeting-Control_77074_GCTCGCAAGTATTTAAGGAC	Non-Targeting-Control	2771	1124	460	1018
TMEM128_54721_GTCTACCTGGAATGGTATTG	TMEM128	2519	22203	9713	12643
HEATR1_41648_ATACAACATCTAATGTTCTG	HEATR1	2986	425	73	97
FAM227B_64474_GGAGTCATGCAAAAGAGCAA	FAM227B	2642	1141	6791	253
EDEM1_25644_TGAACATCAATGATGTACTA	EDEM1	1532	300	157	32
SP2_18014_CTTGTTAGTCTTAGACAGCG	SP2	1601	2379	339	603
MASP2_29062_TGACGAAGTCGTACTCGCAG	MASP2	495	12	2	21
ARHGDIB_1148_TGCCCCGGGACCAATCACCA	ARHGDIB	1132	96	54	12
TRIOBP_30052_CATCCGGCGGAACTGGATCG	TRIOBP	1693	4599	5359	8607
KPNA3_10279_CTTCCTTCGGAACGTCACAT	KPNA3	927	330	112	367
CBX8_45352_GGGACAAACCCATGTTTCGA	CBX8	1338	546	4	76
CBLN1_2436_TTATAGGTACTAGTGAACAT	CBLN1	3653	1261	568	276
ANKS1B_44510_TATGTCCATTTAAGGCTGCG	ANKS1B	1496	3498	2101	751
CAND1_43519_AGTCTAGGGCTGGTCAACTG	CAND1	2787	1977	800	799
GBX2_6959_CGGCGGTAACTTCGACAAGG	GBX2	2006	1465	834	5968
NAPSA_24955_AGGGACCGTGACTGGCACGA	NAPSA	2919	4611	1824	1844
APBB1IP_40138_TAACAGCACAAAGTCACTGA	APBB1IP	2212	39	13	16
ISCA1_51866_TCACAGCCCGGACAGTTGCC	ISCA1	1645	9786	1653	6387
SIGLEC10_55118_GTGTGACACAGACCAGGCAC	SIGLEC10	921	138	133	29
SUPT20H_42705_TACCGAAGACTGAACTGACA	SUPT20H	3824	134	26	46
FAM150A_71438_CAGGAAGAGTGCGGGCAAAG	FAM150A	2516	890	560	1061
VWDE_65885_GGGATGTATGGGCTACTGTG	VWDE	2655	8602	10505	3986
CCR6_3458_AGAATTCTGAGCTTGCACCA	CCR6	3395	518	238	212
ZCCHC4_36368_CAGACTCTGACCCACCGTGA	ZCCHC4	3122	1901	647	423
SPINT4_71980_TTGAATACCCTGTTATTGGG	SPINT4	3934	1419	1343	2554
PRAMEF14_74940_CCTGAGATACCTCTTTCAGT	PRAMEF14	2199	488	3113	73
RPS20_16589_AAAAACACCCGTGGAGCCGG	RPS20	1820	55	10	37
NTN3_12901_AGTGCAATGGACATGCCTCA	NTN3	2678	3096	1942	1416
SMPDL3A_29566_GACAACTCACCTATCGCCGG	SMPDL3A	2094	2440	1276	936
KCNK10_39820_ATTGCTCCGAGCACTGAAGG	KCNK10	1506	1857	1083	346
PEA15_22670_AGTCAACCACCATAGTGAGT	PEA15	4095	1186	509	850
HSD17B8_21096_TGCAGCCTGAGTGACTAGGA	HSD17B8	3422	3106	2624	7530
ADGRE2_37088_AGACAAGGCCCACCACAGAA	ADGRE2	2768	48	33	25
DCAF7_27470_CTGTGGGTCTTCGTAAATGA	DCAF7	2968	640	413	194
DENND4A_27548_TACTCCCACTAATATTTGCG	DENND4A	2663	1547	25	193
CACNA2D1_2170_ATAATATCGAGCTAGGCCAG	CACNA2D1	2594	4271	1177	1213
C1orf64_62198_GACTGGAGAGCCAACCTCAA	C1orf64	2823	1700	1168	1898
PGM2_42165_GACCATCATCCAGACTACAC	PGM2	1376	262	312	18
TSC2_19636_TCCTTGCGATGTACTCGTCG	TSC2	2174	730	99	310
MRPS11_48297_GGATTTCGGAATGCCAAGAA	MRPS11	2381	3593	335	1118
RBM14-RBM4_76013_GATAGATCGTTCAGGCCGCG	RBM14-RBM4	4613	17510	6510	8207
OR5B2_71681_ACCACCATGACGGCCAGTGT	OR5B2	756	314	164	150
SMTNL2_69404_GTCCTGTGAGCCTCTCCTTG	SMTNL2	3581	108491	19496	16793
AHRR_45616_CATTTATGACTACATCCACG	AHRR	1159	36	21	712
FOXF2_6380_TGCTTCATCAAGCTGCCTAA	FOXF2	3478	18462	174	221
CASR_2377_AAACTTTACAAACAATATGG	CASR	2229	35	9	37
CT45A2_74803_TATAAAACGTCAATTAGTGA	CT45A2	5644	89	33	85
GZMK_8076_TTTGGTTCCAGATCTAAGAG	GZMK	1874	2347	325	493
LAMTOR5_28434_CACTCCGGCTCAGAACCCAG	LAMTOR5	662	11	1	6
VWA3A_61532_TTAGGCAAGAGGCTTATGAG	VWA3A	2441	756	2657	2942
SDF2_17081_ACTCACACGACGTGCGCTAT	SDF2	1573	2093	947	1431
FAM181A_55280_ACTTGCGATGGTCCACGGAG	FAM181A	2692	922	105	70
FBXO21_31459_CTTGTTTGCAAAACCCTTCG	FBXO21	2904	2020	922	1041
TMEM33_41766_TGAGTGAATACAACAGGTAG	TMEM33	3421	10338	3817	6105
SPINK8_74085_TTTCAGAGGCCATAGGAAGG	SPINK8	4284	65714	12195	32373
KCNJ11_10058_CCACGATGTTCTGCACGATG	KCNJ11	2717	69052	874	1116
TAS2R43_66992_TCATTCTGGTGATGTTGTTG	TAS2R43	1329	4257	8044	6406
RNASET2_22512_TTAGTGTGCTTCTAAAATTG	RNASET2	1720	2128	898	2986
RPL18A_16361_CTACGAGAGTACAAGGTAGT	RPL18A	1129	227	301	263
CAPN10_30217_GAGATCCAGGCTGCACGCGG	CAPN10	3825	1532	1365	7724
Non-Targeting-Control_77186_GTCCCGTGATTTTAGCCAGG	Non-Targeting-Control	3568	27889	11668	10449
MPPED2_2054_CAAAACCAGCGGGCCACACG	MPPED2	1956	3496	1198	1559
OR10K2_71926_ACTCAGTGCTAATGGGACAT	OR10K2	2245	1224	610	947
CD4_2570_AGTGGTGCTGGGCAAAAAAG	CD4	1248	458	284	210
C9orf106_72772_CGATAAACCTCACCTGTCGG	C9orf106	1063	1222	1689	76
CSRP3_21228_TGCAGTGGAAACACGTCTTG	CSRP3	4370	34688	10822	36691
Non-Targeting-Control_77418_TTGCGTCAGCGCTGCACATC	Non-Targeting-Control	3761	10622	3477	4130
OTUD3_32238_TAATTTAATAGTCCAGAACC	OTUD3	3348	152	140	49
ZNF234_29143_CGACATGAAGAGCTTTACTG	ZNF234	1277	135	28	136
PRRG2_15031_TCGCCAGCGCAGATACCAAA	PRRG2	688	20	6	6
HIST1H2AK_21622_GGCGGGTCTTCAGTTCCCAG	HIST1H2AK	1559	333	434	989
GPRIN1_57196_TTCCACTTCCATAGGAAAGG	GPRIN1	1530	943	80	233
AURKAIP1_41273_GGACACTGGTAGGATTGCGG	AURKAIP1	2577	51	16	39
GCNT7_60891_TAAGACTGCTGTGCAAACCT	GCNT7	2125	1130	523	1434
EOMES_21587_CTCACTCTTCCCGTACCAGG	EOMES	2443	46	10	23
XKR9_71443_CTACGTAACTGATTTAATTG	XKR9	3771	2000	670	447
CPNE5_46260_GGCAGTCAGCGCCAGCGCGT	CPNE5	594	170	49	4
ARHGAP4_1131_TATAACCAGAGACTCTTTGG	ARHGAP4	1932	553	130	174
NOV_12743_GTAGCACATCCAGCTGACAG	NOV	3083	719	205	391
C16orf59_50853_AGGGCCAGAAACTAATGGAG	C16orf59	695	319	364	100
ERCC4_5762_TGAAGTGGAGCCAAGATACG	ERCC4	3303	61769	17573	21724
ADORA1_371_GGAGAGGGATCTTGACCCGG	ADORA1	1343	7749	3240	1868
RHOD_36967_AAGGTACCCATCATCGTCGT	RHOD	2321	8302	858	701
SPAG11A_74307_GAGTTCTCCGAGAGCCTCAG	SPAG11A	1007	398	70	421
TEAD4_18949_CCCATCGACAATGACGCAGA	TEAD4	842	18	4	13
ZNHIT1_28184_TCCGCATCGTCATCAAACTG	ZNHIT1	2377	12892	619	2077
HAO2_38057_CATAGAGTTGGAACCATCGG	HAO2	2408	1505	399	3175
C3orf52_49577_TGATCACTGTAATGACACCT	C3orf52	3128	919	217	283
FANCE_6037_AAGAAGCTGTAGCTCAACTG	FANCE	1201	632	280	1353
WDR45B_44201_GAATGTGAACACCTTAATCA	WDR45B	3340	52	33	49
LRRC34_62558_ATTGCATATACTCCAAGAAG	LRRC34	2631	49	13	78
BCKDHA_1622_CATGACACTGCTTAACACCA	BCKDHA	3144	140	22	82
SEMG1_17141_AAATCACAACGACATCTAGG	SEMG1	4422	5317	58	106
NFATC2IP_54425_CTTGGTCACCGACAGCGATG	NFATC2IP	1854	2694	678	476
Non-Targeting-Control_77203_GTGTATGATGCTTCGACTTA	Non-Targeting-Control	6043	37498	23809	11356
DNALI1_20930_GGTAGGCAGCGATGGTCATG	DNALI1	1164	27636	8351	11939
RAB3C_57581_ATCACCACAGCCTATTATCG	RAB3C	4537	3430	750	600
OR52H1_71583_CTATATGCTCACAGTATGTG	OR52H1	2828	2227	3750	4186
LEKR1_71319_GCTGAGTGATGATAACTGGA	LEKR1	2678	812	547	287
JPH2_45159_ACCACCACGGCCATCCCGTA	JPH2	3413	9657	8243	21316
PCNXL2_50566_GAGTCAAGATCCGTCTTCTG	PCNXL2	2937	53251	1409	2790
MPP6_39290_TGGTATTCACAAAAGAGCTG	MPP6	2519	153	422	105
NDUFS5_12384_TGGTGAACAGCCCTACAAGA	NDUFS5	1614	167	79	914
PIAS4_39089_GCACGGGGTAGTCAATATTG	PIAS4	2756	13713	8216	6356
TMEM121_51308_GTGAGGCCCTCGGCCCACAG	TMEM121	1266	12222	2407	5085
CMBL_60221_AATACTCAGAATTCAGGGCA	CMBL	1427	2269	1840	1830
Non-Targeting-Control_77149_GGTCCCTCTGGCTGGGTTAA	Non-Targeting-Control	14615	833542	368924	616874
EIF5AL1_61153_ACATCCATATTATGAGTTGA	EIF5AL1	2949	8570	1392	1400
MON1B_31094_CAGGGCGGTCATTACACCCA	MON1B	2362	29507	2695	14790
AIF1_552_TTTCAGGGACATGATATCTG	AIF1	2626	6948	2573	8088
VEGFC_20140_TGTGTCCGTCTACAGATGTG	VEGFC	1685	50342	17271	16833
ABCB11_22555_TCAACATGGTCATTAAACCA	ABCB11	3632	1303	78	687
IZUMO1R_71720_TCACAGTCCTCCTGGCACAG	IZUMO1R	1163	3014	780	1390
Non-Targeting-Control_76752_CCAATGATAAGCCCGAACGG	Non-Targeting-Control	2910	5690	3416	2471
CCDC24_62184_TTGGGTCCAGTATAGCCCCA	CCDC24	2728	2922	906	485
Non-Targeting-Control_77410_TTCGTGGTAGGTATAACTAT	Non-Targeting-Control	3988	13377	4271	5289
LRRC31_49926_TGTCCCATCTTCTGACGTGA	LRRC31	3806	1012	86	149
BMS1_25987_AATGTCTGAAGATGACGGGT	BMS1	1036	693	434	187
C5orf28_47746_GTGGTCTACATCAATAACAG	C5orf28	1167	372	66	16
CCDC40_41392_ATAGGCCTCAATCTCGCCGT	CCDC40	2356	1128	1716	763
AOAH_857_AGCGACGAGTCAGTGTACCC	AOAH	2279	247	390	19
LEP_10574_GATCAATGACATTTCACACA	LEP	3500	1004	23	91
ANG_784_GATACTGTGAAAGCATCATG	ANG	3909	1860	312	309
MBTD1_40595_AGCTTGATACTGAGCATATG	MBTD1	3255	19621	8011	23974
SYTL4_56710_GGATAGCTTCACAGCTGACT	SYTL4	2506	89	105	337
RDH16_22426_ACAGCAGTCTTGAAATAGCC	RDH16	2610	1520	419	1463
GAS7_22191_TGAATGGATACCACGCATCA	GAS7	4543	303	189	439
C2orf27B_72716_GGCACCTCCTGTAGAGCCAC	C2orf27B	1577	34	5	59
MRPL23_16383_GAAGAGATCACAGAAACGTG	MRPL23	1280	660	195	369
GBP5_57482_AATACCTGGAGAATTCCCTA	GBP5	2522	196	81	56
FYCO1_49237_GGTGCAGAGCCAGCTAAGCA	FYCO1	3428	5373	1393	785
OPTC_34848_TACAGGTAGGCAGTCCTCCG	OPTC	1161	4890	562	3592
AP4E1_32795_AGGATCCTGTTGGATAACAT	AP4E1	2521	978	184	2607
MTCH1_33586_TGGGACGGGAGGCCAAGTAC	MTCH1	1261	1761	1084	1515
HYI_52020_GTACTGATCAACACGCCCCC	HYI	3277	389	199	443
BARX1_43852_ATGAAGCTGCGATAGCGGTG	BARX1	2684	63118	8321	8198
NOP2_12691_TCCAGCCGTGAAGACTAACA	NOP2	754	420	116	638
ZNF254_25134_CTTATGTCTAGTTAGTGTTG	ZNF254	5798	47810	21958	21173
DDI1_72765_ATGCCACTGAAGTCTACACG	DDI1	887	913	84	181
IGFBP5_9325_ACCCAGTCCAAGTTTGTCGG	IGFBP5	1407	6129	2020	1491
POLR2H_14390_GCTAGTACCTTGTATGAAGA	POLR2H	1788	488	118	1045
LGALS7B_74332_CCGGGCGTTCCTTTCCAGCG	LGALS7B	1198	1971	1070	374
WDR33_42381_CAATGAACATGGCTCAAATG	WDR33	2668	842	165	104
Non-Targeting-Control_77441_TTTTTCTCACCCGATGAATC	Non-Targeting-Control	3454	1668	237	381
MRPL12_16472_GCTGCTCCTCATATGTCGCA	MRPL12	687	15	3	41
ZNF394_52935_AAAGTTTCCACATGGTGACG	ZNF394	3937	9225	1661	3898
HNMT_8566_AATAATGAGCATCTTAGCAT	HNMT	5116	468	70	102
MEI4_76375_GATTACGGTAAAAAGTGATC	MEI4	2259	1007	249	917
IFI35_9184_TTTGGCAAGACTAGGAACGG	IFI35	2319	1270	1132	1015
DGUOK_4735_CTACAGAACCTGTAGCAACA	DGUOK	1504	124	874	87
C12orf80_67349_AAGATACTTGGATGGGCCAC	C12orf80	3626	2190	4577	3941
ATF7IP2_50673_GTGAAAGTGCAGACTCAACA	ATF7IP2	3252	1680	144	362
RIN3_50271_AATGGTGTATTCGAGCACCT	RIN3	1393	4868	1549	779
ZNF806_74151_GGATACATCTTCTAAATGTG	ZNF806	1547	1783	502	2111
POTEI_74274_ATGCGCTGGATAGATATGGA	POTEI	4276	409	644	286
DYNC1I2_4928_GTATTTACTTAATTTAGACG	DYNC1I2	2872	65	15	71
XKR7_69572_GAAGGTCATGACGCACCAGT	XKR7	2020	563	4295	535
MEIKIN_74746_ACAGGATTAAGTTTGCACCA	MEIKIN	1376	1511	675	854
Non-Targeting-Control_76518_ACGCCATATTTCTGGCTCTA	Non-Targeting-Control	1729	6106	2696	2545
BTBD11_58409_AGATGCACAAAAGCAGTCGT	BTBD11	2166	421	342	353
FIG4_26343_GAAGGATTAATTACACAAGG	FIG4	2518	46	14	309
C10orf25_65641_AAAAGCCTCGACCACACACA	C10orf25	1609	158	373	17
CCDC154_74033_TGAAGGCCTCGGAGAGCTCA	CCDC154	1309	2024	1724	562
HAUS5_32551_AGCTACAGGCCAAACAGCAG	HAUS5	2958	54	14	54
PAGE5_55611_AGTGGGGAGATCAAAAATGA	PAGE5	2499	731	772	768
VWDE_65888_TGAATTGAGCACTATATCAG	VWDE	2831	430	916	89
MEF2BNB_75022_CCAGGGAGCCATCTACACTG	MEF2BNB	2095	330	13	47
CHD9_50899_AATGTTGACTCATCAAAGTG	CHD9	3810	6766	1870	2709
TXLNB_63977_CACACTAACTAAAAGCAACG	TXLNB	1817	30	9	23
GRIN2B_7764_TGACTGGCTATGGCTACACG	GRIN2B	780	1510	454	82
C14orf105_41886_CTTCCTGAAGTAATTACTCG	C14orf105	2697	92	3171	95
ACSM2B_69924_TTACCTTTAGAATAACCAGT	ACSM2B	1427	22	8	15
LPAR1_5270_GTTGGCCAACCTATTGGTCA	LPAR1	2487	15537	6747	2359
NCKAP5_69591_CTACCGGATTCACAAGCACA	NCKAP5	1932	169	312	41
LRIF1_43394_TTGAGTACCATCGATCCTAG	LRIF1	1762	599	208	245
RLBP1_16164_GGATGAGCTGAACGAGAGAG	RLBP1	613	3222	304	2628
OR5K1_35001_CTGCATTCAGATGACCACAG	OR5K1	792	78	2	7
OR4A16_51550_TAGTAGTCACCCAAATGAGG	OR4A16	3428	1513	181	221
ZCCHC8_42741_TCTATCGGATGCGCCAGCTA	ZCCHC8	2452	9157	351	526
EFNA2_5339_GGTTCCAGTAGACGGCGTAG	EFNA2	2933	1681	1310	655
SAR1A_44385_TGCAGATCATTCTCGCCTCG	SAR1A	4307	5421	3918	3215
EPDR1_40481_GTTATGTACCAGCAAAGTAG	EPDR1	1435	127	1707	86
POPDC2_47341_CCAGGAAATGTAGCTACATG	POPDC2	2346	11611	1589	1480
IFIT3_9199_TCCTGATAACCAATACGTCA	IFIT3	590	7	3	9
EDN3_5286_CCTGGATCGGTGGTGCTCAG	EDN3	2014	16163	4619	6810
Non-Targeting-Control_77286_TCAGATTCCGCAAGGGTCCA	Non-Targeting-Control	3058	53891	16727	21551
CLDN5_19350_CGCCCCCGAACCTTCAAAGA	CLDN5	342	476	142	14
DDR2_12916_GTAATTGATCTTGTACATGG	DDR2	3816	140	101	69
ZBED2_49217_ACTCCAATGCCCCACAACAA	ZBED2	1077	370	24	20
LGALS7B_74330_CACAAGTCCTCACTGCCCGA	LGALS7B	3287	5873	46	154
SOD3_17944_GATCCGAGACATGTACGCCA	SOD3	3347	389	1737	868
INPP5J_35624_CTGCCTCCCTAGGGTAACAA	INPP5J	2346	1893	73	236
EMILIN1_30163_CACCTCAACAACCATCATGG	EMILIN1	786	598	5	100
QTRTD1_49644_AGGAAATCCAACAACCCTGG	QTRTD1	2434	428	52	39
DARS_4522_ATACAATCACAAGAAAAACC	DARS	4282	89	20	41
PNRC1_29674_GCCCCGACCTTGCCCCGCTG	PNRC1	1004	3996	259	1135
TAGLN3_36521_GAGCTATGGCTTAAGCCGAG	TAGLN3	681	127	250	325
LETM2_60534_GATGGACACCTGCTTCACGT	LETM2	3155	261	17	216
MICALL2_49911_AAAAGCACCACCTTAACGCA	MICALL2	5028	617	396	1201
SLC10A1_17601_AGGACGATCCCTATGGTGCA	SLC10A1	4085	8554	5144	3639
TBL1XR1_49734_TATTGGTCGACCATCAAACA	TBL1XR1	2199	212	300	173
ZNF735_75070_TAAAAGAGTAGATGAGTGTG	ZNF735	2464	9168	6534	27903
FAM129B_48183_ACGAGCGCATCGTCTTCTCG	FAM129B	647	3351	622	432
Non-Targeting-Control_77232_TAAGCCTCATGAAGGAGGGG	Non-Targeting-Control	3765	15052	11813	10458
Non-Targeting-Control_77098_GGAGAGGAAAATCGGCACAG	Non-Targeting-Control	2882	10104	2695	1909
ZNF568_70379_TACAGCAACCTAGTCACAGT	ZNF568	1220	43	474	18
UGT1A3_40366_TTTCAAAGTACAGTTGAGTG	UGT1A3	1416	757	2400	844
CORO2B_27928_TGCAGAGGATCACATCCGTG	CORO2B	2730	3201	853	5722
DLG2_4805_ATTACGAAGATTATACCAGG	DLG2	3101	353	41	218
CCHCR1_40170_TGAGGTCCACAGCCAGACAT	CCHCR1	1700	8070	4284	2280
TOPORS_27367_CCATGGTGCCTGACTAACAG	TOPORS	2473	747	354	497
CDCA3_52141_ATACCAAGAGTAGGAGAGCG	CDCA3	1365	336	482	526
OR1E2_21805_AGATGGCGGTGTAGTGCATG	OR1E2	2512	49385	9495	18947
PFAS_13710_AATGGCCCTATCAATATACT	PFAS	1321	413	79	207
AMICA1_58261_ACACCTGCAGTATCCACCTA	AMICA1	2313	3904	1314	1803
ATM_1316_TCTACCCCAACAGCGACATG	ATM	2590	5016	3007	1535
DAGLB_65929_ACCACAGACTATGACTTGGT	DAGLB	3355	84	395	542
TMEM39A_42097_TCAACATTTATAAAACAGTG	TMEM39A	2894	194	60	250
SOX6_42648_CCTGGAATAACATACAAACC	SOX6	957	21	37	32
BBIP1_56255_GTGATGTACATACCTTGCTT	BBIP1	1156	1015	562	293
CCL27_29324_CCAAGTACTCACCTGCTGTA	CCL27	1313	5083	303	1841
SPRYD7_45287_AGTACCATTATACCAACCTG	SPRYD7	3113	888	473	2871
C3orf22_62605_AGAAGAGGTTGGTGCCAACG	C3orf22	4292	19480	19202	25263
FAM47E-STBD1_76204_GTAGAGCGCTAAGGGATGTG	FAM47E-STBD1	2764	16650	4351	8678
CPSF4L_73725_TGCACCAGTATGACCTCACC	CPSF4L	1666	3131	457	135
NT5DC3_39027_AGAAGTCATTGAAATGTACG	NT5DC3	1841	1923	373	2863
ZNF691_37644_CATTGCTCATCCAAGGCATG	ZNF691	2196	1935	1540	3556
NUP62CL_40700_ACTACTACCACAATCACCAG	NUP62CL	2692	66	134	27
PSMB5_15188_TTTGTACTGATACACCATGT	PSMB5	4208	197	27	238
YIPF7_68181_ATGAATCACAAGGCAGCCAA	YIPF7	2236	116	17	262
TST_19669_ACCGTATCAGTGCTCAATGG	TST	1409	643	265	2558
SH3BP4_33460_GCTGAATCCCAAAAGTACTG	SH3BP4	3489	3381	854	178328
KCND2_10000_TGGTGTTCTACTATGTCACG	KCND2	1532	27484	1123	1341
HACD1_24160_TGGAAAACTTACCTCAAGCA	HACD1	3125	198	17	76
ITGB2_9803_TCAGGGTGCGTGTTCACGAA	ITGB2	947	1013	772	322
NOS3_12707_TGAGCACTGAGATCGGCACG	NOS3	1122	3802	572	5373
CRISPLD2_52418_CCTGCAGGTATCGCTCTCCG	CRISPLD2	1666	1028	479	69
CDC16_23286_ACGACATGCTTCATACAACT	CDC16	2400	45	13	16
PNMA5_57273_AAAGGTGGGGATCTAACTTG	PNMA5	4851	50797	36719	37215
RBPMS2_69909_AGGAGCACACTTCATCGCAC	RBPMS2	3138	88	21	183
SCGB1D4_72677_AGCTGGGCAGACAAGAGCAT	SCGB1D4	1911	672	1488	3332
PCCB_13391_GAAATCCCGGAGATTACACA	PCCB	1311	29	8	38
GLRB_7251_GGCAAGGGTTGTGCACTCAG	GLRB	1013	274	1632	24
DAGLB_65932_CGGCATCATCGCAACCGTCG	DAGLB	1677	30	79	51
ZFP91_51404_CCCGACCTCCCCTCAGCACG	ZFP91	1820	8165	3938	19303
ENOPH1_46536_CCAGCACACATTATCTACCA	ENOPH1	1807	884	24	36
FIG4_26344_TAAAAGAGGTGCAAACTGTG	FIG4	5967	7354	4592	2744
RBM15B_36713_GGAAATTCACGTAGGCCACA	RBM15B	3120	2674	1186	543
FIS1_37572_AAGGCCTTAAAGTACGTCCG	FIS1	1654	12942	3336	7487
CCND2_2491_CACTTGAAGTAGGAGCACTG	CCND2	2948	715	144	430
GCC2_25480_TCAACTCCAAAATATCATTG	GCC2	2128	88	1905	110
OR6C76_71761_ATACAACCATCATGAGTGAC	OR6C76	2418	885	871	388
MAP7D1_43077_GCAGAAGCTCGAGAAAAACA	MAP7D1	2548	50	14	34
ZHX1-C8orf76_76157_TTGTTCAAGTTTGCAGAACT	ZHX1-C8orf76	3019	5176	1785	3617
ZNF77_46575_ACATGTTCTCGAAAGTATGA	ZNF77	3329	62	12	115
MANBAL_47108_CTGGAGAACCTGCTACGGTA	MANBAL	1593	463	322	7065
WDR92_57660_GGAGACAAACATCAAAAATG	WDR92	1204	19	9	14
TMEM53_49472_GGGCCAAAACACGAAGTGAA	TMEM53	591	10	88	11
RBMY1D_70629_GAAGCCGTGGAGGAACAAGA	RBMY1D	957	21	3	6
FAM110B_55436_CAGCTCTTCGGACATCCGCA	FAM110B	3161	3867	4788	1117
VSIG1_69211_TTTATGCCAGTAGTACACAG	VSIG1	3508	62	47	33
CSMD3_57197_CACTGCGTGTCGTGACCCAG	CSMD3	1940	1334	1100	907
C1orf168_64609_ATAGCTTCAGAAACAAACTC	C1orf168	1846	37	14	13
TIFAB_73456_TGACCCACACACAGCCCTTG	TIFAB	2435	10757	2555	2619
MAGEA9B_74615_CTTTGGTTAGGATCACACCC	MAGEA9B	1162	81	65	87
C4BPA_1996_GTTTGTAGCCAGGATGACAG	C4BPA	2835	3858	2521	2074
HDAC10_52683_AGGATTTGACTCAGCCATCG	HDAC10	1396	5748	1787	583
C17orf75_47476_TACTAATCTACCATCCGAAG	C17orf75	4396	105	239	51
KHDC1L_75186_GGGAACGAGTGCTCTCAGCA	KHDC1L	3268	8706	1387	2326
SLC2A11_48612_AGGAATTCACCAATGAGACA	SLC2A11	1716	408	11	39
KRTAP8-1_68611_GCTCTGCGACAACTTCCCCG	KRTAP8-1	1093	43	4	19
POFUT2_32312_CGGCGGCCGATATTCTGTCG	POFUT2	2102	24960	4758	2024
SCP2_16943_TGGCCTGCAATCCAAAGCTG	SCP2	2056	2109	244	1098
PHKG2_13879_TGGGGTCCCACACAACTCTG	PHKG2	2066	9919	2086	1784
PINK1_48362_GCTGGTCCCAGCGAGCCGAG	PINK1	528	457	308	231
EIF4E3_68510_AGGTCCAGGACGAGTGCAGC	EIF4E3	2639	1196	717	1035
HTRA1_15075_GATCGTGACAAATGCCCACG	HTRA1	2799	8055	2390	4322
SAR1A_44384_CAAGATAAGGATTGGCACAT	SAR1A	3747	6734	6101	4230
RGSL1_70138_CCAACCAATCAACCACTAGG	RGSL1	2500	57	12	22
BAZ1B_23639_ATCATGACCAAATATGCTGT	BAZ1B	2076	2866	209	88
PCDHA13_44007_AACGGATTGGTAAAATTCCG	PCDHA13	1334	23	4	24
STRIP1_54848_GTATGCTGACACAGACAAGT	STRIP1	1980	54	19	24
PICALM_21541_AACTACTAATAGTAGTTGGG	PICALM	1776	2507	1011	2647
Non-Targeting-Control_76686_ATTTAGTAGACATTGGGTCT	Non-Targeting-Control	4450	14323	7400	12262
COIL_21346_ATCACAAGATTCAGACTCCG	COIL	3974	457	28	110
DPYSL5_44498_TGCTGGTGTCGATGCCACCA	DPYSL5	3362	72878	15700	32300
RGPD1_72321_GAACATCTTCTAGATTGTGA	RGPD1	3527	2400	93	63
B4GALNT2_58844_CTCTCACCAGATTCCATCGT	B4GALNT2	1381	2073	309	246
HERC4_34545_GATTCACAGATTCAATCACT	HERC4	992	19	1	11
RNASE1_16176_GACATTCTGGACATCTACCA	RNASE1	2570	247	135	300
PARS2_34230_TCCTGCTGTACCAAGTGACA	PARS2	1640	22172	1182	2530
FBXW12_68074_ACTTTGTAGATAAAGTTATG	FBXW12	2331	13215	1222	4971
HMP19_39153_GATGCACGCAAGGAAAGCTA	HMP19	1651	13365	94	212
LRRC8B_32979_CCGCGCCCTTTCAGAAACAG	LRRC8B	848	65	124	4
CPT1C_59048_TCTGTAGCCAGAGTGAACTG	CPT1C	1208	686	1256	2366
LIN7A_23109_CAGTTCAACTACTCGAGGGT	LIN7A	1434	171	339	179
PLEKHA5_40034_TACAGGGCCCTTATACACAG	PLEKHA5	3527	140	1340	94
NOBOX_60390_GGGAAAAGGGAACTCACAAG	NOBOX	2097	838	75	384
ZBTB20_34642_CGCATCGTGTCACAGAACGT	ZBTB20	1219	79	8	463
RHOBTB2_32131_CAGCACCTCCTACCTAGCCA	RHOBTB2	1521	1502	925	454
OCLM_29466_TTAAAAATCCTTTATAAAAG	OCLM	2953	56	25	49
UQCR10_36624_GCGCGCCTTCGATCAAGGCG	UQCR10	1610	5357	2097	2633
ATP6V0A2_33116_CGAGGGATTTCAGAACATCG	ATP6V0A2	1714	411	381	30
ESR1_5803_TCAGATAATCGACGCCAGGG	ESR1	2563	10017	3524	3340
GZMH_8059_CTTTCAGAGGAGATCATCGG	GZMH	2963	1223	551	4533
KANSL1L_62432_TTATAAACAAAAGAAATTAG	KANSL1L	2276	3578	439	73
FYCO1_49238_TCATGAACACCAAAGTGACC	FYCO1	3776	100	163	166
UNC45B_61700_GCAATATGTCCATAGACACT	UNC45B	1152	47	1094	354
FLYWCH2_57383_GCCAGGCACAGAAGTCATCC	FLYWCH2	1211	30	218	406
FAM217B_47189_CAGTGTGAAAAAGCAAAGGG	FAM217B	682	124	171	159
MDK_11288_TGCGGCGTGGGTTTCCGCGA	MDK	2229	1553	112	4492
RTN4RL2_70023_GCAGGTGCCGGTTGTCACCG	RTN4RL2	3923	272470	19434	44344
NEU4_59737_ACTGACCAACTGTCATCCCG	NEU4	2611	1492	101	252
POLR2G_14385_AGCACCAATATTGTCAATGG	POLR2G	2983	3556	63	112
PNLIPRP2_14301_AACTCATCGTAGGAGGCACA	PNLIPRP2	2629	1800	571	506
LOC441155_73068_TGCGAATCACCAAAAGAACA	LOC441155	1692	28	10	18
AKIRIN2_41638_TGTGCATCAGAAGTACAACA	AKIRIN2	1844	43	10	19
TNFSF18_23558_ATATTTAATTTATGGCCAAG	TNFSF18	1825	1082	478	418
DNAAF3_70029_CATGAAGCTGCATGACCGCG	DNAAF3	2298	8848	3135	3729
CCDC79_67507_GTTGTATTACAGTTCTGTCA	CCDC79	3980	735	425	429
IL1RL1_24091_TGAACCAAGAATTCAACAAG	IL1RL1	3654	253	11	89
OR10AD1_58357_ACAGATGTTGATCCACCTCG	OR10AD1	4030	491	1010	970
FAM136A_54442_TGCACCGGAACATGAGACCC	FAM136A	1414	315	269	507
GPR19_7549_ATGGATGACCAAACAAACCA	GPR19	2291	42	13	21
PRR20C_74860_GAAGGCTCCGTGGAAGCAGA	PRR20C	1668	1240	168	1034
PANX1_33619_CTGTTAGCGTGTATCTACCT	PANX1	2264	182	13	41
POTEB2_75623_TCTTCATAAAGGAGTCGTCA	POTEB2	956	34	6	71
ADAM18_22882_AGTAAGTATGCTATGTCATG	ADAM18	1053	2144	1914	132
FGFBP1_26635_TCAGAACAAAAGGACACTCT	FGFBP1	2655	490	123	179
MMP8_11604_TGGGATACATCAAGGCACCA	MMP8	2718	596	304	8779
CLEC2L_62915_GGCGAACAGAAGGACCGCGA	CLEC2L	1467	36	3	63
CARTPT_25347_GAGTAGATGTCCAGGGCTCG	CARTPT	1304	3766	3030	10508
CCDC107_65081_AACTGCGGTTCTCCACGAGG	CCDC107	2083	210	441	4261
PRB1_14705_CAAGGAGGCAAGAAACCTCA	PRB1	3119	103	287	82
MAATS1_55202_TGAAGCACTTGAATGCCCGG	MAATS1	1798	772	557	779
PBLD_47317_CTCACGTTTGTCACTCTGAG	PBLD	1610	1285	48	1136
ANGPT1_787_GCAGCTTGAGAATTACATTG	ANGPT1	2569	2355	1092	704
AKAP6_24940_GTTGCTTGATTTCACGACAG	AKAP6	3299	67090	1785	1991
IFITM3_27995_GTGGATCACGGTGGACGTCG	IFITM3	1204	663	589	2067
TLL1_19259_CATGCTATGTCAAAGAAGCG	TLL1	2615	3665	5193	6670
TGFB1_19078_GGTGAAGCGGAAGCGCATCG	TGFB1	1420	1469	1659	842
AXIN2_21567_GGGAGTGGTACTGCGAATGG	AXIN2	3430	45911	13174	6542
KLHL26_42237_GTGGAGACCTGCCTCAACAT	KLHL26	510	162	366	7
PNLIPRP3_58147_CAGAGTTGGTAGGTTTACCC	PNLIPRP3	788	870	71	266
CIART_62037_AGCGGGACTTACCCCATCTG	CIART	1078	6131	1343	359
RBM6_27271_GGACCACCTATGGACTATAG	RBM6	1899	64	237	24
EPHB3_5678_CTGTAGCGGAGCCCACGATG	EPHB3	799	506	1055	522
CEMP1_75085_GCCACTTCCTAAGGGGTGCG	CEMP1	2968	15497	4215	5553
MTR_11895_TATGGATATCATCATACACA	MTR	4798	721	33	51
TGFBI_19100_GTGCTGAAGCCATCGTTGCG	TGFBI	1195	7075	3298	6426
SCN4A_16896_CGTGTCATTGCTGTACCACG	SCN4A	2439	4736	728	1097
TNFSF4_19763_CATTAGCCTTCATTACCAGA	TNFSF4	3000	70	26	35
FOXJ3_31122_GGTAAACCATGCGGTCGATG	FOXJ3	3855	5086	1338	1493
WIBG_53422_GCGTCAACACAGCGACCTGA	WIBG	1612	1908	12	29
WNT10B_20294_GCGAATCCACAACAACAGGG	WNT10B	395	5	3	11
TRPC6_19616_TTTCCTAGCCAGGATAAAGT	TRPC6	3186	170	14	44
TMEM154_64948_GTCACTGCAGCAAATGTGCT	TMEM154	2248	3137	3269	5927
IPO5_10296_TATGCAGCCTGTAATGCCGT	IPO5	1834	1258	451	716
REXO2_34294_TGGGAGTCACGGACGGTTCG	REXO2	4623	129427	29490	32550
AVIL_28893_CATACCATTGATACTCCACA	AVIL	3957	73	348	95
SC5D_16839_GGAATCTTCCAAATATGGTG	SC5D	1673	885	582	40
HFE_8301_GCAAGAAGACAACAGTACCG	HFE	2739	889	1661	944
WDR35_45777_GTCCGCAGACCATGTTACAT	WDR35	1835	7441	1921	3544
LIM2_10654_GGGCGAAGGACCCTGACAGC	LIM2	1594	1782	723	313
C11orf74_58185_GAGGATCATGTGTCCAAAAG	C11orf74	1862	557	1078	688
RHBDD2_45447_ACAGCCCGCAGACATTACTG	RHBDD2	1544	231	85	82
RANBP3L_64981_AATTGATGTTATAACAGGGG	RANBP3L	1441	1805	502	363
WTIP_59140_TTACCTACCACACGAGTCGC	WTIP	2132	84	122	235
PRKAB2_14774_GGACGCTTACCTTGGAGTCA	PRKAB2	2062	1084	409	189
NTSR2_33331_CAGCACCGTGCACACTCGCG	NTSR2	2409	7060	541	2710
BTAF1_23673_CACATGGCTGCTCGTTGTGT	BTAF1	2623	12410	6662	8717
ERVV-1_61812_GACACCAGTGAGTCAAGTTA	ERVV-1	1437	3806	630	1193
DLX3_4829_AGTGACAGAAGACTCGGGCA	DLX3	851	3648	898	142
JAK2_9902_AGAAAACGATCAAACCCCAC	JAK2	3395	2003	33	208
POLR2F_14384_TGTCGAGATCCTCCCCTCTG	POLR2F	2706	992	681	1866
IL15_9521_ACTTATTACATTCACCCAGT	IL15	1587	70	8	24
WBSCR22_57086_AGATGAAGGGCACTATTGGG	WBSCR22	3090	8612	25526	8934
CHMP7_56008_TGGACTCTTTCTAACATGCT	CHMP7	2499	5917	2433	17568
MEP1B_11378_AGTGACCAAGAAGTTTAGAG	MEP1B	807	360	67	135
MAT2B_36125_GCACAATGTACTATAACATG	MAT2B	1915	191	332	738
PILRA_36998_TATTCTCACGTCGGGAGCTG	PILRA	4441	2596	2590	3096
MEF2A_11313_GAGTTGGTTCTGCTTTCATG	MEF2A	3037	19019	7625	13300
ZNF8_20470_CACACCTTACCGTCCATCGG	ZNF8	914	1784	1574	231
WNK2_48511_AGGCCAACCTGTGTACCCAG	WNK2	2594	1766	477	1728
BHLHE40_22299_GCAGCTCCGAGACCACCCGG	BHLHE40	1274	542	588	440
RPL3_16297_CCACCGAGGCCTGCGCAAGG	RPL3	780	23	5	427
TRIM9_57089_AAGAAGAGTGCACCTGACTG	TRIM9	3125	26721	2495	11939
FAM157B_75439_GCGCCGCTTGAGGTTCTGTG	FAM157B	1468	469	338	442
NTM_37445_TACTCTCCGTACCACGGGCG	NTM	756	3315	880	1438
NIFK_53552_CGTCAAGTAGGTTAGGTAGG	NIFK	2216	4690	4512	1656
KLRK1_31213_GAAGTTCAAATTCCCTTGAC	KLRK1	2487	271	458	529
Non-Targeting-Control_76813_CGAAACCCTCTTAAGTTAAC	Non-Targeting-Control	2736	58	17	41
CPNE9_62561_AAGAAGAAATATGTCAACTC	CPNE9	882	15	5	11
ZNF230_20876_TATAGGCGGCAAGACTATTG	ZNF230	2565	5392	3808	2241
BMP10_35986_TGATGACCAAAGCAGTGACA	BMP10	3604	1131	329	1069
INCA1_70974_GCAGCACATTCCACCCATGC	INCA1	1075	22	4	75
HCRTR2_8253_AATTAGTTTGTGTGGCAGTG	HCRTR2	3347	8654	4097	7482
TMEM71_60508_TTGGACACAGACCATTGCAA	TMEM71	3432	201	197	260
ST3GAL3_17361_AAAGGCTTTGAGAAGGACGT	ST3GAL3	912	291	128	203
ISX_55862_AGGAAGGAAGAGCAAGCGGA	ISX	1455	1901	355	2124
ARSF_1216_GTATCTTCCCGTCAAGAACG	ARSF	2359	1810	779	284
RARRES3_15856_TGGACCATGAGTACCAACCA	RARRES3	2739	4727	1192	14973
ANG_782_ATCCTGAGCCAGGGTCGGTG	ANG	2490	9277	2397	1593
TBL2_35218_TGGTCATCTTGAAGACACGG	TBL2	2505	470	676	77
GSTM1_7891_ATGGACAACCATATGCAGCT	GSTM1	3847	811	857	1626
DYNLRB2_52334_TCAACAACTGTTCAATATGC	DYNLRB2	1555	29	7	16
CLSTN2_47323_ATCACCAGGATGGACTGCGA	CLSTN2	4942	190	114	261
ECH1_5248_CTGACAGGCTCCAACTACCC	ECH1	2682	129	138	245
BSN_23422_CAGTAACTTGTCACCCATCG	BSN	1466	505	729	513
GSX1_65221_AGTACTGCGAGCCGAAGGGT	GSX1	1118	3315	230	92
TTC14_62530_GTGGAAGCTTTGGTAGCTCG	TTC14	2137	31114	4412	12236
OR5C1_72033_ACTGGTGTCACTGCACGAGA	OR5C1	1606	184	185	503
BRF1_7973_AAGCGTGGAATATACAGGCA	BRF1	3897	3205	3124	3264
PTGR2_61427_AGGAAAAAATGGTAATCCAG	PTGR2	1966	33	12	23
PTPDC1_60597_ATGGCATGTTCCATGGCGTG	PTPDC1	1196	1594	1415	14351
GBE1_6937_ATACTGCAAAGAATGGGCCC	GBE1	3397	9408	2391	7704
ZXDB_63202_CGCCTTGAGGTTGTACACTG	ZXDB	1866	1839	2193	1336
Non-Targeting-Control_77282_TCAATTCTCACTCACGACCA	Non-Targeting-Control	3845	341	652	315
EIF2B4_23313_AGAAGTAGGTCATCAACCTG	EIF2B4	3883	5015	5430	30169
PCDHGB6_43888_AGATGTAGAAAGGTACACCA	PCDHGB6	4633	95	270	151
OR4F29_74979_TGGTCACAGAAAACACAATG	OR4F29	1077	20	14	7
HLA-DMA_8390_AGCGTGAACACTTCAGCGAT	HLA-DMA	1013	173	1063	138
PPIAL4E_75067_GCTCTGAGCACTGGAGAGAA	PPIAL4E	1052	333	6	21
ID3_9127_TGGCCAGACTGCGTTCCGAC	ID3	1790	651	263	54
SOWAHC_48447_AACATCGACGCCAGGACGAG	SOWAHC	1177	2168	679	927
PCDHB6_43986_GTAATAACCAGAGAGCCGAG	PCDHB6	1620	137	9	53
TRIM44_40527_AGGTACTCAAATCAAGCCCA	TRIM44	898	880	16	823
APOL1_22261_AAGCCTTGACAAATTGAAGG	APOL1	2338	346	131	150
E4F1_5228_GGGAAGGTCTCACTGCACTG	E4F1	3279	3982	66	89
ZNF726_75039_TCGGACACCTTACTACACAT	ZNF726	3474	205	158	7913
SUSD1_47755_AATGCAATAGAAGCCCCCGG	SUSD1	3091	2519	1543	843
CYB561A3_65526_GAGGATGCACATAGAGCCCA	CYB561A3	2049	3077	938	535
CLSTN1_31107_AGATGGTGAACGGCTCTTTG	CLSTN1	2506	13530	10016	14459
TSPEAR_39755_AACTCTCAAAGTTACGACGA	TSPEAR	3042	2322	1258	716
PAX3_13331_GCAGGTGACAACGCCTGACG	PAX3	831	6302	2183	5995
CSNK1G1_39714_TCCCACCATAAGAACCCCAG	CSNK1G1	1463	1096	1446	242
Non-Targeting-Control_76930_CTGACGTGTCTGAAATGAGT	Non-Targeting-Control	3841	109	183	108
PHF23_48989_TTACATTCCCCCTAGCAAAG	PHF23	2215	580	8	97
APBB3_27698_AGTACGAGGCACTGTATATG	APBB3	3659	12719	3771	5208
PRIM1_14753_CAACACAATACAGTGAAGCT	PRIM1	4158	8409	88	139
C14orf142_53731_CCAGATGAAGGACATGGTAA	C14orf142	4521	125988	102058	128743
SEMA3C_28325_ACCCAATATGCGAACCACCA	SEMA3C	1023	18	4	16
AKAP6_24938_CATGCCGAACACCTAAACGG	AKAP6	2477	43	199	38
EVL_38825_CTGACATGGAGCTCTCGTCG	EVL	1063	707	379	162
SYT11_32079_AGCCGAGACAAAGATCCCAG	SYT11	1020	44	4	13
RGS7BP_72380_TAAAATCCATATGTCTGCTG	RGS7BP	3540	379	216	626
HIST1H3A_21700_CAGTGGACTTCTGATAACGG	HIST1H3A	661	206	385	193
MGP_11460_TCCCTATTGAGCTCGTGGAC	MGP	2180	3145	1467	1347
OR9Q2_65464_TGTGGAGCCGACGATCGCCA	OR9Q2	2885	2181	543	911
OBP2B_36986_GATGCACCTATCCTCCCTCC	OBP2B	2531	7214	3378	9566
CPEB2_60101_AAGCCGGTGACAGGCAACGG	CPEB2	1553	4951	965	3047
GPI_7473_TGACCCTCAACACCAACCAT	GPI	1144	108	9	18
PPA2_35493_TCAGAGGAATATCATGAAAG	PPA2	1424	105	528	1588
WDR73_54561_ACAAAGTACCACGGTACCTG	WDR73	2929	1358	4270	3038
BTNL9_62808_GCAGACACAATACCTGAGCT	BTNL9	2683	1742	1027	1253
PLCG1_14130_ATAGCGATCAAAGTCCCGTG	PLCG1	2247	4536	2003	2793
KLK13_34527_AGGGGGCTCAAAGTTTACCT	KLK13	2411	973	378	804
VRTN_42037_GCTGCATTAAGACCATTCCA	VRTN	752	18	102	8
MMP1_11588_TACCCTAGCTACACCTTCAG	MMP1	2463	709	278	256
ACKR3_44835_AAGACAGCGATAATGGAGAA	ACKR3	3484	10240	4918	5873
KRT25_61752_TATAGTCATGATCAAGACCA	KRT25	3787	734	245	266
DRAXIN_70399_GGCACAGCCCAGGTCTGACG	DRAXIN	575	8	2	7
ADH1A_334_CACACTGAGGAATAGCGAGT	ADH1A	2522	474	93	110
LARGE_24209_AGACAGCACGGACGTCACCC	LARGE	1782	1016	1388	1154
KIRREL_42053_GAGTCGCTATGAGACAAATG	KIRREL	2276	694	1109	674
OR8H1_65270_CATCCAAACCACATTGACAA	OR8H1	3486	310	23	42
FASN_6089_CATCTCCCCACTCATCAAGT	FASN	2143	7235	48	225
ALDH1A2_23207_CTTGATTGAAGAACACACCC	ALDH1A2	1596	29	9	19
B9D1_35520_CATCCAAGAGCCAAGATGTG	B9D1	5336	97981	92146	164082
ITGA3_9755_GTACACAGCACCAGTCCGGT	ITGA3	1794	18100	6423	5302
C8G_2029_CTGGGGAGCCACATGCAGTG	C8G	1036	4329	2814	140
TRABD2B_71121_AAGCGCCAGTAAAGCTCGTG	TRABD2B	2634	2110	2245	1767
ZBTB48_8373_ACACAAACAGCTTCTCACCA	ZBTB48	2109	328	9	119
MAT2A_11145_CAGTCACCAGATATTGCTCA	MAT2A	3888	488	341	230
GPR55_24410_GAAGTAAAGGCACTCCACCA	GPR55	3714	2631	2826	2957
SAG_16795_TTTCTAGATCTATTTCCATG	SAG	2318	46	118	358
RAB9A_24617_ACAAGATTGACATAAGCGAA	RAB9A	1656	228	754	163
BAMBI_33763_AGATTTACACATATAACCAG	BAMBI	2074	41	11	137
GABPB2_59189_CGATGGACATGCGCACATCG	GABPB2	1411	50	323	26
FAM24A_58061_AACACTTAGGAGCACCATCG	FAM24A	1333	261	114	33
KIF20B_25294_AACCGACCAAGGATGCATTG	KIF20B	3025	1886	1226	335
EPAS1_5618_CCTATTCACCAAGCTAAAGG	EPAS1	686	89	34	27
ZNF134_20670_GAAGCCCTTTACGTGTAAGG	ZNF134	2852	5704	1094	7664
LUZP6_75090_GCACTATATCAAGTACAAAC	LUZP6	2813	58	22	33
IL15RA_9526_CTCATGACTGCTTATCTCTG	IL15RA	3044	1593	610	375
TFCP2L1_36656_GTCAGTCTTCTGTTTCCGAT	TFCP2L1	3693	33927	839	4000
TM9SF4_25937_CAGGAAGAAGACCACAACAA	TM9SF4	3225	679	105	229
LOC400927-CSNK1E_76435_CCAAGCGCCAGAAGTATGAA	LOC400927-CSNK1E	2753	5211	3766	1914
PYCR1_15598_CGTGCCTGTGGCATACACGG	PYCR1	864	129	6	35
DIEXF_35468_AGTAAAACGGGGCATAGAGT	DIEXF	1550	96	480	212
TCEB3B_38167_ATGGAGTCAGAATCCGAAAG	TCEB3B	1566	5768	1343	17632
NAA10_21473_AATGAGGTGATATGTCCATG	NAA10	4287	27506	22875	12387
TNFRSF8_2640_GTGTCCCTTAGACGACCTCG	TNFRSF8	2087	3653	516	6564
HDAC3_23167_TCATCAATGCCATCCCGCAG	HDAC3	1143	1661	124	511
PDLIM1_23934_GAGTCAAAGACTGCTGCCAG	PDLIM1	3733	43299	71962	39514
EIF3C_22605_AGGATGCGGATATAGAACCG	EIF3C	2542	48	10	108
ACSL4_6052_GTGTGTCTGAGGAGATAGCG	ACSL4	2080	309	306	244
CDH23_47298_GGTGACTGTAGCGTCAGATG	CDH23	1141	1054	52	1499
TMEM218_65396_GTTCATCTTAGCCCTGCTCT	TMEM218	1401	3225	2859	4698
ADAMTS6_30374_TTAGACAACTGTCATTACAC	ADAMTS6	3050	71	20	33
PM20D1_62078_CTTTATCCAGCATGAAGTCG	PM20D1	1587	887	136	1229
KIFC3_10176_TGGTGGAGAATGAGCGACTG	KIFC3	612	1743	56	1722
SEC22B_25197_AAAAGCCAACTTCTTAGGGA	SEC22B	2326	906	36	35
FCRL4_52081_GCGCACAGGGTTACTTCGTG	FCRL4	2171	7340	2790	2504
C3orf33_68108_TTAACCAGCAAAGCACCACG	C3orf33	1276	626	109	243
NYAP2_46061_TCAAAAAGCATGGGCCCCGG	NYAP2	3069	54373	16536	38771
SYT13_45937_CCGCTTCTCCCGTCACAGCG	SYT13	601	1192	55	947
C1orf61_28250_ATCTCATAACATTTAACTTG	C1orf61	6463	1684	473	853
MRGPRX2_57931_TGGAACAGAAGAAGTTACTG	MRGPRX2	1207	356	770	873
GSTZ1_7915_GAAAGGCATCGACTACGAGA	GSTZ1	3889	87	41	32
MTR_11893_CACCTGCATTGGGATAACAG	MTR	3354	86	89	113
ATF7IP_43171_AAAAGATTGAATGTAACAAG	ATF7IP	4465	132	58	896
RPS27A_16617_ATCAGTCTCTGCTGATCAGG	RPS27A	2185	1109	1357	751
SEL1L2_51185_TCTTCCTAGATGTATTTAGA	SEL1L2	1404	658	8	20
CYP2C8_4372_GTTTCTCCCTCACAACCTTG	CYP2C8	944	119	106	14
OTOF_24675_GAGTACTACCAGATCTACCG	OTOF	1114	172	7	12
SLIT3_17724_GTTACCTGAACCCATCCTTG	SLIT3	1579	1836	1712	733
MVB12A_56494_CCCGCCGCGGGGGTTCAGCG	MVB12A	2752	12844	5922	7502
LRIF1_43391_ATGACTGAAGATTGAACTAG	LRIF1	3096	2073	728	566
WDR72_66810_CTATCAGCTGCTGAACAGGT	WDR72	1673	29	6	29
SPRN_73472_GTGCTGGGCTCTGCTACTGG	SPRN	2646	14767	6019	4923
HSFX2_75252_CCACTGGGAGCCCTAACTTG	HSFX2	1166	6523	5622	1753
GPR15_7538_CAGGTCACAATGCTCAACAA	GPR15	2840	48	43	31
DNAJC15_36486_TCTGTGATAACTTGTTCTAG	DNAJC15	2099	2950	2932	1423
MUC15_61212_TTGTTGGGTAGATTCAAAGG	MUC15	1728	3665	2715	5406
PAPOLA_29527_ATATATTGGAATAGATGTTG	PAPOLA	3133	1994	1635	967
E2F4_5215_GAGTGTGAGTGGTCCCATTG	E2F4	6797	423242	106157	78533
OR6N2_51569_GTAGCATTCAGACGCTCCCA	OR6N2	3145	7313	1238	1247
Non-Targeting-Control_77183_GTCAGGTAATAGTCGGACTC	Non-Targeting-Control	3200	3221	3428	895
KIAA0825_68219_CATAGACTTGACATCCATAG	KIAA0825	2544	56	18	53
MTAP_11845_AAATACCATACCTTGCAAGG	MTAP	3024	49	112	126
RPL38_16441_CAGCAGATACCTTTACACCC	RPL38	2096	42	13	14
OR56A5_71614_ATGATGGATGAGTACTGTAG	OR56A5	1010	272	581	153
BANP_41182_TGGCGGTCAAGAGCTTCTCG	BANP	1659	380	230	24
FGD1_6230_GAAGGTATATGAGCTGTTAG	FGD1	4654	10080	3465	5171
PCYOX1_38789_TGGCTCAGTAATGTACATCG	PCYOX1	1060	18	15	13
CABP5_44245_TCAATCAGTTCCATCTCCGT	CABP5	1907	161	10	47
ARHGEF40_43079_AAGCAGGCCCCAATGCGTAG	ARHGEF40	2117	1697	540	11718
Non-Targeting-Control_76975_GAAGCGATCCGAGAGTGTAT	Non-Targeting-Control	3887	1428	667	1643
IL10RA_9479_GTATGAGATTGCCATTCGCA	IL10RA	2571	4296	1538	1109
MPP6_39289_GTAATGGTATCTCTATAACT	MPP6	4499	144	55	262
FAM9C_64299_TGCAAGCTCCATTTCCTGGG	FAM9C	1832	6694	6733	9157
ZNF48_64533_ACACCAGCGGACTCATAGTG	ZNF48	2213	5761	7331	2227
SLC2A1_17459_TGGCTCCGGTATCGTCAACA	SLC2A1	2362	3402	392	473
YIPF6_68459_GTGAGATGGATATATCTGAA	YIPF6	1231	1791	153	293
Non-Targeting-Control_76816_CGAACTTCTGGCTGCAGTTT	Non-Targeting-Control	3308	10102	3518	5149
PABPC1L_51170_TGGAGTAATTACCAGTGCGA	PABPC1L	755	102	5	12
CASC5_44923_ACAGAAACCTAAATTTCCAA	CASC5	2441	48	5	32
RINT1_46965_GCAGACTAATGTGTTAAGCA	RINT1	2393	309	23	41
GYLTL1B_58218_CCACGGCGTCAGTCACCAAG	GYLTL1B	1670	53	8	24
Non-Targeting-Control_76523_ACGGAAAGACCTCGCTATTC	Non-Targeting-Control	2506	3702	1450	1373
CECR1_39519_AAGACATAGTCTCTGAACAC	CECR1	1815	77	3	74
PIK3C2A_13956_TTTAGACCTACTATTCAGAG	PIK3C2A	1633	39	96	54
MYOZ1_46686_TGTCAGAGAAAACATCAGGG	MYOZ1	2808	1207	1007	1296
ADCK5_65021_CACCCCTCGAAGGACAACAT	ADCK5	2396	481	250	222
SLC38A11_62477_AAAGCCCAATGCCATTCAAG	SLC38A11	1951	834	79	48
HILPDA_36792_GAACCTCTACCTGTTAGGTG	HILPDA	2142	3492	7236	489
BNC1_1762_ACTCAATTACTGATTCACGA	BNC1	3217	64	24	31
ERBB2IP_43728_ATCTGCCAGACTCTATAGGA	ERBB2IP	3677	80645	548	927
TMEM101_53527_CTCACTGCAGCACAGCAAGG	TMEM101	1107	310	50	28
AK5_34962_CCTTCGATGATATTGGACAC	AK5	1469	4526	318	199
SMLR1_75952_GCAGCAGCAAAGTCACGGGG	SMLR1	1835	6724	4455	1984
HMOX2_8527_TGGAGCGGATCCACTACATA	HMOX2	3579	9409	3468	5258
EBI3_27164_GCGGTGACATTGAGCACGTA	EBI3	943	549	534	293
GPR31_7589_CTGCATTGCAGAACACGATG	GPR31	932	74	28	40
RAB1B_52011_ATCCGAACCATCGAGCTGGA	RAB1B	4108	359	98	522
GPATCH11_66321_ATTGGGTTGAAGAATGCACT	GPATCH11	3401	2357	1826	293
C1orf131_59455_CAAGGATCTCTGGTCCTGTG	C1orf131	1965	1528	377	703
FBXO46_32708_CATCAAGCCCGGGAATACAA	FBXO46	798	11	59	4
EXT2_5903_TGGTTAAGCACATCGATGGA	EXT2	2133	967	1177	3125
TMPRSS2_19341_ACTGGAACGAGAACTACGGG	TMPRSS2	2194	1955	318	741
SPATS2_48469_TCTGTGGACTCACTCAGTGA	SPATS2	2191	241	697	410
KLHL28_40645_TGTGACATCATTCTTCGAGT	KLHL28	1551	893	95	27
SCYL3_45119_AGAGTGTCATGGACATGCCC	SCYL3	832	454	5	154
NBPF10_75440_GAGGCTGGTTGGAGTCACAA	NBPF10	951	12	4	6
Non-Targeting-Control_77068_GCGTGCGTCCCGGGTTACCC	Non-Targeting-Control	2818	8467	7442	1869
TENM3_43119_ACACCATGATTAGAACACCC	TENM3	3146	59	10	37
GPR75_29592_CCAGCAATCAGACTGGACAT	GPR75	2634	3434	767	1553
ZNF564_63615_CATGTATTCGAAATAAACTG	ZNF564	2155	104	47	63
KSR2_67374_CCACGTGGACAGGCTTACCG	KSR2	1802	2474	240	822
COX7A2_3729_ACCCCACCCTTTAGATACAG	COX7A2	989	53	211	36
SPAG8_34747_ACCAGGTTTCTGAACCCTGG	SPAG8	2135	1691	865	1988
NSMAF_21935_TGTCCAGGATTAGTCACCAG	NSMAF	1267	2671	345	557
TSC22D3_5100_TGCCTCCGGAGCCAGCGTGG	TSC22D3	2359	1169	1258	1576
CT55_41165_ATTGCTCTCAATCCATAATG	CT55	1906	90	19	118
ZMYND10_38602_TCGGAGCCCATCTCGCGTAG	ZMYND10	794	1564	908	879
C1QTNF9B_70900_TTAATGGGCACATCTGAAGA	C1QTNF9B	1124	298	392	284
LCK_10531_GCCGGGAAAAGTGATTCGAG	LCK	2682	633	1129	922
Non-Targeting-Control_77335_TGACACATTGGCTGGGTGTT	Non-Targeting-Control	4841	156679	23437	46377
SLC5A6_23298_CATGATGCTCTCCTTATACG	SLC5A6	1163	80	39	449
MAGI3_67030_AAATGGCCTACACTGACACA	MAGI3	5016	772	704	605
AGAP5_74833_GATGGGTGCACAGGCCGATG	AGAP5	4057	23079	3633	1478
MAGED1_25024_GTGGAATTGGCCAATCAGCG	MAGED1	926	413	980	348
F2RL1_5945_CCCAATACCTCTGCACACTG	F2RL1	1068	32	22	11
PML_14255_AGTGCTTCGAGGCACACCAG	PML	2209	6716	1501	1643
Non-Targeting-Control_76685_ATTTAGTAATGCACACCCAG	Non-Targeting-Control	3845	370	251	81
EDEM3_51028_AAATATGCTAGAGTGCCTTG	EDEM3	2712	756	557	893
KIFC1_10253_ACTGGAGGGGCATTTAGCCA	KIFC1	3304	12564	3533	5349
Non-Targeting-Control_76900_CGTTGGGCATAGCGAACACT	Non-Targeting-Control	1947	1413	827	84
RPL27_16394_GGGATATCCACAGAGTACCT	RPL27	1036	22	23	14
BAAT_1553_CAAACAAATCAATTACCCCT	BAAT	2277	39	11	22
CLEC1A_38302_TTGAGAATGCAGGCTCATGG	CLEC1A	1560	1161	624	467
ATP6V0C_1462_CATTCAGGGAGTTGGCGATG	ATP6V0C	1017	3262	25	376
MAP4K1_30410_TTCCGTTCTCCATCAGACGA	MAP4K1	2628	214	176	265
METTL20_66388_TGCTTCGCAGAGCCTGCAAG	METTL20	2540	398	390	142
C3orf80_72349_AGTCCACGCAGGTACCCGCG	C3orf80	1943	1721	931	2140
C1orf52_62029_GATCCGGCGAAGTCGGCGGG	C1orf52	1441	7895	5354	5966
FAM195A_53509_TCAATCGTGTGAATGGCCGG	FAM195A	3329	23177	7404	1745
SKIV2L2_33020_TGTTGAAGGGTGTACACATG	SKIV2L2	1220	37	8	47
WFDC12_59560_TGGTCTGTGTGACACTGGGG	WFDC12	1540	12788	3087	4414
GABRA4_6749_AATAACCCATCTTCCGTCTG	GABRA4	2071	29329	17285	6485
CRB3_56229_AGCCATCACTGCTATCATCG	CRB3	1890	831	1577	523
KCNH8_59910_CAAGCGACTCCCATCCATTG	KCNH8	1329	4348	1854	577
SPRR2D_18114_GGACACTTTGGTGATGGGCA	SPRR2D	1357	1108	2456	531
NEMF_24023_TAAGGGTGAACTACTGAAGA	NEMF	1892	3366	823	144
STXBP6_36443_ATTCCTTTCTTGGCAACTGG	STXBP6	1541	597	330	237
MTHFD1_11861_AGCTAATAACCTCGTTGCTG	MTHFD1	2800	849	1780	857
TRIM15_55189_ATATATCACAAAGGTCTCTG	TRIM15	1394	25	110	49
GPR157_50662_TGCAGCACGCAGTCCCACGA	GPR157	2920	8471	1227	891
ARHGAP33_57540_GCTGAACAGGACGTCCACAT	ARHGAP33	1012	83	88	179
MMP15_11629_CCTACCTAAAGGTCAGATGG	MMP15	3140	3033	1432	5917
SNRPE_17893_CCAGGGTCAGAAAGTGCAGA	SNRPE	1765	2027	1500	979
CD33_2646_GACAACCAGGAGAAGATCGG	CD33	2413	3902	4094	4273
ZNF217_20843_GGACACATAATGGCAAATCG	ZNF217	2341	453	25	276
OR52M1_58204_GTAGGAGTGGGAGATAACAT	OR52M1	3953	5760	4434	2533
C19orf40_55847_TACTCACCAACTGGATGACG	C19orf40	4065	482	123	235
CDIPT_28035_TCTTCCAGGAACCCGGTTTG	CDIPT	828	16966	1117	4157
MSL2_41783_ACTGCCAATAGCAATGCTGA	MSL2	2577	552	324	150
RNF40_26042_GCAGAAGAAGCTACGCACAG	RNF40	705	13	3	10
TEX38_70409_ATGAATGCAGCCATCAACAC	TEX38	3849	829	212	669
C10orf71_58029_CATGATAGGTTTAATTACGG	C10orf71	3541	185	61	225
RINL_59161_AGATCCTGTGCAGATCGGCA	RINL	1787	255	49	42
OTUD6B_39180_GAAGCAACTCACCGAAGATG	OTUD6B	2672	1561	1207	1165
ST8SIA3_37622_TCTTTGGAAAGCCTCCGTAG	ST8SIA3	2483	9689	1248	2344
CD5_2574_CAGCATCTGTGAAGGCACCG	CD5	1989	9454	761	22681
PUF60_30923_ACTGGCAAGCACAAGGGCTA	PUF60	2715	1674	101	389
NLK_39328_TCTTCAAAATAGTCAATGTG	NLK	2016	20054	1909	2828
TCTN2_50197_TCTGCTGGGACGACGACACG	TCTN2	2142	1414	1134	2303
SLC35B2_69876_TATAACCTGCCAGTAAGATG	SLC35B2	3014	1734	434	1409
BAIAP3_23458_GTACACGGTGCTTTACCGCG	BAIAP3	2331	23719	24641	2728
FAR1_53080_ACAGACACCACAAGAGCGAG	FAR1	1999	3059	78	510
OR4C6_65242_GGTCATAGGCCATCACAGTG	OR4C6	2126	5407	4230	2208
SLC30A7_62087_GGTGCTCTAGATCAGGCACA	SLC30A7	3057	1843	403	1791
GPR155_62528_TTGGGTTCTGTAATACACGC	GPR155	3552	78	225	39
INTS3_48443_AAACGTCATACAAACACCAT	INTS3	1789	195	9	86
RFWD2_47634_TACCAATCTAGACAACTCAG	RFWD2	1578	26	49	13
DNAJC18_64973_ACACTTACTATTACCGTCGA	DNAJC18	3290	99	265	63
NRD1_12847_CGAGACAAGAAATCTTTATG	NRD1	2351	3868	355	1861
SEC23B_28244_TGCAATCTTCAGTTCCCGAG	SEC23B	2736	5343	551	1838
CEACAM4_3102_GCTGTTCCAAAACATCACCC	CEACAM4	2135	49	1011	23
RNF183_60549_AGGCCATCAGCTGTGCCTCA	RNF183	2007	4401	1681	9659
LAP3_37637_GACCTCATGAGGGCTGACAT	LAP3	2587	29412	886	690
FAM110D_50379_CAAGTATGTCAAGACGCACC	FAM110D	3093	70	160	39
ANKRD23_64731_CCTCCCACTCACCTTAACCA	ANKRD23	2702	82	1313	37
ATXN2L_30663_CAAACTGGCAGCCCCCCGGT	ATXN2L	1352	5148	1750	3171
TPBGL_75937_TAGGCCCAGCAGGCGAAGCT	TPBGL	1241	1148	434	1030
PTCD3_41395_AAACACATAAGGCACAGCTG	PTCD3	5174	457	340	232
AZIN1_39076_ACTTGATGTCCAAATAATTG	AZIN1	2781	720	979	956
C8orf58_73509_GTGTTGTCCTGACAAGCTGG	C8orf58	2181	5347	2176	2019
SCUBE2_46367_AGAGAGCAACACCACATCAG	SCUBE2	723	915	668	396
TNRC18_53881_GTACTGACCATGTGCAACGG	TNRC18	2903	3269	2151	2438
IFNA6_9220_TGATGCTCCTGGCACAAATG	IFNA6	1116	704	417	2670
RANBP2_15793_ACGGGAATTCTATCGCCCAG	RANBP2	493	89	22	3499
Non-Targeting-Control_77330_TGAACGCGTGTTTCCTTGCA	Non-Targeting-Control	3511	43551	25713	37801
ALDH2_606_CAGTGGACGGATTGACGGTG	ALDH2	3447	11498	2092	1801
MMP27_47289_TATCATAATAGATCCTCCAT	MMP27	2817	140	609	69
MMP24_29458_TCCCCCTTCTCCATCAAATG	MMP24	1204	1256	1184	699
ELAVL3_5496_GCTCCATTTGTACCAAGGAG	ELAVL3	1665	7792	2218	1408
YAE1D1_44827_AAATCTACAACATGGGACGG	YAE1D1	2234	5669	880	1233
GBX1_6956_GGCCCGTAGAAAGCGTCGGG	GBX1	1586	33170	12191	3743
PTP4A3_30302_TTTGTAGCTCACCTCCACCG	PTP4A3	1166	2205	1094	307
MS4A15_65518_CTTCTCGGCTGCCACTGAGA	MS4A15	2739	764	468	536
NEU3_29273_TGATGGAAGCCACACTACCG	NEU3	2392	270	55	529
ISCA2_58562_CAGTTATCAACCCCGACGAC	ISCA2	1185	21	16	518
Non-Targeting-Control_77015_GATATGGCTCGAGTAATCTT	Non-Targeting-Control	2762	475	59	454
UBE2E3_28218_TCAACTATACTTGGTCCACC	UBE2E3	2033	88	106	39
FTSJ3_57946_AGTGTTACGAACCATCCCCC	FTSJ3	1487	48	987	25
CEP55_41776_CTAGAAAATTCGAGTCCTTG	CEP55	1696	9628	2681	2479
ARAP2_57862_AGCTCAAAGAAAATGGACAG	ARAP2	1416	993	660	875
LZTS2_53615_AGCAGGGCCTCATCCGAAGG	LZTS2	2811	22240	14737	6532
GAGE12H_74927_GGATCCTGACATTGAGTTGC	GAGE12H	3280	5226	4456	4737
HIPK4_61857_ACGACTTGAGCATATACTTG	HIPK4	2178	1729	817	939
ANXA7_845_AGGAACAAAATACCTGACTA	ANXA7	2100	827	148	202
TBC1D25_12974_TCTTGAGCTGCTCATACTCG	TBC1D25	1317	4909	1050	4672
OSCP1_59408_TGCTTTACATCCTCGACCAA	OSCP1	2512	49	290	30
ADAT2_60296_TGACAGCCATATACAACCAG	ADAT2	1789	632	55	1621
RSPH3_52553_TATGACAGAAGGGTAATTCG	RSPH3	3390	5962	2338	1013
MGP_11459_GGAGAGCTAAAGTCCAAGAG	MGP	2190	27781	5319	11057
COMMD2_37875_AGTAGTGACACTGTCCAGCA	COMMD2	1917	531	326	428
CFAP126_66880_TAGTATCTCACCTTGGAACG	CFAP126	2105	6684	1258	165
DBP_4553_ACGTACTCCACATCGCCGAA	DBP	1641	36	57	27
LSM8_39306_TTGCCGTTATTACATCAGAT	LSM8	3267	3382	59	61
ZNF195_20798_AATGTGACAGCATCTTCAAG	ZNF195	1859	947	745	209
KRTAP20-3_68690_TACTACGGAGGACTGGGCTA	KRTAP20-3	3016	12787	5630	10941
SULT1A1_18472_GTGCTGGTACCAGGATCCGT	SULT1A1	1301	145	1011	1498
CASS4_44943_AAGGTAGTCACTGATATCAG	CASS4	2519	1886	534	297
AGTPBP1_32348_GACCATGGTGGATTCGTATG	AGTPBP1	1583	39739	17065	14055
OBP2A_36994_TGCCCTGTCCTTCACCCTGG	OBP2A	2282	7035	394	521
CYP21A2_4441_AGAGAAGAGGGATCACATCG	CYP21A2	2262	3319	1379	2254
HEMGN_42460_GGAAATAGTGGAGAAAGCAC	HEMGN	674	15	6	8
ASB7_60808_CTAACATCAAGCGTGCAATG	ASB7	2053	428	59	293
RFX8_75078_ACTTACCAAAACTATCTCTG	RFX8	2865	66	9	38
KRTAP19-6_68661_AGATATGGCTCTGGCTATGG	KRTAP19-6	1596	30273	1040	4528
BEND2_60658_GTCTAGCATATCACCACCAG	BEND2	1900	5835	1197	402
GLRX2_37563_AACAATTTCTGATAATTGTG	GLRX2	1873	38	68	21
H1F0_8081_CGATCATGTCTGAATACTTG	H1F0	2777	278	246	902
MBD3L1_55049_GGTCAGATACCATCAATGGG	MBD3L1	1679	11585	5194	1749
FOXB2_73265_AAATAGTGTACCATGTGCGG	FOXB2	3135	1621	1575	708
ZNF597_61592_TTACCCAGAAAAATCCTCTG	ZNF597	1124	1529	129	47
Non-Targeting-Control_77218_GTTTAAAGAAAGGGGCTAAG	Non-Targeting-Control	4414	1541	1489	2008
SH3KBP1_37044_GGGAGGGACAGATCAACGGC	SH3KBP1	1694	4020	353	869
MBD5_43341_GTGGTATTAAGGTTCCACCC	MBD5	1171	4646	6720	3515
SNAI3_68590_CCACAAACCCTACCACACGC	SNAI3	2196	42	10	24
ZNF850_69431_GTTTCAAGGGACGTGCTGGG	ZNF850	2633	26224	8503	4448
PCDHGA1_43946_TGTGCCTGAGTAAATGCTGG	PCDHGA1	3070	11260	3538	11146
FAM163A_62066_CTGCAAGAAGAGCGGAACCG	FAM163A	2212	2026	4259	2123
LCNL1_72481_AATGGACACGACCTTCACCG	LCNL1	1740	591	49	5227
REEP3_65657_ATCTTCAGCTCATAGTACAG	REEP3	1298	35	4	15
APOOL_60692_TGTACATGCAGCCAAACAAG	APOOL	2365	45	446	27
CYP2C19_4368_TCAGGATTGTAAGCACCCCC	CYP2C19	2375	1171	1187	541
PIM2_29927_ATAGCAGTGCGACTTCGAGT	PIM2	2104	161	78	133
ITIH5_51320_GCTCGGAGATCATCATTGCG	ITIH5	940	4146	566	2733
KIAA0226_25703_CATGATGAGCCAGTGCCTAG	KIAA0226	2315	2023	1683	821
PEBP4_63004_GTTACTGGGTCTCATGATGG	PEBP4	2165	78781	39919	36750
GRTP1_49899_CCTGGCAGATTACTACAGCC	GRTP1	1720	2640	878	230
CHAF1A_26787_CCAAAGAGGCCTCTAAATCG	CHAF1A	1214	27	93	38
ECI2_28134_GGCATCGAATAGCCCAAGGA	ECI2	1573	422	21	119
MRS2_45394_TCCAAGGTCTCAAGGATCAG	MRS2	1377	61159	16151	9524
ATP11B_32057_GCATAGTACTCCAACTGCGA	ATP11B	3599	632	20	50
LCN6_63111_GATAAAGCGAAACTCCGGAT	LCN6	2987	254	812	149
STAG3_29016_CCAGTACAGAAATTCGCCTG	STAG3	917	13804	564	2335
RAB28_24609_AGCAAAACACGTAGTTAAGG	RAB28	1580	365	360	77
LOXL3_54059_ACAACAGTCGAAGCCTCAGG	LOXL3	2413	1198	357	562
BMPR1B_1808_TGATGGACCTATACACCACA	BMPR1B	2554	495	56	37
MBTPS2_38585_CTTATACAGTAACCAATTTG	MBTPS2	1305	1102	340	741
PALM_13289_AGGACGACGAGCAGAAGACA	PALM	2675	799	473	432
EPO_5707_CTGTCGGAAGCTGTCCTGCG	EPO	1870	13663	7128	3188
KBTBD12_63879_CATCACAGCAGAAAGTGTGT	KBTBD12	3659	8202	1132	2533
SMPD4_42847_CGCGCTCATGGTGTTCCGAG	SMPD4	2322	922	1776	326
FOXD4L4_70009_ACTTGGTGCCAAACTCTGAA	FOXD4L4	1049	121	4	60
EIF4A3_25931_CCTGAATATCCAAACACTGG	EIF4A3	670	11	8	8
SPANXB1_74767_GCCAACAATCCAGTGTCCGC	SPANXB1	2694	496	837	82
GAB2_26168_TGCTGAGGACTGCCCCATCG	GAB2	1004	5705	3132	3783
GABARAP_30806_GGATCTTCTCGCCCTCAGAG	GABARAP	1082	149	67	177
METTL21B_34013_CTTCCCTGCAAACTATGACC	METTL21B	2124	48	13	35
SSNA1_22514_CGAGTTCGACCGGACCATCG	SSNA1	685	1689	165	1324
GDPD5_51648_GAGGCCAGCGATGTATGCGA	GDPD5	3005	528	330	226
MYBL1_11970_ACTCACTAGTGTGCTCGTCA	MYBL1	1387	239	24	224
ADCK2_55686_TTCGCCGACTCAGAACGTCA	ADCK2	2503	53	11	34
CCDC61_74922_GAGCTGGCATTGTACAAGAG	CCDC61	1317	15779	10542	4992
FOXB2_73268_GGGGTGCTTGAAGCCTGACG	FOXB2	917	5759	5515	9938
ZNF836_63567_GTCAGACTTCACATCTTGTG	ZNF836	2786	4166	1717	1713
OR6N1_59534_AATCTCTGCACAAAGTGTTG	OR6N1	3393	8541	1395	1868
TMED2_29676_ATTACAGGACCAGATAACAA	TMED2	3420	74	19	121
C8orf44_44177_CCTCCCATGAGGGAAAGTGT	C8orf44	1600	2179	1666	1749
LYPD8_74116_ATATTCTGGTATAATCTGAC	LYPD8	1612	29	6	19
PCED1B_55872_GTTATGTTTACGTGCCTCGG	PCED1B	3062	3208	1675	5588
GFAP_7058_AGCCAGGGAGAAATCCACCC	GFAP	1873	3232	992	2745
ACBD6_53475_AAATATATTTGATTACTGCA	ACBD6	7374	139	110	74
ACSL3_6045_ATGATTACTGCAATATCTGA	ACSL3	2510	62	19	632
MCEMP1_64549_AGACTATGAGAATATCACCT	MCEMP1	1773	62	53	106
EGR4_5406_GGCCTAAGATGCCCGACATG	EGR4	493	309	2628	1731
TREML1_69120_TGTTTGCTGTGATGGCCAAG	TREML1	2768	35956	7298	4490
FAM13B_38440_CAGAGACTGTTCAAAACCTG	FAM13B	738	632	1254	85
EZH1_5930_AGCGCCGGCAAAAAAGTGTG	EZH1	3262	2956	4349	3001
CX3CR1_4289_CAATAACTCATAATGAGCAG	CX3CR1	3137	146	15	36
IFNA21_9252_TGACTTTGGATTCCCCCAGG	IFNA21	1905	5496	464	3236
C5orf67_76373_TTGATGATTTCAGGTGATGG	C5orf67	3393	8364	4699	8812
TPCN1_39585_CTGCCGTACCAACACCACGA	TPCN1	2495	48	11	105
CNPPD1_35406_TGTCCTGCATCCCTACACCT	CNPPD1	2569	873	804	425
SNUPN_26914_CTGGATGTGATGTGCTGGCG	SNUPN	2077	28214	2368	9561
NAPA_22940_TTGACATCTACGAACAGGTG	NAPA	3690	434	231	1717
PBK_43637_TAAATGTGTACCTAATGAAA	PBK	3467	1003	10	49
Non-Targeting-Control_76782_CCCTGTGAAGGAGGCGTAAG	Non-Targeting-Control	2544	4277	1914	4705
IFNGR2_9273_GGCCGACATCATGTCCATAG	IFNGR2	681	10	7	7
STAT4_18353_AAATCCAATGCATGTAGCTG	STAT4	3986	13795	1975	4399
TGFBR1_19103_GTTGTGTATAACTTTGTCTG	TGFBR1	1993	31200	6433	11776
ANK1_795_GATCAAACACGGCGTCATGG	ANK1	3311	6308	1741	2036
LRRC29_34796_GACTGATGCCAGTTTAGCCA	LRRC29	3867	2305	543	1003
HS3ST2_26559_GACATGTTGAAGATGCGTCG	HS3ST2	1748	2455	479	6580
PKHD1_14050_CCACGCACTGAAGAACGGTG	PKHD1	542	53	246	13
MAP3K9_11532_TGCTGGACTTAAGGTCGCGG	MAP3K9	1188	260	197	126
CMTR2_43362_GAAATGCATTAAGTTCAGTG	CMTR2	2468	951	676	279
FXYD5_39628_AGCAACTGGAAGGAACGGAT	FXYD5	2281	238	19	29
BEND3_46180_AGTCGTAGCAGTCATCACGC	BEND3	3341	161	130	47
SPATA5L1_48756_AATGACGCTTCGAAACGATG	SPATA5L1	1265	28	8	19
C1orf111_67961_AAAGACAGCAGTACCCACTG	C1orf111	2913	7635	1644	1181
ST3GAL3_17364_GTTGAAATACATCGTCTACA	ST3GAL3	2661	255	59	315
SP140_30638_TTACTGCCTTATGATACAGA	SP140	2599	53	14	37
CLIC5_39589_CGTGTTCAATGTCACCACTG	CLIC5	811	136	102	118
C17orf51_68890_CGTAAGGGTGATCACACGTG	C17orf51	1909	10161	3682	2335
OR5M9_71664_GAGTGATCATGTAAACCGCT	OR5M9	1454	359	10	139
TFPI_19058_GAAGAACACACAATTATCAC	TFPI	1265	17	5	11
CTSV_4268_GTGGACTGTTCGCGTCCTCA	CTSV	2285	5174	8271	9001
IZUMO1_67790_GCTTATTGTCCCAACAAATG	IZUMO1	996	109	9	17
CXCL9_11496_TAGGTGGATAGTCCCTTGGT	CXCL9	1603	4494	7902	17323
WDR45B_44202_GTGGACATTCCTGCACACGA	WDR45B	2154	502	9	137
XPR1_24204_TCTTATAGAGAAGCTCGCAG	XPR1	2909	71	407	672
CD74_2750_CAAGTATGGCAACATGACAG	CD74	2884	4571	6058	2267
C1orf162_59511_TCCACATGTAAACCCGACAC	C1orf162	1954	87	10	25
RLIM_37917_TCCCACCTACCAGAGGTCAG	RLIM	1968	17532	4306	8036
KRTAP19-8_74632_GGCCTGGGCTATGGCTATGG	KRTAP19-8	1801	4074	4599	1586
DCLK2_63889_TAGATAGTGCGGACACCCTG	DCLK2	2995	5204	2428	6660
MAS1_11139_GGGCACAGACCAATGCCGAC	MAS1	1986	43	98	125
LHCGR_10627_GTGGCTGGGGTAAGTCAACG	LHCGR	2153	7458	20116	3662
MAPK9_14909_AGAAACTTCAGCCAACTGTG	MAPK9	2471	504	1621	638
Non-Targeting-Control_76560_AGACTCGTATTGTCATATTA	Non-Targeting-Control	4790	1236	378	447
IQCF3_72341_CCACCAGCACTGAATCATCC	IQCF3	988	13	9	6
LUC7L2_39175_AGGAGCTGAAGGGAATGTGG	LUC7L2	2235	1846	1630	438
ZFP28_60857_ACATAGGGCTTAATCAACAC	ZFP28	1841	31	12	20
EXOC7_32280_CTCATCTTGGATCTGATCAG	EXOC7	842	126	593	12
MORC1_35663_AAAGCCTCAATTTATACCAG	MORC1	1165	986	93	134
TUBA4A_19718_GCTCGATGTCTAGGTTGCGG	TUBA4A	687	816	918	238
C2CD4C_59185_GGCCAGGTTCTGTTCCGACG	C2CD4C	1932	7355	1522	3680
ADCYAP1R1_313_CGAATCTTCAACCCAGACCA	ADCYAP1R1	856	40	64	7
PNMT_14305_CACCATGACAGATTTCCTGG	PNMT	2782	341	510	189
EMP1_5549_AATACGGTAGATGCATCAGT	EMP1	5655	2034	447	635
RPS16_16574_ACCTTGTACTGTAGCGTGCG	RPS16	4117	1978	25	184
AKTIP_47714_GGAGTAATATTCATACGGCA	AKTIP	1397	31	10	58
FOXL1_6398_GCTGTAGGGAGGCTTCTGCG	FOXL1	1183	1754	661	1106
DDHD1_51393_GCTTCTGCCAGAGTACGACG	DDHD1	2592	58	48	110
LGALS12_54812_AGGGTGTTGCAGATGACATG	LGALS12	1872	2364	1436	483
EXOG_26511_GGTGATTGGCGAGGACAACG	EXOG	660	277	52	11
MYO9B_12132_GGGAGAAGCGTGAGTCGCGT	MYO9B	2964	2283	1209	379
MAPRE2_29754_TGTGACAATACCTGCTGTGG	MAPRE2	2969	3340	2036	1153
SLC16A2_17652_TATCCCCCAGCATTCTGATG	SLC16A2	3614	10168	4837	1316
RGAG4_69185_GACCTTCATAGCCGACCATG	RGAG4	2021	920	65	26
TES_34636_CAATACAGTTACCTATGAGT	TES	2584	3984	44	58
LRRC14B_71344_TGGAGGTGGTGCACAACGTG	LRRC14B	4097	95004	32457	28033
COPZ1_30896_CCTCTTGGAAGGCCTGACAG	COPZ1	1392	28	8	10
GNG7_7372_TCAAACACAGGTCTCCAAAG	GNG7	2311	156	36	18
LRRN1_46081_GCACTTGTGTGTCACTAGAG	LRRN1	1095	1729	1548	494
PSG6_15123_GTTGATGGTGATGTAAGGCA	PSG6	2454	6808	1110	3371
ERAP1_39434_GTGCAATTTGCTCCTGACGG	ERAP1	3065	12149	3254	20354
PDXP_44866_GGTCCTGTTCGACTGTGACG	PDXP	2299	5396	4973	2571
PRTG_67458_ACTGTACCACCATTTCTGTG	PRTG	1946	4509	2314	1470
SEMA3D_66095_GAGCATTTCATCCAATATGT	SEMA3D	1381	21	16	50
PTCH1_15309_AAATGTACGAGCACTTCAAG	PTCH1	2901	4507	3580	163
SPAG11B_27985_AGAGGTCCCGTTTCACTGCG	SPAG11B	3627	22523	17631	23280
PTPRC_15468_TGTGGATTACTTATATAACA	PTPRC	2079	46	1491	38
PKN3_36843_ACAGCATCGACTGCACGTTG	PKN3	4086	1090	794	5760
CLEC11A_16867_GGGTGTCCAACGCGTGCAGA	CLEC11A	2641	2684	1303	1288
ZNF749_71086_GCTGGAGAAAGGCCTTATGA	ZNF749	2127	9128	2363	3048
MRPS25_47802_GATTCAATACAAAAACCCTT	MRPS25	2220	64	47	29
MAP4K1_30408_AGGGTGTCCCAATGAAAGAG	MAP4K1	1130	724	729	1558
N4BP2_43170_TTGATAAGACTATTGGTCAG	N4BP2	2378	2742	2144	2614
MYO9B_12130_AGGGACTGGAGAAGGCTACG	MYO9B	1477	2806	311	528
RBMX2_39186_TTATAAAATAAATAGATATG	RBMX2	2464	84	613	62
PORCN_48141_TAGCTGTGGAAGGATATCCA	PORCN	3569	4109	1911	3665
CYB561A3_65525_CCTTCGTCCTCACTGTTGTG	CYB561A3	1837	23161	18524	23772
PSG1_15101_ACATCATAAAGGGAGATGAT	PSG1	966	1363	826	86
CDC42_2826_ACAGTCGGTACATATTCCGA	CDC42	2677	54	180	61
CCDC152_75239_GAATATCAACAGAATTTGAA	CCDC152	3852	64	50	65
RWDD4_64957_AAACAATGTATAGGTCATAG	RWDD4	2007	489	433	1269
Non-Targeting-Control_77051_GCCCTTCAATGCGTTCCGTA	Non-Targeting-Control	3837	168121	801	1847
GAB1_6722_GCTTGTAAAGAGCTGCCAGG	GAB1	910	594	229	730
SLC4A2_17490_AGTCTTCCTCCCCATAGCTG	SLC4A2	2403	1648	2844	679
MTRNR2L7_75678_TGAATGGCCACAGGAGGGTT	MTRNR2L7	1154	4176	3495	2107
PPP1R10_14602_CCAGCCGCCAGTCTTACCAG	PPP1R10	1542	35	64	20
SBK3_75317_GGGCGAAGGCAAAATAGCGG	SBK3	1187	2147	519	1259
PNMAL2_45545_GAGCGACTCGCAGGAAAGTG	PNMAL2	2515	7421	3119	1704
PCBD1_13376_CGTTAAACCATTCAGGATGG	PCBD1	3469	4925	2317	1828
NDC1_43101_CATTACACTAGAGCCAAATG	NDC1	3791	357	347	49
GRAP2_24725_AAGGTCATGCGAGACAACAA	GRAP2	2565	122	9	22
RAD23A_15732_GGGTACCTCAGCACCCCCAG	RAD23A	1523	19328	1801	929
SIGLEC7_35452_AGCCAGACTCCAGGGTACCG	SIGLEC7	886	3887	137	1343
ISCU_32916_CAGCTCATTAGCCACTGAAT	ISCU	3640	1096	299	426
NECAB3_47195_CCAGAATTACTTTGCCGATG	NECAB3	1960	3398	1844	787
LONRF2_63803_ACCATCCTACCTCATGCAGA	LONRF2	3407	227	20	33
C1orf167_67904_GCTGGTCCGGAGCTTCCGAG	C1orf167	2995	33170	1464	5918
TRHR_19577_AAAGGCTGTTATTGAACAAG	TRHR	2696	2743	387	573
[truncated: 75,443 more rows]

## Sheet: Calabrese A Counts
sgRNA	Gene	Calabrese A cloned plasmid	Calabrese A Replicate 1	Calabrese A Replicate 2	Calabrese A Replicate 3
10000AGGAGGCGGAGACTCTACAT	AKT3	516	0	5	12
10000CGGAGACTCTACATGGGAAT	AKT3	1632	152	16338	280
10000GAGGAGGCGGAGACTCTACA	AKT3	2952	47	19	72
10001AGAGTGCGCATGGGTGAGGA	MED6	1794	11	287	77
10001GAGAGTGCGCATGGGTGAGG	MED6	6509	111	382	6142
10001GGGTGAGGAGGGACGTAGAG	MED6	1210	122	1053	411
10002CCACACCTGCAGCATTACCA	NR2E3	1254	10	12	19
10002GCAGCCCGGGAACCAGCATG	NR2E3	715	65	7	713
10002GCAGGACTGACCGGCTCCCG	NR2E3	1621	35	1873	841
100037417CACGTGTGCCGGCTGATTTC	DDTL	3122	68	93	1433
100037417GGGTGGGGCTACACGTAGGG	DDTL	2210	820	11475	59875
100037417TCATTGGCTGGACAGAGACT	DDTL	1270	28	6	48
10003CGCCTCCGCCCTACCCGCTG	NAALAD2	2886	59	1468	1146
10003TGGGGACCACAGGTCCCCAG	NAALAD2	705	7	241	10
10003TGGGGACCTGTGGTCCCCAG	NAALAD2	632	2	6	3
100049587AGATACTGAGGCCCCCAGAG	SIGLEC14	2067	30	110	331
100049587CGCCGATGGTGAAGATACTG	SIGLEC14	1273	20	2	32
100049587GAAGATACTGAGGCCCCCAG	SIGLEC14	1526	54	115	1005
10004ACGCTACCCTTAGGGTGCAG	NAALADL1	1925	19	277	322
10004GAAGACGACGCTCTGGACAG	NAALADL1	2941	82	646	552
10004GCAACCAAAGAGGTGGAAGG	NAALADL1	1460	12	8	18
10006AAAAAATCCCGCGGTCCGTG	ABI1	1319	8	14	15
10006AAAAATCCCGCGGTCCGTGG	ABI1	2795	34	18	32
10006GCGAGAGAACGAGGTTCAGG	ABI1	1750	9	10	18
10007CCCGGACCGACTCTCCCAGG	GNPDA1	1888	26	30	730
10007CCGGCCACTCAGTCCCACCT	GNPDA1	2292	1518	674	2327
10007TGGCCGGAACTCCTCCACCT	GNPDA1	2103	149	26	1236
10008ATTATGCAACAGTCCTGCTG	KCNE3	2686	162	76	2374
10008GTTCCTTTAACTGCAACCCT	KCNE3	1604	19	19	1148
10008TTATGCAACAGTCCTGCTGT	KCNE3	1587	14	62	173
10009CCCCTTGCGGAAAGAACCGA	ZBTB33	1270	6	10	11
10009CCTCTTCCGAGCGCAGGCCG	ZBTB33	1239	44	11	263
10009CGGGCCCTTCCGGACCACCC	ZBTB33	1752	115	227	139
1000AGCGAGCTGATGACAAATAG	CDH2	1107	10	132	32
1000CAGCTCGCTCTCCATTGGCG	CDH2	1450	11	14	19
1000TGCGAGTCCCGCGGACTCCG	CDH2	3333	40	11	40
100101267GTTACTTGTCCTGGGACCCG	POM121C	2119	64	1243	202
100101267TAAGACGGCCCCAAAACTGG	POM121C	1989	37	25	418
100101267TTAAGACGGCCCCAAAACTG	POM121C	711	2	5	172
100101467CTCCTCCCAGATTCCTAGAG	ZSCAN30	1227	19	1910	40
100101467GTCCGCTCTAGGAATCTGGG	ZSCAN30	2156	21	38	26
100101467TGTGAGGCTTCACAGCGGTC	ZSCAN30	2067	59	11	67
10010ACCTCCACCCAACAAGGCCA	TANK	634	7	2	8
10010AGGGCCCTGGCCTTGTTGGG	TANK	1727	9333	4918	7763
10010CTCTTCACCTCCACCCAACA	TANK	2141	9	12	41
100113407AGCGGCTCCGGGGAGCGCAG	TMEM170B	2724	717	161	1894
100113407GAGCATGCGCAGCGGCTCCG	TMEM170B	1005	17	212	471
100113407GGGGGAGTGAGCATGCGCAG	TMEM170B	1991	33	112	109
10011CGGGTTGCCGGAATCCGTGG	SRA1	1582	58	151	639
10011GAACCAGCATCCATCCTCCA	SRA1	2611	40	263	837
10011TTGCCGCAGGGTCCCCACAG	SRA1	2310	226	291	11676
100125288CCCATTTAGAGCCCTCAGGG	ZGLP1	1063	115	10	371
100125288CTCCCTGAGGGCTCTAAATG	ZGLP1	916	11	19	378
100125288GGTGCTGCGACTCCTCCCTG	ZGLP1	1782	69	550	1815
100127206ACATGTGTGTGAGAAAGGTA	KIAA1024L	2245	126	22	212
100127206AGATGATACATCAATGCACA	KIAA1024L	2590	14	9	50
100127206CTCACACACATGTACATGGA	KIAA1024L	2149	12	10	220
100127889GCGGGGGTGATAGACCCCGG	C10orf131	1428	36	752	424
100127889GGCGCACCGAAGATTCCCAA	C10orf131	1207	15	354	24
100127889GGGGCGGGGGTGATAGACCC	C10orf131	1382	101	1683	3816
100127983CAGGGGTGCGGCTGCTCTCG	C8orf88	1811	30	83	1363
100127983CGGCTCCGAGGGGCACGAGG	C8orf88	1918	30	10	27
100127983CTCTCGAGGCTCAGCGCCCG	C8orf88	2198	29	546	122
100128071CTCAGCGCGGGCCAGAATCG	FAM229A	2022	34	31	71
100128071GCCGCCCCTGGCACTCAGCG	FAM229A	2301	25	15	313
100128071TGGCCCGCGCTGAGTGCCAG	FAM229A	2178	57	134	349
100128124GCCCAGTGCGGCTGAGTGGG	HGC6.3	2421	76	609	113
100128124GCTTCTGGGAGCGACGGACC	HGC6.3	1073	40	67	165
100128124GGGGGGGCTTCTGGGAGCGA	HGC6.3	2216	258	1756	6201
100128327AGCCCGAGGGAGTTCAAGAG	TRAPPC3L	1783	209	45	4118
100128327TATAGCCACGTAACTTGCCA	TRAPPC3L	2186	15	12	45
100128327TTGATCCATGGCAAGTTACG	TRAPPC3L	3195	2104	11020	84493
100128429CCTGTGCCTCCTGAGGACAG	LOC100128429	1238	24	12	16
100128429GGCACCTCTTCCTATCAGGA	LOC100128429	1351	15	8	16
100128429TGATAGGAAGAGGTGCCCTG	LOC100128429	2013	22	154	993
100128496ACCGTTAAAATACAACAACC	C20orf78	1431	8	8	19
100128496CCTGAAATCTCACTTCGGGA	C20orf78	858	2	3	50
100128496TAAAATACAACAACCCGGCC	C20orf78	2601	17	20	47
100128569ACTCCCTCCTCCCAGCTGCG	C19orf71	2632	117	78	194
100128569ACTCTCCAGCCCTTCCCTCG	C19orf71	1476	52	11	457
100128569GGAGGAGGGAGTGGTCAGCG	C19orf71	3509	1160	3421	7003
100128731CGCGGCCGTAACGCGCCGCG	OST4	1447	8	5	210
100128731GCCGCGCGGAGCCGACGAGA	OST4	2416	9	12	184
100128731TCCCACCGCAGCCGCGCCCG	OST4	1525	120	30	448
100128927AAACAGTAGCAGCTCCGCCG	ZBTB42	2368	15	40	49
100128927ACAGTAGCAGCTCCGCCGCG	ZBTB42	1592	19	121	17
100128927AGTCCCGGGACCCGCCCCCG	ZBTB42	3536	4236	405350	7312
100128988AGCCAGAGGGTAATTGCCCA	LOC100128988	2263	38	1298	961
100128988GAATTGCCCAACCCAGTGGA	LOC100128988	2164	36	20	1470
100128988GCCAGAGGGTAATTGCCCAA	LOC100128988	1720	21	38	919
100129083AGGTCGGTCTCCGAGGCCTG	LOC100129083	1602	94	276	1044
100129083GGTAAGAAGGTCGGTCTCCG	LOC100129083	2211	197	17848	2915
100129083GTCTACACAGGTAAGAAGGT	LOC100129083	1634	52	653	1661
100129094CAGGAAGCTAACAGGTGCAG	BTNL10	1062	8	77	101
100129094GATGGGTACAGGAGCACATG	BTNL10	1407	104	20	1865
100129094TGCACCTGTTAGCTTCCTGG	BTNL10	1991	29	41	4608
100129112AAAAAAAAAGCTGTGCGCAG	LOC100129112	1443	10	14	16
100129112GGAGAATGGTGTGAACCAGG	LOC100129112	2153	46	156	23
100129112TATAGTCCCAGCTACTCGGG	LOC100129112	2090	93	15	25
100129128ATTGGACATCCACCCTAAGG	KHDC1L	1393	12	5	45
100129128GGTGGATGTCCAATCCCCGG	KHDC1L	1071	65	124	888
100129128TTATCTTGGGAAGACCTCCG	KHDC1L	1233	20	15	1571
100129216AATCAGTAGTTGAGATGAAG	LOC100129216	1932	13	10	22
100129216GAAATGTTATTGCTCCTGAA	LOC100129216	1224	7	7	6
100129216GTACATTCAGTCCTCTGAAG	LOC100129216	962	4	10	16
100129239GCTGACCAATCAAAGTTGAA	CXorf51A	936	17	7	15
100129271AATACAGTGATTTGCAAGCA	C1orf68	1556	8	19	18
100129271AGAAGGTTGCAGACATCCAG	C1orf68	2705	29	89	101
100129271GTATTCAAAGGGGATGTTGA	C1orf68	1876	13	41	125
100129278CAGCTTCAAGAACTCCCAGT	TDRD15	1272	9	9	26
100129278CCAGCTTCAAGAACTCCCAG	TDRD15	1500	6	8	78
100129278TGTGTGCGGCCTGGTAAGGG	TDRD15	1442	35	16	215
100129361CGGCAGGACGGTAAGCAAAG	SMIM10L1	1563	370	137	1033
100129361GATTTCATAATATTAATATT	SMIM10L1	498	5	1	3
100129361GTAGGGCACAAAATTTGTAA	SMIM10L1	1147	10	77	13
100129385CTTACTCCCTGGTAAATCAG	C9orf92	1593	3	6	16
100129385GAATTCCCACTGATTTACCA	C9orf92	1954	7	8	21
100129385GGGAATTCCTCACAAATACA	C9orf92	1304	3	5	14
100129480TGAAATGAGAGTTATGTAAG	MKRN2OS	1795	19	178	26
100129480TTCATACTTTCCTTTCTTGA	MKRN2OS	1284	7	9	10
100129480TTTCTTGAAGGCAGTGATGG	MKRN2OS	1932	76	46	433
100129520AGCCGAGGCGACGCACCGTG	TEX13C	3925	185	108	2853
100129520GAGGTGAGGGGTGGACTGGT	TEX13C	4310	401	3414	9978
100129520GTGAGGGGTGGACTGGTTGG	TEX13C	3869	1576	87943	39605
100129528GAGGGGAAGGGCACCGCGGA	MUC8	1114	34	324	1021
100129528GGAAGGGCACCGCGGAGGGA	MUC8	1552	42	2764	295
100129528GGAGGGGAAGGGCACCGCGG	MUC8	4276	297	529	3680
100129543CCTTAAACGTTATCCAATCG	ZNF730	892	7	1093	23
100129543CTGATCACATCTGTCACTCA	ZNF730	1082	11	4	33
100129543TGACAGATGTGATCAGATGC	ZNF730	2879	45	20	351
100129654GCCTCACGCTGCTTTCCCCG	TCF24	2432	24	11	75
100129654GCGTGAGGCAGTGAGCCGAG	TCF24	2397	22	26	256
100129654TCCACACGCCGCCCTCAGCG	TCF24	1644	179	16283	238
100129669ACATCTCTGAAGGTCAGGAG	IZUMO3	1281	22	23	41
100129669CATCTCTGAAGGTCAGGAGG	IZUMO3	1773	67	72	5252
100129669GGGGGTTTAAGAGTCTCATG	IZUMO3	818	2	9	9
100129697CAACCTCTCAGAAACTTGAA	LOC100129697	1212	7	7	15
100129697CGGCCCCCGCCCCTTATCCC	LOC100129697	2765	28	14	184
100129697GAAACTTGAAGGGCAATGCC	LOC100129697	1372	12	5	12
100129721AGACAGCAGGGAAAACCCCG	LOC100129721	2462	148	120	17599
100129721CAGCAGGGAAAACCCCGGGG	LOC100129721	1387	62	1178	196
100129721CTTTCGCCTTCTCCTCCCCG	LOC100129721	2496	52	161	210
100129792AAGCAGCCGCAGATGCTGAG	CCDC152	2311	54	15	37
100129792AAGTTGGTAAGAACTGCTGG	CCDC152	2097	56	325	164
100129792TGAGCGGAGCTGGGCCAAGT	CCDC152	2992	91	4373	426
100129836ATGCTGAAGTCTTAACCCCC	COL4A2-AS2	2068	13	19	28
100129836GGTCACATGTCTAGGTCCTG	COL4A2-AS2	3277	162	325	1854
100129836GTCACATGTCTAGGTCCTGG	COL4A2-AS2	1612	56	204	1023
100129842AGAAGATATGATCAGATGCT	ZNF737	2046	47	3986	179
100129842AGAGTGCCAGCCTAAGCAGC	ZNF737	3046	29	13	109
100129842GAAAAGCCAGCTGCTTAGGC	ZNF737	1866	13	51	30
100129924ACTACAGCGGGTTCATGGGG	TMEM269	2742	15	152	42
100129924CCAGGAGAGACCACTACAGC	TMEM269	1807	13	13	29
100129924TGGGATGTTTGATCTTGCTG	TMEM269	2838	192	451	4813
100129940CAAGTCTTATTTACATATCC	LOC100129940	1737	7	11	22
100129940CAGGATATGTAAATAAGACT	LOC100129940	1004	6	5	11
100129940TAATCACGTGCTTGCTGGCC	LOC100129940	3435	19	21	50
100129969ATTTGGATCCCTCTTCTGTG	FAM205C	2398	106	195	451
100129969CAAAGCCCTCCTGTTCCACA	FAM205C	1480	26	12	28
100129969TCTGTGAGGCAGAAATGACG	FAM205C	1373	8	8	16
100130274ATTCTAGGCGCCAGGCCCAG	CCDC166	2255	20	189	822
100130274CAGAGGTGGGACGCGCCTCG	CCDC166	3230	242	8422	914
100130274CCAAAAGCCTCGTGACCCCG	CCDC166	1772	18	282	26
100130301AATGAATTCTTTCAAATTCC	C8orf89	1405	10	7	15
100130301AATTCCAGGTTACAGATATT	C8orf89	795	5	3	16
100130301ATTACCCAATATCTGTAACC	C8orf89	2558	16	16	24
100130302AGTCCACACTGAGTTCAACG	SUPT20HL1	2452	9	275	31
100130302GTCCACACTGAGTTCAACGT	SUPT20HL1	1787	16	8	207
100130302TGCCCACGTTGAACTCAGTG	SUPT20HL1	2203	10	15	169
100130311GGGGCGGGGCTTAGGGGACG	C17orf107	2021	640	3421	3596
100130311GGTGCAGCCCGGGTCGGGGT	C17orf107	3002	901	1798	3273
100130311TACGAAGCCCCACCCCGACC	C17orf107	2556	24	22	76
100130348AAGCACCCCTACCACCCGTG	TMEM262	2870	120	21	1062
100130348ACACAGGAGTGCCTCACGGG	TMEM262	1873	39	2023	243
100130348TTTGAATTGTGAGATCAGTG	TMEM262	2349	28	14	225
100130357GGCAGGCCTGCCACACTGCG	LOC100130357	3000	35	20	227
100130357GGTCTCACGCAGCAACCCTG	LOC100130357	1141	9	201	30
100130357GTGGCAGGCCTGCCACACTG	LOC100130357	2115	32	451	25
100130370CTGGTCCCGTGGTCACCACG	LOC100130370	1059	35	84	393
100130370GCCGTGTTCATGGAAGCTCC	LOC100130370	1266	5	9	135
100130370TTGTCTGCACCCATACCCCG	LOC100130370	1617	12	8	25
100130442AAATGGAGTCACACCCCATA	LOC100130442	1045	16	334	511
100130442CAGACACGAAAGACCATATG	LOC100130442	1135	7	124	16
100130442TCAGACACGAAAGACCATAT	LOC100130442	572	4	4	11
100130451CGGTAACCCTTACGTGCCCG	LOC100130451	2336	30	15	240
100130451TAAGGGTTACCGGGAGTCCA	LOC100130451	2518	294	718	1945
100130451TCGTTGCCACGGTAACTGGG	LOC100130451	2557	16	20	590
100130519CCGCGATCCAGTCCCTAGTG	TMEM221	2717	1108	1633	154866
100130519TCCCGCGATCCAGTCCCTAG	TMEM221	898	5	7	71
100130519TCTGAACTTAGCGAGCTGTG	TMEM221	2384	22	277	166
100130539CAGCAAATGAACAGAAGCTG	C10orf142	730	21	7	143
100130539GAGCGCGGGCTGGTGCTGTA	C10orf142	2508	37	923	1620
100130539GCAGCAAATGAACAGAAGCT	C10orf142	1565	41	10	392
100130597ACACAAGCCTGGCAACAACA	LOC100130597	787	5	5	9
100130597CACAAGCCTGGCAACAACAG	LOC100130597	1668	13	10	17
100130597GTCTAGGAAGTTCACGTAAG	LOC100130597	1799	9	50	649
100130613ACTCCTTTGAACTTAAATGT	PRR32	1669	9	12	360
100130613AGTCCCACATTTAAGTTCAA	PRR32	782	18	12	1245
100130613TTTGAACTTAAATGTGGGAC	PRR32	1944	9	8	40
100130705CCCATGAGCCTGGCTTCCTG	LOC100130705	1814	257	2857	2483
100130705CTCAGGAAGCCAGGCTCATG	LOC100130705	1977	150	35	60
100130705TGGCTTCCTGAGGCAGCCTG	LOC100130705	2120	118	967	1487
100130733ACAGAGGTTGCCATGGATAC	LRRC70	1681	21	270	211
100130733CTCTTAGCTTCCTGTATCCA	LRRC70	1041	114	49	5234
100130733GTGTAAAACAGAGGTTGCCA	LRRC70	1787	12	16	271
100130742AATGCTTCCCCCCTTCAACA	LRRC69	1524	11	14	19
100130742AGATCCACCATGTTGAAGGG	LRRC69	1699	30	1865	92
100130742TGAGATCCACCATGTTGAAG	LRRC69	1680	18	20	923
100130827CTGCGCAGCGAGAACCTGTG	SBK3	1701	60	26	937
100130827GGGATGGAAGCTCGTCTGCA	SBK3	3233	270	1550	22806
100130827TCTGCGCAGCGAGAACCTGT	SBK3	1619	23	18	2255
100130880ATAAACTACAGTGACTTAGA	LOC100130880	1867	13	3	25
100130880CCTGAGCTCTCTTGTTTCCC	LOC100130880	2014	10	67	26
100130880CTGGGAAACAAGAGAGCTCA	LOC100130880	707	4	6	5
100130890AAAGCAGTAATTACACCTTG	TSTD3	1440	22	3592	73
100130890CCGAACCGGGTAGTGCCGCA	TSTD3	3871	21	21	109
100130890TTACACCTTGCGGCACTACC	TSTD3	2786	18	86	82
100130933CCCCCAGAAACAGTTCCAGG	SMIM6	1163	5	6	20
100130933CCTCCTGGAACTGTTTCTGG	SMIM6	1373	31	14	935
100130933GAAGTGTTGCTCCCCCCCTG	SMIM6	1814	1529	1377	5061
100130958AGTGAGCCTCCCGCGCCAGG	SYCE1L	2092	19	734	605
100130958CCCCGCCCACCTGGCGCGGG	SYCE1L	2017	17	205	164
100130958GTGAGCCTCCCGCGCCAGGT	SYCE1L	3026	146	2746	2184
100130967CAGATCTTGGCCCCTCCCTG	C6orf99	2364	131	3474	1830
100130967CGACACGCTCGCGCGCCTCA	C6orf99	2104	33	418	733
100130967GGGAGCTTCTGGCAGCCGCG	C6orf99	3233	66	932	3627
100130988ATTGTGATGTACATAATAAA	C7orf72	853	6	3	8
100130988TAGCCGTTGCCAGGCAACAA	C7orf72	1786	17	41	22
100130988TCATGGAAATATTAGTACCA	C7orf72	782	1	7	15
100131017CGCATGCCCCGTCCTCGCCC	ZNF316	2441	11	271	35
100131017GGTTTGCCCAGCTGGGCCTC	ZNF316	1492	213	1035	1466
100131017TTGCGGGGGTTTGCCCAGCT	ZNF316	2931	130	551	529
100131094CCCCACCCTCTCCACTACCG	DPP9-AS1	2217	13	141	159
100131094CCGAGGCCAACCATTTACTG	DPP9-AS1	1408	7	113	28
100131094GTAAATGGTTGGCCTCGGTG	DPP9-AS1	1817	51	97	27
100131137GCCCATTAGGTTAATCACCA	BSPH1	975	5	7	7
100131137TGTGGGCCACTGTTCTCTGG	BSPH1	1379	216	1258	2363
100131137TTAACCTAATGGGCTGCAGA	BSPH1	1849	86	10	23
100131150CAGGGCCTCTTCCAATCGCG	LOC100131150	1421	46	62	50
100131150CCTAGGTTCTCCTATTGCAG	LOC100131150	1478	6	11	51
100131150TGGAAGAGGCCCTGCCAGGG	LOC100131150	2654	76	798	206
100131187AATGTTAAGGGCTTCTGCGG	TSTD1	1811	45	43	23
100131187GAGAATGTTAAGGGCTTCTG	TSTD1	2879	38	40	354
100131187TTGGGCCAAAAACGACACAC	TSTD1	1682	16	7	26
100131211CCAACTCTCCCTCCGCCCCG	NEMP2	2792	24	22	212
100131211CCTGGGCCCGCCGTGCCCCG	NEMP2	2191	11	100	232
100131211GTTGCTCCAGCCTCCGCCCG	NEMP2	1663	197	882	1417
100131244AAGTCAGGTATCTAGGCGGG	ANKRD63	1969	23	42	325
100131244CATTGCCATGGAGACCCCCA	ANKRD63	1390	292	14	120
100131244TATAAAGTCAGGTATCTAGG	ANKRD63	1608	9	9	24
100131303AATGCCTAGTAGCCACTCTG	LOC100131303	2439	16	137	112
100131303GACAGATGTGCCCCACAGAG	LOC100131303	2009	21	85	75
100131303TGCCTAGTAGCCACTCTGTG	LOC100131303	2133	195	5004	368
100131378AGCCCGGCCCCTAACAGGCG	C11orf91	1004	1	12	53
100131378TCAGCCCGGCCCCTAACAGG	C11orf91	903	15	4	194
100131378TTTGGAACCCCGCCTGTTAG	C11orf91	2062	56	176	1395
100131390AGCCAATCAGACGCTCCGAG	SP9	1613	15	15	491
100131390GCAGCCAATCAGACGCTCCG	SP9	943	25	12	41
100131390GGAGCGTCTGATTGGCTGCG	SP9	3739	122	1174	4780
100131439GAAGTAGCTACAGATGTAAC	CD300LD	1474	13	5	612
100131439GAAGTGAGCAAGAGACTTGA	CD300LD	2207	9	10	22
100131439TTTACATATTAGGAGAAAAG	CD300LD	1112	4	4	12
100131539ACTATGGTTGCTAACCAAGA	ZNF705E	2425	20	17	25
100131539CAACAGACACAAACATGCAG	ZNF705E	1921	19	22	882
100131539CTCTGCATGTTTGTGTCTGT	ZNF705E	2852	127	192	1387
100131755CACCCCCTACCACCCACCAA	ARMCX4	631	20	3	32
100131755GCACCCCCTACCACCCACCA	ARMCX4	1844	59	54	65
100131755TACCACCCACCAAGGGCCGG	ARMCX4	1427	108	472	311
100131801AGCGACCGGAAGCAGAATAG	PET100	1576	23	9	24
100131801CGAAAAGAAGTCAATAACGT	PET100	950	6	6	18
100131801TCGAAAAGAAGTCAATAACG	PET100	1475	7	10	17
100131827CCATGAGGCTCTGCGGTCCC	ZNF717	2027	123	156	4930
100131827CCGGCTTGGGTTCCTAACCG	ZNF717	1843	79	110	11279
100131827TCCGGCTTGGGTTCCTAACC	ZNF717	1166	211	202	34132
100131897AGGCTGAATTCTTTAAGGAA	FAM196B	1056	7	3	11
100131897GAATTCTTTAAGGAAGGGAG	FAM196B	1476	34	3	11
100131897GTGTGTGTCTATACACACAC	FAM196B	1432	7	7	11
100131902AAGGTTTACCACATGTCTCT	KRTAP25-1	1804	7	440	36
100131902CATGCACACAACTGGATGAA	KRTAP25-1	839	50	37	13
100131902GAAAACTCCCCAGAGACATG	KRTAP25-1	1286	15	141	315
100131980AATTAAGAAGCCTATGACTA	ZNF705G	1134	8	8	150
100132074GCGGAATCCTCAGCCAGCCC	FOXO6	2757	23	26	49
100132074GGCGCTGAGCTCCCAGCTCG	FOXO6	1945	53	264	681
100132074TGGGCTGGCTGAGGATTCCG	FOXO6	2640	212	2277	1041
100132146ATCATGAAATACTTGCTCTC	FAM240A	2334	13	10	28
100132146ATGAAATACTTGCTCTCAGG	FAM240A	2291	15	526	127
100132146GCTCTCAGGAGGTGTTGAAT	FAM240A	1334	58	1282	1940
100132247GTCTTGAGATCATCCGCTGA	NPIPB5	2495	23	15	349
100132247TGTCTTGAGATCATCCGCTG	NPIPB5	2135	22	9	54
100132247TTGAGATCATCCGCTGAGGG	NPIPB5	2696	62	25	467
100132386GCAGGGTATAAAGGTGGCTA	KRTAP4-9	829	5	253	172
100132396GCTTAGTGAGGTCATGCAGA	ZNF705B	1386	18	7	21
100132396GTCAGGTTTGAGTGGCAGTG	ZNF705B	3282	78	308	3054
100132396TGACAGAAGTCAGGTTTGAG	ZNF705B	2189	25	11	28
100132403AGACAATGTGAGTATGCATG	FAM157B	4147	1149	62532	9645
100132403ATGTAGCTGAATGTTTCCTA	FAM157B	1879	10	7	13
100132403CTGAATGTTTCCTAAGGCCA	FAM157B	1436	7	8	13
100132463AATCTTGGTTCTATGCTGCC	CLDN24	1952	14	13	158
100132463GCTGCCTGGAATATAAGCTG	CLDN24	1156	13	48	677
100132463GCTGTGGTCATTAACTCTTT	CLDN24	968	57	12	20
100132476ATAAGGAAATAATGACGTGG	KRTAP4-7	2400	21	15	18
100132476CCTCCTTTATACCCTGCTGA	KRTAP4-7	1789	20	15	1301
100132476CCTTCAGCAGGGTATAAAGG	KRTAP4-7	608	3	2	7
100132612ACACAACAAGCAGTCACTAC	LINC02312	1389	8	5	17
100132612ATGATTTGGTTATTATCTCT	LINC02312	2130	11	10	107
100132612CACAACAAGCAGTCACTACT	LINC02312	1841	14	106	21
100132813AGCCAAAGAGTCCCTTTCAG	LOC100132813	1503	32	11	169
100132813CTTCCTGGTAAGCCGGTGGA	LOC100132813	2910	25	15	215
100132813GACCCTTCCTGGTAAGCCGG	LOC100132813	1299	96	2169	877
100132911ATGTTGAAAGCCAGGCGTGA	DPH3P1	2545	15	11	57
100132911GCACATCCACGGCTCACTGC	DPH3P1	1709	13	9	18
100132911GGAATGCAGTGGCACATCCA	DPH3P1	1188	28	49	705
100132916AGAGTCGGCGCCGAGATGGG	FAM159B	3185	423	428	1824
100132916AGCGACCGCTCAGCAGCGAG	FAM159B	2420	19	49	515
100132916GCGACCGCTCAGCAGCGAGA	FAM159B	1706	9	7	168
100132963ACAGGGCCCCACACCCTGAG	SMIM9	783	8	106	35
100132963ACGAAACATAGGGCCCCTCA	SMIM9	2086	40	59	45
100132963ATCAGAGCAAACGAAACATA	SMIM9	1384	22	11	23
100132994CAACCAGCACGCCCTTTGTG	CXorf49B	1877	64	144	663
100132994GCAGACGGGGACCAATGAGA	CXorf49B	1410	9	6	19
100132994GCTTTAACCAATCGGGACAC	CXorf49B	1362	6	4	23
100133053GCCCAGCCAATGAGAGCTAA	CXorf51B	1497	7	5	16
100133053TCAACTTTGATTGGTCAGCA	CXorf51B	1219	10	267	23
100133053TCCCTTAGCTCTCATTGGCT	CXorf51B	1263	143	220	19075
100133093AGCCCTCACCCCAGCCCAGT	FAM25G	1369	8	9	20
100133093CTGGACAGGTGAGTCAGTGA	FAM25G	426	3	2	2
100133093GCTGGACAGGTGAGTCAGTG	FAM25G	2382	165	912	1060
100133251ACAACATGAAGGGCCAGCAT	PRR23D2	1506	364	13	21
100133251GGATGAATGTGATTGGCTAG	PRR23D2	2081	75	1117	519
100133251TGCTGATTAAACAACATGAA	PRR23D2	1644	7	10	21
100133267CGAGTTTGGAAGTATTCCAA	LOC100133267	534	2	125	45
100133267TACAGGTATTAATTCACCTC	LOC100133267	1615	9	4	16
100133267TGGAATACTTCCAAACTCGA	LOC100133267	1973	14	11	30
100133941CCCCAGCTCCTGGGAAGATG	CD24	1322	8	284	438
100133941TCCCGGGTCCGCATCTTCCC	CD24	1384	55	72	23
100133941TCCTGGGAAGATGCGGACCC	CD24	1689	350	942	13615
100134391AATCACAGATCCAGGGATGG	LOC100134391	1462	28	11	466
100134391GCCTGTCAATCACAGATCCA	LOC100134391	1316	6	9	15
100134391GTCAATCACAGATCCAGGGA	LOC100134391	2186	26	8	25
100134444GGCTGGGCGCATCCCGAGCA	KCNJ18	2991	28	102	68
100134444GGGATGCGCCCAGCCCACAG	KCNJ18	2851	31	202	252
100134444TTTACGCCACAGAATGTGAG	KCNJ18	1692	27	33	521
100134934AGCGAAGTAAGCACCGACCG	TEN1	2556	108	322	1516
100134934GAAGTAAGCACCGACCGAGG	TEN1	2511	151	151	21191
100134934TTAGATTGTCACTGCCACCT	TEN1	1272	30	83	91
100134938AACTGGTTGGACAGGTTTGG	UPK3BL	2277	144	2535	3317
100134938CAGTGAATCTGGCATCGCCA	UPK3BL	1238	5	7	17
100134938TGAATCTGGCATCGCCAGGG	UPK3BL	2699	151	138	658
100137047CCCTCGCCCCGCCCTTCCAG	JMJD7	2735	17	29	282
100137047CGGGTGCCTCTGGAAGGGCG	JMJD7	1832	83	758	938
100137047CTCCCCAGAGTCCCCGCCGC	JMJD7	2155	70	758	173
10013AAGGGCGGAGTTTGAGAAAG	HDAC6	1491	13	20	886
10013GCTGCGTCCAATGAGTGGAG	HDAC6	1381	51	8	17
10013TGAGTACAGCGCGTCGACGG	HDAC6	2074	18	88	26
100141515CCCTGGTAGCTGAGGCCCTG	C17orf99	1990	34	27	1708
100141515GCTGAGGCCCTGGGGTGCTG	C17orf99	2507	151	304	3400
100141515GGGCCCCGCCCTGGTAGCTG	C17orf99	2352	526	12506	2953
100142659AAACACTATAAATAACAAAA	CTAGE8	582	2	2	5
100142659CTCTTCTATTATCTATCTCT	CTAGE8	1117	7	7	16
100142659GAAAACTGCCAGAACTAAGG	CTAGE8	1600	13	21	37
100144595TAATATCCTCTGTCCTGCGG	LOC100144595	3585	31	182	958
100144595TCTGTCAAAAGAATTTCAGT	LOC100144595	1367	8	5	10
100144595TTAATATCCTCTGTCCTGCG	LOC100144595	1899	13	5	27
100144748AGGCGCCCGGGCTCCCGGCG	KLLN	2177	1679	1242	1116
100144748CCCGCCACATCACCGCCCGC	KLLN	2515	14	168	167
100144748GCGGGACTCTTTATGCGCTG	KLLN	2396	33	1161	43
100144878AATAGCAACCCGTCAGTGGT	LRRC53	1603	32	188	388
100144878GAACAAACACCTACCACTGA	LRRC53	1696	51	31	69
100144878TATAAATAGCAACCCGTCAG	LRRC53	1091	7	10	16
10014CCAACCCCTCCCCTGCCTCT	HDAC5	2982	31	33	713
10014GAGGGCCGAGAGGCAGGGGA	HDAC5	1921	116	498	7116
10014GTCGCTGGCCCCGCCCGGCG	HDAC5	2116	8	419	37
10015CGGGGTCCTTAAGCTGTCCG	PDCD6IP	1876	65	738	1322
10015GCGACACCTTCACGTGACCG	PDCD6IP	1927	75	895	317
10015GTCACGTGAAGGTGTCGCGG	PDCD6IP	3593	388	425	282
100169851CAATGAACTTGAGCTCCAAG	PATE3	1912	10	10	16
100169851CTAGTGATTATTCATGCCTA	PATE3	1830	1026	18	614
100169851TAGGGAGAGCCTGTCACACA	PATE3	2369	24	15	1075
10016CCTGGCAACTTAGCTGCGAG	PDCD6	1138	21	18	45
10016CTGCGAGGGGATTGGCTGCG	PDCD6	2141	110	217	1589
10016TGCCTGGCAACTTAGCTGCG	PDCD6	2312	91	222	772
100170229AAAGGGCGCGGAAACCACGG	SRRM5	1689	16	881	33
100170229ACGGGGGCCCTGAGACTGAG	SRRM5	2273	51	306	140
100170229ACTCAGTCTCAGGGCCCCCG	SRRM5	2543	183	11549	2211
100170765ACTCTTCAGAGAGAATCAGC	ERICH4	1655	16	12	30
100170765AGCTGATTCTCTCTGAAGAG	ERICH4	1529	25	7	28
100170765GGTGGAGAGTAAAGGGCAGA	ERICH4	1100	47	19	60
100170841ACACACACGTGGACCCGGCG	EPOP	2731	1955	1959	310145
100170841GTGTGTCTGTGTGCGGAATG	EPOP	2616	260	2651	2369
100170841TAGCCCGGACCCCACCCCTC	EPOP	2357	107	123	3130
10017GCCGGCGCCATCCACGCCCG	BCL2L10	1535	60	382	80
10017GGCGCAGTACCCCAGGTAGT	BCL2L10	1671	250	18	1035
10017TGTTGCTGGCCGACTACCTG	BCL2L10	1815	153	699	3020
100188893CTTAGTCCGACATCCGGAAG	TOMM6	1702	29	251	233
100188893TCCGACATCCGGAAGAGGGA	TOMM6	1279	7	6	13
100188893TTAGTCCGACATCCGGAAGA	TOMM6	1011	35	9	438
10018CTGTCCGAGCCTGCACGCGC	BCL2L11	1835	16	13	25
10018GCCCCCGCTAGGTCCCGCCC	BCL2L11	2647	126	31	2402
10018GCTTGCCAGCCCGCGCGCCG	BCL2L11	941	11	7	10
100190949CAACGCGCCGGGTCTCACCA	C5orf52	1912	22	46	2379
100190949CGCGCCGGGTCTCACCACGG	C5orf52	1755	2787	138	2797
100190949GACATGCGTGCAGAGTCCGG	C5orf52	371	2	1	7
100191040GTGCTTCCTAAGATCTGTCA	C2CD4D	1483	57	9	16
100191040TCCAACAGTCAGGATCAAGC	C2CD4D	820	4	3	7
100191040TTCCTAAGATCTGTCAGGGA	C2CD4D	1447	13	7	20
10019CCGAATCTCCGACTCGCGCG	SH2B3	1559	29	110	613
10019GAGTCGGAGATTCGGCTGGA	SH2B3	2272	85	1177	341
10019GCCTGAGGCGTGGCTCCTGG	SH2B3	2214	64	94	638
1001CATCGGTCCCACCTGCGAGG	CDH3	2748	82	31	85
1001CCACATCGGTCCCACCTGCG	CDH3	1455	22	676	63
1001CTGATTGGTCCAGCGCCACG	CDH3	1508	9	9	134
10020ATCACGCGAGCTCTCTCGGG	GNE	3181	34	278	1859
10020CCCGTCCCCCACCTTCCCGG	GNE	2491	31	15	494
10020GCCTCAAAATACCGCCGGGA	GNE	1161	10	7	101
10021CTCGCGGGTTGCCATAGGAG	HCN4	1372	41	1886	765
10021GCTGCCCCTTTAAGAAGCCC	HCN4	1220	23	44	15
10021TGGGCTTCTTAAAGGGGCAG	HCN4	1999	35	64	511
10022ACAATATTTGCTAAGCACAT	INSL5	1586	9	16	13
10022CAATATTTGCTAAGCACATA	INSL5	1867	14	27	21
10022TAGCAAATATTGTAAAAATG	INSL5	764	4	3	9
10023AAGGAGCTCAGAAGGCAGTC	FRAT1	2376	20	59	35
10023ACAGAAGCGCCGTCCCCCAG	FRAT1	1202	261	62	236
10023ATTGGGGGTCTGGGTGAAGC	FRAT1	3102	111	142	351
10024AATCCGCGGGCATCGCAGGA	TROAP	1918	26	289	46
10024GGCGAGGAAAAAAACTGACT	TROAP	1105	8	10	10
10024TGTCGAACCGCTTTCTGGCG	TROAP	2430	688	1352	92125
10025AATATAGCTACGGTGGCTGC	MED16	2631	232	62	77
10025TCTACCAAATATAGCTACGG	MED16	1379	4	9	24
10025TGTTCTACCAAATATAGCTA	MED16	635	3	1	7
10026AAACCGCAGAGTTCTAAAGC	PIGK	1227	9	5	13
10026GGTCCGGCTTTAGAACTCTG	PIGK	1208	9	4	8
10026GTCCGGGACAAGGTAGACGC	PIGK	2232	21	12	27
100271715AAGGAAGAAACCCATTTAGG	ARHGEF33	867	43	147	23
100271715CAAAGATATTCCTCCTAAAT	ARHGEF33	885	8	4	8
100271715TTTAGTTTCAATGAGTAAAA	ARHGEF33	1067	9	5	10
100271846CATGTTCTGGGAAGTCATTT	ERVV-2	1405	23	646	57
100271846GGAGATATGTGATGTGTGCA	ERVV-2	3602	39	661	649
100271846TTCTGGGAAGTCATTTGGGC	ERVV-2	2735	40	167	285
100271849CATACAGGGCGTCACCCTGG	MEF2B	2361	42	1118	451
100271849GACGGGCTTATTTGCATACA	MEF2B	2162	177	435	2283
100271849TCCCAGGCCCATGAACTCCC	MEF2B	1217	18	30	12
100271927AGGGAGGGAGTAAAGAGGGA	RASA4B	1647	38	183	149
100271927GGAGGGAGTAAAGAGGGAGG	RASA4B	1320	12	73	395
100271927GTAAGAGGGAGGGAGTAAAG	RASA4B	1061	9	275	14
100272147CGGGGCTTAGGGAGCGGGCG	CMC4	2281	1188	204665	2603
100272147GCGGGGCTTAGGGAGCGGGC	CMC4	3408	2136	224693	4374
100272147GGCGGGGCTTAGGGAGCGGG	CMC4	3647	141	597	702
100287036AGGTGGCTTCAAGAGCACTC	LOC100287036	1266	10	5	12
100287036ATGCTGTCAAGACCGGCCCA	LOC100287036	2201	972	1194	2974
100287036TGGCTTCAAGAGCACTCAGG	LOC100287036	1789	8	11	19
100287144GGGGTGTTCGCGGTTGGTGT	USP17L10	1292	81	217	93
100287144GGTGTGGGTGAGTTATAGAA	USP17L10	935	7	4	8
100287144TGGTGTGGGTGAGTTATAGA	USP17L10	1570	28	8	107
100287171CACAAGGGAGCTGCCCACAG	WASHC1	2977	104	152	9683
100287171GGGAACTAAGCAGATCACAA	WASHC1	2053	12	11	28
100287171TGGTAGTGATGGCGGCACAA	WASHC1	2157	155	188	128
100287178GTTGAATACCCAGCGATGCA	USP17L11	1606	20	5	25
100287178TAGCGTCTTGCTGCAAACTG	USP17L11	2374	181	25276	380
100287178TGAATACCCAGCGATGCAAG	USP17L11	2317	14	17	42
100287226ACTCAGGATCTGAGGAGGCG	ZNF729	2214	105	2076	935
100287226ATTTAAGAATTATCCAATCA	ZNF729	803	8	6	140
100287226TTGTCACTCAGGATCTGAGG	ZNF729	2232	90	30	239
100287238GGGGTGTTCGCGGTTCGTGG	USP17L13	2241	70	1832	111
100287238GTGGGGTGTTCGCGGTTCGT	USP17L13	4268	179	1002	603
100287238TGGGGTGTTCGCGGTTCGTG	USP17L13	1660	91	551	220
100287284CTGGAGTTTAGGACAGTCTC	MANSC4	1061	72	510	569
100287284GAACGTCAGAGGTGTTGTTA	MANSC4	2299	274	15931	3035
100287284GACTCTCCAGAAAAGCTGCA	MANSC4	1322	8	7	16
100287290CGCGGGACCCCAGCATCCTG	LOC100287290	2127	476	84	4510
100287290GCCTGCTGCAGGAGCCTGCG	LOC100287290	2021	231	31	1320
100287290GTCGGGGTCCCCGGACCCCG	LOC100287290	1182	12	8	24
100287327CCTTGTTCCAGTCGACATGG	USP17L17	1222	8	11	243
100287327GCAGGTCTCCTGCTACTCAG	USP17L17	2260	28	13	37
100287362GCAGTCACAGGACTCTGAGA	PRSS46	865	5	5	6
100287362GGGAGTAGGCATCCGCCCCA	PRSS46	2277	20	250	34
100287362GTAGGCCTCCAACCTTGGGG	PRSS46	2187	71	425	1517
100287364ATGAGTGGGTGTGGTGTTCG	USP17L18	3740	1350	7801	24673
100287364GTGGGTGTGGTGTTCGCGGT	USP17L18	2951	761	6386	13068
100287364GTGTGGTGTTCGCGGTTGGA	USP17L18	2879	285	2304	948
100287399AAAACTTGCCAACCCCAGCA	POTEB2	1012	7	21	309
100287399AAACTTGCCAACCCCAGCAA	POTEB2	738	7	5	8
100287399TGGGCTGGGCTCCCTTGCTG	POTEB2	2427	731	655	2740
100287404GAGTCTTCCTCCATGTCGAC	USP17L19	2293	17	25	118
100287404GGTGGGGTTGACTTACAGAA	USP17L19	64	3	0	1
100287404TGGTGGGGTTGACTTACAGA	USP17L19	2388	12	16	22
100287482ATGGGCCGTCACCTAGTACG	SMKR1	1561	20	16	84
100287482CAGGGCAAAGCGGCAGCGCG	SMKR1	1899	33	1516	112
100287482GTCGGCCTCGTACTAGGTGA	SMKR1	1746	102	1145	1677
100287513GACTTATAGAAGGGCTGATG	USP17L22	2261	36	1128	64
100287513GGTGGGGGTGACTTATAGAA	USP17L22	678	14	7	10
100287513TGGTGGGGGTGACTTATAGA	USP17L22	1792	14	190	106
100287718CACATTTGGACTAAAAAAGA	ANKRD66	1290	9	9	24
100287718GCTTCCCTAGGTGTCTGGTG	ANKRD66	1819	123	52	1613
100287718TTTGGACTAAAAAAGATGGC	ANKRD66	1864	11	14	26
100287898CCAGACGGTAGTGGAGCAGG	TTC34	2236	101	42	935
100287898CGCCATGGAGGACTTCCAGA	TTC34	1664	57	324	1140
100287898TCCAGACGGTAGTGGAGCAG	TTC34	1216	95	29	2089
100287932AAAGTACTGTGAAATGGGCT	TIMM23	1927	12	12	27
100287932CATAGTGCCCTAGCACGATA	TIMM23	2177	14	277	23
100287932TATTTAACCCTATCGTGCTA	TIMM23	1959	15	8	367
100288072ATTAGACCTCTAGGACTGAG	SDR42E2	2325	587	80297	1305
100288072GGACTGAGGGGAACTCCAGG	SDR42E2	1188	14	4	27
100288072GGAGTTCCCCTCAGTCCTAG	SDR42E2	1758	13	7	91
100288142CAGACAAGAGATAAACAGTG	NBPF20	1042	6	7	19
100288142CCTGAGGGTCACCACCAATG	NBPF20	1326	240	26	22
100288142TAGATGTATTGGGAAAGACA	NBPF20	2607	22	7	22
100288287AAGGAAACCACAATCTACAT	KRTAP22-2	1225	11	7	16
100288287ATATGGCTAAGAGATTCTTG	KRTAP22-2	1953	11	8	222
100288287TATGGCTAAGAGATTCTTGA	KRTAP22-2	1768	12	9	21
100288323AAATTCTTGTGGGAATGAGA	KRTAP21-3	2980	13	16	24
100288323ATGAGAAGGCAAAGTAGGGA	KRTAP21-3	2804	11	114	191
100288323TTGTTAAATATAAATTCTTG	KRTAP21-3	1748	7	9	24
100288332CTACATGGTTGTGATGGAGA	NPIPA5	2087	11	9	97
100288332GGATGGCTACATGGTTGTGA	NPIPA5	2962	22	69	990
100288413GAATCCGGCTGTCCGCTCTG	ERVMER34-1	2972	75	27	116
100288413GACAGCCGGATTCAGGCACC	ERVMER34-1	1540	57	591	1055
100288413TTCAGGCACCAGGAACCCAC	ERVMER34-1	883	20	5	949
100288485AGAGCAATAAGAGATCTTAA	MTRNR2L7	890	6	4	12
100288485GAGCAATAAGAGATCTTAAA	MTRNR2L7	1242	7	9	11
100288485TACACATGGATATATCTTTA	MTRNR2L7	1421	12	6	21
100288524AGCCCAGGTTCCCGCTCCGG	WI2-2373I1.2	3394	333	1203	11466
100288524CGCGCAGAGCCCTCTCTACG	WI2-2373I1.2	1754	17	32	185
100288524GCCCAGCAACGACTGCACTG	WI2-2373I1.2	2612	30	53	395
100288687CTCAGCCGGACTGTGCACTG	DUX4	2800	208	5596	3475
100288687CTCGTCCCCGGGCTTCCGCG	DUX4	1745	14	13	18
100288687GGGTGTCGGGAGGGCCATCG	DUX4	1722	862	431	5226
100288695GCATTGTTGATGAAGTCTTG	LIMS4	2034	20	114	33
100288695GCCCTCCAGAGTGAAAAGCA	LIMS4	846	15	6	1088
100288695TTCACTCTGGAGGGCATAAG	LIMS4	1770	26	40	288
100288797CTGACCTCATAAGCAGCTGG	TMEM239	1137	155	147	21421
100288797GGGGCTTAGCTGGGAAGTCA	TMEM239	1454	230	50	655
100288797TTCCCAGCTAAGCCCCACCT	TMEM239	1320	8	324	69
100288801GGGACCTAGACACAGTTAAG	FRG2C	1692	25	485	34
100288814CATGGGTGAGTAGCGCCAAG	CLDN34	1840	27	269	684
100288814CTCCCACCAGCAGATCTAGA	CLDN34	1341	12	9	10
100288814GACCCTCTAGATCTGCTGGT	CLDN34	2612	34	52	704
100289087GTTCATGGCTTGCCACACTG	TSPY10	2753	57	28	586
100289187GAGCTCCAGCTCCAGCTCTG	TMEM225B	1799	10	306	734
100289187GCCACCGCAAACCTGGCGGG	TMEM225B	2209	61	253	334
100289187TCCACCCGCCAGGTTTGCGG	TMEM225B	1517	1275	49	3637
100289462TGAACTCTACCTGGTGACCA	DEFB4B	2553	46	27	2668
100289462TTAGAATTCAGCCACTTACC	DEFB4B	1780	9	71	24
100289561CCTCCCGGGACACCCACCAC	LOC100289561	1369	81	2718	889
100289561GTTACTTGTCCTGGGACCGG	LOC100289561	1599	48	18	791
100289561TGGGGAGCGCATAGGCTCAT	LOC100289561	1803	43	89	197
100289635CCCTTGGCGGCTAACTGGGG	ZNF605	2745	410	187	1792
100289635CTCCCCAGTTAGCCGCCAAG	ZNF605	1714	21	24	70
100289635GCGGATTGGAGGTTTCCGGT	ZNF605	2551	1140	16454	27060
100289678CAGCGCCCCCTGCAGCCCGT	ZNF783	1416	9	144	103
100289678CCCGAGGCCTTCAGCGCCCG	ZNF783	2097	271	1810	746
100289678GCGGTCCTACGGGCTGCAGG	ZNF783	2229	61	989	176
100293516ATGTAGTTGACCAGGTTTCA	ZNF587B	2375	34	19	280
100293516CAGGTTTCAAGGCTGTAAAG	ZNF587B	976	9	206	12
100293516TCTGAGTAATGTAGTTGACC	ZNF587B	2376	16	24	22
1002ACGTCCAGGAGGGCAGAGGC	CDH4	1873	28	563	223
1002CCAGACGTCCAGGAGGGCAG	CDH4	807	17	157	650
1002TGCGCCTTTAAGGCCCGCGT	CDH4	2979	190	1805	900
100302652CCTCCGTCGCCTGCCTCCTG	GPR75-ASB3	1939	102	684	806
100302652GGAGGCAGGCGACGGAGGCG	GPR75-ASB3	3519	225	342	2753
100302652GGGCCCCAGGAGGCAGGCGA	GPR75-ASB3	2139	174	445	590
100302736AGGGGCGGGGCCAGAGTCGT	TMED7-TICAM2	1205	120	595	1005
100302736CCAGAGTCGTGGGCGGAGAG	TMED7-TICAM2	2252	98	2520	3009
100302736GGCCAGAGTCGTGGGCGGAG	TMED7-TICAM2	2131	120	363	9013
100303755ATCGAGAGCCGAGCATAGAG	PET117	1457	6	7	18
100303755CGAACTCTTGGCTTCACTAG	PET117	1044	10	7	16
100303755GTCTAACGCTGTCGCCTGCG	PET117	2504	43	161	1364
100310812CCCACCTCCCCTCTCCCAAA	SPDYE2B	1569	18	8	76
100310812GGGGCTTGTTTGATGACCTG	SPDYE2B	1497	84	80	746
100310812TTTGATGACCTGGGGCTGGG	SPDYE2B	2442	36	1138	597
100310846GACGCTTGGTTCCAAACTGA	ANKRD61	1482	12	8	15
100310846GTGAAGGCAATCCATCAGTT	ANKRD61	2163	79	50	4941
100310846TTCTAGAATTTGTCGAGAAT	ANKRD61	901	1	2	13
100316904CTGAGAGCACGTGCGTCGCG	SAP25	2186	23	14	275
100316904GTCTGAGAGCACGTGCGTCG	SAP25	2147	35	194	188
100316904TGCGTCGCGGGGTTGTTGGG	SAP25	7098	392	1276	4030
100329135ATTTCAGAGGCAAGGTCTTT	TRPC5OS	1081	41	3434	1018
100329135TGGGAAGTACCTAAAATGAA	TRPC5OS	874	5	7	14
100329135TTTCAATGTCCTATTAAGCT	TRPC5OS	1483	7	10	20
10036CGCCCATTGACATATCCGCG	CHAF1A	2062	15	13	25
10036GTCAATGGGCGAGCCCTGGG	CHAF1A	2584	141	248	17876
10036TGGAAGTCACGGATCTCGCG	CHAF1A	3806	34	26	349
100381270CTTGGAAGTTATTGGTCCAG	ZBED6	2026	57	203	119
100381270GGACCAATAACTTCCAAGCC	ZBED6	883	12	5	13
100381270TTGGAAGTTATTGGTCCAGT	ZBED6	3053	56	1114	1030
10038AAGATGGCTGTGAGGGACAG	PARP2	2717	74	146	2861
10038AGCGACATGCAAATATTGCA	PARP2	1863	14	7	51
10038CTGGCAGGAAGATGGCTGTG	PARP2	1625	328	913	803
10039ACGTGACTCCTCCCCTCCAT	PARP3	2708	433	1002	485
10039GTCACGTTCCAGAACGCGAA	PARP3	2673	21	18	29
10039TCACGTTCCAGAACGCGAAA	PARP3	411	4	6	5
1003AATAACAGGAAACCATCCCA	CDH5	1210	6	35	16
1003AGCCAGCCCAGCCCTCACAA	CDH5	3866	34	20	515
1003ATAACAGGAAACCATCCCAG	CDH5	2062	23	42	1503
10040CGGGAAGCGCTCGGGCGAAG	TOM1L1	463	3	1	4
10040CGTTCTGCGCTGCCGCTGCG	TOM1L1	3566	363	40	3020
10040GGGCGCGGGCACCGAGCGTG	TOM1L1	1212	104	17	2426
100423062AGGCTGCCCTTTGGGAAGTG	IGLL5	727	66	109	1535
100423062GGGAGATGCTCCACAGACCC	IGLL5	2531	29	23	57
100423062TGGGAAGTGGGGAAGACAAG	IGLL5	2214	48	969	1163
10042ACTCGGAGCCTGCTGAGCGC	HMGXB4	2807	24	148	215
10042CGAGCGCATCGAATAAAACT	HMGXB4	356	2	3	3
10042GCTCGGCGCTCTTGGTCGAG	HMGXB4	1816	99	188	5718
100431172CTACAATTCTGTGAATTTCA	KLRF2	1695	10	5	17
100431172GATGTGTTGGTAAATGAAAA	KLRF2	612	5	1	10
100431172TTCTGTGAATTTCAAGGTAA	KLRF2	0	0	0	0
10043CCAGGGTCCCGCCCCCGAGG	TOM1	2099	67	27	1051
10043GGTCATCGCCCTCCGCCTCG	TOM1	3499	178	870	3555
10043GTCATCGCCCTCCGCCTCGG	TOM1	1693	95	773	1767
10044CACCGCCTACTCCACCGGCA	SH2D3C	3287	42	26	327
10044GACGCTCTCCGCCTCGAACA	SH2D3C	2470	17	15	48
10044GCGGAGGGCCGTGTTCGAGG	SH2D3C	2775	170	667	161
10045CCTTCCCAGACCACACCTAG	SH2D3A	894	7	10	12
10045CTTCCCAGACCACACCTAGT	SH2D3A	2124	11	7	22
10045TGGGAAGTTAGTTTGAGGCG	SH2D3A	2130	165	49	5156
100462977GAGATAAGTTGGATAAACCA	MTRNR2L1	1649	32	13	24
100462977TAGTCCTTGAAATATACTTG	MTRNR2L1	1414	12	90	214
100462977TCCTTGAAATATACTTGAGG	MTRNR2L1	728	12	7	1305
100462981CTCCTCTATATAAATGCGCA	MTRNR2L2	813	2	3	8
100462981CTTTATGTTAAGCTACACTC	MTRNR2L2	1589	12	16	17
100462981TCCTCTATATAAATGCGCAG	MTRNR2L2	1068	7	6	11
100462983AGGGAGTTTAAGTAATTCTG	MTRNR2L3	1122	8	5	11
100462983GGGAGTTTAAGTAATTCTGT	MTRNR2L3	1074	3	36	11
100462983TAAGCCAGCCAGCTATCACC	MTRNR2L3	3560	25	17	43
100463285AAGAGGGACAATATTAAGGA	MTRNR2L4	1717	64	9	34
100463285AGAGGGACAATATTAAGGAT	MTRNR2L4	1687	18	318	21
100463285CAGGTGAACATAACCTGCAG	MTRNR2L4	928	4	4	6
100463289CAAAGCACTCGGCTTACACC	MTRNR2L5	1864	14	11	30
100463289GGAGCTGGCTCAAAGCGATC	MTRNR2L5	2224	13	19	22
100463289GTAGCTTAACCCAAAGCACT	MTRNR2L5	551	6	3	5
100463482CTGGGATTAGATACCCCACT	MTRNR2L6	1107	9	77	180
100463482GAGTTTAGGGCTAAGCCTAG	MTRNR2L6	1599	102	290	1151
100463482GTTTAGGGCTAAGCCTAGTG	MTRNR2L6	1701	379	1230	2108
100463486ACCCCTACGCATTTATATAG	MTRNR2L8	524	3	3	7
100463486CTCCTCTATATAAATGCGTA	MTRNR2L8	767	3	2	7
100463486TCCTCTATATAAATGCGTAG	MTRNR2L8	1184	4	4	11
100463487TTGAGTAATGTGATACTTCC	MTRNR2L9	2890	16	23	39
100463487TTTACAAAACAGAACAGTGC	MTRNR2L9	1759	9	8	22
100463487TTTGCACGGTTAGGGTACCA	MTRNR2L9	2033	44	415	127
100463488AAAGAGCACACTTACCTATG	MTRNR2L10	1427	28	9	176
100463488GATAGCTGGTTGTCCAAGAT	MTRNR2L10	1572	13	163	45
100463488GTTGAATTAAGATCCCATCT	MTRNR2L10	1513	65	132	110
10046CTCACACTCACGGCGACGAG	MAMLD1	1856	8	9	25
10046GAGCGGCTCCGGCCTTAAAG	MAMLD1	1879	13	45	148
10046GCTCGTCGCCGTGAGTGTGA	MAMLD1	1414	19	19	1067
10047ACCTGTGTCTTGTCCCAGTG	CST8	2697	315	360	19396
10047CTGTTTAGACCAAAGGCCGG	CST8	848	18	8	957
10047GAGCTGTTTAGACCAAAGGC	CST8	1806	8	9	12
10048AGAGGCGCGAGCGGTGCGAG	RANBP9	3985	246	391	886
10048AGGCGCGAGAGAGGCGCGAG	RANBP9	2598	160	3875	903
10048GCTCCCGGCTGTGCGCCGCG	RANBP9	2711	560	1506	3525
100499483AGCAATGGGAGCGCCCCACG	CCDC180	3482	381	2060	2369
100499483TGAGTTTCACTACGCCACGT	CCDC180	2179	91	24	47
100499483TTGAGTTTCACTACGCCACG	CCDC180	2358	17	18	96
10049AGAGCCGAGAACCTTCGCGA	DNAJB6	2482	15	9	36
10049GTCTCCTGGGCTCTTCGGGG	DNAJB6	2338	65	54	393
10049TACCGCGGGCCCAACCTCGG	DNAJB6	2826	76296	1010	1703
1004CTGGGAGTCATTCTGTCAAG	CDH6	1028	76	33	222
1004GATTTGCAAGTGAATGAAGT	CDH6	1072	10	1	19
1004TGATTTGCAAGTGAATGAAG	CDH6	1361	14	6	228
100500938ACTGGACTGGAATACAACTG	CCDC179	2067	349	860	429
100500938ATTCCAGTCCAGTGCAGGGA	CCDC179	2865	47	1925	386
100500938TTGTATTCCAGTCCAGTGCA	CCDC179	3339	48	121	154
100505385AGGAAATTATAATTCCCTGG	IQCJ-SCHIP1	1346	5	147	21
100505385CAGGAAATTATAATTCCCTG	IQCJ-SCHIP1	658	6	1	5
100505385CTTCTCAGTTCCCGCCCCCA	IQCJ-SCHIP1	3404	74	303	171
100505478ACACTGGATGCTGTAGATCT	TEX48	1267	80	31	142
100505478TAAGGTTACTACCCAGTGGG	TEX48	2095	65	836	2323
100505478TGCCTAAGGTTACTACCCAG	TEX48	2090	17	17	361
100505549AGGCCACCGTACCAGGCCGC	LOC100505549	1721	53	9	24
100505549CAAGTGCCCTAACCCCGGAC	LOC100505549	571	3	3	4
100505549CGTACCAGGCCGCCGGTCCG	LOC100505549	3084	212	1251	1026
100505573CCCTTAAAAGGGCGACGCCG	INAFM2	1714	51	2404	600
100505573CGGGGTCCGGAAGTGCCGCG	INAFM2	2730	410	3778	2225
100505573GGGTCCGGAAGTGCCGCGAG	INAFM2	936	51	2734	231
100505591CTACAACTCCCAGAAGGCGT	LRRC3C	1676	20	7	25
100505591GCGCGGGGCGGTGACGTACG	LRRC3C	3416	116	345	3079
100505591GTGACGTACGGGGACCGGCG	LRRC3C	2092	36	1637	217
100505679ACCAACTCGTGTGTGTGTTG	UBE2Q2L	3134	128	393	2345
100505679ACCCCAACACACACACGAGT	UBE2Q2L	872	7	8	16
100505679CCACCAACTCGTGTGTGTGT	UBE2Q2L	2629	163	605	46
100505724AAACAACATAAACAGCAACA	KRTAP9-7	2242	19	17	377
100505724CAGTTGTATAAAAGGTCCAG	KRTAP9-7	1118	9	3	137
100505724TTGGAGGCCAGTTGTATAAA	KRTAP9-7	1585	31	15	513
100505753AACTGGCCCAAACAACAATG	KRTAP16-1	2734	20	14	233
100505753ACAGCTTCCAGATCAACAAA	KRTAP16-1	869	3	6	14
100505753GCTTCCAGATCAACAAACGG	KRTAP16-1	597	4	2	3
100505841CTGAAGATTATTAAAAAGGT	LOC100505841	848	5	5	8
100505841TCATGACATCAGCACAGCTG	LOC100505841	1469	19	15	172
100505841TGACATCAGCACAGCTGAGG	LOC100505841	1820	10	11	153
100505993AGCCATGGCCAAGCAGCTCT	TMEM210	1578	26	15	835
100505993CTCTGGGAATGGGACAGGTA	TMEM210	1110	254	6647	8851
100505993GGGAATGGGACAGGTAGGGT	TMEM210	3049	407	3476	1857
100506012AATAGTGACGCGGCTCACAG	PPP5D1	1940	7	32	19
100506012CTCCGCCGAAGAAAGTGAAG	PPP5D1	918	5	3	7
100506012GAAAGTGAAGTGGGCCCGGG	PPP5D1	48	0	0	0
100506013AGGGGAGTGGCCGAGGAGAA	APELA	1679	311	1357	6743
100506013ATTTGCTTATGGAAATAAAG	APELA	1340	7	12	16
100506013GAAATAAAGGGGAGTGGCCG	APELA	1657	4313	204	3403
100506049CGCGTGTGTCCGAGGCACAA	LRRC72	1536	13	7	64
100506049GCTCATGGTGATGCGTCCGG	LRRC72	2238	64	74	657
100506049GGACGCATCACCATGAGCAG	LRRC72	1075	14	10	98
100506084GCAAAGAAGAGTAAGGGCCT	ARL17B	1317	7	6	10
100506084GCCAATGCAAAGAAGAGTAA	ARL17B	1743	26	18	344
100506084TACGGCGCTCCCTCCCTCCC	ARL17B	2833	32	88	56
100506115AGAGTGCCCAGCATGTGGTA	SMIM25	2220	170	4634	3982
100506115AGGGTTTCGTGAGCCCAGGA	SMIM25	1880	39	12	520
100506115CCCGAGCCCTACCACATGCT	SMIM25	2099	79	578	8724
100506127CCTGCCGGGGTGTGGCGAGG	LOC100506127	1839	63	146	835
100506127CGCCTGCTGAGAAGGCGGAA	LOC100506127	1752	22	98	76
100506127GTGCCCGCCTGCTGAGAAGG	LOC100506127	2550	101	33	490
100506144ACCGTCCCCCACCCTCCAGG	TMEM35B	1850	48	26	899
100506144AGAGTCTTCCGGCTGCCCCG	TMEM35B	3233	86	70	3790
100506144GTCGCGAGGCTGCAGTACTG	TMEM35B	2372	105	254	952
100506164GGAAAACAAAACATGCTCGA	HSFX1	1074	5	3	7
100506164GGGTGTCTGCGGTCACATCG	HSFX1	2578	32	2665	69
100506164TCTGCGGTCACATCGCGGTG	HSFX1	2337	93	12	330
100506243CTTCCCTCCTAATTCCCGTG	KRBOX1	2757	107	138	435
100506243GAGGGAAGCACCAAGATGTG	KRBOX1	1298	76	193	1368
100506243TTTCTCTCTAGGACTCGTGG	KRBOX1	1790	43	7	183
100506388AAGGTCGGACATGAGGACCC	LOC100506388	2270	29	25	189
100506388CCCAAGAGGTGAGTGCTGAG	LOC100506388	1948	38	78	2883
100506388GTGGCTGACCACGTTCACAG	LOC100506388	2942	13	26	635
100506422CCTTGCTCAGGGCCAAATCA	LOC100506422	502	2	4	5
100506422CTTGCTCAGGGCCAAATCAG	LOC100506422	1222	19	127	14
100506422GCACAAAATGTTCCTTGCTC	LOC100506422	703	4	3	9
100506514AACTGGTTCAAGCTGCCTGA	LOC100506514	3726	23	16	75
100506514ATAAGCTCCGAAGAGCTGAA	LOC100506514	1510	14	10	18
100506514TAACTGGTTCAAGCTGCCTG	LOC100506514	3050	275	29	331
100506564AGCCCTACACAGCCCCGCCC	THEGL	2951	21	19	53
100506564GAGATGAGGCTGAGTCCGGC	THEGL	2192	49	941	193
100506564GATGAGGCTGAGTCCGGCCG	THEGL	2737	342	5786	460
100506581ACCTACCCCAGCGGGCATGG	C16orf95	2367	59	111	624
100506581GGCTCCCGCCATGCCCGCTG	C16orf95	3181	28	19	519
100506581GTCCGCAGGACCTACCCCAG	C16orf95	1158	75	329	133
100506627AAGACAATGTGTAGTATTTC	DCDC5	2278	20	28	34
100506627AAGTCCAAAGTCTAGACATC	DCDC5	1577	20	84	33
100506627TGTTTCTTCAGTTTACATAG	DCDC5	1180	9	8	12
100506650AAAAAACCCACAAAACAACA	C17orf112	1505	7	10	15
100506650TCATTCTGCCATATGGTTCC	C17orf112	1661	23	49	387
100506650TGAAAACTCATTCTGCCATA	C17orf112	1205	9	2	10
100506658ATGCGCACCAACGTGGAAGG	OCLN	1801	65	26	3495
100506658CCCGGGCATGCGCACCAACG	OCLN	1887	25	9	183
100506658CGGTCTAGGACGCAGCAGGT	OCLN	1649	13	7	331
100506736ATGGCAGGCCTAAAATGAGT	SLFN12L	1667	13	13	222
100506736TGCCATTCTAGCCTCAAGGG	SLFN12L	1327	87	314	44
100506736TTTCTGAGAATGAAACTAGA	SLFN12L	1402	5	13	18
100506742CAACAAGCTGGTCCACTGAG	CASP12	1406	556	16	27
100506742CGTGTATAACTGCTTTCCTT	CASP12	2499	22	21	594
100506742GAAAAAGAGAATTTGAGGAC	CASP12	1449	7	7	28
100506888GACGGAATGAATTCCTATCG	ELOA3D	1314	29	221	2001
100506888GGAATGAATTCCTATCGGGG	ELOA3D	820	5	5	26
100506888GGCCTTATATAGCCAGCCCC	ELOA3D	1259	6	8	17
100507003AGGTGGACCACGTCTGTCCG	GFY	1881	15	12	169
100507003CACGCCCACTGGAACACAGG	GFY	1938	12	8	31
100507003GGAGCCCCGCCCACTCCCGG	GFY	1565	4	4	21
100507027AGATATACTTATGCCCACAC	MRLN	2810	22	17	52
100507027AGCTCAAAGAACCCATGAGA	MRLN	1221	11	6	43
100507027GGGTTCTTTGAGCTCCTGTG	MRLN	1802	72	347	3824
100507050CATCGTAGGCGCCAACCTGA	TPBGL	1048	2	4	9
100507050GCGCGCAACCTCACCATCGT	TPBGL	3173	9	17	46
100507050GGTTGGCGCCTACGATGGTG	TPBGL	1179	38	12	154
100507055ATGGAGAGTCAGGTGTCCGG	LRCOL1	2462	159	469	1172
100507055CACGTCCTATCACCAACCAC	LRCOL1	2173	17	70	85
100507055CGTGTTTGGCGTCCTCTGGT	LRCOL1	2959	32	15	570
100507096CATTCGTAGTGACTAAAGCA	GIMD1	974	7	8	11
100507096TAGTGACTAAAGCATGGAGG	GIMD1	1828	16	9	88
100507096TCGTAGTGACTAAAGCATGG	GIMD1	1463	16	13	607
100507203AACTCAGCTACTAATTGTAG	SMLR1	1510	10	7	49
100507203AAGTATGTATCTGGCAGCGG	SMLR1	2580	24	39	889
100507203TAAGTATGTATCTGGCAGCG	SMLR1	1657	51	60	2281
100507290CGTGGAGGATCGGAAAGAGG	ZNF865	2151	43	130	55
100507290CTCTTTCCGATCCTCCACGC	ZNF865	1893	18	4	25
100507290TTCCCGAGGCGCCGGCGTGG	ZNF865	1523	304	52	746
100507341AACTTGAATAGAGCTGTCTG	SMIM18	3155	67	1581	445
100507341CTTAATGCAAATGAACATAG	SMIM18	1547	10	11	19
100507341GAATGATTTACTCTTAAGGG	SMIM18	1011	7	0	12
100507421CTGCCCCGAAGCAGCCGCCT	TMEM178B	1506	163	57	23
100507421GAGCCGAGGCGGCTGCTTCG	TMEM178B	2974	39	16	852
100507421GCATTTAGTTTCCGGCCCGA	TMEM178B	1987	17	18	40
100507436AGGGCCAATCACGAGCGGAG	MICA	1363	11	5	22
100507436CTTGGAAGAGAAAATTCCAG	MICA	966	6	4	11
100507436TTGGAAGAGAAAATTCCAGT	MICA	1157	10	113	24
100507462CGGGTCCCGGGATGTGACCG	GVQW2	1344	452	411	3074
100507462GTAAACAAACGGAGCTGCGG	GVQW2	1041	4	3	15
100507462TCCGTAAACAAACGGAGCTG	GVQW2	987	101	752	1369
100507527CATGGGCACAGCCCACCGCA	THEG5	1382	21	8	41
100507527GCTACTGGGCCACTGTACAT	THEG5	1434	26	106	179
100507527TGGGCTGTGCCCATGTACAG	THEG5	1686	54	1228	2484
100507588CACTGGCAGTGGCAGCGCCG	TGFBR3L	2634	20	14	806
100507588CGTCCTGAGGCAGACACTGG	TGFBR3L	1964	37	160	89
100507588TCGGCGCACGCCTCGTCCTG	TGFBR3L	2757	53	34	3788
100507607GTCATGCGACAGGAACTGTG	NPIPB9	2502	16	21	175
100507608AGAAAAATCCTGCTGATTGG	KRTAP9-6	1656	60	4184	212
100507608GAAAGAAAAATCCTGCTGAT	KRTAP9-6	1466	13	11	96
100507608TTGGAGGCCACATGTATAAA	KRTAP9-6	1382	15	11	224
100507650ACTGGGCTAGGAGCGGCTCG	RNF212B	1437	35	45	605
100507650GGCTGTCACTGGGCTAGGAG	RNF212B	2544	26	293	653
100507650TAGCCCAGTGACAGCCTCTG	RNF212B	2239	174	521	959
100507679AAAATAGTACCCACTTCATG	MUC22	1577	9	80	22
100507679ACAAAAACTAGCTGGCGTGG	MUC22	2004	34	3871	100
100507679TCACAATAACCCCATGAAGT	MUC22	992	18	129	7
10050AAAGTTAAAAATTAAACCAC	SLC17A4	800	4	0	15
10050GCCAATAAAATTCTCCAAGC	SLC17A4	1282	10	8	15
10050TAGCCCTTATGTTACCAGCT	SLC17A4	2379	342	261	37024
10051AAATGCGCGCAATGATTTCT	SMC4	1195	8	3	11
10051CACTAATTTGAAAAAAAGTG	SMC4	712	11	3	15
10051GCGCAGGAGCGACAATAAGA	SMC4	1374	3	5	39
100526664CTGGGCGCTAGATACCTGCG	LY75-CD302	1053	7	3	9
100526664GGGCGCTAGATACCTGCGTG	LY75-CD302	2241	43	108	405
100526664TCGCGGGTCCTACCCCACGC	LY75-CD302	2524	21	147	150
100526693CCCGCCCATAGCCAGTTCCG	ARPC4-TTLL3	1400	11	11	144
100526693GCCCATAGCCAGTTCCGGGG	ARPC4-TTLL3	1444	22	8	25
100526693GCGGCCTCCTACGGCCCCAG	ARPC4-TTLL3	2280	65	194	720
100526694AAAGTACTGTATTTCAGACA	MSANTD3-TMEFF1	1303	4	3	18
100526694AATTATGATATTCAGGACTC	MSANTD3-TMEFF1	1773	19	20	431
100526694TCAGACAAGGGAATCAAGTC	MSANTD3-TMEFF1	998	6	8	11
100526737GAGCCCGCTCGTTAGCTGAG	RBM14-RBM4	2138	325	117	2751
100526737GCGACCAATCAGAAACGCTG	RBM14-RBM4	1136	29	20	30
100526737TCAGGCACAGCCAATCCCAG	RBM14-RBM4	1342	16	12	851
100526739AAGTACCCGGCAGCCCCCGG	APITD1-CORT	1948	70	37	878
100526739TGCCGATGAGAAGCCGCCGG	APITD1-CORT	2022	155	145	801
100526739TTTCTGGACAGAAAAGTACC	APITD1-CORT	1269	10	8	14
100526760AACAGTTCCGAAAATCTGGG	ABHD14A-ACY1	1844	17	11	30
100526760AGAGCCGGCGGAGAGCCATG	ABHD14A-ACY1	2157	275	1375	24292
100526760GAGCGGGCCAGAGAGCGCTG	ABHD14A-ACY1	2847	20	200	82
100526761CATAAAGCGATGCCCGCAGG	CCDC169-SOHLH2	987	12	7	51
100526761CTGGAGAAGCCTACTCTGTG	CCDC169-SOHLH2	1085	72	3670	249
100526761GAGAAGCCTACTCTGTGCGG	CCDC169-SOHLH2	3048	68	33	1267
100526767CCCTGGCCAAGGATTCGGGG	RNF103-CHMP3	1607	25	14	191
100526767CCGCCCACAGAACAGCGCCG	RNF103-CHMP3	1866	9	17	28
100526767GGCACCACGTGAGACTCCCG	RNF103-CHMP3	1676	11	225	25
100526772GATTGGCGCAGCCAAGGTTG	TMEM110-MUSTN1	1764	270	7849	2377
100526772GCCGGAGCCCCGCCCCTCGG	TMEM110-MUSTN1	2648	2478	1560	5641
100526772GCTCTCCCCACCCGCCCCCG	TMEM110-MUSTN1	2284	90	235	1302
100526773AGGAAGGGTCTCTTATTGAA	EPPIN-WFDC6	1289	6	7	14
100526773CCCACAGCTCACAGCTTGGG	EPPIN-WFDC6	1720	4	25	14
100526773CTGGGAACACTAAGTTCCCA	EPPIN-WFDC6	560	2	4	5
100526783CTTAGCACAGTGGGGCAGAA	C15orf38-AP3S2	2274	11	17	192
100526783GGGATCTTCCTCTAGGAATG	C15orf38-AP3S2	1569	55	127	1978
100526783TGGGGCAGGGATCTTCCTCT	C15orf38-AP3S2	2129	41	29	710
100526794AATGGGATTAATATAATGAA	NT5C1B-RDH14	696	6	4	9
100526794ATAGAGTCAGTTTGTTACTA	NT5C1B-RDH14	2020	22	348	36
100526794ATGCTTAAAAAGATTTAAAA	NT5C1B-RDH14	670	2	4	9
100526832CCGTACCAGCATCTCTGACG	PHOSPHO2-KLHL23	1519	10	10	44
100526835CATCCAAGTTCTCCACATCA	FPGT-TNNI3K	700	5	6	9
100526835GCGCCCGGAAAACCATGATG	FPGT-TNNI3K	927	12	17	243
100526835TTGTCTTGTTTCTCTAGCAA	FPGT-TNNI3K	1869	15	10	27
100526842CTGCGATGATGGCATTTCTT	RPL17-C18orf32	1286	3	7	194
100526842GGAAAGTATGGCTGCGATGA	RPL17-C18orf32	2400	21	11	49
100526842GGCATTTCTTAGGACACCTT	RPL17-C18orf32	2195	137	904	4299
100527943AAGGTGATCCAAGCCTCCCG	TGIF2-C20orf24	1414	39	627	99
100527943CTACGCGCTTCTCCCGCGGG	TGIF2-C20orf24	1758	15	13	124
100527943GGAGAAGCGCGTAGTCTCCG	TGIF2-C20orf24	2383	28	162	1784
100527949CAGCAGAAAGTAGAGTCGGT	GIMAP1-GIMAP5	1779	39	34	1070
100527949GAGGTTATGTGTCTCCAGCA	GIMAP1-GIMAP5	1722	174	1359	258
100527949GCAAGATATTTGACATCATG	GIMAP1-GIMAP5	828	3	0	21
100527963ACGTCTGTCACCGAGCAGGG	PMF1-BGLAP	1608	25	31	351
100527963GGAGGCTGAGGGCAGCGGGG	PMF1-BGLAP	2783	50	58	2288
100527963GTTCTACTGCTTCCAATCGG	PMF1-BGLAP	178	3	0	7
100527978CTTCTGGGCGGAACTTCTAA	TMEM56-RWDD3	1572	9	11	20
100527978GGCGAAGCGAAACGGGACGT	TMEM56-RWDD3	2522	70	377	984
100527978GGCGAGGCGAGTCCGGGCGA	TMEM56-RWDD3	3258	120	3317	2572
100528017GACAAGTTCCTGGATGCCGG	SAA2-SAA4	1763	93	726	908
100528017TGTCTTAGACCAGTTTGTAG	SAA2-SAA4	1365	25	50	30
100528017TTCCCATAGGTTACACAACT	SAA2-SAA4	822	3	3	22
100528020GGGACCACCCTGAAAATGGG	FAM187A	1593	34	354	1565
100528020TCCAAAGAGGGTGAGAGCTG	FAM187A	1559	18	36	2155
100528020TGACCACGTGATCTGCCCGA	FAM187A	2790	89	15	41
100528021AGACGCCACCTTCTTGCTGG	ST20-MTHFS	359	5	1	6
100528021CCCCGCCGCCAGCAAGAAGG	ST20-MTHFS	1568	48	129	1425
100528021CCTAGCCTGACAGACGCTCC	ST20-MTHFS	2022	18	11	129
100528030CTTTACGTCAACAAAATAAG	POC1B-GALNT4	890	3	4	11
100528030GGGATCACCTTAAACGTCAC	POC1B-GALNT4	423	0	4	3
100528030GGGGATCACCTTAAACGTCA	POC1B-GALNT4	1281	6	3	10
100528032CATGCAGTTTGCCTATACCA	KLRC4-KLRK1	1487	12	4	20
100528032CTGAAATCTCTTTAAACAAT	KLRC4-KLRK1	779	7	3	14
100528032TATAGGCAAACTGCATGTGT	KLRC4-KLRK1	2395	19	14	145
100528062ATCTCTTCTGGCCTGACAGG	ARMCX5-GPRASP2	2499	24	89	1192
100528062TCCTGAACTGAAATGCACAT	ARMCX5-GPRASP2	1888	25	891	33
100528062TGCACATGGGTTTCCAGCTG	ARMCX5-GPRASP2	2491	93	1255	1246
100528064ACGTCACTGAACCGAAACGC	NEDD8-MDP1	616	2	2	6
100528064GACGTCACTGAACCGAAACG	NEDD8-MDP1	2664	20	68	32
100528064TGACGTCGTAAATTGGAATG	NEDD8-MDP1	1968	1033	21	99
100529063AGGGCCACTACTCAGGAAGA	BCL2L2-PABPN1	918	11	187	123
100529063GATGCGTCCAGAGAGAGGGG	BCL2L2-PABPN1	1151	2	9	33
100529063GCCACTACTCAGGAAGAGGG	BCL2L2-PABPN1	1533	10	22	30
100529097AAACGTTGAAAGCTGCGGGG	RPL36A-HNRNPH2	2401	26	13	164
100529097ACGAAACGTTGAAAGCTGCG	RPL36A-HNRNPH2	2277	7	13	28
100529097TGACGAAACGTTGAAAGCTG	RPL36A-HNRNPH2	2517	17	9	74
100529144CCGTACCTGGATTGGCCGGG	CORO7-PAM16	2386	141	6550	4139
100529144GCGAAAGGAGAGGGGCTTGG	CORO7-PAM16	1952	24	13	32
100529144GTGCGCGCGCGAAAGGAGAG	CORO7-PAM16	1909	17	15	127
100529215ATTTCCTCTCAGCTCTGGGT	ZNF559-ZNF177	1604	11	8	207
100529215GACACTTGCGCTCTTCGGGG	ZNF559-ZNF177	2125	22	48	789
100529215GGTGACACTTGCGCTCTTCG	ZNF559-ZNF177	2261	8	7	33
100529239GCAAGCTCAGAAGTTCCCGG	RPS10-NUDT3	1256	12	471	181
100529239TTGCGTGCTCTATCAGTACA	RPS10-NUDT3	2599	23	25	784
100529240CCGCCCCTTTCCCGCCCCCG	ZNF816-ZNF321P	2977	152	671	5949
100529240GAGAAGAGTCTTGGGCTGGG	ZNF816-ZNF321P	4002	242	333	17252
100529240GGGCTGGGAGGAGTCCGCGG	ZNF816-ZNF321P	1892	366	628	2487
100529241CCGCCTCTACTCCCGCCCCG	HSPE1-MOB4	3341	22	191	72
100529241GGGGCGGGAGTAGAGGCGGA	HSPE1-MOB4	1880	37	247	874
100529251AAAGACAGCACAAGCCAGAG	CKLF-CMTM1	1311	19	10	25
100529251ACATTAGCGGACCTAGAGCT	CKLF-CMTM1	1220	247	218	115
100529251TAGAGCTGGGCACATATTAG	CKLF-CMTM1	1828	216	434	28779
100529257AACTGCAATCCATTGGCGGT	SYNJ2BP-COX16	1861	89	712	2883
100529257CCAAGCATGAGGTGAGCAAG	SYNJ2BP-COX16	1026	85	67	4315
100529257GGTTCCCAAAGCCAAGCATG	SYNJ2BP-COX16	740	125	43	2448
100529261CCCCTTAGCAACTGTTGTCA	CHURC1-FNTB	1986	27	418	42
100529261TAGCAACTGTTGTCAAGGCA	CHURC1-FNTB	2408	22	19	98
100529261TTTGCCCACGCACGGTGCCA	CHURC1-FNTB	2135	49	896	384
10052ACGCGAGCGCCAACTTTCCG	GJC1	2191	20	21	30
10052GAGCGGCGAGGACTCGACCG	GJC1	2939	878	306	32335
10052GGGGGCGCCCCAGAACGCGC	GJC1	2586	97	151	30
100532726CACCAGAGAATTAGCGCGGG	NDUFC2-KCTD14	1799	29	365	289
100532726CTCCCACCAGAGAATTAGCG	NDUFC2-KCTD14	895	10	8	13
100532726TCCCACCAGAGAATTAGCGC	NDUFC2-KCTD14	587	4	6	4
100532731ACGCGGCTCGGGGCGGCTGG	COMMD3-BMI1	2502	117	1338	1592
100532731CGCGCGCACGCGGCTCGGGG	COMMD3-BMI1	2249	34	264	728
100532731GGACCCGCGCGCGGGCGCGG	COMMD3-BMI1	1163	139	5137	922
100532736ACCAACTGAAAAAACCGGAA	MINOS1-NBL1	595	3	6	4
100532736ACTGAAAAAACCGGAAGGGA	MINOS1-NBL1	1398	4	15	9
100532736GACCAACTGAAAAAACCGGA	MINOS1-NBL1	2008	10	5	24
100533105CAGAGTGGGGAAGACGACGA	C8orf44-SGK3	1328	15	8	15
100533105GCACGGCATCCTAGGAAATG	C8orf44-SGK3	715	8	6	12
100533105TCTGAGAGACCACATTTCCT	C8orf44-SGK3	1809	13	97	27
100533106CGACCCCGGCCCCTAGTCCG	ZHX1-C8orf76	1893	61	35	365
100533106GGGCGCCTCCCTACCTCCCG	ZHX1-C8orf76	2119	71	460	359
100533106GTCCGGGGATTGGCGCACCG	ZHX1-C8orf76	2028	270	15	553
100533177AATGAGTAAAAACAATAACA	KRTAP29-1	826	4	5	12
100533177CGTGCCAACACCCCTAGTGA	KRTAP29-1	2271	11	6	144
100533177TAACAAGGAAAGATGCTGCA	KRTAP29-1	3920	38	37	42
100533178CTCTTTGTTCTTAGGGCAGG	PRORY	1233	7	117	21
100533178TCTTTGTTCTTAGGGCAGGC	PRORY	2167	7	20	39
100533178TGTAAACCAATAAATTGGGT	PRORY	870	9	35	11
100533181AGCGGACGGCAGCACGGAGT	FXYD6-FXYD2	2531	815	54848	5209
100533181CAGCGGACGGCAGCACGGAG	FXYD6-FXYD2	1804	69	128	2759
100533181GAAGCCAGCGGACGGCAGCA	FXYD6-FXYD2	29996	37792	37584	5695310
100533183AGCGCGCGCGCCGGGCGCTG	RFLNA	3055	16	98	155
100533183CCCGCCCCCCAGCCCCGGCC	RFLNA	2074	8	21	252
100533183CCGACCGGGCCGGGGCTGGG	RFLNA	3736	300	35892	1001
100533467GTAAAATTAATATAGAATGA	BIVM-ERCC5	626	4	3	17
100533467GTGGCTCTTTGTGTATCTGG	BIVM-ERCC5	1985	29	144	809
100533467TTAGTGGCTCTTTGTGTATC	BIVM-ERCC5	1363	27	1560	173
100533496CTTTGAGGGAGCAAATCCAG	TVP23C-CDRT4	1298	6	6	15
100533496GATTTGCTCCCTCAAAGCGG	TVP23C-CDRT4	1311	6	7	22
100533496GGCGAGCAGCCCGGACACGG	TVP23C-CDRT4	1690	5625	1306	1393
100533952AAACGGCCCCTAAACTTGGG	RBAK-RBAKDN	1667	20	118	55
100533952GCACCGGAAGTCAGCCTCCG	RBAK-RBAKDN	1371	853	18	279
100533952GGCTCATGGGAAATAGAGTA	RBAK-RBAKDN	1431	104	271	1315
100533997AGTGAGGGTGGGAGTCCGGG	MAGEA10-MAGEA5	2065	388	1717	5704
100533997CACCCGTACCCCACCCCACC	MAGEA10-MAGEA5	994	901	125	506
100533997GGTACGGGTGAGGATGGGGT	MAGEA10-MAGEA5	3054	126	2530	2849
100534012AGTCTCAATTCTTTGAAGGG	TNFAIP8L2-SCNM1	1144	23	10	528
100534012GCAACCTAGAAATAAGACAA	TNFAIP8L2-SCNM1	543	0	2	4
100534012TAGTCTCAATTCTTTGAAGG	TNFAIP8L2-SCNM1	1164	24	14	20
100534592GGGCTGCTCCGAGAGGACCC	URGCP-MRPS24	1763	66	6955	298
100534592GGTCCTCTCGGAGCAGCCCG	URGCP-MRPS24	1310	234	798	13032
100534592TGTCCCCGGGCTGCTCCGAG	URGCP-MRPS24	2459	554	608	16291
100534599ATGAGAGTACTGGAAGTGCC	ISY1-RAB43	2358	42	1784	101
100534599CAGGAAGTGAATGAGAGTAC	ISY1-RAB43	1325	6	8	31
100534599TCCTCAGTTCCTGCGAGCGT	ISY1-RAB43	1090	9	518	22
10053CCAACTTGAAGATGGCTGCG	AP1M2	1945	516	31	1159
10053GAGGTACTGCGACTTCAGAT	AP1M2	1913	6	6	25
10053TGAAGTCGCAGTACCTCTCC	AP1M2	2990	24	23	728
10054AGGCAGGGCACATCGCGCCG	UBA2	1615	44	18	1037
10054GCCTCCGGCAGACACAGGCA	UBA2	1226	14	7	55
10054GGGGTGTGCTGCAGCCCGCG	UBA2	2713	1291	119517	2761
10055CCGCGGACGAGGTACTGCGC	SAE1	3063	47	50	500
10055CCTGCGCAGTACCTCGTCCG	SAE1	1366	16	9	11
10055GATCGCCTTTGAGTCTCGTG	SAE1	2352	694	48	227
10056AAAGATACATTTAATCAGCG	FARSB	1029	5	4	6
10056ACATTTAATCAGCGAGGTAA	FARSB	640	2	4	6
10056CTTGAATATCGCCATTCTGC	FARSB	2723	28	19	37
10057AAAGCATTCCCAAGGCTGAA	ABCC5	1319	9	9	16
10057AGCCCTGGGCACTCGGAAGG	ABCC5	1479	246	1309	209
10057CAAAGCATTCCCAAGGCTGA	ABCC5	1693	11	33	20
10058ATTGGCCAAATGTCTCCGAG	ABCB6	2357	67	35	419
10058CCATTGGCCAAATGTCTCCG	ABCB6	2033	67	141	280
10058TTGGCCAAATGTCTCCGAGG	ABCB6	3182	45	478	1290
10059ACCCATTGGACCGGGCCCGC	DNM1L	835	39	126	425
10059CCGGCAGGCCATGCGCTGCG	DNM1L	2049	36	15	74
10059GCAGCGCATGGCCTGCCGGG	DNM1L	841	8	6	191
1005CGCTGCGTCTGCTCACTGCG	CDH7	3045	44	21	1131
1005CTCGCAGTGAGCAGACGCAG	CDH7	1895	39	167	20
1005CTGCGTCTGCTCACTGCGAG	CDH7	707	13	9	437
10060AATATGATTCCATGATTCTC	ABCC9	1687	10	8	21
10060GACGTTTGAAAACCCGACTC	ABCC9	2321	34	355	612
10060TTCAAACGTCAAAACACTCA	ABCC9	763	2	3	8
10061ACACTTCCAAGGAGGCAGCG	ABCF2	1233	7	5	15
10061ATACATAGTAGTCCTCAAGG	ABCF2	1571	8	9	31
10061TGAGGACTACACTTCCAAGG	ABCF2	1968	21	11	533
10062CTGGTGGAGAAGCTGCCCTG	NR1H3	1301	16	9	755
10062GCTGTGGTCACCAGGCAGGA	NR1H3	1510	9	14	15
10062GGGCAGCTTCTCCACCAGGC	NR1H3	1843	7	28	25
100631383AACCCCTTCTCCGACGCCTG	FAM47E-STBD1	3468	146	9264	2657
100631383AGGGGTTGGACCGCGCAGCG	FAM47E-STBD1	1488	884	226	450
100631383GCGGTGTCCTAGCAACGGGG	FAM47E-STBD1	1784	10	48	56
10063AAAATTCGGGCCTTAACGAG	COX17	1587	52	11	22
10063AAGGAGCGCGTGCGCAGAAG	COX17	2305	22	18	369
10063CCTTCAGCGCATGCGCAAGG	COX17	1275	7	5	16
100652748GCCAGTGGAAGAGGGAAGGC	TIMM23B	1916	41	8	30
100652748GGGTGCCAGTGGAAGAGGGA	TIMM23B	1420	88	8248	322
100652748GGTGGGGTGCCAGTGGAAGA	TIMM23B	1369	108	260	351
100652824AAATGGACACTGAAGGGACC	KIAA2012	2499	61	30	29
100652824GGGGTCAAATGGACACTGAA	KIAA2012	1066	6	5	63
100652824GGTGCAGTGTGCATTCCCCG	KIAA2012	1911	188	78	166
100653515GACAGCTGTGAGCCAGCCAG	CEP295NL	1121	41	2649	927
100653515GGACAGCTGTGAGCCAGCCA	CEP295NL	2369	69	3032	1513
100653515GGGGCAAGCGTGTAGGTTAG	CEP295NL	1201	134	3320	716
10066CAGCAGAGCGAAGATGTGGA	SCAMP2	1359	34	6	74
10066CCGCCCAGCCCACAATAGTG	SCAMP2	1056	12	890	34
10066TCGCTCTGCTGGGGATTCAG	SCAMP2	2356	29	84	632
10067CTGGGTTAGAGGTATCACGT	SCAMP3	1239	16	5	15
10067GAAGTCACATGGAAGAGGGG	SCAMP3	980	37	6	12
10067GGGTTAGAGGTATCACGTGG	SCAMP3	1647	124	63	1571
10068CGAGAGCCAACCCTAACAGG	IL18BP	741	17	5	6
10068GAGAGCCAACCCTAACAGGA	IL18BP	2068	23	10	31
10068GCCAACCCTAACAGGAGGGA	IL18BP	1440	38	10	261
10069AGTGCAGACACCAACACCGG	RWDD2B	1775	26	6	260
10069CCAAGTGCAGACACCAACAC	RWDD2B	1917	10	15	28
10069CGACTGAAAAGTACCTAGCA	RWDD2B	794	3	5	13
1006GCAGAGGCAGGTCTACCACT	CDH8	1264	29	79	782
1006GCCAGCGCGGGAGAGCGAAG	CDH8	1711	10	52	22
1006TGCTTACATGAATTTCCAAG	CDH8	2249	21	11	26
10071AGTGATCGCTGTGCTCCGGG	MUC12	2523	24	19	34
10071CAGAGAGTGAGTGGTTCTGC	MUC12	3310	141	400	511
10071CCAGAGAGTGAGTGGTTCTG	MUC12	2208	110	812	1553
10072ACGCGCCAAGACGAGCTTCT	DPP3	1910	17	10	100
10072CGCCACCCCGTAGCGCCTGG	DPP3	2170	34	30	515
10072TCCCGCCCCCAGGCGCTACG	DPP3	844	4	9	17
10073AAATAACGGCCTGTAGGCAA	SNUPN	1634	10	9	20
10073AGGCGGAAATAACGGCCTGT	SNUPN	1967	26	227	567
10073GGAACTCCCAGCGTTCGCAA	SNUPN	1510	7	6	21
10075CAACCTAACGAAGCAGTGAG	HUWE1	1251	19	15	42
10075CCTAACGAAGCAGTGAGGGG	HUWE1	1629	43	348	200
10075GGGGCGGAGCCAACCTACCA	HUWE1	1700	9	37	113
10076ACCCGCTGCAGCACCCGCCG	PTPRU	3243	42	352	251
10076AGCACCCGCCGTGGCCAGCA	PTPRU	3399	68	512	148
10076GCGCTCCCTGCTGGCCACGG	PTPRU	2973	317	850	2946
10078ACAGGACTACACGTCCCGAC	TSSC4	1952	12	47	158
10078CTACACGTCCCGACAGGCGT	TSSC4	2074	100	14	111
10078GCAGAACTACAGCTCCCACA	TSSC4	1218	7	11	16
10079CCGGCGCCGCGCCGCCCCGG	ATP9A	3098	110	38	308
10079CGCCGCCTCCTCCCCCGGGG	ATP9A	2169	109	1701	1665
10079GCGAGCTCGCCCCCTCGCTG	ATP9A	2666	148	244	705
1007TAGGAAGATATTGCCGCTGA	CDH9	2720	27	16	42
1007TATTAATCAGAAACGCTGAA	CDH9	1319	10	5	16
1007TTGCCGCTGATGGCGCTGCA	CDH9	3576	26	325	90
10081GGAAGGCTCAGTGCATAAGT	PDCD7	1051	33	4	89
10081TATGCACTGAGCCTTCCGGA	PDCD7	2209	12	14	32
10081TTATGCACTGAGCCTTCCGG	PDCD7	1800	9	11	17
100820829GATGGTGCTCAACTTTAACC	MYZAP	1681	10	11	18
100820829GTGCTCAACTTTAACCGGGT	MYZAP	2154	105	245	59
100820829TTGAGCACCATCCTCTCCCA	MYZAP	2820	29	18	37
10082CTCTTCCTAGTCGGTAGAAA	GPC6	637	5	2	13
10082GGACTGGATCTCTTCCTAGT	GPC6	1165	51	33	20
10082TCTTCCTAGTCGGTAGAAAG	GPC6	1347	8	9	16
10083ACTGAAGCCTGGGAGCAAAT	USH1C	1694	10	7	21
10083CTTCGACTCCAGCCTCGCAG	USH1C	1792	11	12	21
10083GCAGCGGCCCCGCCCCACAG	USH1C	1567	33	52	437
10084AATCGCTGCCCGGTAATAGG	PQBP1	1055	19	8	11
10084CCCCCAGCGTAGACGCACAC	PQBP1	1945	14	8	22
10084CCGGTGTGCGTCTACGCTGG	PQBP1	1683	120	910	9902
10085AGAGAGGAGGGGGAGACCCG	EDIL3	2454	608	145	1412
10085CGGGGAGTGAATAACAGGGC	EDIL3	1037	4	9	10
10085GGAGTGAATAACAGGGCGGG	EDIL3	1518	118	18	428
100861412CCTCCAGCTTAAGCTGACGC	FSBP	1644	16	14	38
100861412CCTGCGTCAGCTTAAGCTGG	FSBP	1352	9	8	24
100861412TTCAGTGAGAAGCTTTATGT	FSBP	1187	22	12	18
100861437AGCGGGGCAACGCAGAAGGG	NARR	1880	96	1302	2716
100861437CAAAAGAGGGAGCCTGAGCG	NARR	2145	81	447	543
100861437CCCGGTGAAGCGTCAAAAGA	NARR	769	2	3	9
100861519CAGCCCCCCACCCAAAGCAG	GDNF-AS1	570	4	1	11
100861519CCCCCCACCCAAAGCAGCGG	GDNF-AS1	1059	5	9	249
100861519GCAGCCGCCGCTGCTTTGGG	GDNF-AS1	1876	92	304	251
100861540ACTCAATGGAGGTCAGTGAG	CYP3A7-CYP3A51P	1996	486	635	3726
100861540CGACTGCAGGCAGAGCACGG	CYP3A7-CYP3A51P	2264	40	27	63
100861540TTATTTGCCAACTGCCGAGG	CYP3A7-CYP3A51P	1526	17	13	711
100862671GCCACCACGTGAAGAGCCCA	TMEM265	1978	100	240	15879
100862671GTTTGGCTAGATGAAGAGCA	TMEM265	3984	28	240	567
100862671TTTGGCTAGATGAAGAGCAG	TMEM265	1880	10	180	256
10086CACGCACTGTTCTCAAAGGA	HHLA1	2448	16	297	82
10086GCTTTGTACTAGGTTAGGAG	HHLA1	1021	7	4	10
10086TCCTTTGAGAACAGTGCGTG	HHLA1	1564	84	3282	738
100873985AGGAAGCCGTGCGCCGACCG	MED14OS	2784	304	1441	1173
100873985GCCCCTCGCTCCTGTCCCTG	MED14OS	2117	105	32	2195
100873985GCGGACTTCTCGCTACATGG	MED14OS	2537	15	77	35
10087GTGTCGCGTCAGACGCCGGG	COL4A3BP	1810	27	325	29
10087GTTCGGGAGGAGGATCCCGA	COL4A3BP	1833	13	14	103
100885850GAACATGACCTGGCAGCCAA	PTGES3L-AARSD1	1769	30	278	27
100885850GAGGAAGAGAGAACATGACC	PTGES3L-AARSD1	1748	11	12	28
100885850TGGTCGGGAGAGCAGTTGAG	PTGES3L-AARSD1	2851	236	872	35298
10089ATGTCTTGCCTCCAGGACCT	KCNK7	3161	135	1029	1577
10089CCACCCCAGCCATCCCAGCC	KCNK7	1245	4	7	18
10089CTGGGGTGTGAACAGGAGGG	KCNK7	1166	53457	1060	973
1008AAGGCGTCCCCTCCCCCGCA	CDH10	3372	45	81	43
1008CAGAGAGTCTTTCTGCCCTG	CDH10	2265	440	1288	5297
1008GAGAGTCTTTCTGCCCTGCG	CDH10	3244	189	1610	4102
10090AAGGAGGAAAACCCCTGTCA	UST	1554	40	210	2477
10090GAGGAAAACCCCTGTCAAGG	UST	1071	30	193	724
10090TCGCTCCACCTCCTTGACAG	UST	2045	58	6	48
10092GTGGAAGAGCAGGGGCAGCG	ARPC5	3028	38	1064	2817
10092TCCACGGAGAGCGCGCGCGA	ARPC5	1506	41	10	31
10092TTCCACGGAGAGCGCGCGCG	ARPC5	1678	6	119	23
10094AGTTCCGCTTCTGGTTGCAG	ARPC3	3158	45	18	38
10094GCCTTGAGTGGTGCAGCGTG	ARPC3	1516	22	14	188
10094GCGCCTCCTTCAGATCCGCG	ARPC3	1279	11	253	212
10095AGCACCCCCACCCCGAAGGG	ARPC1B	1399	72	691	1110
10095CAGGTCCCGCCCTCCCTTCG	ARPC1B	1343	50	8	358
10095GGCAGCACCCCCACCCCGAA	ARPC1B	1848	139	19	417
10096AGGGGAAGAAGTTGTAGGGT	ACTR3	1571	135	3598	5118
10096CCCGGGGAAAGGCGGCGTGA	ACTR3	909	22	12	27
10096CGTGAGGGGAAGAAGTTGTA	ACTR3	2246	147	320	314
10097AATGCCTGCACGAAAAGGGT	ACTR2	554	4	27	255
10097GAATGCCTGCACGAAAAGGG	ACTR2	2949	17	53	518
10097TGAGCTCCAATAAAAGATGG	ACTR2	1295	1158	12	37
10098GCCAAGGCTTGGGCGGCGGG	TSPAN5	3981	691	19616	26747
10098GCGCCTAGCCAAGGCTTGGG	TSPAN5	1958	31	167	228
10098GCTAGGCGCGCGCGCGCACG	TSPAN5	2693	67	97	2402
100996485CCAGCCGGAACGCCGATCAA	C5orf66	1845	200	734	2367
100996485GCGCGGCCGGACTCCCAGCA	C5orf66	2731	77	894	151
100996485GGAGACACAGAGGACGGTGA	C5orf66	3535	300	388	42376
100996571AACTCAGGACAACACTGAAG	CYYR1-AS1	1965	40	279	263
100996571CCAACTCAGGACAACACTGA	CYYR1-AS1	658	5	6	345
100996571CGACAGCTTCAACCAACTCC	CYYR1-AS1	947	6	9	18
100996634GCCCTGCCGCTCAAACCCCA	LOC100996634	1337	4	7	13
100996634GCTCCTCCTTGGGGTTTGAG	LOC100996634	1366	42	3	1247
100996634TAGAATGTGTGACAGGGATG	LOC100996634	2145	35	202	372
100996648AGGTAGGGGTGCGCTCCAGG	TCP11X2	1644	72	12	414
100996648GAGAGGGGAGATCATCAGGG	TCP11X2	2389	81	221	382
100996648GGAGGAGTAGGACGGAACCA	TCP11X2	1819	402	4162	355
100996693GGATCAGACTCACCGTGGAG	LOC100996693	1963	33	81	390
100996693GGGTGTCTGCGGCTTCTCTG	LOC100996693	2733	922	215	1988
100996693TCTGAGGATCAGACTCACCG	LOC100996693	1896	15	14	21
100996758AACCCAAGGCTGGTATCTGG	CH17-360D5.1	2307	64	50	7019
100996758CCCAAGGCTGGTATCTGGAG	CH17-360D5.1	1791	108	174	385
100996758GGGCTATTACCTAAGGCTCA	CH17-360D5.1	1664	15	14	22
100996928CTTATTAATCGAAGGCCCAG	C7orf55-LUC7L2	1799	16	19	45
100996928GACCGAACCTTATTAATCGA	C7orf55-LUC7L2	898	5	9	12
100996928TCGGTCAACGGACAAGTGAG	C7orf55-LUC7L2	1938	728	1453	1657
100996939ACGCCCGTGGGAAAAGCAGT	PYURF	2367	14	14	53
100996939CGGACTATAGATGACGCCCG	PYURF	1770	44	8	275
100996939GGGCGTCATCTATAGTCCGG	PYURF	1835	27	9	26
10099CAACCGAGTCCCGCCCCACG	TSPAN3	2855	218	78	4401
10099CTGAAGCTACCGGCCGCGTG	TSPAN3	2203	39	186	349
10099GCTTCAGCCAATCGCCTCTG	TSPAN3	1792	15	822	34
1009GCCCTTTCCTTCCCTCACAG	CDH11	1547	8	9	12
1009GCGGGGGCTGAGAGAAGCCG	CDH11	1278	14	283	123
1009GGAGGGAGGCTGCCGCTGTG	CDH11	6398	3834	386215	12893
100AAATGCGCGATCCAGGCCGG	ADA	2827	158	34	100
100AGGAAATGCGCGATCCAGGC	ADA	1958	21	14	920
100ATTTCCTGGAATTCTGGACC	ADA	1830	9	38	185
10100CGCGTGGACCCCAAGCGGCG	TSPAN2	1928	9	22	116
10100GGTGGAGATCGAGCAGCCCG	TSPAN2	2907	249	126	1328
10100GTGGAGATCGAGCAGCCCGA	TSPAN2	1085	22	10	738
10101CCAGCCAATCAGCTTGCCGG	NUBP2	2655	44	86	496
10101CTGTCAAGAAGAGCCACGGG	NUBP2	1069	26	9	110
10101GGCCTGTCAAGAAGAGCCAC	NUBP2	1473	51	39	313
10102CAAGAAATCAAGTAGAGGCG	TSFM	1497	10	7	17
10102GTGTTCCTCCGGCCAGCAGG	TSFM	1691	16	5	52
10102TGGTGCCACCTGCTGGCCGG	TSFM	1991	256	1729	2583
10103CCAGGGCTGGTGTTGCCAGG	TSPAN1	1809	82	39	1295
10103GGGGCAGCAGGGTCAAGGAG	TSPAN1	1744	88	1186	1327
10103TGCCAGGTGGAGGCCTGCTG	TSPAN1	3076	211	332	3816
101059918ACCAGGGACCCAGTAGAATG	GOLGA8R	659	238	86	11
101059918TCCGCATTCTACTGGGTCCC	GOLGA8R	1221	61	658	5461
10105CGGCCGGCAGGGGTAGTCCA	PPIF	1199	16	243	837
10105TCAAAGCACTTCACGCTCCG	PPIF	2034	11	15	137
10105TGTCCGTGGACTACCCCTGC	PPIF	2535	61	1042	2060
101060200CAGGGTCCGGCACAGAGTGG	ZNF891	516	15	144	148
101060200CCACTCTGTGCCGGACCCTG	ZNF891	1939	97	3254	971
101060200CCGCAGGGTCCGGCACAGAG	ZNF891	853	10	81	74
101060211CCAAGGAAAACGCTCCCCCG	CT45A7	1604	29	962	379
101060226ACCCACATGTCTGAGCATGC	NBPF19	1210	11	7	8
101060226AGGAACTATGAAATTAACTG	NBPF19	1508	7	4	24
101060226GGAACTATGAAATTAACTGT	NBPF19	982	7	7	15
101060301AGACGAAGACTGAGCTGGTT	HNRNPCL4	111	2	10	1
101060301CTACGTGGAGAAGCTGACTG	HNRNPCL4	1871	90	34	67
101060301TCCACGTAGAACCCGGCAGT	HNRNPCL4	1628	37	55	831
101060684AAGGATCCTAAAGTGCTGTG	NBPF26	2938	84	33	48
101060684AATCGGTTTAATCAGGACTG	NBPF26	1432	21	32	477
101060684GAAATCAAATCGGTTTAATC	NBPF26	1420	12	13	17
10106AGGCCGAGTCGAGAGCCGGG	CTDSP2	1566	9	25	18
10106GAGAGCCGGGAGGCGCGCGG	CTDSP2	3295	314	689	4910
10106TACTCCAGATAAACAACCCG	CTDSP2	2022	15	13	24
10107CAGCAAGCAGGAGAGTGTGG	TRIM10	2539	99	1352	11005
10107CCTTAGATGACCATAACCAG	TRIM10	602	9	25	45
10107TGCTGGTGCAGTGTACACCC	TRIM10	2013	42	26	669
10109AGGCGCGCCGGAGGAAACGG	ARPC2	1425	30	396	415
10109CCACTCGTGAACGCGAGCGC	ARPC2	2387	29	47	88
10109CCTGCGCTCGCGTTCACGAG	ARPC2	1635	99	256	99
1010ACAAAATACATTTCAAATAT	CDH12	731	6	3	8
1010ACTACTCAATGATGTGTCAA	CDH12	1638	20	10	22
1010TTCTACAATGAACGCTAGGG	CDH12	1484	23	240	38
10110AAGCCAGCTTCCAGCAGGCA	SGK2	2081	30	69	29
10110GTGGTTAATTAGTAACTGGA	SGK2	224	1	0	1
10110TCCAGTTACTAATTAACCAC	SGK2	664	1	5	16
10111GCAGCTCCGACTTCCGGGTG	RAD50	1980	7051	5407	8259
10111GTGCGGTACGGCGAAGCAGA	RAD50	1781	22	99	225
10111GTGCTGGGTGCTGTTGCCAG	RAD50	2228	113	237	446
10112ATCCGCGTAAGGAAAGGGGG	KIF20A	1370	18	50	1770
10112CCAATCCGCGTAAGGAAAGG	KIF20A	1204	27	14	38
10112TGCAGCTACCAATCCGCGTA	KIF20A	2396	23	17	244
10113CGACACGCGTCAGCACTAGC	PREB	893	7	5	22
10113GTCAGCACTAGCCGGCCGCG	PREB	2690	44	16	325
10113GTTCTCCACCCCTGGCGCGG	PREB	1986	69	134	792
10114CGGAGGCGCCGCGGCCGGAG	HIPK3	3113	72	513	841
10114GCGCAGCGCTGCCGGGCGGG	HIPK3	3885	293	20116	3171
10114GGGGCTTCACGGAGGCGCCG	HIPK3	1770	25	134	2047
10116ACATCCAGGCCCAAACGGGA	FEM1B	932	6	6	12
10116CAGCAGAACCTTTCTCTACC	FEM1B	1500	11	14	20
10116CTCCGCCTAAGCCGACCGGC	FEM1B	1596	7	8	20
10117AGATCATAATTCTTAGCAGC	ENAM	1270	6	12	18
10117GTAAATACAAAGGCTTCAGC	ENAM	1027	7	6	9
10117GTGAATACTGGTAAATACAA	ENAM	1259	8	10	23
101180976GGTGTGAGGACTTCAACCCG	IFNL4	845	108	58	890
101180976TGAAGTCCTCACACCCGACT	IFNL4	2651	12	32	483
101180976TGAGGACTTCAACCCGAGGT	IFNL4	1898	12	37	168
10120CCGCCCTCCAGAAAGCCCCG	ACTR1B	2728	42	28	1020
10120GCCCTCCAGAAAGCCCCGCG	ACTR1B	1521	90	289	2138
10120TGGGAGCGATGATTGGCCGC	ACTR1B	3266	204	1022	1668
10121ACTCCCAATCTTAAACTAGG	ACTR1A	1060	8	8	15
10121CCCAGGCGCAAAGCTTGCTG	ACTR1A	2771	30	301	264
10121GCAAGCTAGATCGCTAACCC	ACTR1A	910	4	6	14
10123AAACGGCCGGCTGGGCGGGG	ARL4C	2336	139	652	186
10123CCGCCGCCGGGGGTCAGGCG	ARL4C	1815	308	1216	143
10123GGACCGCGCCTGACCCCCGG	ARL4C	1151	21	9	42
101243544GCAAGACCACGTGGTTTGGA	ERCC6-PGBD3	1136	29	205	115
101243544GCCCGTCCCTCCAAACCACG	ERCC6-PGBD3	1341	30	72	2621
101243544TAAGCACGGGCAAGACCACG	ERCC6-PGBD3	2152	60	490	917
10124CCCATTGGTCACCCGCATCA	ARL4A	1696	10	11	161
10124CCTCACCAATTAGGGAGCGG	ARL4A	1429	12	151	51
10124CTCATGATCCCAAATCCCAT	ARL4A	1244	16	65	416
10125GAAACCTGCCCCCTTTCCGC	RASGRP1	2532	22	14	1501
10125GGTTTCGGGGAAGAGCGGCG	RASGRP1	1599	9	36	37
10125TGGCGGCTGCAGGAAACGTG	RASGRP1	2095	58	307	44
10126GGGGCGTGGTTTAGAGGCCA	DNAL4	1783	37	13	532
10126TCAGGCGTTTGCAAGGACAG	DNAL4	925	33	30	56
10126TTATAAGTCAGGCGTTTGCA	DNAL4	1652	4	10	11
10127CTCGCTCATCCAGTCCCCGT	ZNF263	1566	31	535	60
10127GAAGGGAAGATTGGCCTACG	ZNF263	2234	365	2366	339
10127TCACCGCCTACCAATGAGAA	ZNF263	600	3	3	11
10128CTTCTGTCCTCGGAGAAGTG	LRPPRC	1391	46	12	550
10128GCCAAATGTGGGGGGAGCGA	LRPPRC	1972	29	21	69
10128TGGAAAACCGCACTTCTCCG	LRPPRC	2138	54	11	25
10129GCGCGGGGTCAGGCGCCCAG	FRY	2922	1514	83	805
10129GGCGCCCAGAGGCAGCTCTG	FRY	2056	13	10	31
10129TTTAGATGAGCACTCCCGGC	FRY	2942	17	20	28
1012AATGGGATGCCACCTCCGCG	CDH13	2136	15	210	409
1012CAAATGGGATGCCACCTCCG	CDH13	2217	66	1836	556
1012GTATCTGCCATGCAAAACGA	CDH13	2176	16	10	27
10130CTGCGGCTCATTGGTCCGGG	PDIA6	1797	56	138	1677
10130TCACTCACATATCCAATGGG	PDIA6	1182	7	9	20
10130TCGCTCACTCACATATCCAA	PDIA6	1688	9	103	105
10131ACGTCACCGCCCCGCGCCCG	TRAP1	2682	112	1746	1213
10131CAGCTGCCTGCTCGGGCGCG	TRAP1	2719	931	705	16483
10131GCGGGGCGGTGACGTCACGG	TRAP1	2398	178	2104	815
10133GCCCGGGAAATTCCCCGGCG	OPTN	1188	22	557	67
10133GCGGGGCCCGGGAAATTCCC	OPTN	1479	9	8	71
10133GGTGGGGTATGGAATGGGCA	OPTN	1130	623	122	383
10134CAGCCCTCGCGAGGCCCCGG	BCAP31	1566	99	492	948
10134CTTCCCACCCCGCCCCGGAG	BCAP31	2701	48	158	1700
10134GCGCCTCTTCCTCTCCCGCT	BCAP31	2811	45	367	1934
10135CCGGGAGCCGTGACGCGGCG	NAMPT	1380	32	352	3032
10135CGCGCCGCGTCACGGCTCCC	NAMPT	2098	9	55	26
10135GGCGCGGGTGACGGCTGCGG	NAMPT	2582	22	615	752
101362076GATCCGGAGTTACCTGAGAG	GVQW1	1627	15	10	122
101362076TCACCTCTCTCAGGTAACTC	GVQW1	1323	10	15	79
101362076TGAGATACAGCTGTGAAAGC	GVQW1	2065	16	10	28
10136GATGGACAAGTGACAGCCAA	CELA3A	1211	18	346	30
10136TCTGCAGCAGGCGAGGACTG	CELA3A	2190	76	149	743
10136TTGTCCATCTGCAGCAGGCG	CELA3A	1921	8	9	73
10137GCACAAAACCCAGTAACTTC	RBM12	934	5	2	10
10137GCGATCTCCCGGAAGTTACT	RBM12	1517	36	27	3117
10137TGCGCCAACAGTCGCAAGCA	RBM12	3314	22	26	34
10138CCCGACAGCTGGAGGCTGCG	YAF2	2671	74	484	842
10138GGAGGCTGCGTGGGATCCGG	YAF2	3472	560	879	3029
10138GGAGTTTCCCCGACAGCTGG	YAF2	2682	50	164	1535
10139CGGAAGCGGCGGCGCTCGGG	ARFRP1	2760	150	1388	1285
10139GCTCGGGAGGAAGTGCCGAT	ARFRP1	1709	46	274	269
1013AGGGCTGAGTGACAGCACGA	CDH15	1553	14	120	20
1013GCACGAAGGAGGCCTCTGAC	CDH15	936	1	31	75
1013GCTGAGTGACAGCACGAAGG	CDH15	1552	11	409	21
10140CGGAGCTGTGTGACGCGGAG	TOB1	1615	37	105	35
10140GCCGCCGGAGCTGTGTGACG	TOB1	1732	37	1620	277
10140TCCGCGTCACACAGCTCCGG	TOB1	654	1	46	10
10142ACGGCGGGATCCTCGCTGGT	AKAP9	3098	506	102	1787
10142CTGGCAAGGGTTGACCCCGG	AKAP9	1070	235	455	271
10142GGCCTGGCAAGGGTTGACCC	AKAP9	1426	11	28	16
10143ACATGAGGCACAAGAACAAG	CLEC3A	1330	78	7	19
10143CAAGAGGCCACCTTATGCTG	CLEC3A	1955	16	72	113
10143TAAATAGAAAGCCTAACATG	CLEC3A	2464	10	25	32
10144AGGGAAGCAGCTGAACCACC	FAM13A	1669	14	289	47
10144AGGGACCATTGAGGAGCAGA	FAM13A	1208	247	102	14141
10144TGCTGCTCTGATTGGCCCGG	FAM13A	1979	1333	344	2190
10146AAGAGCCCTGAGGACGCGGT	G3BP1	2408	49	528	153
10146AGTAATTGGGCACTGACTCG	G3BP1	1468	320	1338	3830
10146TTACTGTTCGAAGAGCCCTG	G3BP1	779	4	8	7
10147CGCTGTCCGCTTCTTCTGGG	SUGP2	2994	39	114	931
10147GAGCGTCCGCCCAGAAGAAG	SUGP2	1931	58	209	1666
10147GCAAGAGAGCCGGGCCGCGG	SUGP2	1734	35	43	586
10148AGACCTGAAGGAAGTCGGGG	EBI3	1767	4407	968	273
10148GTCAGACCTGAAGGAAGTCG	EBI3	2172	38	126	829
10148TCAGGTCTGACTCACTGGTG	EBI3	1695	207	1159	5638
10149AGCTCTCCAGCTGCCCAGCG	ADGRG2	2321	111	885	992
10149CTGGGCAGCTGGAGAGCTGG	ADGRG2	1437	46	123	252
10149TCCAGCTGCCCAGCGCGGCG	ADGRG2	1974	155	782	372
1014CAGCCACGCTTGCTCAGGAG	CDH16	1797	103	17	149
1014GCCTGCTGCTGTGGGCCCAG	CDH16	231	1	2	1
1014TTTCCACTCCTGAGCAAGCG	CDH16	1282	22	39	36
10150AGCCTGAGTGTAAACTCCCC	MBNL2	2501	80	23	34
10150GTGAGTCATTCTCTGCTCCA	MBNL2	2113	51	23	108
10150TGTGAGTCATTCTCTGCTCC	MBNL2	2085	45	262	473
10152ACCAACTCCCGCGCGCATCC	ABI2	1812	7	15	32
10152CCCCTACCCCCGCCGTCGCT	ABI2	2230	9	15	144
10152GTAGGGGCCGGGATGCGCGC	ABI2	1580	10	17	13
10153ACACTCATGCTGAAATTCGC	CEBPZ	1727	13	8	23
10153GTCTAAGCCCCAGCTCCTGG	CEBPZ	1702	14	59	40
10153TCAGCATGAGTGTACTGCTG	CEBPZ	1779	19	232	226
10154GTTGCATCCCACTTTCACAA	PLXNC1	1425	19	35	28
10154TCACTTTCCCATTGTGAAAG	PLXNC1	900	16	20	1749
10154TTGTGAAAGTGGGATGCAAC	PLXNC1	2403	11	39	43
10155AGTTGGCGCGTGCGTACTGG	TRIM28	2557	32	274	829
10155GCGGCCTCTCCCGCACCGAC	TRIM28	2818	21	153	169
10155GGGGCGGGGCCCAGGCCGGT	TRIM28	1165	458	2240	772
10156GCCAATGGTCTTGAGACAAA	RASA4	1661	23	1933	81
10156GCCCTTTGTCTCAAGACCAT	RASA4	1344	139	420	832
10156GGGAGCACGGGTAAGAGGGT	RASA4	2309	891	5977	65148
10157AGAAGGTTGTTCCCTCAGGG	AASS	1482	14	252	180
10157ATGAGAAGGTTGTTCCCTCA	AASS	2766	117	211	5897
10157CCTTCTCATCTGCCAATCGG	AASS	770	139	7	15
10158AGAACGTGCCCTCCCTCCCA	PDZK1IP1	2415	45	1102	326
10158GGCAGCTCATTACCATGGGA	PDZK1IP1	1188	5	8	14
10158TGGCAGCTCATTACCATGGG	PDZK1IP1	1568	6	18	19
10159ACCAATCACCAGTTACGCCG	ATP6AP2	2876	13	19	37
10159ATAGGCGGGACTTAAAGTAA	ATP6AP2	1578	9	15	36
10159GGAAGCGACAGCCTGATAGG	ATP6AP2	1314	53	183	348
1015ATACAAAGTCATTTCTTTCC	CDH17	1873	46	12	29
1015ATTGCTCTTCGAGAGCCACT	CDH17	2770	17	24	442
1015TATTGCTCTTCGAGAGCCAC	CDH17	1593	9	11	18
10160CACAGCCCCCTCCAGCGTCC	FARP1	2733	34	12	173
10160GCGCACCTGCCCGGGCGGAG	FARP1	2968	115	28	2153
10160TGCCCGGGCGGAGCGGAGCG	FARP1	1607	76	130	668
10161AATCTGATAATGTGTCTGCT	LPAR6	2343	45	61	671
10161CTGCTGGGAATATACCTAGG	LPAR6	648	7	122	5
10161TGTCTGCTGGGAATATACCT	LPAR6	1411	6	7	21
10162AGCGCGGCAAGGTAGGAAGA	LPCAT3	2014	36	80	760
10162GCGCAGGTCGGCCAATAACG	LPCAT3	2259	11	43	140
10162TTATTGGCCGACCTGCGCAG	LPCAT3	1632	15	8	14
10163CTACGCAAAAGACGTACTCA	WASF2	2382	12	46	44
10163GTCGCCCGGGTGGAGCTCTG	WASF2	1964	61	234	402
10163TACGCAAAAGACGTACTCAC	WASF2	2216	29	33	2103
10164AAAGGACCCACCTTGCAAGA	CHST4	1553	15	13	26
10164CTCAAGCCCGTCTTGCAAGG	CHST4	1843	21	19	124
10164TGTTACTTTCACAGCTTCCT	CHST4	1738	10	8	37
10165CCGGGGTGCGCGTGATCCAG	SLC25A13	2131	250	163	86
10165CTGGATCACGCGCACCCCGG	SLC25A13	1243	134	119	1474
10165GGCTGGGCCCAGCCAATGGG	SLC25A13	2046	24	227	265
10166AGGCCGCCCGCCAGCCGCAG	SLC25A15	2539	79	105	6818
10166GAAGCTCAGGAGCGCCCCTG	SLC25A15	4063	1373	68237	6398
10166TCCCGGTCTCGGCTCGGGCA	SLC25A15	1208	17	36	18
10168GTAAGGAACACTAGTACCCA	ZNF197	2562	12	9	73
10168TAAGGAACACTAGTACCCAA	ZNF197	977	0	7	10
10168TTCCCAGAACTGGGGAAGAG	ZNF197	970	25	1133	313
10169ATTGGACAAGAAAAAGCACG	SERF2	1729	23	22	1208
10169CACGGGTCGTGCTTGAGCCG	SERF2	3233	63	611	129
10169CCTCCGCCACTTACCCACCC	SERF2	1605	11	181	26
1016CTCCCTGGCTCTCCTCTCCG	CDH18	2610	27	619	45
1016GGCAGAAGGGAAAGGAGCCG	CDH18	2152	190	185	652
1016TGCCTGATGCTGCGCTCTCC	CDH18	1890	106	1189	1420
10170ACATGCGACCTACAGCTTCT	DHRS9	1115	7	7	14
10170GTCATCACGTTGTGTCACAA	DHRS9	2363	43	27	266
10170TGTAGGTCGCATGTTTCAAA	DHRS9	1340	10	7	14
10171GATCCGGCGCGGGCCAATAG	RCL1	1613	72	489	34
10171GGCGCGGGCCAATAGCGGCG	RCL1	1712	56	58	6705
10171TGGCCCGCGCCGGATCAGGG	RCL1	1718	33	426	193
10172ATGTTCCCACAGGCGCACGG	ZNF256	3144	11	14	45
10172ATTCTGGGTAATGTTCCCAC	ZNF256	2805	40	247	434
10172GTAATGTTCCCACAGGCGCA	ZNF256	1049	7	4	11
10174GCCCCCGGGCCCCAGCCTCG	SORBS3	1999	343	5164	1764
10174GCCCGGTCGTCGGGCTGACG	SORBS3	2481	423	1077	573
10174TCCACGTCAGCCCGACGACC	SORBS3	1219	8	7	16
10175GACCGCCACCGCTACCGCCG	CNIH1	2238	28	2465	58
10175GGTGCGCAGGCGCGCTGAGA	CNIH1	2634	33	22	969
10175TGAGAGGGCTGGCGCCGCGG	CNIH1	2560	156	1168	2521
10178AGCATATTATATATAGCTTG	TENM1	690	4	4	6
10178ATAGCTTGTGGAAAGACATA	TENM1	1378	13	9	827
10178GAAAGACATAAGGCTACAGA	TENM1	1487	11	6	28
10179ACCCCTCGTTAAAGGCAAGG	RBM7	1469	5	9	24
10179GATACCCCTCGTTAAAGGCA	RBM7	1260	19	5	12
10179GCCGCCTTGCCTTTAACGAG	RBM7	1306	47	21	38
10180ACGGCGGGAGTAAGAGTCTG	RBM6	1973	99	3422	2097
10180CGGCGGGAGTAAGAGTCTGC	RBM6	2497	8	13	27
10180CTCTTACGACCCACCCCAGA	RBM6	1266	8	9	22
10181GAGAAGTCCAATCCTCGAAG	RBM5	1702	21	7	911
10181GAGCGTCCTAAGTGACAGGA	RBM5	1722	17	9	160
10181GCGAGGGCTGCCGGGAAATG	RBM5	2187	183	2201	1541
10184CCGGCCCGCTCGCGGGACGG	LHFPL2	1515	3	5	188
10184CGGCGATGGTGACTGGGCAG	LHFPL2	1996	59	767	441
10184TCGCGGGACGGAGGCGGCGA	LHFPL2	2338	55	754	459
10186GACAGACCCAGGACGCACCG	LHFP	2510	32	34	287
10186GCGTCCTGGGTCTGTCTGCG	LHFP	2942	322	2332	2659
10186TGTCTGCGCGGAGTTCCCCG	LHFP	1656	28	15	862
10188GAGACACACGCCCCAAACAC	TNK2	2386	28	21	32
10188GCCACTCTGAGTCACCCCTG	TNK2	2465	2468	8030	25640
10188TCCCCAGGGGTGACTCAGAG	TNK2	618	19	15	269
10189CGCGCGCAGCCGTCCGCCAG	ALYREF	2164	22	172	95
10189GCTGATTGGCCGCTGGCGGA	ALYREF	1800	18	71	868
10189GGCTGCTGATTGGCCGCTGG	ALYREF	2264	159	291	19880
1018TGACCAATAGAAAGGCCTGG	CDK3	1685	34	1682	80
1018TGGTCAACGTCAGAGCCGGG	CDK3	1461	31	7	24
1018TTGACCAATAGAAAGGCCTG	CDK3	1817	53	3019	175
10190AAAGCAAGGGTCGGACACCT	TXNDC9	1560	25	18	675
10190ACCCGGAGGAAAGCAAGGGT	TXNDC9	1733	51	221	704
10190ACGCCAGAGGAAGGGGCGGG	TXNDC9	2885	415	391	36837
101927322CGAGCGGGGTGGGCTGCGGT	LOC101927322	2532	452	973	4429
101927322CGGGGTGGGCTGCGGTGGGG	LOC101927322	4523	3086	351375	12935
101927322TCGAGCGGGGTGGGCTGCGG	LOC101927322	2772	568	34205	9533
101927423CCAGCTGTCTCATAAACCAG	PANO1	1461	64	1288	42
101927423CTATAGCAACATCAGTGCAG	PANO1	1046	15	15	44
101927423TATAGCAACATCAGTGCAGG	PANO1	2245	37	17	37
101927572CCAATGGCTCAGAGGCCAGG	LOC101927572	1356	12	19	192
101927572CCCTCCTGCCAATGGCTCAG	LOC101927572	2073	128	276	56
101927572CTTCATGCTCGCCTAAGGAT	LOC101927572	2002	14	15	314
101927581ACCCTAGAATTGTGACATCA	CCDC182	2775	17	16	26
101927581ATATGCAAATGAATGGATTG	CCDC182	1828	75	11	274
101927581ATTGTGGCTTTCTTTCTGGT	CCDC182	4411	111	63	828
101927655CCACCCCTCACGGGGTACAG	ZASP	1645	71	40	247
101927655CCTGCCCTCTGTACCCCGTG	ZASP	2232	717	1394	45748
101927655CGGTGCCTTCATGTCCCCGC	ZASP	2193	18	18	433
101927844AATAGTTTATAAAGCCAGCC	LOC101927844	1259	6	8	14
101927844CAGTCAGGGATGCTGAGGAT	LOC101927844	1539	15	10	103
101927844GCTAACAGTCAGGGATGCTG	LOC101927844	1985	10	16	23
101928093ACTGACTATGTAGAGCAGAA	LOC101928093	1172	8	4	16
101928093CTAAGGAAGACTAGAGCCTG	LOC101928093	2357	984	890	127334
101928093CTACATAGTCAGTGTCACAG	LOC101928093	1888	11	7	15
101928108CTCCTGCGGAAAATAGCCCG	LY6L	1249	60	55	207
101928108GGCAGACGCTGAGGCCCTCG	LY6L	2253	48	677	1638
101928108TCGGGGCTCTTGTACTGGGG	LY6L	2407	359	3812	13914
101928147CATAAAGGGCTTTCTTACAG	C21orf140	1186	3	9	56
101928147GAAATCTGAAGTGTATGTGT	C21orf140	2332	24	16	77
101928147TGAAATCTGAAGTGTATGTG	C21orf140	2687	37	36	755
101928436CGCCCCGCCCCGCCCTGTGA	LOC101928436	1151	18	58	20
101928436TGCGGGCTGGGACCGTCACA	LOC101928436	2605	77	686	787
101928448CAAAGAGGGAAAGTCCTGGC	C5orf67	2254	20	7	23
101928448CATTCCTTGGAATGAGGGCA	C5orf67	924	97	86	30
101928448TGGCCAAAGAGGGAAAGTCC	C5orf67	2347	23	15	155
101928527CAAAGGCCAAACTTAATGGA	PIGBOS1	1118	7	7	9
101928527CGAGCGACGACTGCTCTCAA	PIGBOS1	1027	11	5	164
101928527TCGCAAGCCCGGAAGTAACC	PIGBOS1	1734	6	15	22
101928601AATAAGTTTATAATAAGACT	MEI4	882	5	5	14
101928601AATTTGACAACTTCTTGGGA	MEI4	1718	21	1100	32
101928601AGACAATTTGACAACTTCTT	MEI4	1363	7	5	18
101928603AATGACAAGCTGAAGAATTT	C6orf229	1047	10	4	24
101928603TGCATCACTTAGCAACACTG	C6orf229	2270	17	8	32
101928603TGTTTAGTCCAAATAGTAGA	C6orf229	784	7	2	16
101928841AGTGCCCTGAGAGCATATCG	LOC101928841	1811	30	12	36
101928841GCCCTGAGAGCATATCGGGG	LOC101928841	1117	7	4	13
101928841GCCGGGACTGAGCTGTAGAG	LOC101928841	2071	67	131	2683
101929372CTACAGGAACGCGCCACGCC	LOC101929372	2719	24	15	93
101929372GAGAATCGCTTGAACCAGGG	LOC101929372	1990	17	28	2487
101929372TCCACTTACAGATCACACAA	LOC101929372	816	11	7	11
101929726CCACCAATTACAGTCCGCCT	LOC101929726	3165	63	12	110
101929726CTGGCACCTGGTATATTGAG	LOC101929726	906	8	301	57
101929726TCTTCATTGTTCCCCAACCC	LOC101929726	2176	6	109	26
101929747GAGCCTTAAATCAACACCTG	LOC101929747	1562	10	2	268
101929747GATTTAAGGCTCGGAACAGG	LOC101929747	867	49	15	43
101929747TCAACACCTGCGGTTCCCGG	LOC101929747	1941	81	65	2910
101929926AAAGTGCATTCTGTAGGGCA	LOC101929926	2574	16	14	265
101929926GCATTCTGTAGGGCAAGGCA	LOC101929926	2256	13	19	34
101929926GGCAAGGCAAGGCTCAGCTG	LOC101929926	2318	127	74	2878
101929983CAAACTCACTGCTCTGGCAA	PRAMEF27	1889	24	9	59
101929983CTTAATGGCCACTGAGTACA	PRAMEF27	2159	11	22	37
10193ACCGCTGCTACGCAACCCGG	RNF41	1035	7	3	11
10193AGGGGCTGAGTTAAACAAAG	RNF41	817	3	4	8
10193CTGAGTTAAACAAAGAGGCG	RNF41	1022	16	15	29
10194AGACCTATTTGTAATTGTCA	TSHZ1	1617	7	7	28
10194TAACATAAAAGATTGTACAT	TSHZ1	2368	17	12	30
10194TTTACCCGGTATCAGCCAGT	TSHZ1	1939	11	16	25
10195GTAAATGAAGACTGGCTACT	ALG3	893	11	16	281
10195TGGAGCGTGGAGTGCATCAG	ALG3	3359	119	4315	448
10195TTAGTGGAGTAAATGAAGAC	ALG3	1240	6	9	15
10196CGGAAACTTCGCAGACCGCC	PRMT3	2372	7	12	87
10196GCACAAGCGCGAACCCGCGG	PRMT3	1294	32	26	48
10196GCGCGCTTCGGCGTTCCCGG	PRMT3	2131	18	152	923
10197ATGGCTTTGGACGCTCCCAG	PSME3	1738	12	52	274
10197GGCTTTGGACGCTCCCAGCG	PSME3	1834	47	6577	241
10197TCCAAAGCCATGCCTCATCG	PSME3	1033	7	10	223
10199AGTCCGGAACCTGTGCGCCG	MPHOSPH10	2908	76	564	272
10199GCGCGAGCGCTTTCGCAGGA	MPHOSPH10	2751	42	41	2417
10199TTTCAGAGCCGAAAGTTCCG	MPHOSPH10	1683	4	9	24
1019ACCGCCACCCATGCGCTGAG	CDK4	2633	13	15	72
1019AGAGGCGCGCGGAAACTGGG	CDK4	2935	16	16	181
1019TGACCGCCACCCATGCGCTG	CDK4	2010	32	118	85
101AGGGAGGATGCTGGATTGTG	ADAM8	1388	20	410	230
101CAAGGGAGGATGCTGGATTG	ADAM8	1966	173	1349	412
101GGGAAACGGACCCCGCCCCC	ADAM8	2343	60	367	544
10200CGCCCGCGCGCAAGACACAG	MPHOSPH6	1530	4	13	19
10200CGGGCGCTCTGCTGACTGAG	MPHOSPH6	2476	80	240	84
10200TCAGCAGAGCGCCCGCTGAG	MPHOSPH6	1675	55	577	25
10201GTCCTAGTCCGGTTGCGCCG	NME6	2272	115	37	1269
10201TCACACCTCACCTCACGCCG	NME6	2024	80	331	32
10201TGAGGTGTGAGTTGCCCTGG	NME6	2465	460	3760	10363
10202ATGTGGGTGTGGCCAGTTAA	DHRS2	1171	277	365	3318
10202GATGTGGGTGTGGCCAGTTA	DHRS2	3719	1043	1896	28922
10202TGTGTCTAGCCAATCTGGTG	DHRS2	1334	108	643	573
10203AAAGGAGTGCTGCTTTCCTG	CALCRL	2390	75	38	1251
10203AGTAACCTAACACTAACTGC	CALCRL	1517	5	8	12
10203CCTAACACTAACTGCAGGCG	CALCRL	846	252	1344	491
10204AATTCCCGGCGTGCTATGCG	NUTF2	1577	14	186	117
10204TATGCGCGGAGGCCCAGACA	NUTF2	2170	56	115	707
10204TCCCGGCGTGCTATGCGCGG	NUTF2	1022	50	18	658
10205GATTAACTGAAAGTAAAGAG	MPZL2	807	4	6	7
10205GCATGAGCACGTCTGCACAA	MPZL2	1789	11	7	25
10205TGAAAGTAAAGAGAGGACTG	MPZL2	2412	36	50	1516
10206CGGAGGCGGGCGACGGGGAA	TRIM13	810	29	118	1234
10206GCGGAGGCGGGCGACGGGGA	TRIM13	4760	87	417	5865
10206GGCGGGGCCGGAGGTGCAGG	TRIM13	2226	169	1666	8131
10208AGGCGTGGCTGTCCGCCCTG	USPL1	1857	64	40	156
10208CTTCCGGTCGCCCTCCGCAG	USPL1	2162	74	19	135
10208GGCGGACAGCCACGCCTCTG	USPL1	2071	109	225	439
10209GCCTCCAAACCAATTGGAAG	EIF1	1123	7	6	43
10209GCTTCCAATTGGTTTGGAGG	EIF1	1378	13	7	217
10209TCGTGCCCCAAGCGCCCAGG	EIF1	2271	45	26	473
1020CCCCGCAATGCCCGAGACCG	CDK5	2574	110	46	793
1020CCTCGGTCTCGGGCATTGCG	CDK5	2462	15	28	16
1020GCGTGAGCGCAGACGGCTGG	CDK5	2535	130	177	1471
10210GTAACAAAGTCGAATAAATG	TOPORS	465	7	1	4
10210TCCCACCTTAGCAATGGCAA	TOPORS	746	8	7	16
10210TCGAATAAATGGGGTTCCAG	TOPORS	1208	17	5	12
10211CCTTACGCCAGGGTGCCAGG	FLOT1	790	4	7	9
10211GATTCCCGGCTCAAGAAGGG	FLOT1	1010	16	187	338
10211TAAAGGTCCCCCGCGCCCAG	FLOT1	2773	55	633	412
10212AGGGACCGGGAGATTATTGG	DDX39A	1231	16	373	324
10212GAAGCGGTGATTGGGTCCTG	DDX39A	2755	40	422	85
10212TCATTCAAGAGAGGCCGAAG	DDX39A	1035	4	9	20
10213AGCTCTTGGGACAGACGGCG	PSMD14	2566	53	82	2959
10213GAGTCAAGCGGATGTCCAGG	PSMD14	2326	41	557	41
10213GGAGGAGCTCTTGGGACAGA	PSMD14	1619	21	113	106
10214ACTTAAAGTAGCGAATCCCA	SSX3	1330	3	5	19
10214CTTAAAGTAGCGAATCCCAG	SSX3	2106	8	17	34
10214GAAGGTTGTGTCCCTGGAGC	SSX3	2751	19	20	37
102157402TCGAAAGCCAGGTAACCAGT	AK6	907	20	7	33
10215ACAATGTGCGTGTCCTGGAG	OLIG2	1958	101	308	1017
10215GCGGGCCCAGCTCATTGGCG	OLIG2	2397	27	435	117
10215TCAGCTTCCCAGCCCCCCGG	OLIG2	1399	88	31	313
10216ACTGTCAATAACGTGGCTGA	PRG4	2153	97	90	135
10216GTCTTGTTTCAAGAATGGGA	PRG4	1395	11	8	17
10216TAAAGTCTTGTTTCAAGAAT	PRG4	2143	25	12	252
10217AAGAAGAAGGGCGGGCGGGT	CTDSPL	3001	941	1820	135134
10217CCACCAGGCGAGCAGGCGAG	CTDSPL	2143	29	38	222
10217CCGCTCGCCTGCTCGCCTGG	CTDSPL	3327	258	2557	11710
10218GGCAACTTAGGCCAGAGGAG	ANGPTL7	1614	59	28	162
10218TCAGCGGCAACTTAGGCCAG	ANGPTL7	1610	21	42	303
10218TGCCTGTTGGGTGAAGTCAG	ANGPTL7	2215	86	1254	1383
10219CAGGAAATGATTCAAATTTG	KLRG1	650	16	20	26
10219GTGAGCATCTACAGTGTCAT	KLRG1	2941	77	230	153
10219TGAGCATCTACAGTGTCATG	KLRG1	1455	25	140	69
1021CAGCGCCGGCCGGAGCCCAG	CDK6	2080	24	140	518
1021CCCAGCTGCCTCCCCGGCTG	CDK6	2755	122	1780	4549
1021TCCGCCCCCAGCGAGCGGCG	CDK6	946	8	7	273
10220AGAGCCGAGGAATAGAGAGA	GDF11	2432	138	128	14306
10220AGAGGCAGCGCTGTCATCCG	GDF11	3053	1121	267	2528
10220GAGGGAGCCGGAGAGAGCCG	GDF11	2460	397	37	1205
10221AGCCGGGTTGTGCAATGAGG	TRIB1	2595	205	778	131
10221GGAAGCCGGGTTGTGCAATG	TRIB1	1630	29	387	673
10221TCCCAACTGTTTACACAGCC	TRIB1	945	12	71	12
10223CCTACTCCAAAGGTCCCAAG	GPA33	1044	10	3	10
10223CTCACCTGCCAATCCAGCTG	GPA33	2359	38	223	644
10223TCATGTGTCACCTACTCCAA	GPA33	1105	4	40	23
10224CCTATCCAATCAGGGGCGTG	ZNF443	1492	56	14	291
10224CCTGACGCCCTATCCAATCA	ZNF443	842	5	1	64
10224CTGACGCCCTATCCAATCAG	ZNF443	1142	7	11	25
10225ACGTAGACAGGAAAGTAATG	CD96	1577	7	7	55
10225GTCTACGTTTCATTTCCTGG	CD96	1873	31	34	554
10225TAAACAGACCCAGGCGTGTG	CD96	3344	201	697	2719
10226CGGACTTCATGACTTGGCGA	PLIN3	1206	101	13	20
10226GAGGGGACCAATCAGGTTGA	PLIN3	1827	300	529	509
10226GGACTTCATGACTTGGCGAG	PLIN3	1643	58	13	17
10227CTTCCGGCCGGAGTCAGTGG	MFSD10	1684	13	651	53
10227TCCGGCCGGAGTCAGTGGCG	MFSD10	2410	1637	205807	3786
10227TCTGCACGTTCTCTTCCGGC	MFSD10	2116	10	10	31
102288414AGTTGCGATTGGCCCGCGGA	C11orf98	3246	20	155	95
102288414CCCGAGTTGCGATTGGCCCG	C11orf98	2763	1160	903	8677
102288414TGGCCCGCGGAAGGCCGGGG	C11orf98	2827	78	500	1655
10228ATATGCCCTGGTCACGTGAG	STX6	3221	104	281	4053
10228ATGCCCTGGTCACGTGAGCG	STX6	3087	76	270	675
10228GCACCCCGCTCACGTGACCA	STX6	1322	120	517	54
10229AACCCCTAGCGCAGAGCTAG	COQ7	1100	31	26	175
10229ACCCCTAGCGCAGAGCTAGG	COQ7	1343	135	13	219
10229GCCCCCTAGCTCTGCGCTAG	COQ7	2063	443	262	4020
1022AACACCCACTTCCGTCCACC	CDK7	3739	73	82	1018
1022AAGCGACGGAGCCCGGTGGA	CDK7	3136	254	1723	2178
1022ACTAAAGCGACGGAGCCCGG	CDK7	2740	58	70	1527
10231CTGCACTGCCTAGAGATAAA	RCAN2	660	0	2	4
10231CTGCCTAGAGATAAAAGGCT	RCAN2	884	15	108	13
10231TTTATCTCTAGGCAGTGCAG	RCAN2	2223	141	11	84
10232AGAAGGCCTCAGAGGCCTGG	MSLN	1663	107	209	1251
10232GCGGGCCAATGCCCACACGT	MSLN	1914	10	307	24
10232GGACAGCCCCTTTCAGATCG	MSLN	1209	62	115	2484
10233AAGCGAGAAGAGAGGGGGCG	LRRC23	2404	48	198	1089
10233ACCCAAGACCTTAAAGGGAC	LRRC23	1714	11	109	17
10233AGAAGCGAGAAGAGAGGGGG	LRRC23	1836	49	9	37
10234CAGGCAGAGCTCATTGGATG	LRRC17	1483	118	111	15966
10234CTGTGTGACACTCCAGTGGA	LRRC17	1253	79	241	336
10234TTGTCTGTGTGACACTCCAG	LRRC17	1908	32	1599	435
10235CTGCACCGCAAATGGGAGGG	RASGRP2	1873	89	197	3205
10235GCGGTGCAGGGCCCGCCCTG	RASGRP2	2648	93	1124	755
10235TGCCAAAATCTGGGAGTGAG	RASGRP2	1784	33	78	491
10236GGGGCAATCGCTTGGCGAGG	HNRNPR	1891	53	81	3741
10236TACGGGGCAATCGCTTGGCG	HNRNPR	2503	17	38	369
10236TCCAGGGACTCCGAGCTACG	HNRNPR	1373	757	788	37574
10237ATGGAGCCAAGGTCCCAGGG	SLC35B1	1569	117	2188	792
10237GCAGTCACTACCAGAACTGC	SLC35B1	2297	45	25	321
10237GCCGGCTCATGGCTGCCAAG	SLC35B1	2140	60	131	275
10238AGGACGTGTCAGGCAACCAA	DCAF7	1457	8	6	18
10238CAAGAAAGAATCCTTTCGAA	DCAF7	1508	12	8	21
10238TTTCTTGTCATTGGTTATTG	DCAF7	2577	104	1022	431
10239GAGGGCAGGTGCGGATGCCG	AP3S2	2181	153	13846	2002
10239TCACGAGCCCTAGCACCCAA	AP3S2	1504	13	7	10
10239TGCCCTCCAAGGCGTCAGAG	AP3S2	2423	87	170	1243
10240AGGGGCGGGTAACTGTGTTC	MRPS31	1242	17	5	136
10240CGGACTCGCCCGCGGCCGGG	MRPS31	2956	33	240	362
10240TGTAGCCCACCGGAGCGCAA	MRPS31	1590	7	8	17
10241AAAGGCAGAAGACCGCTCCT	CALCOCO2	1390	92	16	1666
10241AAGGCAGAAGACCGCTCCTG	CALCOCO2	2740	541	3650	21843
10241AAGTCCCAGCAAGCGCCGCG	CALCOCO2	2537	15	13	194
10242AGGGCGATGTCGGTCTGGGA	KCNMB2	3143	41	224	2048
10242GATCCAGTGCAGGGCGATGT	KCNMB2	1813	23	28	626
10242TGGAAATCTGATCCAGTGCA	KCNMB2	2334	134	12	226
10243AACTCGTGGAGAGTGAGGGG	GPHN	2083	20	22	170
10243GCTGAGTATTGGGAGCGGGA	GPHN	1324	6	140	47
10243TGGAACTCGTGGAGAGTGAG	GPHN	2058	85	287	442
10244AAGTCAGCGCCGGGCCCTCG	RABEPK	2942	189	10370	2201
10244GGCGTCCACTCCCGGTCTGG	RABEPK	73558	105444	96307	194830
10244TCAGCGCCGGGCCCTCGGGG	RABEPK	1575	244	284	338
10245ACAAATGGCAGAAACTCGAT	TIMM17B	1394	12	5	15
10245CTATACCGCATGTCACGCCA	TIMM17B	2413	15	17	27
10245TGCGTCCTTGGCGTGACATG	TIMM17B	2609	45	171	646
10246GAAAGCAAGGGGGCATGGTG	SLC17A2	2150	29	174	1218
10246TAAGCGGCAAAACCAAGCCG	SLC17A2	1822	25	11	321
10246TTTCTGAAAGCAAGGGGGCA	SLC17A2	1672	37	66	72
10248CGTGTAGATCCCGTCACGCC	POP7	2440	31	14	24
10248GCGAGACTTCCGGGCGTGAC	POP7	2389	22	14	96
10248GGATCTACACGTGTACGCCT	POP7	2388	33	137	84
10249AGAGCCAATTACTTCAACAT	GLYAT	1541	18	338	31
10249CTTCAACATGGGCCCGTGAG	GLYAT	1934	90	924	2419
10249TTGAAGTAATTGGCTCTGCA	GLYAT	2488	48	374	47
1024CGGGCTAGAGTGTGGCCCGG	CDK8	1530	390	1359	49808
1024CTGGCACCCTGAGGACCGTG	CDK8	1683	86	1460	2505
1024GAGCGGGCTAGAGTGTGGCC	CDK8	2857	130	953	1111
10250CGGCCTCGTGTCGGCCGGAG	SRRM1	2696	126	952	4615
10250CTCGGCGCACTGAGCAGGCG	SRRM1	2195	34	105	83
10250GAGCAGGCGCGGCCTCGTGT	SRRM1	4013	64	28	2132
10251AGATTGAAACAATGTACACT	SPRY3	954	8	7	421
10251CCAAGTCAGTGACAGATCCA	SPRY3	1894	29	978	98
10251GAGATTGAAACAATGTACAC	SPRY3	3358	28	20	744
10252ATATCATGTGTCAATCACTC	SPRY1	1050	10	4	12
10252GATATCATGTGTCAATCACT	SPRY1	3419	12	15	47
10252TTGGTACACATAAACGAAAG	SPRY1	1350	7	11	17
10253CTGCCTCCTCCGGAAAGGCG	SPRY2	1645	16	106	125
10253CTGCGCCCTCGCCTTTCCGG	SPRY2	1790	15	8	14
10253GCTCCCTGCCTCCTCCGGAA	SPRY2	1210	6	234	51
10254CTCGCCCCGGGAGAAAAGTT	STAM2	1305	52	746	18
10254GGTCGGAGGGATCTCGCCCC	STAM2	1381	24	8	113
10254TGGTCGGAGGGATCTCGCCC	STAM2	1901	9	19	37
10256CATACCTGGGCTCACACAGA	CNKSR1	2351	49	36	40
10256CTCACACAGACGGCAAGATG	CNKSR1	1332	16	27	1255
10256CTTGCCGTCTGTGTGAGCCC	CNKSR1	2614	62	93	46
10257CGCAGCTCCCGGGCTCCAGG	ABCC4	2197	14	26	65
10257CTCTCAGGCCCGCCGCCTCG	ABCC4	2404	63	51	3987
10257GCGCGTAGCGGGCGCCCCCG	ABCC4	2963	184	1265	14074
1025GTAGTTCCCGAGAGGCCAGG	CDK9	2421	18	10	45
1025TGGGACTTGTAGTTCCCGAG	CDK9	1818	48	3937	100
1025TGTAGTTCCCGAGAGGCCAG	CDK9	1424	15	15	55
10260CGGGACTCCCCCTCCCCTCG	DENND4A	2409	415	613	41251
10260GCTAGAGTCGGAGAAAGAGG	DENND4A	1379	6	33	21
10260GGAGTCCCGTCTGACTGAGA	DENND4A	2629	916	122373	1625
10261AAGAGAGGAACCTCTTATGA	IGSF6	1854	29	28	338
10261CTTATGAAGGAACCATAATC	IGSF6	1693	380	14	113
10261GATTATGGTTCCTTCATAAG	IGSF6	929	5	12	8
10262CGACCCAGGTTAAGTTTCGG	SF3B4	717	6	2	9
10262GAAACTTAACCTGGGTCGGG	SF3B4	1167	54	937	2278
10262GAGCCTCCGAAACTTAACCT	SF3B4	1127	10	50	407
10263AATGCTCCCTCACTCCCGAT	CDK2AP2	1827	8	14	68
10263GCAGGTCTCGGCCAATAAGG	CDK2AP2	1129	6	4	15
10263GCGGCGGTTGCGACCTGCTG	CDK2AP2	3045	1010	593	13142
10265AGAGGGCGAGGCGCGCCTGG	IRX5	3373	325	919	2846
10265GACTGGCAGGAGCTTCTGGG	IRX5	3132	394	210	2829
10265GAGAGAGCCGAGGAGGAAGA	IRX5	2568	138	558	5805
10266AGCGACTCCCCCTCCAGCCG	RAMP2	2827	372	95	852
10266CCTCGGAGGGGCTGGGACGG	RAMP2	1809	1024	3376	5299
10266GCGACTCCCCCTCCAGCCGC	RAMP2	2334	161	21	129
10267AGGGCCGGTAAAACTTTGCA	RAMP1	772	5	6	293
10267GCCGGTAAAACTTTGCAGGG	RAMP1	1492	107	90	13455
10267GGGCCGGTAAAACTTTGCAG	RAMP1	1458	21	20	143
10268CCCCACATCTGGAGGCAACG	RAMP3	1144	10	4	15
10268CCCCGTTGCCTCCAGATGTG	RAMP3	1278	59	2119	4178
10268GGACTGCACCCCACATCTGG	RAMP3	2068	105	16	247
10269GACTAGGGAGAGTCTGCAAG	ZMPSTE24	1077	29	251	1248
10269GGACTAGGGAGAGTCTGCAA	ZMPSTE24	1567	108	306	10411
10269GGGACTAGGGAGAGTCTGCA	ZMPSTE24	2819	283	926	1627
1026GCCCCGGGGAGGGCGGTCCC	CDKN1A	1972	113	2042	2428
1026GCCCGGGACCGCCCTCCCCG	CDKN1A	846	6	5	25
1026TCGGCCAGGCTCAGCTGGCT	CDKN1A	2609	23	16	112
10270CCACAACTCCCATTAGGCCA	AKAP8	611	2	4	6
10270CCATTGGCTGGTCTTCACGA	AKAP8	2161	40	17	71
10270GCTGCTACGATCCAGCTCCG	AKAP8	1439	60	7	70
102723553CAGGCGCAGTGAGCCCAGGC	SMIM11B	773	3	6	23
102723553GCAGGCGCAGTGAGCCCAGG	SMIM11B	2581	27	98	152
102723553GGGCCCGGGCAGAAGACCTG	SMIM11B	1057	133	559	629
102723555AGAGAGCCAGAGACCAGGGG	SPDYE16	1848	14	184	53
102723555CACTGCTTCATGTCCTCCCC	SPDYE16	3363	161	58	291
102723555CTCAGAGAGCCAGAGACCAG	SPDYE16	1576	39	101	38
102723631CAATCCGGAAAGGCTCAAGG	CT45A10	2091	20	14	20
102723631CCAGAAGCACCAATCCGGAA	CT45A10	1325	7	14	20
102723631TCACTCCCAAGCACGCGAGG	CT45A10	1296	8	4	16
102723859ACTCTGGGCACTGCTGACCC	TBC1D3E	2769	74	2891	736
102723859GGGCACTGCTGACCCGGGCA	TBC1D3E	2339	43	473	85
102723859GTCAGCAGTGCCCAGAGTCA	TBC1D3E	2394	28	673	696
102724127CCGCCTTGGAAAGACAACCA	TP53TG3F	1486	11	8	57
102724127GAAATGTCATACCAGACACA	TP53TG3F	1697	8	6	25
102724127TGGCTGTGGAAACTGGTCTG	TP53TG3F	3291	343	3403	1568
102724265ACCTGGGATTTCGGCCAGAG	LOC102724265	945	60	278	2433
102724265AGACCAATGAGAGTTCTACC	LOC102724265	1855	11	11	40
102724265GACCAATGAGAGTTCTACCT	LOC102724265	1532	8	7	28
102724279AACAGATGACCAGATATCTC	LINC01835	2371	6	17	33
102724279CACACTCTAAGCCAGGAAGG	LINC01835	1278	151	10699	376
102724279CTCCTTCCTGGCTTAGAGTG	LINC01835	1197	170	286	2914
102724473AGATTCCATTATCCTCAGTG	GAGE10	2171	41	172	1812
102724473CTCGATTCCCATCCCCACTG	GAGE10	1717	7	21	363
102724473TCAGATTCCATTATCCTCAG	GAGE10	1162	4	3	16
102724536CCAAGTGACAGGCATGCCCC	PRR33	2397	45	966	589
102724536CTTGGCCAGCAGCTGGCCAG	PRR33	1727	10	218	526
102724536GTCTCCCACCCCAGCCCACA	PRR33	2215	35	12	101
102724560TGGAGGAGGGGCTGGGCGGG	CBSL	2986	388	9948	12581
102724594CCGACCCTGCCGACGCCCGC	U2AF1L5	1333	22	65	475
102724594GCCGACCCTGCCGACGCCCG	U2AF1L5	4232	85	1626	1367
102724594GTCTCCCGCGGGCGTCGGCA	U2AF1L5	3341	228	254	966
102724631AAGCGAAGTGTACCCGTTAC	POTEB3	2197	78	16	31
102724631CGTTATGCGGCGTGTGCGTG	POTEB3	2968	95	2513	2904
102724631GCGTGCGGGGCGCGCGTGCG	POTEB3	3684	431	1740	8909
102724862AATGTGTTTGTGCACGTGCG	TBC1D3I	3090	117	155	537
102724862CGTGCGTGGACATGTGTATG	TBC1D3I	2121	96	175	753
102724862GTGCGTGGACATGTGTATGT	TBC1D3I	1977	22	13	66
102724957AACTGGGAGGTCTCCCAGAG	LOC102724957	1788	89	836	3956
102724957ACTGGGGCTTCTCCAAGCAG	LOC102724957	1749	15	12	33
102724957CTGGGGCTTCTCCAAGCAGA	LOC102724957	1222	11	12	344
10272CCCCCAACTGCCCCCCGCAG	FSTL3	2062	42	359	44
10272CGGCGCCTGCCCACCCCGCG	FSTL3	1352	72	57	1870
10272GGGCGAGGCCGTGTCCCGCG	FSTL3	2998	131	307	5524
10273AACGCCCACCCTTAAGAGCG	STUB1	2104	8	15	74
10273CCTCCCAGCCCCCGACGTCG	STUB1	2159	91	663	197
10273CGCCCACCCTTAAGAGCGCG	STUB1	719	15	9	59
10274CGCGCAAACGCTTTCCAGTG	STAG1	1034	21	195	246
10274CGCGCGCAAACGCTTTCCAG	STAG1	2885	21	239	351
10274GGAGCTGAGGCGCGAGCTAG	STAG1	3010	40	321	256
10276GCACCGACCCCAGGGCTCGG	NET1	1090	31	27	173
10276GGCAGCAAGCACCGACCCCA	NET1	1804	8	145	28
10276GGCCCCGCCCCCGAGCCCTG	NET1	1872	14	71	33
10277CCTTTGCCCCTCCCCACGTC	UBE4B	1222	31	4	142
10277CGCAGGCGAGAGGAACTCGG	UBE4B	2121	10	7	18
10277GCCCCTCCCCACGTCCGGCG	UBE4B	2228	23	58	146
10278CCGAGCCGGTGGCGCCCGGG	EFS	3139	215	103	3239
10278CGCGCTGCGTGCTGTCCCCG	EFS	3698	268	358	277
10278CGCTGCGGGACGGCATCCAA	EFS	1821	13	9	49
10279CTGTAGGAACTGCTAAAGCG	PRSS16	1059	10	50	28
10279GGAACTGCTAAAGCGGGGCA	PRSS16	1490	28	17	106
10279GTCTGTAGGAACTGCTAAAG	PRSS16	1688	138	25	94
1027GCTCGCCAGCCTCGGCGGGG	CDKN1B	3054	77	240	555
1027GGCGGCGCGCTCGGGAACGA	CDKN1B	182	0	1	1
1027TCGGGAACGAGGGGAGGTGG	CDKN1B	2113	157	158	158
102800317CCCGGAGGCGGAGTCTGTGG	LOC400927-CSNK1E	1438	42	823	441
102800317GCGCACTCCCAGTTATCGCT	LOC400927-CSNK1E	2022	9	11	36
102800317GGAGTCGCCGAGCGATAACT	LOC400927-CSNK1E	1922	13	155	71
10280GAAATGGTTCAACCGAAGGG	SIGMAR1	1244	56	42	5249
10280TCGGTTGAACCATTTCCTCG	SIGMAR1	1710	24	12	26
10280TTTCCTCGGGGGGAGCACGG	SIGMAR1	1951	7	10	254
10281CCAGAGATTGGTTCGACCAG	DSCR4	2385	394	1058	639
10281CCCAGAGATTGGTTCGACCA	DSCR4	1444	10	12	891
10281TGACGTTTACGTAGCGCGCA	DSCR4	2927	11	11	42
10282AACGCATAACGTGTTGCTGA	BET1	2355	14	15	26
10282CAACGCATAACGTGTTGCTG	BET1	1880	17	19	1293
10282CTCAGCAACACGTTATGCGT	BET1	1628	26	10	18
10283ACATAAATAACATTAAGCTA	CWC27	588	6	1	7
10283TTTGTATTACAATATTAGAA	CWC27	1039	2	7	11
10284GGCGGGTGCTGACGTCCGCG	SAP18	2389	73	16	2208
10284TCCGTGCGTGGTGAGCGAGC	SAP18	1199	2	10	48
10284TTCCCGAAGTCGCAACACGC	SAP18	1297	7	10	17
10285CTTCGTGTCCCTGACAGCCA	SMNDC1	2528	34	213	2596
10285GGGACTGGCTAGAGGGCGCG	SMNDC1	3858	224	225	1486
10285TCAGGGACACGAAGTAGGCG	SMNDC1	1327	10	13	22
10286ATGCACTAACGTCAATACGG	BCAS2	1908	12	10	20
10286GGCAATTTCTAGATACCGGG	BCAS2	841	5	2	7
10286TGCACTAACGTCAATACGGA	BCAS2	1686	11	7	12
10287CTGGGGAAGTGATTGCTCAA	RGS19	786	30	4	8
10287GGAAGTGATTGCTCAAAGGT	RGS19	369	48	49	394
10287GGGAAGTGATTGCTCAAAGG	RGS19	2587	15	49	661
10288ACTCAGAGGTTTCTTCCCGG	LILRB2	349	37	55	1172
10288CTCAGAGGTTTCTTCCCGGG	LILRB2	1989	168	695	2915
10288GAGCAAAAACATTTAAAAAG	LILRB2	891	8	5	5
10289CGAGACCGCAATTCCCGTCA	EIF1B	2812	28	14	81
10289GCACTCCGTGACGGGAATTG	EIF1B	1393	46	236	2140
10289TCCAGAAAACTACAAGTCCC	EIF1B	959	6	78	16
1028GGGGCGGCCGCCAATCGCCG	CDKN1C	2649	15	22	30
1028TTCAACAACACCACGGCGAT	CDKN1C	586	4	3	4
1028TTTCAGTTTCAACAACACCA	CDKN1C	1512	5	9	16
10290GCTCCTTCCGCCACCCGCGC	SPEG	1721	8	5	130
10290GTCGCCGCCTTACCCCCACC	SPEG	2491	33	447	787
10290TTACCCCCACCCGGCTCCCG	SPEG	1793	70	143	433
10291CGGACGCCGCGGTGCCCGCG	SF3A1	1772	166	1506	21906
10291GCCCCTCCCCGCGGGCACCG	SF3A1	1683	28	51	161
10291GGCAACGGCGTCGGACGCCG	SF3A1	2360	44	6	355
10293AGGCCGTAGAGAATCCTGGG	TRAIP	1335	18	1122	30
10293CAGGATTCTCTACGGCCTCG	TRAIP	1494	11	10	515
10293GCTCCGCCCAGGATTCTCTA	TRAIP	1271	6	9	19
10294CTTCAATACTTCGACCCCAG	DNAJA2	2160	8	11	22
10294GCCCAGCCGCCTGGACCTGG	DNAJA2	2285	16	20	730
10294GGGGTCGAAGTATTGAAGAG	DNAJA2	1080	17	20	31
10295ACAGCACCGCTTCCTCCACA	BCKDK	1233	12	10	18
10295GGAGAGCCTCGAGAGCCGTG	BCKDK	1672	108	10	94
10295GGAGGAAGCGGTGCTGTTTG	BCKDK	3152	186	2306	6619
10296ACCAATCGTATCCGCCCAGT	MAEA	1124	6	87	83
10296GGCGCGAACCAATCACTGCC	MAEA	2088	17	8	29
10296GTATCCGCCCAGTCGGCCGG	MAEA	1682	388	14	264
10297CAACAGCCAATGGCGGCCCG	APC2	1423	106	354	275
10297GCCATGGCAACAGCCAATGG	APC2	1166	61	8	67
10297TCACGGCCCCTGAGCCCGCG	APC2	1912	9	206	56
10298ATTGGACGCTCTGTACCAAT	PAK4	2271	20	20	340
10298GGACGCTCTGTACCAATCGG	PAK4	1016	7	4	14
10298TCTGCCCGAAGGTCTCCGAT	PAK4	2731	583	80512	1357
10299ACAGGCGCTGTCACTTCCGG	2022-03-06	1532	36	89	27
10299CCGACCGACAGTGCACGCCG	2022-03-06	3392	25	23	44
10299CGGCGTGCACTGTCGGTCGG	2022-03-06	3262	122	384	7141
1029GGGGCGGGCGCGCTCAGGGA	CDKN2A	2831	18	33	128
1029GTGGGGGGCGGGCGCGCTCA	CDKN2A	3759	698	4566	13675
1029TGGGGGTGAAGGTGGGGGGC	CDKN2A	2316	485	2642	1987
102GGAGGTCTGAGTTTCGAAGG	ADAM10	1854	152	10057	8270
102TCACGTGGTGAGGAAGGAGG	ADAM10	1522	41	31	4502
102TTGGGTGCCCGCGCGTCACG	ADAM10	3548	81	206	1368
10300CTCCTGCCAGGACTGACCAA	KATNB1	1324	55	201	873
10300GGAAAAGAGGGCGGGTACTG	KATNB1	1317	122	644	12327
10300GGGCGGGTACTGAGGAAAAG	KATNB1	1548	49	119	745
10302CGACACATTGAGGAAAGGCG	SNAPC5	1130	8	7	11
10302GTAGCCTGGCCACTCCGCGG	SNAPC5	2767	85	85	355
10302TTCCTGCAGCTCGTCCCCCG	SNAPC5	1460	75	46	7630
10307CGGAAACACGCAACCATTCG	APBB3	1827	30	524	51
10307CGGGCGTCTGGATCCCCGAA	APBB3	1284	16	6	131
10307TTACACGCACCACCCCTGGG	APBB3	1198	13	6	174
10308AAAAAGGCACTAATAATGAG	ZNF267	986	17	15	38
10308AAAAGGCACTAATAATGAGG	ZNF267	1854	5	16	27
10308CATGGAGCTTTATCCAATCA	ZNF267	796	5	5	12
10309CTCACTGGCTGAGCCCAGAG	CCNO	1799	13	11	50
10309GTTCTCCAGCCGGAAAATCG	CCNO	1438	35	11	108
10309TGCCTGCGCCCTGAGGCGAG	CCNO	2224	175	743	131
1030CCCGGGCCGACGCGTCACGA	CDKN2B	1563	77	484	161
1030TGGCCTCCCGGCGATCACAG	CDKN2B	2377	19	139	27
1030TGTCCGCTGTGATCGCCGGG	CDKN2B	1846	126	182	9630
10311ACACACTCCCTAGCTCCGAG	DSCR3	1143	10	5	12
10311GCACACACTCCCTAGCTCCG	DSCR3	1210	9	111	24
10311TGGCTCACGTGACCTCGCAG	DSCR3	1919	6	12	14
10312CCAGACTTCCTGGACTCCAG	TCIRG1	1832	35	9	22
10312GAGTCCAGGAAGTCTGGGAG	TCIRG1	1686	572	1046	4827
10312GTCTGGGAGAGGTTGAGCCC	TCIRG1	2097	13	18	227
10313CCTGCAAGAGCGCAGAGGAG	RTN3	1039	7	119	165
10313GCGCTCTTGCAGGGAAGGAG	RTN3	1950	16	13	15
10313GCGGGTGCCAAAGCGCGCAG	RTN3	3022	69	431	2466
10314AACTGTAAGAGAGAAGGGGG	LANCL1	1656	61	115	29
10314AATTTCTAAAGGATAACGCA	LANCL1	992	5	6	10
10314TAATTTCTAAAGGATAACGC	LANCL1	2223	10	10	26
10316CACCTCCACAAGCAGCGTGG	NMUR1	1769	21	14	23
10316CGACACCTCCACAAGCAGCG	NMUR1	1369	8	7	22
10316GGCCGCGTCCTCCGCCAGTG	NMUR1	2068	480	349	3966
10317AGGAAATCTGATAGGTGAGG	B3GALT5	1308	12	14	102
10317CTGATAGGTGAGGAGGCCGG	B3GALT5	1715	150	35	981
10317TGATAGGTGAGGAGGCCGGC	B3GALT5	4083	38	18	260
10318CAGCCGGTGTTTACCTCGCT	TNIP1	1126	32	157	154
10318GAAAGTCCCCGGAGACTGGC	TNIP1	2059	117	37	2013
10318GCCTGGGGTGGGACCGAGCG	TNIP1	3108	151	1634	5869
10319CAGGTGGGAGTGGGCGCCCG	LAMC3	2044	250	3995	3498
10319CCACCCCACTAAAAATACCA	LAMC3	1155	7	47	18
10319CCCACCCCACTAAAAATACC	LAMC3	1236	4	10	15
1031AAAACTGAGCCATTGGAGAG	CDKN2C	1665	16	525	136
1031GGGGTTAAGCTAAAAAAGCG	CDKN2C	912	43	8	12
1031TAAGCTAAAAAAGCGAGGCG	CDKN2C	1858	16	142	556
10320AGACCAGGCTTTCGCGCTCC	IKZF1	2193	52	34	3927
10320CGCGAAAGCCTGGTCTGAGC	IKZF1	2240	14	12	24
10320GCCTGGTCTGAGCCGGCTGG	IKZF1	2443	117	172	341
10321AGATCAACAAGGCCTGAAAC	CRISP3	1351	7	14	210
10321CAAGTAACTCTAGATCAACA	CRISP3	1428	6	10	20
10321GCAATGAAATTTGAGACTAC	CRISP3	842	6	3	11
10322ACACTCCCGTCAACAAACCA	SMYD5	1051	5	10	8
10322ACGGAACCTAAATTCAGACT	SMYD5	1892	18	65	34
10322TTGTTGACGGGAGTGTAACT	SMYD5	2562	48	62	41
10324ATAGATACCAACTCTAACAA	KLHL41	1432	5	4	14
10324CAACGGGAATTTAGGAGAGC	KLHL41	1706	15	9	26
10324TAAATTCCCGTTGTTAGAGT	KLHL41	2992	9	14	40
10325AGCGCCCTACCCCGCCCGAG	RRAGB	2625	343	2105	408
10325GGCCACGTGATGATGACAGA	RRAGB	2023	10	14	136
10325TGCCGTCTGTCATCATCACG	RRAGB	2020	269	152	54
10326CCTGTCTGATTCTCCTGAAA	SIRPB1	1022	6	7	12
10326CTGTCTGATTCTCCTGAAAT	SIRPB1	1436	14	175	15
10326TGGATTGTGAAACAGAAATC	SIRPB1	1411	18	7	14
10327CACCAGAAGAACCTGCAACG	AKR1A1	1317	15	11	17
10327GATGGCATTGTGAATCCGGA	AKR1A1	597	4	5	3
10327GGATGGCATTGTGAATCCGG	AKR1A1	2419	40	235	46
10328CGGCCGCACGGAGGTCACCG	EMC8	2786	124	61	6431
10328CTCGATCCCGTGGTGCTCCG	EMC8	1811	11	12	51
10328GCTCCACGGTGACCTCCGTG	EMC8	1793	133	598	2600
10329CCTCCTCCAGTGTCGAAGGT	TMEM5	1404	211	109	1511
10329CTGCCCACCTTCGACACTGG	TMEM5	1835	10	8	478
10329TGGATGAGCCGCGACTGGAG	TMEM5	2689	17	213	60
1032ACAAACTCGCTACTGTGTAG	CDKN2D	1428	21	114	288
1032AGGTCGCGCGCCGGGCAACG	CDKN2D	2065	24	1096	520
1032CCTGTGGGCGGAACGCCGTA	CDKN2D	1659	101	1156	1922
10330ACAGATCCACGTGACCACCA	CNPY2	987	4	6	95
10330CAGATCCACGTGACCACCAG	CNPY2	1861	15	16	657
10330GGAGAGGCTCCCGAACAGCA	CNPY2	2280	13	17	27
10331AGCTCGGCTGAGTTTCCTGG	B3GNT3	2009	204	412	748
10331GGAAGAGGGGGACTGGCAAG	B3GNT3	1235	1347	298	1287
10331TCAGCCGAGCTGGGAAGAGG	B3GNT3	1566	47	57	237
10332AGGAAGACAAACAGGAAGCT	CLEC4M	1830	34	77	633
10332GTAAGATCACATCACCAGAA	CLEC4M	928	5	4	11
10332TCACCAGAAAGGCTAGTGAA	CLEC4M	1323	23	142	1897
10333ACGTAGGAGTAATTCCAGTG	TLR6	1864	43	88	1467
10333CGTAGGAGTAATTCCAGTGT	TLR6	2397	23	670	534
10333TTTACCTTTCAAAGGTCCGG	TLR6	1676	20	115	28
10335CCCCTCTCAGAGGAGGCGTG	MRVI1	890	1	7	44
10335CCGCACGCCTCCTCTGAGAG	MRVI1	1877	424	307	789
10335TAAGTCCCAGCCCCTCTCAG	MRVI1	2423	28	1025	116
10336CGCCCACGCCCCTTGCCGCG	PCGF3	2418	78	379	307
10336GCGTCTGGGCTCCCACCCCG	PCGF3	2186	83	214	117
10336GGCTCCCACCCCGCGGCAAG	PCGF3	3179	235	356	31537
1033AGTCTTCGGCCACCCAAAGG	CDKN3	1011	17	346	70
1033CCGAGTCTTCGGCCACCCAA	CDKN3	2905	46	226	77
1033TTTCTTACTCCGCCTTTGGG	CDKN3	2189	29	9	24
10342ACTCTTCGGCCTAGGCAGCC	TFG	2379	175	315	293
10342TACCCAGGACGCATGCGCGA	TFG	2743	11	17	34
10342TATTGCGCGTGGACATACCC	TFG	1974	17	15	27
10343CAGAGTCCCAGAGAGCAGCT	PKDREJ	1776	24	13	53
10343CCGACTGACCCCAAGCTCCG	PKDREJ	3113	27	15	381
10343TGGGGGTCTCGGGCGTCGAA	PKDREJ	2346	111	454	14140
10344AAAAGTAAACTAATACTCAT	CCL26	1044	6	5	9
10344AAGAAAGATAATCTGGCACT	CCL26	2921	68	14	958
10344ATTCCAGAGAATTCTGTGGT	CCL26	2325	80	26	1717
10345AAAAATAGCCTCATCTCCCT	TRDN	2424	13	241	330
10345AAAAGTGCTGAAGAGTCCTA	TRDN	1691	94	87	49
10345TGAAGAGTCCTAGGGAGATG	TRDN	1510	68	1407	321
10346CCACAAATGAGTTTCCCCAC	TRIM22	2361	43	445	82
10346GTTTCTCACTCAGCTCCTGT	TRIM22	3527	55	329	43
10346TTTCTCACTCAGCTCCTGTG	TRIM22	1608	34	250	28
10347CGGAGCAGGCCAGTGAGTGA	ABCA7	2977	73	837	630
10347GGAGCTGCGCGGGCCAAGGG	ABCA7	2692	131	354	1739
10347TTAAGAAACCCGGCTAGGCG	ABCA7	1304	9	9	38
10349CAGAGAGTGTAATGAATTGT	ABCA10	1492	8	8	17
10349CTCTGAAGAGTAACTGGACA	ABCA10	1494	13	7	18
10349TTGTTGGCTGAGCGCATCAT	ABCA10	2485	23	26	494
10350AACTGAGACCAGATTCTCCT	ABCA9	1053	4	3	32
10350CAAAATATCTTCTGCTCACG	ABCA9	2025	25	13	229
10350GAACTGAGACCAGATTCTCC	ABCA9	3393	22	21	77
10351AGAGCAGTGGCATTTATACT	ABCA8	2394	15	59	43
10351CCCTATAATATGATATAGCC	ABCA8	697	2	12	8
10351TATAAATGCCACTGCTCTGC	ABCA8	2298	18	15	33
10352CAGGAAGGCTGAGCAGACAA	WARS2	1411	8	8	92
10352CTGAGCAGACAAGGGATCCA	WARS2	1356	9	360	21
10352CTTGCCGAGCAGGTGGGGAC	WARS2	2556	39	135	151
10360AAAATATGAGCAGAAGCTGC	NPM3	2297	12	19	40
10360GCACAGTCCTGGAAAAGAAA	NPM3	466	5	1	5
10360TAAAATATGAGCAGAAGCTG	NPM3	2552	19	33	98
10361GGAGACACCTCAGATAACCA	NPM2	1852	9	7	19
10361GGGAGATCCCTGGTTATCTG	NPM2	1824	14	11	629
10361TGGGCAGTGAAGAGGAAGTG	NPM2	2449	75	197	1995
10362CAACCTCCCCAACCAATCGC	HMG20B	1820	7	10	28
10362CGGCCGGCGATTGGTTGGGG	HMG20B	1753	193	574	1050
10362GAGCCCATGCAGATACCGAT	HMG20B	2010	17	13	215
10363CATAGCATTTACAATTGCTC	HMG20A	1057	12	6	11
10363GAGCAATTGTAAATGCTATG	HMG20A	1699	4	13	29
10363GCGGTAAGAGGAGTTACCTG	HMG20A	1331	9	8	74
10365AGCCGCGGTATATAAGCCGG	KLF2	1245	20	7	33
10365GCGCAGCCTAAATTTAGCCG	KLF2	1111	5	4	12
10365GCGGTATATAAGCCGGCGGG	KLF2	1218	78	605	88
10367GATCGTGGAGACAGGCGTGT	MICU1	1199	11	11	47
10367GGATCGTGGAGACAGGCGTG	MICU1	5039	361	19018	1493
10367GGCACAGAGGAAAAGGAACG	MICU1	1064	75	4	67
10368CAAAAAATAGCACTGCTGGG	CACNG3	1253	10	8	18
10368GCAGTGAACACTCTTCTCAG	CACNG3	1031	6	6	16
10368TGTGCGAGCGCGTGTGCTGG	CACNG3	2002	134	333	5450
10369AGCTGGAAGAAACACCAAGG	CACNG2	914	18	7	179
10369CACGTAGAGATGGAATGAGA	CACNG2	2183	14	14	26
10369GAGCTGGAAGAAACACCAAG	CACNG2	1911	27	12	341
1036CCTCCGCCACCTTTCTTGGG	CDO1	1727	63	153	125
1036GAGCCACCCAAGAAAGGTGG	CDO1	1571	165	717	22832
1036GGAGAGCCACCCAAGAAAGG	CDO1	1718	22	1210	455
10370CACCGCGAACACCCTGGACC	CITED2	2466	33	179	490
10370CCGGAACACCGCGAACACCC	CITED2	1083	14	7	427
10370CGGCTCCGGGACCCGGTCCA	CITED2	1294	1364	1167	2558
10371AGACTGCCACCGGCTATCAG	SEMA3A	2029	25	85	28
10371ATTAACAAGGTCTGCTGCAG	SEMA3A	3092	67	26	1641
[truncated: 54,763 more rows]

## Sheet: Calabrese B Counts
sgRNA	Gene	Calabrese B cloned plasmid	Calabrese B Replicate 1	Calabrese B Replicate 2	Calabrese B Replicate 3
57088TTCCAGGAAGACGCTCCCCC	PLSCR4	3337	159	40398	389
54769CAGGGAGCACGGCCGGTGGG	DIRAS2	5858	7184	55117	2108
2159GGAGCCGAGACCTGCTGGCG	F10	494794	260356	60426363	483476
50809GGGGTGCGAGGGGGCGCGCG	HP1BP3	63937	31151	6729561	81951
5324GGGTTTGGGGGCGGGCCGAC	PLAG1	3541	313	19841	2508
63892CTCCTCGAACTCCTGATTGG	THADA	7580	71	5302	508
7288TTCTGAACACGAATGCCGTG	TULP2	2055	19	158	736
54825GGAGGGGTCGACTCCTAATG	CDHR2	2534	4360	3387	19014
259307GCGCATGCGCACTGGGCCCG	IL4I1	5149	291	2717	1138
84074GCGGGATGCTGAACGAGCTC	QRICH2	2912	53	12790	121
2752TGATGCGGTCCCGGGCCCCG	GLUL	14223	5350	1192956	13161
64860AAGAATGGTAGGCTTGGTGG	ARMCX5	10700	3654	446813	9782
104326056GGGCGGGGCCTGAGGCTGTG	ZNF511-PRAP1	5561	2709	56852	8310
114883GGTCCTGGGCGGGTCCTGGG	OSBPL9	6629	2399	523941	5231
6777GAGGGGGCGCGAGGGACAGC	STAT5B	4807	849	222	41
51510TCAGCCGGGTCTTCCGGGGA	CHMP5	3111	1715	1378	3133
136227TGCCGCCACTGCCGCCTCCT	COL26A1	19814	8493	1818639	15862
9626ATTTAGCTTGTTGCTGTAAG	GUCA1C	3737	111	772	49
60436GCCGACGGCCCGCCCCGCGG	TGIF2	5633	996	23597	2750
64386GCCCGGGCGTCCTGCGTCGG	MMP25	5413	3393	178439	3678
414062TGACTGGTTCTAGCTTCATG	CCL3L3	3408	59	1041	72
10103GAGGCAGTGGTTGTGGGGAT	TSPAN1	23524	7158	1444572	14318
754AGGGGCGGGGCAGATGGCGA	PTTG1IP	14978	6069	1376606	12180
84326ACTGCTGGTCCTTTAACAGG	METTL26	2666	117	934	55
140803GGATCTGTCACAATACCTTT	TRPM6	2233	9	1612	37
9903CCCCTTAACCCCTCTGTGCC	KLHL21	2926	41	2622	41
7274CGCCCTGCCAGGCTGGAGAG	TTPA	3775	83	190	576
286GCGGGGCCTCCTGGGGTTGG	ANK1	9999	6639	17030	459089
195828AGAAGGCCAGGCCTGGCCAT	ZNF367	1836	2377	4145	782
10745GTGGCTCCGCCCCTGGCCCG	PHTF1	3285	108	6473	211
84900CTGCGGGCGTAGCTGTGCCC	RNFT2	26417	12763	2915649	24006
124975ACAGGTCTGGGCAGGGCACG	GGT6	3179	303	10407	1168
392391TACTGGGAGTTAGGTAGGCT	OR5C1	4309	567	2278	3921
285971GCGCAGCCAATGGAGTGGCT	ZNF775	2891	194	35816	606
22986GGAGGGGGCGGCCGGGAAGG	SORCS3	4032	5834	29615	36352
63895AGACGTGCAGTGTGAAGTGG	PIEZO2	4017	1726	397967	3199
168544GCTGCACACCCGGCTGGCAC	ZNF467	4386	1002	120098	997
401563GGGTGCCAGCCAGGCTGGGA	C9orf139	6315	3606	424530	4685
26233CCGGTCGTGGGCCATGCCGG	FBXL6	2145	76	2304	396
102723555TCATGTCCTCCCCTGGTCTC	SPDYE16	6043	93965	132899	2468
9358GCTGGTGCCAAACCCCTCAG	ITGBL1	2838	373	66623	840
343637GGAGGGGGCGGGGGTCACCC	RSPO4	2608	971	6431	595
115294GGGAGCTGCCCCTGTGCCCG	PCMTD1	4059	1487	4730	74080
374946CGGGGCTGCCCCTCGGCTGG	DRAXIN	6216	3929	506053	6069
387GCTCGAGCCGGCACAGGTCG	RHOA	4178	1652	3102	803
146712GGGCTGCTCGGCGCGGGGCG	B3GNTL1	8175	2167	163014	4582
55703CCGCTCCCTGCCCGAATCTG	POLR3B	4703	1064	5109	3754
124739GAGGGGGCTGGTCGTGCCGC	USP43	7506	3658	153977	2039
389813GGGCCAGCGTGGGGGAGTAG	C9orf172	7343	5346	164968	6631
2775GCAGCGCGCGAGTGCGCCAG	GNAO1	9335	3467	688272	8171
5678TCATGGGCGGGGTCAGTCCC	PSG9	4264	727	12903	14131
55374GGGGACGGTGGGCGGGGCGA	TMCO6	9577	1802	121066	6519
196383GGCCCGGGGGGATGGTGCAA	RILPL2	4033	194689	10280	23824
4726GGAGCGCGGGTCGGGGCAGA	NDUFS6	4850	1020	55226	76980
255928CCCGCCCGCGGCGCCCCTCG	SYT14	6295	13321	52418	6288
2689CAACGCTGGTGATGGTGGGA	GH2	10394	1299	51728	751
83394CCCCACCCCCCGCGCCGCCG	PITPNM3	10696	935	147243	2203
55605AGATCCTGGGGGGTGAGCGG	KIF21A	3461	423	12550	1521
79444GCCTGCCCACGTGCAGTCAG	BIRC7	5477	1469	342212	3262
5675CTGAGAAGTGCTTCTGCCCT	PSG6	3312	1419	666	5067
84125CATGGCAACAGCCAATCACA	LRRIQ1	2933	48	483	22
58516GCTGGGAGGGGGAGAAGTCC	FAM60A	3307	540	112464	1787
51171CTTCCTGGCAACGCCCCCCG	HSD17B14	6453	1344	36661	1281
197407GTGGGGGTCGCCCGCGTCGG	ZNF48	8198	2243	410600	32943
7114CACTAGTGGACCCCGGGTGG	TMSB4X	4889	1337	85265	22519
100125288GGGGAAGCAAGATGGAGAAG	ZGLP1	9022	161744	80738	2793
55600CCAGAAGCCTCCCCTGCACT	ITLN1	2408	259	3184	1123
100316904GCGTCGCGGGGTTGTTGGGG	SAP25	11147	13632	14034	6326
374955GACTCTCCCCAGACTGTGTG	SPATA21	3704	280	648	167
346689GCTGTGATTGGCTGTGGCTG	KLRG2	6518	2028	16304	2404
51435AAGGAAGTTGATCTGGGCCG	SCARA3	11334	1236	9994	4715
29899CCCCAGGACTGCGAAGAGGG	GPSM2	5796	2100	471331	4115
127602GAGATTCCACCGCGGGTACG	DNAH14	11388	4828	937415	22441
81579TGGGGGGGGCGGGGAACCGG	PLA2G12A	4379	1964	2549	2083
23109GGGGGCGGCCGTGCACATGG	DDN	29887	13443	3048713	25958
29802GGGCGGTGACTGGGGCCCAA	VPREB3	5114	1435	205009	2256
4193GCTTCCGCCAATTGGGTCCG	MDM2	4647	1135	4242	3987
10412TGTGGAGGTGTGGCTGCCCG	NSA2	7048	3997	18671	2589
64599CCCTCCTGCCCTGGGGACAT	GIGYF1	3255	10199	9935	36099
143689GGGGTGGGGGTGGAAGTAAT	PIWIL4	7234	12343	412334	46371
80328GAAGGGGAGGGACACCGTCA	ULBP2	3334	112	1286	273
3428AGGGCTGGAGCATGTGGTGA	IFI16	4481	1213	166997	2340
5119TGCGCGGCGCGCGGTCGCCA	CHMP1A	5553	956	3637	1461
347730TTTCAATCTGCCCATGTCTG	LRRTM1	2597	362	1333	383
28951GATGGGCGCCCGGCGCAATG	TRIB2	3536	889	339	1445
10227GCGGGTCGCTGCTTGGCTGT	MFSD10	7700	3600	122597	1977
58504CTGGCTGGCCCCGCCCCTCT	ARHGAP22	22763	11344	2554169	22815
9439GTTCCGTCTGTGGAGAAGGG	MED23	3307	661	154006	1395
64073ACCAGGACAGAGGTTGGGTG	C19orf33	4030	1803	191757	3586
128209CAGAACTGGATTCGTGCCTG	KLF17	5891	286670	5817	4937
116211TTGAAGGCGCTTCCGCTCCC	TM4SF19	3312	150	33021	300
10312CCAGTGGAGCCTTGGGCCGG	TCIRG1	2329	3478	2026	1181
2196GGTTTGTGGCCCAGAACTCA	FAT2	1805	104	23854	440
644974AAGAAGAGCTGGTATGGCCC	ALG1L2	5730	159	21837	1925
256472GGGGACGGGCGGAGCGCCCG	TMEM151A	16764	6920	1684376	13643
161742TGGCCTCCGGGGAAAGCGGG	SPRED1	12647	11883	1044039	9638
10316GGCGCCCCCTCCCGCACTGG	NMUR1	3779	2232	128716	5652
8320GCTACCCACCTGCCGACTCG	EOMES	14428	6529	28864	17399
2218CGAGGCTGGGGCTGGACCGT	FKTN	4232	4221	16706	5767
284307GTAGTCCCCGCTGGTCCCCA	ZIK1	2191	154	36120	609
135644ATGGACTTTGGTGCAGGGCG	TRIM40	3326	143	400	29
51127GGAGTTGGGGGGTTACTTGG	TRIM17	8711	496903	10877	13238
8392ATTGAGGTGTTGGAGGAGTG	OR3A3	13140	9839	14460	16134
100500938AGTCCAGTGCAGGGAAGGCA	CCDC179	2967	1693	2513	220
440026GGCCACCTCTTTCCCGCGGG	TMEM41B	4151	1022	5513	1781
79042TTGGCGAGGGGAGAGGGTCG	TSEN34	9844	778	21721	3211
5688GCGGGGTCAGGCCGAACCAC	PSMA7	4204	234	877	460
8483AGGATCTGGACATAAAATCC	CILP	1614	4	18	13
1470GGGAGGGGCAGGGAGAACTT	CST2	4723	29855	187734	5659
6901GGAAGTGGCCGTCACCCCGT	TAZ	3828	2098	129614	1291
727940AAGTGGTGTAGTAGGGTGTG	RHOXF2B	19576	19546	278231	30376
5589CACTCCTGCCTCTCCCAACA	PRKCSH	3338	161	38127	390
215AGAACGGGAGGTGGGGGTGT	ABCD1	11381	16161	46103	26266
64321GTGGGGTTGGACTGGGACGT	SOX17	10690	14347	236398	477588
6789TGGTTCGGGCGTGAGTCTTG	STK4	5470	5984	13415	9336
993CTAGCTGCCATTCGGTTGAG	CDC25A	6225	1369	43029	2543
203447TCAGCACCTCCCTCGGCCGG	NRK	4578	1454	4169	7442
85019TGATGGGGTATTGTGAACTG	TMEM241	10832	3712	780561	6785
100527963GGGGGCGGGGAAGTCATCGG	PMF1-BGLAP	7366	3791	12880	3938
340371CCCGGGCTCGGCAGCTCTCG	NRBP2	2825	334	779	1346
2012GCAGTCAGTCAAGAGTGGCT	EMP1	3379	192	7335	578
4356GGGGGTGGCGGAGCCTGAGG	MPP3	18456	8887	1854035	75145
57636GGGCCGAGCGCGGTGTGGGG	ARHGAP23	11002	4879	32084	5287
440515CAGAAGACGTGATCCGATGC	ZNF506	6714	1325	296911	2449
55035TGTGGTAACGGAACCTTAGG	NOL8	13885	6741	1427397	12541
6100GGCCGCCGGGGTGAGTTGCG	RP9	37852	19935	4098862	43248
29960TCCAGGAGTCGTGGTGACCA	MRM2	4243	8296	183896	5430
729420GGCCGTTGGCTTATTGTCTG	LMO7DN	4364	643	22754	1052
150763TTCCAGTCGGCCCTGGCCCG	GPAT2	1323	1047	5078	521
9256AAGTCGGCTGCTGGTTTCCA	TSPOAP1	4955	371	57965	629
166752TCCAGTCGGTAGCCGACTTG	FREM3	2428	589	84016	1073
8074GCAAAGACCCCGGAGGCGCA	FGF23	3701	23	1205	155
346673GGGTCAAGGTCAGAGGGTGG	STRA8	4136	1521	9013	7076
968AGGCCCCTGAGTCAGGCTGT	CD68	57385	29131	6717381	53381
2958GGGAAGGGCGTGGAGAGGGA	GTF2A2	5560	534	6744	3599
6352TTATGATACCGGCCAATGCT	CCL5	3486	25	2179	515
83473GACGGGCCCGGCTGTAGCGG	KATNAL2	2366	658	10685	530
10803AGGTGACTCCCCACCCTCTT	CCR9	2657	533	47863	1511
55726GGGACGCCTGGCCCTACGAG	INTS13	1748	242	52106	428
66037TGAAGGAGGACTGCCCGCAC	BOLL	9813	3692	487191	4611
8495GCCCAAGGGGGTGGTCCCTG	PPFIBP2	15717	9384	1460731	27159
3746GGGAGGCCGGGCTCGGTGCG	KCNC1	6634	3121	40079	10639
25834GAAAGTAATGTTGAGCTCCT	MGAT4C	5773	507	3475	1852
40TCGGTGTGCAGCGGCCACAG	ASIC2	3042	90	958	130
29088CAAGCCCGGGAGTCGGGCAG	MRPL15	2829	963	3050	1596
5753GGGCCGGCTGGGCCCTCAGG	PTK6	2368	1322	8679	5524
54753AGAGGGAGTAGGCGCCATCC	ZNF853	9412	3084	591833	7559
56951AAGAAGGAAGGATTGCAGGG	C5orf15	6387	86	3177	1258
UNKNOWN_NO-TARGETCCTAGAGGTCCCAAGGCGTG	NO-TARGET	2991	3494	41727	2198
130162AGGTCGAGGGGGGCCTCTTG	CLHC1	1366	315	16176	425
246744CTGCCCTGTGTCCCATGGTG	STH	7115	3669	590731	7433
2000CCCGGCGCCGAGGTGAGTCA	ELF4	3072	1151	1144	682
23392ACAGCCCAGTTCTGGTGTGG	KIAA0368	2945	535	26685	1573
10625GCGGGGCCGCGGGTGGGGCG	IVNS1ABP	13698	3376	12273	10330
387521GCGTCCCAGCCTCCGGCTCG	TMEM189	6168	5807	178518	10274
8974CCAGGACGCAGGCAGGCGTG	P4HA2	4275	8756	112330	2315
6663GGGGGGGCCTGGGCTCCGGG	SOX10	4044	1781	10218	18378
79001GGGACTAGTGAAGCGGGTAA	VKORC1	6447	2562	465246	4557
7849AGGCCGCGGATTGGCTGGCT	PAX8	2496	49	1391	1422
7130TCTACAGCGGAAAATGCCAT	TNFAIP6	2860	488	108606	987
573AAGGCGGGGCCTCAGTTGAG	BAG1	4579	2144	1233	2902
3043CCCTAGGGTGTGGCTCCACA	HBB	5661	1679	391012	3147
389895GGGGCGTGCACCAGGGCCGC	LOC389895	3843	41	829	765
63920GTTTATTGTGTCTGCCAGAG	ZBED8	5502	1268	223588	2089
5507GACCAACCAGCGCCCAGCTG	PPP1R3C	3250	466	6615	1341
7784GCTTCGGTGGGGAGGTGGAT	ZP3	4117	1031	23024	1557
138162GGGCCGGGTTCCTCTGCGGG	C9orf116	5067	4644	39869	12130
79370TAGCACTCTTCCTGCCCTTT	BCL2L14	3256	265	1748	676
100533997GGGAGTGAGGGTGGGAGTCC	MAGEA10-MAGEA5	4361	2122	8354	2256
10131AGGCAGCTGCCCGGACAGCC	TRAP1	4540	722	449	1286
10509CCTCCGGGATTTGCCTGATG	SEMA4B	3960	241	50959	751
387778ACCAATCAGGGCCTTCCTGG	SPDYC	3078	1891	4821	857
22881CAGGGACCCTCGCGAGAGAG	ANKRD6	2913	381	88668	863
90639AGCAAGCTCCTGAGCCCCGG	COX19	4514	747	7573	429
6356CTGGAATCTGGTCAGCAATC	CCL11	2253	10	16	17
64744GCCTCTCGGGAACCAATCCG	SMAP2	2150	569	4397	581
124976GTGGGGGGCCCGGGGACTGG	SPNS2	8258	39405	209483	33041
55690GGAGTAGAAGGGGTGGTCTG	PACS1	12269	7632	23196	971821
80178TTGAGGCTTGCCCGCAAGGA	C16orf59	3072	518	15167	1513
5126GAGTCCGCCAGCGGCCAATG	PCSK2	5409	1810	70958	7239
3033AATGGGCAGAGCGGGACTCG	HADH	4882	611	90600	4312
145407GATTGGTGAATTGAGGGGTC	C14orf37	10879	2532	540063	6646
401535AGCGCGCGGACATTTCCGGC	C9orf170	3474	1402	23780	657
11222TGAGTTGGAGTAGGTAGGGG	MRPL3	8822	535	3728	227
57410GCGGGAAGGGGCGGGGACAA	SCYL1	4076	1771	124923	1282
2662GGGGCTGGGTCTCGGGCTCT	GDF10	4091	14260	33570	19154
5126CGGACTCACGTCACCCGAGC	PCSK2	3836	9	86	22
79676GGGAACTTAGAGCGGCCCCT	OGFOD2	3393	254	37430	927
143630CCTGGGCCAGCTGGGGAAGG	UBQLNL	5756	1958	139868	5477
7287AGGCCTGGCCGCGCTGTGGG	TULP1	5906	410	46349	1300
613TCTTAAAGGGGCCGCGCCGT	BCR	3731	574	100745	1863
81890GGAGCCCGGGAAAGCGTCGG	QTRT1	5120	1157	1783	1850
65012CTCGGGTCTGGCGAGAGCCG	SLC26A10	3020	473	30388	3639
1946TGGGGTTTCTACTGGTGGTG	EFNA5	5612	5140	15766	22680
50804GGGTGGGAGTGCGGGGGGAG	MYEF2	6990	23885	40298	147059
64180AGGAGTCCTCGACGCTGCAG	DPEP3	2431	3580	814	136
120227ACTGGATCGCCTCGGAGCCT	CYP2R1	4956	807	97062	3664
51754AAGTTGGGGACCAATAGAGT	TMEM8B	1737	105	7830	72
2550CTCACTTAAGGGGACCCGAG	GABBR1	2648	48	4669	305
728276CTCCCTCCTCTTCACACTGT	CLEC19A	6956	1986	1671	5480
283284GGGAGGGCGGTGGAGAAGGG	IGSF22	11763	6768	33299	16936
56953GCGGACCTTCTGGAGGCGCG	NT5M	4900	497	32883	979
1434TGGCCCTTCGAACTTGGGTG	CSE1L	3090	1842	3777	326
55697GTGTGGGTGGAGCCTTCCGA	VAC14	2749	64	675	96
57492AGGAGCAGGCCCAGAGCGTA	ARID1B	871	260	627	359
29992TCAGCCCTGCCCAAAGGCCG	PILRA	4171	1566	147558	1174
3732GGAGGGGGCGTGTCTTCTGG	CD82	4243	1536	5258	19204
10960AACCAGGATGAGAGGCTGCC	LMAN2	4580	57	761	593
51013GATTTGTCCCGGGGTAACCT	EXOSC1	2873	290	70500	1730
6202GGGTCGGAGGCGAGTCGCCG	RPS8	5331	7856	1376	235
196743GGGGGCGGGGAGGCGCTGGG	PAOX	7559	3056	61149	5192
2623GGGCGGGTCCCATGCTTGTG	GATA1	3608	1644	33475	18221
124637AACGTAGTATGAGTCCCGCG	CYB5D1	5719	28	471	34
56915TAAGCCACGTGCGGACGCCC	EXOSC5	4698	1372	114840	1019
202915TCCCCTCCTGTCCCCTCCCA	TMEM184A	3883	152	2302	825
65977GAAGGAGCGGGCGCGGCCTG	PLEKHA3	8414	21614	371667	15171
196385GCCGACGGCGCCGGCGCTGG	DNAH10	3574	3102	12222	6314
112487AGGCCCCGCCCTCCTAAGGG	DTD2	4405	1515	355066	3086
57187CCCGCGAGTCTCCACGTCGT	THOC2	3800	257	31165	811
3739AGCCGGGGTGCGGGGAGTCG	KCNA4	3497	1515	11059	17079
25930GCTCAGTCTTCTTCGCGCGG	PTPN23	2143	37	1825	126
339862GGGTAAAAGATCAAGAGTTT	LOC339862	2547	10	145	370
57604CCGGAAGGTCACCCCGTCCC	KIAA1456	3279	671	12966	274
5376TGTCCCTGGGTCAGCGTGTG	PMP22	4264	5848	70782	7068
10462TGGGAGCAGGGCTGGATCAG	CLEC10A	3601	1374	6143	2732
60684CGAGCCGGAGCCGCGGCTGG	TRAPPC11	3778	2605	49274	1748
8976GGGCGAGACCACAGGACGGA	WASL	4408	284	62157	529
283927AGGCGGGGTGGTGTCTGGGG	NUDT7	14660	4755	764150	7482
57110GCAGTTCCCCGGCGGGCGGG	HRASLS	2156	587	87	94
342909GTCTCACACGGGCGAGTCCG	ZNF284	2845	203	5621	1617
56616GGGGGCGAGGCTTAGGGCAA	DIABLO	4464	4950	122053	3891
5909GCTTGGGCTCCGCAGTGAGT	RAP1GAP	3562	366	37706	2061
219595ACAAATAGGAATTTGGCCTG	FOLH1B	2670	418	1477	1927
115209CACAGTCTCCGCGGGGCCCG	OMA1	3829	833	65691	2461
10850CAGGCCGAGAATTAGGGCCC	CCL27	2357	450	38237	3343
283869TGGCAGCTGGCGGGGGACGT	NPW	7043	441	1716	673
51060AAAGGTGCAGATCACGTAGA	TXNDC12	4727	763	149485	9999
392307CGGTCTGGTCACCTCCCCGG	FAM221B	4499	5060	52112	1065
387357AAGTTGAACAGGATGGGGGT	THEMIS	9816	2753	9703	705
57505CCTGGCGGTAGGAGGACTCA	AARS2	2371	216	42616	348
5744AGGCAAAAAGTCAGGGTCCT	PTHLH	6573	3622	225060	13358
9969TGGGTGCCGGCCGGGCGGCG	MED13	5702	1450	5951	3767
151516ATCCGGCCGGACTAGCAGGA	ASPRV1	1557	80	343	1372
347088TGAATGCCTACTCTGGGGGT	ADGRD2	5686	2675	15534	4756
4049AGGAGAGAACCACAGGCTGG	LTA	5129	432	23568	52568
22CATTTCCGGTCTGGGGCCCT	ABCB7	2184	533	21142	2332
284111GTCCCACAGACCCCGAGGGG	SLC13A5	6417	3960	10498	609696
132CTCCAGCCCTTCGCACGGGG	ADK	4778	72	1759	629
260429GGGCGGGGCTGTGGCTTTAC	PRSS33	2517	246	5533	1498
54507CCCCAGCCCGCGCCCCTCGG	ADAMTSL4	3008	1808	18350	13241
84870CGGGGGGGAGCTCGGGGGCG	RSPO3	14526	9720	477231	560035
5304GGAAAGATCACGAGTGGGGA	PIP	4106	197	1330	79
2189ACCTCGCAGTCGGCCCTCGG	FANCG	1502	977	929	68
4908GGGGGGGGGCTCTGGGGCGC	NTF3	9195	10289	435493	15122
80204ATCTCTTTCAGGGGGTGTGG	FBXO11	2699	1047	78613	4561
7263CCGGGCGCGAAGCGGCCGCG	TST	4891	15	409	167
23780CCCAGCACCACCTGCAGTCC	APOL2	3057	412	89712	3129
3669GGGCGGAAGGCCGGGCACGT	ISG20	4328	353	37995	779
387715ATTGTTGGGTGGTCTCAGGG	ARMS2	6098	1000	4737	890
83734GCCTTGGCGGGGGTGGTCGC	ATG10	7577	2452	317521	6116
221120ATTAGGCCCTCCAGGCGCGG	ALKBH3	3554	19026	31485	855
2118GGCCAGGCCGGACGACTCTC	ETV4	3399	471	112906	1598
83595GGGACCCGCGCCGACACCGA	SOX7	4692	166	592	734
280664GATGTGGTGATTGGGAGGGG	WFDC10B	9763	4032	20017	257217
29090CTGGGCGCGGAGGCGTCTGG	TIMM21	5579	1748	337959	3339
146760GGGGCGGGGAGCGGAGCGAG	RTN4RL1	5777	3506	55531	28305
1999GCTGGTGTCTCATTGGATGG	ELF3	5610	2765	9077	167825
1973ATCCAATGGTGCCTGCGGGC	EIF4A1	3938	21	677	1213
84467CCTCTCTCCCCGCCCCGGAT	FBN3	5021	2385	3102	45254
7390TTGGGAGGAGTGATGGAGGG	UROS	4882	693	76529	3318
161247GATGGGGCCCCCCCTGGACA	FITM1	3833	6959	3552	497
80705AGCGCCAGCCAGTGCCGCCG	TSGA10	4010	95	1741	347
84286CCTGACGCGACGCGTCCTCA	TMEM175	3613	87	3112	815
6671GGGCCAGGGCGGTGCGAGCC	SP4	2257	595	10047	5750
832CTCGCGGCCAATGAGCGCGC	CAPZB	2761	6	327	28
3805CATGTTCTGAAGCAAGTGAG	KIR2DL4	2111	95	4354	352
170961GAATGGGAAGACCCAGGTAG	ANKRD24	1644	183	1104	578
84962TGGGAGAGAAGTTCGGTCTG	AJUBA	5651	3372	7330	13572
4763GGCCGGCGCGGGCGCATGCG	NF1	5376	695	1621	1584
7161GCGGGGCCAAGGTCTCCTCC	TP73	4098	208	372	561
728276ATGTCTCTTGGTTCTTTGAG	CLEC19A	6253	1033	382	1964
1012CTCGCGAGGAGCGAGCCCCG	CDH13	3906	91	336	1538
89927GGAGGCTTGGGGGCTGGGTA	C16orf45	1129	385	2600	666
23452GGGAGGGGCCAGGCCAGCTG	ANGPTL2	8843	1577	4985	218065
84441AGGGCGGGAGAGCTCGTTCG	MAML2	3960	1360	3411	2317
128346ACACAATGTGATGCTGGCAG	C1orf162	2674	104	587	204
56156TTGTCCCAGTGGAATGGCAG	TEX13B	2485	446	11437	100
221061GCCGCCGCCGCGGCTCTTCG	FAM171A1	2515	933	390	240
400258CCCTTCTGCTCCGGGGCCAG	C14orf180	2443	895	16077	271
2810CCTTTCCGGCTCTGCAGTAA	SFN	3128	423	65591	7322
64321TGGGACTCGGACCACGGCCT	SOX17	12852	6165	16022	1167299
152992CCCTGGCAGGGGTTGAACTG	TRMT44	5120	836	159587	1916
84868AACAGCGAGGGATCGGTCTG	HAVCR2	3537	1653	8088	1564
460GATGCCGCTTGCAGAGTCCT	ASTN1	5470	1993	251807	7174
55954GGAGAAGGTGATGGCGCGCG	ZMAT5	11728	2234	5917	749
2907GGCCGGGCGAGCTTCGGGGT	GRINA	3654	397	72803	2473
283933GGGAGGACGCCCGAGACCCC	ZNF843	1966	81	5431	1185
5588TAGAAGGCGGTGCCCGCCAG	PRKCQ	5119	3025	100781	2811
65991GGGGGAAAGTGGGGGAGAGT	FUNDC2	4115	2179	2636	1711
64224AACAGGATCGGCAGGGATGG	HERPUD2	3982	160	9784	933
6397CCGGGAGGGGCGCGCGTGCG	SEC14L1	3981	3983	13766	4274
642843CAGGGCCCAGCTGCCTCACC	CPSF4L	8298	568	3023	5425
2719AGGGGGCGGTGGCGGTTGTG	GPC3	6563	6811	230178	24611
729440GGAGGGCGGGTTCTCCTCTG	CCDC61	5987	3771	146166	3925
10395TGGGTCGCAGGCCTTAGCGA	DLC1	3342	22	1269	297
55089AAGGAGGTGTTGGGGTGAGG	SLC38A4	9653	1937	8390	1141
3801GGGTCGGAGCCGGTTGCCAT	KIFC3	2681	428	6032	1379
113235CGCCCAGCCAGGTGCACCCG	SLC46A1	4994	1473	2943	157315
84451GGAGGGGCGGGAAGGCCCTG	MAP3K21	2516	1871	4184	8575
92552CTAAAGTGAATATGGGATTT	ATXN3L	5991	1499	266194	4008
118471GGGGCCAGGGATCCCACCCT	PRAP1	2737	1025	2510	3168
9746AGCCAATGAGACTGGGGCGT	CLSTN3	4052	608	136413	1793
57535AGGGGAGGGAGGTACACAGG	KIAA1324	4641	2576	269882	16500
83877AGTTGGTTGGCGGAGGTGCG	TM2D2	3910	215	15492	1320
4214GGCGCACTGGGTCCGGCCTG	MAP3K1	7518	5152	415113	20429
64343GCGAAGCCAGGTTCGGTCGT	AZI2	5899	3990	3047	1588
728403AGGCCGACTTCCTCCCGTCG	TSPY8	4151	2564	1311	1043
60529GCTGGGAGTTTGGGGAGGCG	ALX4	6776	1743	235147	3006
392490GGAAAGCTAAACTGTGGTTG	FLJ44635	3090	264	237	6214
114771GCTGGCCCTCAGGAAGCCAC	PGLYRP3	3175	16	712	287
149699TGTGCACTGCTTGGGAGGGG	GTSF1L	5487	695	11118	4043
150726GCTCAAGGTGGTTTCGATGG	FBXO41	5995	1103	45768	2071
64388TGGTGTGGCTGCAATGTTTG	GREM2	6259	14111	3023	1858
3908CCCATGGAAGGCGAGAGTGG	LAMA2	2078	37	1295	35
53632GGTGTCAGGCAATGAGAGGG	PRKAG3	6482	154	4627	326
26472GGACTGGAAGGTTGCGTTTG	PPP1R14B	5437	783	56449	2228
6036GGCCAGCAGAGCCCAGAGGG	RNASE2	5386	2472	410175	4298
64776ACACAGTCCAACCTCTTCCT	C11orf1	7331	5375	456741	3641
23077TTTGGGGCTGTTGGGTTGTG	MYCBP2	13331	6401	32302	28560
1737CTCTACGGAGCGGGGACGAG	DLAT	3090	971	237125	1851
10914GGAGTTCCTAAGGCCGCCTG	PAPOLA	5053	243	17754	1354
124274GCGGGAGTGGAGCGGGTCCG	GPR139	4551	5244	24792	8207
11149GCAGACCCGCAGCGGAGTCG	BVES	5170	109	6098	409
6665TGGCACCCTGAGGGTGTTGG	SOX15	3337	217	756	777
55172GACAGCGGGCTCCCGGCGCG	DNAAF2	4917	3447	52749	5192
339145GAGCCAACGCGAGGCTGGGG	FAM92B	3501	183	1785	595
51224TCGGGACGGTCCACGCCAGG	ELOA2	2863	68	734	126
55190GATGAAGCTGGGCGGGGCGC	NUDT11	11575	2847	512273	5878
867TGGGCGGCGCCGGGAGTGCG	CBL	6640	224	18008	1118
123606GTGCCAGGGACCGGCGCCTT	NIPA1	4172	12292	81401	9565
153364CTAGGAAGGCCCCACCCCCT	MBLAC2	3348	2459	1341	962
145567GCCGCAGCACTGACCGGGGC	TTC7B	2793	30	199	43
5566AGTCCGCGGTGCGTGTCCCG	PRKACA	3103	414	10627	206
55295CCTTTATCCCAGACCCGCCC	KLHL26	7810	59	6489	105
51166GAGGAGGCCAGCGGAGCGCG	AADAT	8365	666	2026	2203
9254GCGCGGGGACGAGAGGCGCG	CACNA2D2	6452	350	3690	1240
10244TGGCGTCCACTCCCGGTCTG	RABEPK	131981	17322433	196721	150208
257106CTTTGCAACCACAGGGCCTA	ARHGAP30	3792	120	10301	195
286133TGGGCCCAGAGCAGCGCGGT	SCARA5	5664	1914	351676	3494
55243GTGTGTGCAGGGGCGGGCGC	KIRREL	8079	193	4175	921
9906CCTGCCCCGTTGGTTCTGCT	SLC35E2	3125	178	20801	1242
2039GAGGGTGGGTCCTCAGTGCT	DMTN	4693	2980	6927	10465
10916CCCCCCCTCGCCTTCCTCGG	MAGED2	3989	335	28379	24921
60313GGGCGTGTGTAAGGCGGGGT	GPBP1L1	7156	334	25315	2956
65989GGTGTGCGCCGTGCGTCGCG	DLK2	5647	725	395	147
257068AAGGCGTGGGAGCGGGACAG	PLCXD2	8978	586	15875	3347
5277GATTGGCTGCCTCGGGGGCG	PIGA	7813	422456	32503	5422
6195GAGAGGAAGGGAACGTGGTG	RPS6KA1	8677	5409	2829	15538
1642CCGGGTCCTGCGGGCGCTGG	DDB1	6524	23527	72181	142139
7105ATGGGAGGCTGTCCGGAAAG	TSPAN6	4099	468	72238	937
123036TGAGAAATGCTCTTGGGGTG	TC2N	4076	962	92827	2498
249CGACCGGCCCGCGGGGCGCG	ALPL	4195	132	3961	493
10906GCGCGCCCATTGGCCAGGGG	TRAFD1	3598	475	75675	601
375190CGGTTGCGGGTGGGTGGCGG	FAM228B	7666	1480	154516	4187
51768CGCGGGGAACGCGCAGCCTG	TM7SF3	3047	2364	5996	8870
8560CTCTCTGGGTGGAGGGCGCG	DEGS1	3443	5418	126026	3640
22875GCGTCTAAGGCGCCAGCTCA	ENPP4	3280	522	100321	1295
8404AAGAGCTAATTCTGGTGGCG	SPARCL1	6762	96	573	84
440712TTGGATCGCGTCACTCGGGC	C1orf186	3630	14	111	49
120224GAAAGGGGCTGGCGGCTGCC	TMEM45B	6253	9531	93029	2622
22919ATCCACAGAACGGTAGCCGA	MAPRE1	1730	299	61009	951
79811AGCCGCCAGCACCCGGATGA	SLTM	4650	1054	145885	1881
80205AGGGCTTCTTCCCACGTGGG	CHD9	2732	21924	4497	594
10634CCCCAGCTCCCGCCGGCTCG	GAS2L1	4012	1599	176260	2711
3233GACCAGGCCAGCCAATGGCG	HOXD4	5108	681	48116	2503
83698GCAGCCTCTTTGGGAAGGGA	CALN1	2441	106	24390	892
7109TCGCCGCGCTTCGCCTCCGA	TRAPPC10	1560	21	87	13
83660GGTCCGGCCGCGGCGCCGCG	TLN2	6177	2151	406516	9426
120935CCCCAGGTTCCCTCGGCTCG	CCDC38	4489	5169	140208	6941
22919GATCCACAGAACGGTAGCCG	MAPRE1	3864	1087	105827	1626
90362AGGGTGGGGACCCGGAAGGT	FAM110B	2122	3255	2493	1594
1965TCTACATTCGTCCTTGTTCT	EIF2S1	2755	194	1234	4589
858GCGGGAAGCGGCCGCCGCCC	CAV2	7696	498	72287	1368
10287GAAGTGATTGCTCAAAGGTG	RGS19	4151	119	2958	804
6512GAACAAGAGGAACATTTGCT	SLC1A7	3851	396	90811	748
65991GAGAGTGGGGCGGGAGTAGA	FUNDC2	4554	289	345	612
11247GCCGGTGTGAAAGTCACCTT	NXPH4	2333	281	31096	884
8900GGGCAGGGCACGGAAGGGCG	CCNA1	10384	1723	14333	5904
64403GGCTGGCCGGGGAGGGTCGG	CDH24	10622	12716	18534	25622
55691AAGAGCCTTGCAAAGGGCGG	FRMD4A	4796	1793	2072	697
8030TTTCAGCCAGCTTTGCTGGG	CCDC6	3287	658	33523	284
283927GAGATCTGGGATCGGAGGCC	NUDT7	4434	408	1446	966
26984TCCAACGTGGCTCGCGCCCG	SEC22A	4291	3385	103213	9596
23382GTGGGAGAGGAGGCGATGGA	AHCYL2	7150	871	142444	3940
23259TTTCGAGTGTCCGTGGCGGA	DDHD2	2214	16	56	11
3344CCCTTCCTCGGGGTCGCGGG	FOXN2	3288	545	997	1733
8227CGCAGGCAGGTGGCACCATG	AKAP17A	1687	43	549	148
284958TAGGCCCCATGGGACAGGTG	NT5DC4	3772	3519	9491	6753
10409AGAGAGGCGGGCGGGGAGCG	BASP1	8064	1646	288529	5804
55256TCCGAAAACAGCGGAGCCGT	ADI1	1734	546	1449	14769
64172GCTGCTGTTCCGCTAGCGAG	OSGEPL1	2821	190	178	263
50855GGACGGCTCCTCTCCATCCA	PARD6A	3940	849	191432	1630
51126CAGCTTCCTCTGGCGGCCGG	NAA20	5800	2265	226212	2817
80157GGCGGCGCAACGCGCACAGG	CWH43	4433	68	6065	1024
9951GGGAGCGGAGGCGTGCGCTA	HS3ST4	6019	605	4595	4877
126003CGTCCCTGGGTCCGGCTCCG	TRAPPC5	7145	13173	7279	44490
253430CAGCTGAGGGGACTGGAGGA	IPMK	5819	238	1014	1292
171586TCCTGAGTGGCTGGCAGTGG	ABHD3	2322	855	8248	2008
4088CCGGGAGGAGGAGGGTGGCG	SMAD3	3054	1070	3790	2319
129049TCCGGAAAGCCACCGCTCGG	SGSM1	3360	348	3882	1106
2734GCGAACCCAGAGTGGGGCGA	GLG1	4518	305	13517	345
283189CCCTTACTATCTAGAATTAT	OR9G4	3167	338	75811	651
56776GGTTCAGCGAGGAGCCGCGC	FMN2	4296	31	203	634
2194GAGCATCACCCCACCGGCGG	FASN	5359	535	8125	1676
63928GGGTGGGAGGAGAGGCACGC	CHP2	7010	1336	7944	5694
56063AGTTAGGGGTATTGCAGTGG	TMEM234	5521	536	30107	1981
55554GCCAGTGGAGTGCGGGCCAG	KLK15	3359	3069	80466	25797
168620CGGGCGCTGGGCAGCAGTGG	BHLHA15	2529	481	3276	5747
283638ACCAGGTTAGGGCGGGTCCG	CEP170B	13378	1136939	155993	16244
51776GCGCGGGCGAGCGGGGCGTG	MAP3K20	7577	95071	46684	9100
5782GGAACCGGGAAGGGGGGGCA	PTPN12	4961	2449	6140	16408
120939CAGTCTTACCCCAATGCTTA	TMEM52B	5302	762	174782	1342
553158CGTCGTGGCAGCTGCGGCCG	PRR5-ARHGAP8	6285	946	7834	127318
9467GGGACTGGCGGCGGAACGCG	SH3BP5	4471	985	1152	37285
158135CGTGGGCAGCCTCGCCTATG	TTLL11	3412	180	2491	1273
4692GCACTGCGCCTGCGCGACCG	NDN	2759	175	25107	3243
51299CACGAGCAGGCCTGACGTGG	NRN1	1796	158	22292	186
51545AGACCGGATCTTCCTCGCTT	ZNF581	6017	116	2396	270
56897TCGGCGGTGATTGGGGCAAA	WRNIP1	7284	2026	24583	90631
9827GCCCGTGGGAAGGTGACCCT	RGP1	2206	1507	1155	601
222223GGGACGCGGGGCGGGGACGC	KIAA1324L	3676	8064	15070	4642
64900AGGCGGTGGCACAGGGACTT	LPIN3	3974	3226	1387	1410
140885GCTGGGCCTCCCCCCGACTC	SIRPA	6028	410	2269	1983
10943GAGGTCCCGGCAGCGGCTCG	MSL3	3745	2280	3425	4391
9351GGGGCCTGGCCGGGACGGCT	SLC9A3R2	4877	480	1419	5138
26508GGGCGGTGGCGGCGCCCCCG	HEYL	2739	1016	32614	1263
23507CTGACTAAGTTCGCGGGTGG	LRRC8B	5502	1122	246739	5401
10776GAAGCGGGGTCAAGTAGGTA	ARPP19	4958	798	19463	1887
146556ACTTGTCTTCATGTCTGCCA	C16orf89	3949	167	1465	705
9906CCGAGCAGAACCAACGGGGC	SLC35E2	3024	149	7380	690
779GGCAGCGGGGAGCCGAGTGG	CACNA1S	5881	5699	15874	5882
388336GGTGACTGCGGCCCCGCGCG	SHISA6	4202	2408	19325	1445
1471ACTGATAGGGAGGGACCTGG	CST3	3482	330	349	967
1948GGGGCGGGAGCGCACGCGCG	EFNB2	6493	2624	15459	4429
4782AGGAGGAGGGAGACCGAGGG	NFIC	3457	332	1292	783
64979CCCGACTGCGCGCACTCTGC	MRPL36	2171	9	14	20
991CCGGAGAGGCCAATGGGCTA	CDC20	2333	828	1326	59015
51455TGGGGTCGCCCCGGGCCGGG	REV1	4746	595	5837	5288
2911TGAGATAATAGACAAGCCTT	GRM1	3130	5542	9127	13775
140738GCCAACCCCGCCGCCCTCCG	TMEM37	4350	552	4363	96
169200GCGCTGCCCGCCAGGCTGCG	TMEM64	4537	49	10137	184
79838TGAGCCAGTTCCTGCTGGGT	TMC5	4987	429	18017	1705
5211GACGGACCCTGGACGGAGCA	PFKL	2865	1546	2573	41660
84501CGGGGAGTGGAGGGCGCGCG	SPIRE2	4928	1954	16933	13326
55069GCTTCGTCAGAGGCAGGCGG	TMEM248	4124	89	11693	922
132720GTCTTGGCCCCTCCCCTGTA	C4orf32	4475	3534	17262	10717
7592GGATTCAGCGCCCGGGACCG	ZNF41	2569	1484	25038	2655
3145AATGGGGTGGTCGAATGGGG	HMBS	11468	718	3727	926
9181AGCTGCCCCCACACAAACCC	ARHGEF2	1621	184	45772	353
7136GACAGGTGGGGAGGTCTCTG	TNNI2	4730	2164	3254	2714
9941GAGGCCCTCAGCTTGGCGGG	EXOG	4686	5035	49307	18698
222659GCCCCCCGCCCCGGACCGCG	PXT1	2704	288	10317	564
57035GGAGGGAGGAGGCAGGGCGG	RSRP1	6212	2341	1564	11478
117285CTGCATGCCCTCCCAGTGCC	DEFB118	4497	44	7350	691
9874GGGTGGCGGCTGAGGCGGTG	TLK1	6450	4637	15854	2077
388753TTCCGGCCTTCAAGGGCAAG	COA6	2516	553	105434	1128
5673ACACACATACCCCGCAGGTT	PSG5	3857	817	4970	237
83872GAGAGCAGCGGCGGCGGCGA	HMCN1	3642	491	3561	687
135935GAGGGCAAGATCAGTAGTGT	NOBOX	5142	437	8404	12062
9656GAGGTGGGGACCAAAGATGG	MDC1	3605	10100	25992	23531
57453CGCGCGGCGCTCACCACCCG	DSCAML1	5828	306	8044	471
201161CGGGCCGGGTCTCCCTCCTG	CENPV	2636	140	2238	1391
10943CCGAGCCGCTGCCGGGACCT	MSL3	2730	8717	7240	1969
114790CGGGGGCTGTCTCCTGACCG	STK11IP	2388	5122	1418	94
131118CGGAGAAAGCGACTTCGGGT	DNAJC19	3432	935	960	2499
4350CGTGGCCCGCCCCGCCCCGG	MPG	4773	146	2375	1945
112495TCTGCCAGAACTCGAGATGT	GTF3C6	1835	693	20144	185
284086GTGTCGCAGCGGGAGGTGTG	NEK8	4787	2479	6065	4328
128414GGGCTGGGCCGGGGGTTGCG	NKAIN4	10113	3996	17040	16624
5143GGGGGAACAGGAGCGCCCCA	PDE4C	2712	34	712	90
27074CCCAGAGGCCCGGGCCCCGG	LAMP3	1761	7041	29290	2110
6477ATGGCCGCCGCCGCAGTGTG	SIAH1	5496	9118	38155	16229
6257ATTGTGGGGTCGCGTCCCGG	RXRB	3243	476	2558	105
55750GCGCGCTCGCAGCCCCGCGG	AGK	6754	1501	12214	225
6709GGGGTGGGGGAGCGCGCCGG	SPTAN1	8669	4742	20443	95314
11346CAGCCTCCCATCTCCAGGCG	SYNPO	3645	177	7131	514
79155CGGGGAAGGGCGGGGCTGCG	TNIP2	5212	2284	3607	941
27090AGCGCGGCCTGCGCGACCTG	ST6GALNAC4	5474	1101	8969	1039
2888AGCGCCCCGGGCCACGCGCG	GRB14	2753	352	56288	902
928GGCGGGGCCGGTGGGGCGGG	CD9	4338	1070	31527	7571
79083GTTCCGCCCTCTGCCTGGCA	MLPH	2942	610	936	152
7324GTGGGTGGGACCGGGCCGGG	UBE2E1	7411	17459	12394	17194
84699AGGGCCAGTGACACTGGGGC	CREB3L3	2786	62	640	24
91319CAGCCAATGGAAGGAAGAAG	DERL3	4256	21	591	28
5017TGGGGTGGCCCGGGGAGCGA	OVOL1	5798	114	1844	2354
51564GCGCGGTGCAGTGTCTGCCG	HDAC7	3688	318	17563	12038
998GCGCGTGCGCGACAGGCGGG	CDC42	5190	152	8516	861
3753CATGTGGCATGACCAGGCTG	KCNE1	3391	400	4083	283
4335TCCGGTCCGGGCTTTGGCTG	MNT	4747	3063	14591	4667
6217TCAGCGGCGGGAAGGCCCTT	RPS16	3119	2400	55868	4462
79982GGGAGGAGCGCAGGGGACCG	DNAJB14	6439	5911	23894	25970
220CGGGCTGCGGGAGGGAGGAG	ALDH1A3	8416	645	8285	3399
401145TGCGCGGAGTGTGACTGTGT	CCSER1	5763	112	2912	324
57211GAGTCGCCTGCGCCCGCGAG	ADGRG6	5671	358	6704	24461
8425CCTCCCCGGCGGCCGCGCGG	LTBP4	4952	1282	144996	1282
30846GGAAGACGCCTTAGCACGGC	EHD2	2972	74	475	38
5682TCCGACCGCTCGGCGGCGGG	PSMA1	2345	4928	532	2415
54881CACAGAGGAGGGTACCCCGC	TEX10	4757	739	9870	261
10552GGTTAGGCAGGCTGCAGTGG	ARPC1A	4828	4978	3533	6560
120224CCGGGAAGGGCGGTCAAGGG	TMEM45B	4359	462	2558	913
27125CTCTGCGCCCCTCCCCGCTG	AFF4	6074	296	5708	1173
728577GGCGGGGCGGCCGCGGTGCA	CNTNAP3B	6482	4035	4807	113129
51309AAGGGGAGGGCCGGCTTCTG	ARMCX1	8227	20712	9327	11205
83729TACCCTCTGAGTCCCAGGAT	INHBE	2640	882	1615	416
157695GCCCGCCCCAAACCCTCCCC	TDRP	700	14	282	49
4783GGGCCGGGGCGGGCACTCCG	NFIL3	3834	25	693	747
23150ATTGTATCGGGAGGGAAGGA	FRMD4B	6738	97	4473	1011
29954CCCGCCACGCCCCGTACCTG	POMT2	4818	311	1910	22371
199990TGGGGTTCCGACTGTCTCGG	FAAP20	5731	331	33742	2123
728635GCGCTCCAAAGCCCGGTGGG	DHRS4L1	2462	17106	885	1703
91056GAGTCGACACCTGCGGGAGG	AP5B1	3757	155	26288	498
79927GGATCTGCCTCAGGAAGGCG	FAM110D	4935	344	28194	1990
2149GAGCGGCGGCTGAGGGACCG	F2R	6360	380	2322	1760
440073CCAGGCCCCCGCAGAGCCCG	IQSEC3	4362	1071	65302	2683
3382CCGCCCCTTTCCCTCGCCTT	ICA1	3629	192	1928	1472
7132GTTGGGAGTGGTCGGATTGG	TNFRSF1A	12769	17608	94431	59970
190CGGTCTGGGCAAGGGCGCGG	NR0B1	5000	185	23428	987
10625GGGTGGGGCGGGGCTTAGAG	IVNS1ABP	6077	2278	24585	1369
65988AGAGAACTGGGCCTGGAGCG	ZNF747	3189	6901	2868	162
9589GAGGCAGTGGCGCTGGCCTG	WTAP	5700	2192	62603	11412
1472GGAGGGAGCTTGTAGTGGTG	CST4	4091	3951	18294	9004
57020TGCAGACGCCATGCTTGTGA	C16orf62	4271	300	30219	272
646457CACCCCCAGGACACGGCCAG	C19orf67	2864	1005	8190	674
10425CCGTACCCTGGTCAGACTCT	ARIH2	4933	246	824	776
22876CCACTTCCGTCCTCGGCTGG	INPP5F	1152	105	20675	208
53373CAGCGTCCTACTGGCTAACT	TPCN1	2865	377	30624	2528
6613GTCCCACGCCACCGCGTCCT	SUMO2	5038	1891	5362	250555
11123CTGGGACTAGGGCGGTGTCC	RCAN3	1838	1892	5680	867
2125TCCCAGACTGGTTGTGCAGG	EVPL	2199	221	4084	1096
27123GGAGGGGGGCGGAAGCGGTG	DKK2	3893	643	79685	2071
11021GCGCCTGCGCAGTGGTGGGG	RAB35	6128	250	4603	689
91750TAGGCAAAGATTGCCCTATG	LIN52	4061	599	110937	1818
26493CCTCCTTCCTTCTTGAGAAT	OR8B8	5976	194	19024	704
57619GCCAGCTCCTGTCAGGCAGG	SHROOM3	1833	8	422	12
3052AGCAGTTACAGGCCGGGGCG	HCCS	2810	972	1139	1158
10463CCCAGACTCCCAAAGTGGGG	SLC30A9	2650	131	19906	3470
100527978GCGAGTCCGGGCGAGGGTCA	TMEM56-RWDD3	4071	235	894	1075
6199CGGAAAATCGCTTAGCCTGG	RPS6KB2	3285	14	979	547
57722TCGCCCAAGATGGCGATGGA	IGDCC4	3192	230	47546	724
51660GGGCGCAGGGCCAGAGATGG	MPC1	4200	6819	5881	2497
8433CCCGCCGGGTCCTAAGGGGT	UTF1	2575	1984	17531	1895
100130357CACTGCGGGGACTGGCCACA	LOC100130357	3791	680	2676	254
9553GGAGGCAGGTTCCAGGCGGG	MRPL33	5479	4513	23820	8367
9794AAGGAAGAACCGGCCGCCCG	MAML1	3245	356	1237	111
56893ACTGCAGCGGGGTCCGCCCA	UBQLN4	3975	1392	871	2803
55558GGGGGTCAGGGCTGCGCGCG	PLXNA3	11454	8408	48167	10954
391GGCCCTCGGACTTCCTGGTC	RHOG	1222	217	2561	705
80221CCGAATCCGCCGCACCCCAT	ACSF2	3755	220	1440	181
23499GCCGAGGACTCGCCGGGACC	MACF1	1997	610	6144	597
6934GGGCGCCGGGAGAGGGAGGA	TCF7L2	4862	1187	2033	2131
55972GCGAGGCGGGGCACGGCGCG	SLC25A40	5597	960	1220	1020
90070AAGTCAACAAGGGCTAGGTT	LACRT	3323	360	55395	1057
7978GGCTGAAGTACCGCCACGAG	MTERF1	2977	173	245	68
867GGAGGGGAGTGGGCGGCGCC	CBL	4040	608	12095	9152
3338CCCTCACATTCTCATTGGCG	DNAJC4	1754	136	3779	56
283742TATGAAGTGTTTATTGCCTC	FAM98B	7760	226	19361	276
56062AGCCTTCTGCTTCTGCTAGA	KLHL4	2815	14	545	20
140690GGGAGGGGGTGATGTACTGT	CTCFL	12010	61654	118539	423450
9208GTGGGGCGAGTCATGGGGCG	LRRFIP1	6493	410	3094	1390
23221CGGCGTCGCTGCGGGAGGGG	RHOBTB2	7458	2985	25558	5657
100996485CAGAGGACGGTGAGGGCGAG	C5orf66	8837	1180	231874	2017
55959GCGGAGCCGGACTTTGGCTG	SULF2	8374	1393	92460	11582
57700CAGCGCGCCCCCCGCCCCCG	FAM160B1	7491	300	28285	4263
23109ATGTGCACGGCCGCCCCCTG	DDN	3373	657	4195	710
126231GGCTTGTGGGAAAAGTGGCT	ZNF573	3986	454	1774	793
746TCCTGCGATTTCGGGTGTAG	TMEM258	2433	179	672	1352
55190AGGCGGAGGCGGGGGCAGCG	NUDT11	8869	941	216449	1673
64840ATTGAGGGGAGACCGGCGCG	PORCN	5770	144	2681	1604
5162GGGCTGAGGTGGCGTGTGGG	PDHB	9958	193067	98919	15225
353141CCGAGGCCTCTTTGGGTGCA	LCE2D	4792	2124	28399	7358
51341GGGGCGGGCTGGGCGTGGGG	ZBTB7A	5113	45839	17164	4583
3614AGGCGGCGGTTTCCGCGGGA	IMPDH1	2633	428	1481	220
6652CCTGGGCGGCGCTAGCGTGG	SORD	2867	489	664	429
219432TCTTGTATTTCCAGGACCTC	OR4C6	3602	121	483	25
3769AAGAATGCTGGTTTGTTAGG	KCNJ13	6952	521	1103	1030
158830CAAAAAGTGGAGTAAGGGTA	CXorf65	4493	148	3276	2017
3687ATGAGAGTGACTCCGGTTGG	ITGAX	4985	499	9059	802
51560GCCCGGGTGCGGGCTCGGGT	RAB6B	1321	2643	14284	1742
4879GGGCCCTGATCTCAGAGGCC	NPPB	2486	36	1908	783
5267AGTGGGGTGTCTTCTTGGGA	SERPINA4	3827	1552	6789	4822
100526835GCGCCAGCCAAGGCGCTCCG	FPGT-TNNI3K	3395	128	2560	1537
83463CGTGGCGGGTTCCAGAGGGG	MXD3	5384	694	25192	1504
6670GGCGCTTGCCCGGGCGCAGT	SP3	3505	2792	2749	1938
256309GATGGGGCGGAGAGACTGGG	CCDC110	14177	439	41611	8419
115416AAGGCCTGAAGGACGGACCA	MALSU1	4952	2252	4785	5005
255027CCCCATGCCTTCTGCCTCTG	MPV17L	17965	8448	25062	1382636
9692GTCAGTCTCGTCCGTCGGTC	KIAA0391	1095	7	307	47
7044GGGAGGGAGGTCACACCCCT	LEFTY2	4743	651	40804	4525
79809GCGCCGCGATTGGCTGTCGG	TTC21B	4024	86	17280	177
124220CACATCCGGGAGCCTCCCCA	ZG16B	5413	16	742	87
23743CCCCCGCCCCGCCGGCCCCG	BHMT2	5676	1284	2343	3727
4987TGTCTGTCCCCGTCCAGTGT	OPRL1	5315	626	14098	1048
92597TCGCGAGAGCTCGTGAGGTG	MOB1B	2399	584	1618	395
1662GCGAATTGGCTCCTGCTGGG	DDX10	3556	18858	1628	505
7884ACCATCGGGCCACGCCGCAG	SLBP	2255	189	367	514
127833GGAGGCCCGGAGGAGGCGGA	SYT2	3285	884	4586	437
51690ATGCGTGGCCCGGGGTCTCG	LSM7	4797	2693	7379	6245
108GCGGGAGGGGGCGGGTTCCA	ADCY2	3732	259	2650	826
26002CGCGCCCTGCAGGCGGCCCG	MOXD1	2017	12	708	127
57579GGCGGGGCCTAGCCTCAGAG	FAM135A	5047	298158	3650	12823
23650ACAAGCCTGACACAGCGGCC	TRIM29	3817	162	2483	199
6610GGCGTCCCCGGGCGCGGCCA	SMPD2	4496	1779	17646	10899
23020GTGTCCCTGCCGTGTGCGCG	SNRNP200	4771	114	2723	1774
129293GGCGCGGGGCTGACCTGCGG	TRABD2A	7241	759	75985	740
1138AAAGGGTTGGTGGGGATCGG	CHRNA5	5636	8751	19095	7210
9657TCGAGCGCGGGGTGGAGTCT	IQCB1	2862	777	39669	594
79658GGAGCGCGGGCCCGGCCGGG	ARHGAP10	4262	3030	66788	4832
9831GGCCCGGGGACTAAGACCCC	ZNF623	3669	1853	217776	4618
10223CTGGATTGGCAGGTGAGCTG	GPA33	4114	6188	27105	12440
3170CGGAGGCGGTAGTTGGAAGT	FOXA2	5301	2712	2451	1491
51110ATGACACCTGGACCAGCCGC	LACTB2	6327	2410	18239	10751
1139CGGGGGCGGGGCTCGTCACG	CHRNA7	6077	453	86446	5521
9124GGGAGGACGGGCGGGGCGGC	PDLIM1	5664	1759	6675	9998
117159TGGCTCTGAGGTGGGAGAAG	DCD	2788	34	3120	992
3336AGGGCCCTTGGGGCGAATCG	HSPE1	1577	33	1644	919
5834ATCTCTGGTGTAGTCCGAGG	PYGB	2774	354	13401	1535
2247CGGAGGCCGCGGCAGGGCTT	FGF2	3421	1292	1680	2320
144097GACCCGCCCCCGATGCCGCG	C11orf84	3274	55	1314	417
10765AGGGTGGGTCGATGGGGGTG	KDM5B	5682	24490	49736	54179
253461GACGCAGCCCGTCCGGGAGG	ZBTB38	2734	1082	3799	8272
29947GTGCCGGTTTGCAGTGGGAG	DNMT3L	4162	265	388	4087
9061TGCTCGTGGCCTGGGTTGCG	PAPSS1	5970	10459	2210	604
23479GTCAAGGCGGGGCCAGAAGG	ISCU	1905	332	59700	776
23510GGCACAGCGCCTCCCCCGCG	KCTD2	5884	361	3887	1461
22808ACGCGGGGGCGACAGGGTCG	MRAS	4230	697	37011	942
6050GAGTAGTCTCGGGGTCGGGG	RNH1	8366	739	39642	967
8125GGGGGAAGGGACCAATGGGC	ANP32A	3800	72	2087	488
9709CGGATCCGGGTGGCAGAGGG	HERPUD1	5699	111	2370	861
84285AGTCCTTGAGTTCCGGGTCC	EIF1AD	4055	424	20406	1981
55343CAGCGGGCAGCGGAGCGCAG	SLC35C1	7614	1848	6168	344841
10629TCCCCAATACAGCCAGTCGG	TAF6L	2288	550	3979	729
54677GACTGGACGGACAGCTGCAA	CROT	4506	14290	13755	4131
79644CGCCAGCGCGACCAGGACCA	SRD5A3	5173	243	6353	164
283685CTTCATGACACGTGGCTGCC	GOLGA6L2	6416	151	1305	88
729440TGGAGGGCGGGTTCTCCTCT	CCDC61	5493	9577	418395	4716
124739AGGCAGGGGTAGGGGTGGCC	USP43	11440	744629	21595	76770
91851GCGGCTTGCTCGGCTCCCGG	CHRDL1	5791	329	27233	520
285671CGGCCTCGGACGTGGCGCCC	RNF180	4685	98	6703	173
3790GGCCCGAAGCGAGGGGCTGG	KCNS3	2958	995	3403	1278
375791CCTGGGCTGCCACCCACCTG	CYSRT1	2715	418	2861	770
9510TTGGGATGGAAAAGGGCCAA	ADAMTS1	4419	457	45957	865
56903GGGGGGCTATACATGGGGGT	PAPOLB	2483	19492	6375	13227
7133TGCTGGAGTGGTCGGGTCGG	TNFRSF1B	12577	2958	141963	5450
5252GGAGGGACGGACCGGTTGGG	PHF1	6636	5222	15468	18349
10524CTCACGAAGCCCCTGTAGAG	KAT5	2616	98	2451	451
93436GCCACCCCCGCCGCCGCCTC	ARMC6	2428	638	27429	1187
23368TGATTGGCCCGGTGGGAGCG	PPP1R13B	5950	519	60816	1702
27250TGGCGGCGGAGCCGGAGCTG	PDCD4	4916	1132	12928	7410
27069GGCGGGGTTCCAAATTGGTG	GHITM	3665	283	2604	737
10424CTCCTGATTGGGTGTTGACG	PGRMC2	3562	331	1413	1715
7755TGAGCTGGCATTGCGGCTCT	ZNF205	3701	2607	2243	4135
54432GAGGCTCAGCCTCGGGAGAA	YIPF1	2530	838	14525	228
112770TTAAAAAGCAAATAGTTTGG	GLMP	1935	9	141	87
6844CGCTGCGGGGCGCTGCGGGG	VAMP2	2267	492	48477	409
887GAGGGACGGGAACCCAGGCG	CCKBR	4887	561	21026	1031
222663GAGCGAAGGACCTGAGAAAG	SCUBE3	3082	63	46	435
81565GGCGGGGCTCGGAGCATGCG	NDEL1	5381	114	2994	2000
148789CAGAGCGGGACTTCAGCTCC	B3GALNT2	2237	229	545	192
83401ATTCTGATTGGTCATACTCA	ELOVL3	3456	41	5378	149
2300TCTGGCTCTGCCGCTCTCCC	FOXL1	6680	79	1767	446
2299GGCTGGGATCCACAGGCAGG	FOXI1	5597	340084	8572	3863
28511ATTCTCCCGCCGGCCTCTGG	NKIRAS2	4518	192	2989	223
57642GGAGAGAGAGGCAGGCCGAG	COL20A1	3720	931	2501	5545
256223TGGAGTCCTGAGTAGGCTTA	CDRT15L2	2795	1047	2288	853
79716CCGGCGCCCCCTCGCGCCCC	NPEPL1	5410	231	7468	1924
645369TGGGGGGGGGCGCCGGAGGA	TMEM200C	5923	106284	23880	8815
84465AAAAAAATGAGGGGGGTGTG	MEGF11	5643	2075	31985	38003
83903GGGACGGAAAACTGGCGGCT	GSG2	4225	4129	13136	1132
31GCAGCCCGGAGCGGGGTCGG	ACACA	5018	22729	2736	12167
3784GGCGGGGCACGCCGTCCCAT	KCNQ1	3376	232	4948	5337
221476GTCGGGCTGGGCCTCAAACA	PI16	3410	106	1258	36
394GGGACGGGGGATTGTGGGGA	ARHGAP5	9311	7307	57834	8676
842AGATGCGTCCGGAGGCGGTG	CASP9	3719	221	569	914
4192CGCCGGAGTAGAAGCGCGGG	MDK	1897	131	146	200
56967GTTTCTGACGGACCCCGCCC	C14orf132	2593	442	927	1406
347404GCTGCCTCTTCAAGGGGCCG	LANCL3	1573	619	1938	7462
56952GCTTCCCGCCGGCGGGCCCG	PRTFDC1	4200	14908	30748	7195
23032GGGAGCCAGGCCCAGGTGCG	USP33	4970	38249	10643	4989
4477AGGTAAACACATAACTTGGG	MSMB	1407	12	2989	29
51266TAGGGTAGAACCATGTGAGA	CLEC1B	3136	166	381	43
6210GACCGCCTAGGAGAAGGACG	RPS15A	2816	98	3323	4549
7423TGGGGGGGCGAGGCCGTCGG	VEGFB	6605	1440	43225	3254
85358CGTCCGAACTCCCCCTCCCG	SHANK3	4102	484	9495	1756
29964TGGTGGAGAGGGGCGGCTCA	PRICKLE4	9414	309	1946	1279
115273GCGGTGTGGAGCGGGTAAGG	RAB42	6022	1020	9296	2286
1443AGAAACCGGAGGGCAATGGA	CSH2	3038	150	652	139
81704GCAGGCAGCGGCGGGCGAGG	DOCK8	8298	831	54042	1256
112464GAGTTGGCCTTCTGGGGCGG	CAVIN3	4900	667	4561	13859
51752CCTGGCTAAGGCGGGAGCTG	ERAP1	3620	1382	101672	17596
375757CCCCTCTCCCGAGGTGGGCG	SWI5	605	2	140	6
23759CCTAGCTAGGACCCCATACT	PPIL2	4109	27377	356	277
286343CTGCTACTAGCGACAGGGTT	LURAP1L	2710	362	32439	854
3037AACTGGGAGCGCGGGCGGGC	HAS2	3074	245	2565	143
9774AAGTCGCGTGGCTGGTCTCG	BCLAF1	7053	2071	2185	4812
26039TCGCCGCGCCTCCGGGCCCG	SS18L1	2172	730	8277	685
56606GGAGTTCCTGACAGGAAGTG	SLC2A9	4168	1223	286496	3055
79183TCGGAGCTCCGGCAGCCAGG	TTPAL	2819	377	37393	334
51390CTCGCGGCCGCGCCAGTCCC	AIG1	6192	412	1266	610
81572GAGGCGGGGCCTAGCTTTGG	PDRG1	4080	474	2659	12580
78999CGTGACTGGGCGCCACCCGT	LRFN4	2334	53	4737	296
116143TACTTGGGCTGGGAGTTGCG	WDR92	5836	1415	2677	1158
10452CGAGTCTTGACGCTGGTGGG	TOMM40	2679	6967	1317	1122
113419ATTCATTCCCCTCAGTGGAG	TEX261	3666	82	12924	834
220074GGGCGGGGCTTCAAGGCCGC	LRTOMT	3137	26	3438	176
2060CTCCGGCGCCAGGGTTTGGG	EPS15	5885	3467	2914	1203
445577TCCCGCCGCCAACGGGCTGG	C9orf129	3359	2580	22701	1237
3689TCCTCCTTGGAGGAAGTGGT	ITGB2	1660	217	43499	2592
7486GTGGGGCAGGAACGGGGGCG	WRN	5058	4124	8979	3168
81493GGGAGGAGGGAGCGGCCGCG	SYNC	11243	9058	24469	25121
65084GAGGGGAAAGGTCACGAGAG	TMEM135	3031	144	2186	7958
55630GGGAGGGGCTCCGCGTGGGA	SLC39A4	6056	172127	5601	4557
9669GTGGCGGACGCTTGAGGGCA	EIF5B	2995	93	2310	247
3658GCTCGCGAGAACAGCGGCGA	IREB2	3252	154	405	808
150921CACCTCTCAGCTGGGTTAGG	TCF23	3561	382	70133	692
5530CGGGGGCGGGCTCAGTGGGG	PPP3CA	5689	2410	27290	5432
55234CCGCCCTCTGACAGCCCCTG	SMU1	5583	1025	8417	7074
79699GAGGGGGAGAAGCTGGAGGT	ZYG11B	8360	16227	8618	5241
8497CCGGCTCCGCCCCCTAGGCG	PPFIA4	1931	68	502	4260
56477GGTAGGCTAGGCCTGGTCCT	CCL28	4677	4060	18203	136507
3360GAGCCGGCGAGCGTGAGGCG	HTR4	5061	679	4000	6770
64320CAGACTCCGGGTCCTTAGCC	RNF25	4599	176	35149	402
164127AGCACCCGGAGCACCTGGAA	CCDC185	4221	1015	2038	917
1739TCTGCATTGCCTTCCACTCC	DLG1	2481	243	1403	418
2954GGCAGGAGGGGTCGGGCTCA	GSTZ1	11670	5650	52275	597109
51463CTTCCGCCGCGGAAGCCCCA	GPR89B	3700	420	104981	706
728403GGTGTGTGCGAGTGCCAAGG	TSPY8	4814	1560	360064	2871
3297GGCCCCGATTGGCGGGTGGA	HSF1	3108	345	6165	2736
390429ACTATTCTGAAAATTTGAGG	OR4N2	2389	14	31	20
2844ACAGGGAGAAGAGGGGGCTT	GPR21	4154	337	13007	5006
23017CCGGGCCTGGGAAGATGCTG	FAIM2	4337	1035	3678	1926
23338GGCGACGGGGGTGTCGGGAG	JADE2	6845	2008	4542	51350
283149GACTCGGTAAGGCGCCCGGC	BCL9L	3498	717	63596	1948
51765GTTGGGGGCGGTTCCGCCGT	STK26	4199	4291	1957	1060
80380CTTAGCTATGGTTGGTGTTT	PDCD1LG2	5006	234	1228	429
7743CGTCACCCAGATTCTTCCCG	ZNF189	7486	421	22483	727
25897GAGTTCGGGAAAGCGGCCGT	RNF19A	6066	1138	2835	4809
1649GCCGCGGGGCTCCTGAGTGG	DDIT3	2802	568	4209	3823
8566TTTCGCTTCCTCCCAGCCCG	PDXK	5051	232	4743	372
337976TATACACCCTCAGTGGTGGG	KRTAP20-2	4101	713	5827	598
9045CTGGGAAAACATGGCGGAGT	RPL14	2283	475	30384	3008
8360TTCTCCCTTGCTCAGACTGG	HIST1H4D	3750	347	75741	1323
2119GTGATGGACAGCCGCGGGAA	ETV5	4047	2087	19498	1510
1777TGGAGCGCCGGGCCCGTCGT	DNASE2	2783	486	16556	3109
133874AGTCCCAGGCAAGGCCCCTA	C5orf58	1448	215	111	620
4359ACCTCTCAACTGCACATGCC	MPZ	3166	13	48	184
54014AGCTCGTGTCCCGCCCGGGG	BRWD1	4078	104	1422	976
84792TGCGCGGGAGAGGAGGCGTG	FAM220A	3783	81	1447	287
9228GTGATGATGCCGGTGGTGCT	DLGAP2	5452	6520	23040	25284
348995TTCTCGTCGATAGCCAGTGT	NUP43	2262	212	39806	897
26470CCCTAGGGGCCGCGGGAGTG	SEZ6L2	3021	2180	3584	14493
56413AGTGGGGCAGTAAGATTCCC	LTB4R2	2266	54	8977	105
55173ACATCCTCATGTTCCGGCGC	MRPS10	5103	37	3090	120
165215TCCTCGCGCATGTGACGCGC	FAM171B	2560	505	9463	758
55268CGGGGACAGGGAGACTTGAG	ECHDC2	4919	573	1735	1222
3906TATGGACTAGATACTGGGAG	LALBA	5384	1987	1750	14947
51684ACTCCCAACACAGGGAGGGG	SUFU	3150	165	5536	5045
9283CTCCGGCCACAGGCCGGGCA	GPR37L1	1597	189	15433	187
2334GGCGGCGGCAGCGGCTGCAC	AFF2	4005	43	9274	349
8396GGGGCCAGGGGACTGCAGGG	PIP4K2B	5548	581	3396	1648
57489TTGGTCCGGGTTAGGGACGG	ODF2L	4423	1060	8922	5365
728395TGGGCAGGGAAGGCGGGGGT	TSPY4	4467	3223	1459	6622
57455AAGGCTGGTGACGGACCCCT	REXO1	6513	5239	36450	225152
122830GGAGGGAGGTGACCTGTGGA	NAA30	4933	2279	9045	13531
4599AGGCAAGTGCTGCAGGTGCG	MX1	5326	756	1975	1930
1756ACACCCAGAGACTGGGCAGT	DMD	2862	202	2217	6762
84893GACCGGAGGGGGCGTGCTGA	FBXO18	4512	1099	15494	980
9344GCCGCGGCAGTGAGGAGAGA	TAOK2	3259	38	284	43
650293GATCCTCTGAGAGTCCCAGG	LOC650293	2340	205	14958	185
23648CCCGCGATGGATGGCCGCCT	SSBP3	3188	108	5496	826
8433CCCGCCCGCCGGGTCCTAAG	UTF1	3052	30625	28354	525
10114GCGCCGCGGCCGGAGCGGAG	HIPK3	3518	365	3308	382
2203TGGATCTTCAGACAAGGTCG	FBP1	3423	332	362	2993
81557CGATTCCGCGGGTGGGTGGG	MAGED4B	4370	1625	182320	2588
26267GGCACCGGGAGGCGGGAGGA	FBXO10	6831	802	10358	988
5150GGAGACTGGCAAGCGGCCGA	PDE7A	2741	31	811	62
2060TGGTCCGGTGGCCGAGACTC	EPS15	1996	690	8350	160
157574GAGACCCCGGATGCCAGCGA	FBXO16	5449	18	322	161
1120AGGACCAATGGTCTCTCTCT	CHKB	3255	12	1178	83
348110CACGCCAGGCCGCGCGCGGC	ARPIN	1943	17	2632	134
59342GGGCGGGGCCTGAATGGGCA	SCPEP1	4175	262	4544	1887
997GCCTGCGCGCCCGGCCGCAG	CDC34	2447	23	6400	144
94134GTCTCCGGGACGGTCTGGGG	ARHGAP12	9461	1256	48914	2333
27031ACGGGACGGGGCGGGCCAGC	NPHP3	2420	15	44	107
27244GCGCGGAGGCTGGGAACTGG	SESN1	5579	594	1489	193
158046GGGTGGAGAGTGCGGAATGT	NXNL2	4512	945	2693	19752
7148GAGGAGGGGTGGCATGTGGG	TNXB	7714	4479	182100	5049
1419GGTCACTGGGGTTGGCTGAA	CRYGB	5192	3594	18493	12275
9940AAGGTAGGTAGTTAGGTACA	DLEC1	6689	309	2075	717
79447CCAAGTAGCCTTGCCTAGAG	PAGR1	2602	199	666	38
7078GCTCTGCCATTGGTCTGAGG	TIMP3	3816	163	4503	440
56269GCGACAGTGATGTCAGGGGG	IRGC	2809	929	7760	469
9937TAATTCCCAATGTGGAGGGT	DCLRE1A	2802	119	1636	1112
55779CGTCCAGCTCTCCGGGAACC	CFAP44	3077	787	17475	3964
26872TGCCGTCTGCCCTGCACCTG	STEAP1	4781	9907	181161	6141
55260AACGCATGCGTAGTTGATGT	TMEM143	4472	43	243	218
55209TTGGCGGCGAGTGGGCCAAT	SETD5	1702	22	595	20
80824GGCTCGCGGCCCCGACCCCC	DUSP16	3946	36332	2328	16267
79025ATTACTCGGCTCGGGGTCCC	FNDC11	2086	207	10716	18173
57619TTTGAATGACTGCCTCCTCC	SHROOM3	6517	353	314	8362
9452GCCTGAGTTGGGGGTTTGCG	ITM2A	5774	1981	82943	2902
3339GCGGCCCGGGGGCGGTCCGT	HSPG2	4319	455	2673	7841
10266GACGGCGGCGGCCACGTGGG	RAMP2	5299	2928	45253	6098
6924TGGGGTGTGTGGGGGGCGGT	ELOA	7885	1503	35640	10466
10023AGGGGGTGCTGTGCCGCTGG	FRAT1	5337	1175	21675	2499
84918TGTGCGAACAGTGGCCGCGG	LRP11	4381	26	851	92
11072CGTCCCCCCACCTCGGGAGA	DUSP14	2370	140	337	9291
643161CAGCATCCCCTGACAGCCTG	FAM25A	3333	22	912	124
122961TGCCTATTGGGTAGTGCGGG	ISCA2	3601	518	15258	2918
146845TCTTGGAAATGAAGGGGTAT	CFAP52	2381	610	797	1669
623TCATTTCACTTTGCACTTTA	BDKRB1	2380	90	9948	239
79957CCAGCCTTGTCCAGCCTCCA	PAQR6	2599	347	546	285
9669CGCTCGGGCTGCTGCCTGGT	EIF5B	5597	834	1049	565
10019CGAGTCGGAGATTCGGCTGG	SH2B3	4253	346	3047	4291
7068GCCCCCTCCTCCCGGCGGCG	THRB	4401	408	960	636
6170GGTGCGCTCCCGTGGCGCCG	RPL39	4940	805	23820	727
7474GGCGGGGTGGCCAGCGCGGG	WNT5A	7570	2299	3883	6611
830GAGCCCCGCCTCCCTCGACC	CAPZA2	46670	22968	58189	4246569
9580GGGGACTTGCAGAAGAAGGG	SOX13	7117	4391	219	600
8712GGGGATGAAAATCGGGAGTG	PAGE1	5828	129988	31257	7074
26122GGGCAGGCGAGGGAGGGGAA	EPC2	4937	391	3956	2667
55763GAGAAGGAAGAAGCAGCGAT	EXOC1	7564	1454	13513	897
9705GCGGTCCGGTGATGGCCGTG	ST18	3396	1448	12172	1985
200403CCAGTGAGGGCGCGGTCTGT	VWA3B	4326	4770	9860	4692
130162AGGGGGGCCTCTTGGGGAAG	CLHC1	2194	485	32401	11835
54463GGCTCCCCCTCCGTGGCCTG	RETREG1	3853	808	2948	6635
57115GGACGAGCTCTCGGGAGTGT	PGLYRP4	3095	62	632	441
29028GCTGTTCTACGGTGGTGGCG	ATAD2	4643	172	692	1201
88455GATAGGCGACCTTGGGCACC	ANKRD13A	4913	64	1248	573
28972GCCCGGGAGAGCGATGGCGG	SPCS1	3447	135	2345	448
3196GGCTGGCTGGCGGAGATGTG	TLX2	6584	3434	34596	3005
7415TCCTGATTGGCTGTGATCTG	VCP	2158	534	16717	2343
5002GAGCGCAGAAACCGTGGCAC	SLC22A18	4431	61	8233	427
23764GAGTTGTAAGGCGAGCTTCC	MAFF	3873	16	600	24
9073CCAGTGCTGGCTGGCTGAGA	CLDN8	2160	51	2122	244
4340AGCCCAAGGGAAGATCTTGG	MOG	2150	16	570	245
8653GCGATAAAGGGATTGGGTGG	DDX3Y	4589	372	1679	780
23111AAGCGCGCGCGCGAGGCCTT	SPG20	3657	760	2645	8646
254778AAACCTTTGATTGAGCCTGG	C8orf46	2530	31	5774	288
79933GGGAGGGAGGGGAGTACAAG	SYNPO2L	3627	950	3992	1460
928GGGGCGGGAGGCGTGGCCGG	CD9	10036	6952	25092	52566
5192CGGGGCCGGACTGGGGCTGG	PEX10	4539	2588	12815	7842
348235TTACCCAGTCTCCAATGGGC	SKA2	3507	10	126	49
171546GGGCGTGCCGCGGGTGACGG	SPTSSA	7769	912	18958	1472
23049GGGGCGGAGCCGAGAGAGGC	SMG1	7061	385	3970	1208
78997ATTACTCACCGGGCAGTTGG	GDAP1L1	4216	67	8127	175
91694AAGGGGCGGGGCCCAGCGCT	LONRF1	5535	402	35918	1096
6449GAAGTGACGCAACGTAGAGG	SGTA	5840	248	30893	421
25770TTGGTTTGTGATGTGGGTGT	C22orf31	14899	3004	3393	53743
1362AGCAGCCGATTCCCTCTGGG	CPD	3085	115	663	246
115727GCAGAAGGGATCCCCGTGTG	RASGRP4	4889	5081	101905	12608
100534592CGCTCCGGGACGCGCTCCAG	URGCP-MRPS24	3033	294	16278	1163
83723AGCAGCTGCGGTGGCACAGG	FAM57B	3166	180	900	62
5094GGGAGGCCGTCTGCATTGCG	PCBP2	16935	7149	18928	1061555
390439TATAACAGAATATGTATTTA	OR11G2	2779	12	31	17
1286GGGGCCCAGGCGGGGAAGTG	COL4A4	4588	5475	8947	18011
55773GGGAGGTGGCAAGGGACTGG	TBC1D23	5895	1076	3669	5303
100507679TGAGACTAGCCTGACCAACA	MUC22	3989	577	74269	2109
221830AGGGGAAATTCCTAGGGGCG	TWISTNB	2719	645	105472	1615
646603TTACCTCCCTTGGGAGGCAA	C4orf51	1877	21	5761	87
56TCACAATGGGTTGGGCTCTG	ACRV1	4044	11029	5833	11662
192668GGGCTGCAGGGGGAGGCGCG	CYS1	9538	5757	35602	10915
158584TTGAGGGTTACGTGCACCCT	FAAH2	2415	197	5355	79
90459GGGGCGTGGCCGGCCGTAGG	ERI1	4047	243	13323	2712
343930GTGGGGGAGAAGTGATGAAG	MSGN1	4462	360	997	34049
UNKNOWN_NO-TARGETTAGTGGGAATGGTCGCGTAG	NO-TARGET	6716	1163	28065	284
10874GCTCGGGTCCTGCTGCAGGG	NMU	5186	2611	19636	1904
2192CTGCCGGGACCCTCCCTCCC	FBLN1	2574	79	3289	44
139067CCCAGCCAATGGCGGTCCTA	SPANXN3	1972	775	11436	2605
114757GGGGGGCGGGGGACAGCCAG	CYGB	4491	657	11633	11196
100127983AGGGGCACGAGGCGGGCCCA	C8orf88	4095	6410	19061	4147
114987CCGTTCGCCTAAAGCTGGGA	WDR31	3791	141	13188	132
115399AGGGGCGTGGCTCAGCCGCA	LRRC56	3343	58	5910	113
60436CGCCGACGGCCCGCCCCGCG	TGIF2	2103	351	67939	794
54617CGACGAGCAGTGAGTGTGGG	INO80	2981	303	3406	136
54795CCCGGACCTCTGCACCCCCC	TRPM4	4879	23	1167	1061
81552GGAACCCGAGGCCCGGCCTG	VOPP1	43535	27416	82797	4677234
90187CGGCCGTCCGCTCGGAGCTG	EMILIN3	6167	4658	3658	6044
440533CTGCGCTGAGCTTCTTCCCG	PSG8	9538	99	892	279
2268CTGCCACCATCACCGCCCGC	FGR	3917	52	573	380
2253CGCCGCACCGGGCGCGAGGG	FGF8	3166	871	38045	1155
84830GAACCAAATTCAGCCTGTGT	ADTRP	3698	81	3593	47
83743CTGGAGGAGAACTCAGGTAA	GRWD1	2771	10792	33346	23682
10212GGTGATTGGGTCCTGTGGAA	DDX39A	1975	44	416	1380
643TGACTAGCACTGATGCTGTG	CXCR5	4625	31968	5428	4261
55142GGGTCCTGGGTCTTCACCTG	HAUS2	2635	5327	16949	3505
3595CGGGGAGCTGGCGGCGAGTG	IL12RB2	4974	877	3543	2622
57469GGTTGGGCGGGGGACAGGGG	PNMA8B	2928	1255	51051	5071
55616GCGGAGAGCGGCTGGAGGGT	ASAP3	4636	2678	11031	3902
4285GGGGCGGTAAACCGGGAGGG	MIPEP	4575	6747	26743	7685
64969GGGGTGAGGGACTGTCCGGA	MRPS5	7194	1352	1734	2315
202915GAGGATAGGGTGTCAGCCGT	TMEM184A	2969	2061	4773	3413
390437ACATAAGTTGTCTTCAGCTA	OR4N5	2089	20	1612	1505
26521CCTAAGTGGTTCCGGGTTGG	TIMM8B	4957	11237	7407	5467
92822CCGCTCCCCTCTCGGGCCCG	ZNF276	3284	4382	11111	5741
3652GCACGCGCAGTGAAAACCCA	IPP	4320	1154	249998	1991
1534GGGACCGGAAGTGGCGTACG	CYB561	4238	339	1024	2712
64374TGGCGGCCCGCGATTGGGCG	SIL1	5421	337	29476	1349
58472TGACCATGGTGCCTGGGCTG	SQOR	4413	1723	4123	347
55258AGGACCTGGGGATGGGGCGG	THNSL2	6082	6232	33095	2814
50840TAGCGGAGCTCCTCAGGGGG	TAS2R14	3021	161	2169	2759
51264AGGTGAGCGTCCCCGGTCGC	MRPL27	2421	404	430	614
3752AGCGGCGGAGGCTGCGGCAG	KCND3	6263	2211	3259	1386
7711ATTCACAGGTCCTCCTGCCT	ZNF155	3769	23	270	263
152518TCCTTATCCGGTAAAGTGCG	NFXL1	1198	11	140	8
643904TGGGCTCCTCCTCAAGCTGG	RNF222	8807	257242	19125	9885
55859AACTGGCCGCCGGCCCGTGG	BEX1	5818	1205	4759	1982
729956GAGACAGATGAGGGGTGGGT	SHISA7	6499	355	6069	3722
7168AGCGGCCCCCGCGGGAGGAG	TPM1	2891	281	8548	3290
7080AGAGAATCCGAGCGGGCGGA	NKX2-1	2258	30	5933	518
6093GCGGGGCGGTGAGGTGGGCG	ROCK1	9676	2765	17164	1931
2247GGGCGGGGGGCGCGCGTCGG	FGF2	5215	3480	25474	2947
8453GACAGGTGAGTGTCGGCGCG	CUL2	10997	4987	38067	8222
4648GTGGAAGTGCCTGGAGCCCA	MYO7B	2810	3606	1559	2867
344167GCGCGCGGGCAGGTGGGGCG	FOXI3	5662	390	52607	1350
80895GTCCGCCCGGCTCGCAGTCG	ILKAP	4331	584	42272	10142
51122GTTCCCTGCAGCGCAGGCTG	COMMD2	2485	75	458	287
7145TGGGCCCCCTCCGCCAGCCA	TNS1	2141	66	474	928
348938GGCATCTTGGGCAATTCCGG	NIPAL4	5035	553	221	35
92840GAGGGCAGGGCGGACAAAGG	REEP6	6200	839	100909	2326
6341GTCAGAGGCCTTTCAGCCCA	SCO1	2185	154	545	394
10062AGAAGCTGCCCTGTGGGCGG	NR1H3	3697	652	12600	1192
23336CCGACCACCTGCGGCCGCCA	SYNM	3467	3278	2954	251
8508CACCTGACCGGGTGAGTGAG	NIPSNAP1	2094	481	758	846
286234GGGGCTGGGAGCTGAGGGCG	SPATA31E1	9346	21696	108410	29557
6932GAGGCCGGGACGCGCCCACT	TCF7	4237	897	3500	674
10755TCCACCCGAAGCGGAAGACG	GIPC1	1313	17	2020	24
8428GGGAGAGGCCGGTGGCCGCG	STK24	7223	3757	20167	12547
28985GCAACCGGTTCCTCAGCAGT	MCTS1	4429	166	712	567
170689GCGTTGGCGGTTCCAGAGTG	ADAMTS15	4376	342	46626	537
84905GAAACCCAACCTAGGCTCGC	ZNF341	4552	10	55	92
9687CCAGCGCCTGCCGGGTCAGA	GREB1	3352	449	2935	1692
150297ATTTGGTGGGTCTGTGGGGT	C22orf42	9559	6194	30499	44327
27237GGGCTCCAGCCGGCCCAGGT	ARHGEF16	2218	64	2323	597
51011CGGGCCCATCGTGGGGCGGG	FAHD2A	2523	577	14613	983
477TGGGACAAACGGGCTGTCTA	ATP1A2	2998	1552	3251	12767
1001TGCGAGGGGGCGGGACCTCG	CDH3	3299	158	2800	259
115703ATGAGAAGCCTCCGGGTGGG	ARHGAP33	2825	395	4798	1245
373156CCCTGGTAGAGGTCCACCTC	GSTK1	2723	755	17593	1669
79085CCTCCCCCGACCTGCATTGG	SLC25A23	7349	398	5324	3218
689CTCCAGCGGCTGCCGGCTGT	BTF3	6514	1802	5710	4508
441061GCGGGCGCGGGGTGGGCTGG	2022-03-11	7957	2221	56842	5720
57580CGGAGGCAGCGCGCGGGGGC	PREX1	11033	8525	14719	693623
9695GCCAATCCCGGGCCACTGGG	EDEM1	2386	754	4926	123
23035GGGCGGAGCTGGCGAGCCGC	PHLPP2	3966	890	3742	338
139818ACTGTCCTGCCCCACGGCGT	DOCK11	3439	205	4732	2688
147372GAGGCTAGGAGTTGGGGTAT	CCBE1	5218	859	2477	666
10184CCGGACGCCCGGCCCGCTCG	LHFPL2	5387	460	1305	382
83539AAGAGGGAGGCGGAGCTGCC	CHST9	6761	464	27040	2560
92170ACTCCGGGCTTCGCCGGAGG	MTG1	3506	85	13512	103
201625GGGGCTGGGTGAAGGTTGCC	DNAH12	5489	890	6164	1592
9377GACTCTGGCGCGTGGGCGGG	COX5A	4764	996	2784	423
25976GGACTTATGCTCCCGCGAGG	TIPARP	2683	9	917	347
55706GAAGCCTCGCAGGGATGGGT	NDC1	3122	102	18626	374
7379CTTTGAGGCTATAGGGCCCA	UPK2	3583	17	470	77
22948CTTCTGGAATCGGCGGCCTT	CCT5	2302	1426	1897	2653
11215GTGGAGAGTAGGCGGTGTTG	AKAP11	3666	1619	18500	519
91624GGGTGATAACGGCGGAGGTG	NEXN	3605	6790	5838	43163
51260ACTCCACCTCTGCGCCTGTG	PBDC1	5034	427	4488	1796
2990CATCCGCGCCATCTTGGTTG	GUSB	3100	72	67	101
7851GCCAGCAGATCCTCAGTGGG	MALL	2529	110	5004	895
4632AGATAAGTTGCCACACCCCT	MYL1	5200	35	200	542
57687GGGGTGAAGCGCTTAGGGCA	VAT1L	2638	56	207	28
8882CTCGGGGAACAATGTCGTCA	ZPR1	4373	526	446	3259
57475AAGGAGCGGGCGGGGAGCCG	PLEKHH1	4546	2572	48831	5089
28976GTGCACGTGACTAAGGCCTT	ACAD9	4453	3534	9845	8002
3433AGAGGGATGTTTCATCGGCC	IFIT2	4605	644	12877	196
10019AGTCGGAGATTCGGCTGGAG	SH2B3	2467	43	3367	126
154197AAAACACCCGCAGGCAGGTG	PNLDC1	2946	112	5601	262
23543CTGCCACAGTGGCGGGTCGG	RBFOX2	4794	5551	58004	3841
165721CTGGTGAGGAGCTGGGGGCG	DNAJB8	4290	2133	24595	71942
93474ACACGGCGCTGAGTGAGGCC	ZNF670	5082	1063	231163	2163
23632CTGTGGGCTTCCAGGGGATT	CA14	2610	1341	2078	1196
381AGGCCAGCAGCGGCAACTCG	ARF5	3609	2374	54840	4219
55558CCGGGGACGCCCGGCCGAGG	PLXNA3	3759	2253	18690	15739
54956GGCAAGCGGACGTGAGCTGC	PARP16	2119	436	4264	2132
152519CAGCCGAGCCCTGCTGCCCG	NIPAL1	5008	730	3955	659
286128GGGGCGGGGCCTGATCGGGG	ZFP41	5192	1159	2968	3054
11011GAACCCAGACCCTGCACACG	TLK2	2515	53	3643	605
414919TCACTCGTGTCGTCGCCTCT	C8orf82	5327	228	4986	3924
8643GCTAGGTAACGGCGCCGCAG	PTCH2	3859	555	7078	1345
9657GGGGTGGAGTCTGGGTGACT	IQCB1	4034	4996	9818	8098
9244GCGGCGGGGAGGCCGGTGCG	CRLF1	2007	875	1130	1264
2289TCTGGCCCTTGCCCTTTGTG	FKBP5	4434	1344	9376	4920
9652GTGCGCGCTCTCCGCCTGAT	TTC37	3473	71	4678	241
3832CCGGGGGCGGGGCTCCAGTG	KIF11	3222	780	2482	1264
79600ACTGGGGCGAAGCCTGGATG	TCTN1	5085	1942	150658	1876
728361CTTCCCCTCCTTTCCCACCA	OVOL3	3987	217	1112	124
641CCCGCCCCCTCAGGCTGCTG	BLM	4019	104	4181	1400
5828CGCTTTAGCGGCGCTGCTGA	PEX2	2238	30	3979	163
10295CGAGAGCCGTGTGGAGGAAG	BCKDK	3156	2359	3694	120
53342AGCAGGGATGGCGCGCCCGG	IL17D	3873	544	420	182
64131CCTCAGGACGTAGTGGGAGT	XYLT1	3209	224	963	115
7268GAGGCCAGGCACTGCCGAGG	TTC4	5580	616	6414	1843
4129GGGCCTGGGCTGCAGAGCTG	MAOB	4827	1445	5944	2499
51701TGGCCCAGGATTGGAGGCGG	NLK	3658	1291	15915	3036
162083GGCCAGGCCACTGATGTCAC	C16orf82	3206	68	1029	468
9060CGACGGGGCGGAGAGGAGCG	PAPSS2	3234	25	3612	72
10840GCGGAGAGTCAGCCGAGTGG	ALDH1L1	4180	274	5953	18484
100507588CCAGTGTCTGCCTCAGGACG	TGFBR3L	2969	571	2052	390
65975GCTCCTCTGTGCCCCAGACG	STK33	2337	2753	67609	1633
11318CAAAAGACCCGGTGTGCCAG	GPR182	2801	595	1522	864
9419CAGTCGCAGAAAGGGAGGGG	CRIPT	4041	300	10485	364
668TGTAAACGCCCCGCACAGCC	FOXL2	4854	14	103	28
140732GTCACAATGGCTTCCTCTGG	SUN5	2162	704	6083	2467
388722GGCCCGCTGGTGAAGGCAGA	C1orf53	2006	78	12773	118
221895GGTGGCAGGGCTCGCAGGTG	JAZF1	3842	624	40340	9881
3916ATCACGCGTGAGGGGGCGCG	LAMP1	2910	390	1388	49
145853CGGACTCCACCCCCAGCGGG	C15orf61	3534	211	24682	434
147687AAAGCCCGCCATCAGGTCAG	ZNF417	3090	479	1204	312
286514GCAAATGGTTCTGCGTTCGG	MAGEB18	3629	103	606	34
57215ACTTCCGGGGCGGGTGTGTG	THAP11	5609	2604	12342	9898
115286GCTGCAGGAAACCGAGGTAA	SLC25A26	2723	6277	29151	11888
7436TGAGCGTGCGTGAGTGACCG	VLDLR	5034	123	131	510
60343GGGCGGGACAGGTTCGGGGC	FAM3A	5295	111	8837	1136
729438CTTGTAGTCCGCCTGGGGGG	CASTOR2	4652	465	3452	666
26052CACGCACTGCAGCCCAGCTG	DNM3	3254	75	9182	121
203562CAAAGTTACAACAGCAGCCT	TMEM31	2848	53	8193	526
85509GGGGGTTTGCAGGATGATGA	MBD3L1	7331	433	4200	639
2248GCTCGACGGCGGTGCGCTGG	FGF3	3110	268	3030	714
1745CCGCGCATGGGGAGTGGAGA	DLX1	3059	44	6898	184
79858GCTAGGAAAGCTTGGCCCGC	NEK11	4087	31	884	362
64787GCGGGGCGGAGCTGGGTCCG	EPS8L2	4335	2057	4351	1326
8303GTGTGCTCGGGGCCGGCAGG	SNN	2616	3589	1486	1392
126410CAGAACCCTGCGGGAGCCCG	CYP4F22	4563	2945	6729	2893
5834GGCGGGGCCTCGGGAGGGCG	PYGB	2891	382	33053	669
8882ACAATGTCGTCAAGGGCTCC	ZPR1	4726	288	43125	1793
58504GGGAGAGGGTACTGGGGTTC	ARHGAP22	4641	1069	42254	7132
157GCGGGAGGTCGGGGCAGTGA	GRK3	3808	1856	8811	452
57282CAGGTGTGGGCAGTGATACA	SLC4A10	2822	220	40612	580
388468TGCGCGCCTCAGACGTTACG	POTEC	2108	16	1409	185
128239AGCGGTACTGCCCCGGCCTG	IQGAP3	7181	9384	29679	13819
3189CCGGCCCCACTCTCGCGAGA	HNRNPH3	4797	430	33511	882
64965CGACGAGCTGTCGCGGATCG	MRPS9	3138	163	1404	3083
25806GCGGCCAGGAGCGGGGCCTG	VAX2	5567	5771	102512	15017
766GCCTCTCTGGCCCTGCTGGG	CA7	6242	13912	10276	17245
10671GGGGCGGAGCCGGGGTGGGG	DCTN6	14670	715921	71331	24402
8087AGGGATCCCACCTGGAGAGT	FXR1	3140	307	20238	1729
51090ACTGGTCCGGGGAGTGGACG	PLLP	6163	1929	110683	2333
51022TCCAGCGCTCGGGCAGCCCT	GLRX2	13891	13470	21024	1121685
27352GGATGGGGGCGCAAAGCCCC	SGSM3	758	77	222	220
3009AGTCCAACCGCGAGCGGCGG	HIST1H1B	2626	56	8209	2833
1101CGTGGAGCATCGAGGCCACT	CHAD	2547	112	4071	60
8192GGCGGGCGCCATTAAGGGTG	CLPP	3636	1053	112569	6077
140707GATGAGAAGCCGCACCGGGT	BRI3BP	3146	440	7149	333
55888CCGACCCCGCCCGCGGCAGG	ZKSCAN7	3358	384	1848	1020
3480CCGCAGCAGCGGCGCGCCGA	IGF1R	5515	70308	5766	197073
100128927GGGACGCGCGCAGGTTTGCG	ZBTB42	4367	61	8053	1679
23046TCATTAGGGCTTTCGATTGG	KIF21B	5034	409	82057	2684
114783TGTCTCAGAGGGCGGTTGTG	LMTK3	7010	1876	25164	9321
8658AGAGAACAGCCAAGGGAACG	TNKS	4404	955	6296	1978
5443GGAGCAGCTCCCCGGGCCAG	POMC	3873	2643	86557	4927
80115TCACAGGCCGACGGCGTGCG	BAIAP2L2	3012	269	862	529
130813TGATCTGAGCCCTAGGGCTG	C2orf50	2671	552	5100	970
4222TGGAGGGGATCTTGTGTGTG	MEOX1	12386	35404	72166	17545
126298AGACACACCCCCTTGGGAGA	IRGQ	3216	51	999	32
1512CTCCCCCGAGGCCGGGCTCG	CTSH	4810	2144	139483	10072
7005GCCGGGGTGGCCGGGTCGCG	TEAD3	6427	1204	26013	11256
84897GGAGAGTAGGGTGGTCTGGG	TBRG1	3804	616	3166	1568
1026GCGGTCCCGGGCGGCGCGGT	CDKN1A	2980	911	64563	2467
830CTCCCTCGACCCGGCCCTCG	CAPZA2	6448	2682	3279	2541
6650GACTGGGAGGGCGCCACCCG	CAPN15	4266	3787	59855	6749
29082AAGAGGAGCGCGTCGGTCTG	CHMP4A	3654	1379	4876	3623
114825TGGAATATCAAAAGTGCGGG	PWWP2A	3095	18	408	796
10277GCGCAGCCGCGCCGGACGTG	UBE4B	2190	193	13153	1497
285941CTAGACTGCTTCGGGGTCAC	C7orf71	5964	35	673	1034
4988GGGAGATGGAGAGAAGGGTT	OPRM1	5659	1038	7755	5657
80164GGACCCGGGAGCGCGGCCGG	PRR36	4182	115	1368	457
6731ATGATCTCTGATGCTGCCTT	SRP72	3856	8144	1193	1489
6319GGGGCAGAGGCCGGGTGGTG	SCD	6498	2108	34327	13561
10046GGGTCGCGGGCAGGGCAGCG	MAMLD1	5642	55557	5217	2535
23509AGCGGGCGCTCGGGTCGTGG	POFUT1	7489	1654	56345	3183
29086GAAAGAACTTGGAAACTGAT	BABAM1	2710	9	27	15
80218AGTGTCGTAAGCGGGTGGGA	NAA50	4758	369	13328	1969
9219CGCCCTCGGAAAAGGGGGTG	MTA2	1785	405	1117	2689
1639TTTCAGTCAGGGCTGGACTG	DCTN1	3752	359	27762	488
91404GCCTCGGCTAGGGGTGGGGA	SESTD1	4369	1099	12868	2113
645811GCTGAGGGCTAGAGTTCCAT	CCDC154	3383	118	1731	500
55298AGGGGGCGGGGCATCAACAC	RNF121	3179	22	396	180
414157TGAGGAAGGCAGTTGCGGGT	C10orf62	7160	2526	84306	2596
57664AGCCAGAGGTCAGGCTGTAG	PLEKHA4	2488	421	1229	210
25825GCGGGAGGGGAGGAGGCTCG	BACE2	5767	516	4255	1019
4090AGTGACCGCTGCGGGACCGA	SMAD5	1660	34	226	445
51733CGTGTCCTGGCACGTGCCGA	UPB1	4474	304	61592	826
10254GAAAAGTTGGGACAGGAGCG	STAM2	8483	1349	76067	1573
84285CTGCCCGGACCCGGAACTCA	EIF1AD	2668	160	25309	274
91775AACTTCGCTTCCAGGCCTGT	NXPE3	2294	49	11758	167
222008CGGAGCCGGCTCGGGAAGTG	VSTM2A	3814	5595	6262	5358
72AATAAATCGCCTTGGGGGTA	ACTG2	3822	673	1334	945
648791GGGCAGGTTCAACCGGGAGG	PPP1R3G	2613	4319	7517	10257
6480TTGGGGCGCGGTGTGGCCGG	ST6GAL1	4113	4156	16519	10252
3360CTGGGGAGCCGGCGAGCGTG	HTR4	2356	19054	6476	7190
51052GGCATCAGGGTGCGTGTGCA	PRLH	4295	5799	10112	1255
3204CCTTCCATTCTAGGCGGCTG	HOXA7	2381	128	4811	795
55964TCCCGGGTCCACGCTGCGGG	2022-09-03	2199	242	2186	378
10190AAGCAAGGGTCGGACACCTT	TXNDC9	4064	1249	3916	6172
57337GATTTCCGGTCGAAGGTGGG	SENP7	6475	179	2290	390
55357AGGGAGCCGACTGAGCGCTG	TBC1D2	4478	422	59474	788
1029GCGGGCGCGCTCAGGGAAGG	CDKN2A	4134	5484	2641	454
22862CACGTGACCTGCAGTGACCC	FNDC3A	4986	206	2356	352
8607TTCCGTCTGTGTCTCCGGGT	RUVBL1	61834	36212	91857	6747938
55065CCGGGGACTGCCGGATCCGG	SLC52A1	4603	391	2817	2007
25960CCTAGACCCTCTGCCGAGTG	ADGRA2	4945	2677	54885	1364
10858GGGGCGGAGCTCTGGGGGGC	CYP46A1	6393	12851	14842	3672
29028AGCCTGCTGTTCTACGGTGG	ATAD2	6274	1278	114867	1912
83857GCCCGCGTCCCGGGATTGGG	TMTC1	3328	392	1428	3405
3760CTCCTTCTCCCCTGGGACGG	KCNJ3	2426	124	2043	420
79777GAGAGAGCCTGTTTCACATT	ACBD4	5972	451	36193	2685
92521TCCGGCAGGATGCAGATGAA	SPECC1	1369	47	1138	483
9600GGCAGCCCCGCCTGCAGCGG	PITPNM1	2296	299	170	1643
4938GAAATTCAGCACTGGGATCA	OAS1	4816	330	72548	955
64718TGGGGCGGGGCCGGGGTCTG	UNKL	8171	6651	21484	31103
337880CCTGGTCTCCGTGGCTTCTT	KRTAP11-1	2403	83	6295	1027
84552GTGGCGGGTCCTCCGGAGCG	PARD6G	4523	1074	17338	8756
25949TCCGGGAGGTCTCCGGAAGT	SYF2	2263	3372	12554	220
10859CAGTGTCCAACCCCACCCCC	LILRB1	6342	241	41543	571
84432AGTAACATCGGTGTTGGAGA	PROK1	2722	315	583	1207
55094ATGCTGGAAGGCTGGGTCCG	GPATCH1	5223	7469	27955	3983
169355ATGCATGAGTTGGGAATTTG	IDO2	3603	33	134	322
22911CAGGCAGGTGCCTGAGCCGA	WDR47	4436	2879	93802	3706
4210GGGAACTGAGACTAAGGGTA	MEFV	2289	18	924	837
100131137CACTGTTCTCTGGAGGCCCT	BSPH1	3381	2041	1886	1246
9181GGGTAGGCGGAGCGGAGGGA	ARHGEF2	4771	726	14610	1845
267GCGGTCGCGCCGCCGCCTAG	AMFR	3479	415	43100	19146
58190AGGCGACGCCCCCTGGAGCG	CTDSP1	3638	1032	17478	1156
64582GACCCGCGACACCGCCACTC	GPR135	4753	1093	4009	245
2900CGAAGGGGCGCCCCCCCGGC	GRIK4	2535	22	4007	108
7051GGGGGCGGAGAGAAGAGGCC	TGM1	4182	122	191	971
80256AGTCCACAGAAGGTGGAAGG	FAM214B	2322	121	393	19
4922GAGGAGAAAGCAGGGCAAAG	NTS	3459	20	788	153
29901ACTCGACTGGACTGGGTGAG	SAC3D1	7656	28931	104079	49427
6470CAGGGCCTGTTTCTCCGGGG	SHMT1	4218	413	5701	1580
102800317CGGAGGCGGAGTCTGTGGCG	LOC400927-CSNK1E	10798	2035	4125	2780
51807GACCCGGAGATTTGAGCCGC	TUBA8	2897	626	52331	994
5797TCCGGGAGCTCGGCTGGGGG	PTPRM	2305	603	5622	1352
23673CGCCTGCGCACTTTGGACCG	STX12	3746	398	1799	360
8900AAGGGCAGGGCACGGAAGGG	CCNA1	5565	510	15908	2540
84107TGAGCTCCCCGATTGGGGCT	ZIC4	3775	42	2873	391
57862GCTCGGGACCCAGACGTCAA	ZNF410	3068	83	2506	365
55644CTGGACCACGGGAAAGAGAT	OSGEP	1445	6	611	965
2222GCCGCCAGCGGGGCTAGCTG	FDFT1	3947	537	74851	1516
390275GACCAGCAAATAGCAGGACG	OR8A1	3299	18	844	26
168667CCCGGGGAGGAGGGGTCCTG	BMPER	2964	2881	19501	3128
5928GTAGCTTTCCGCGGGGACCG	RBBP4	2039	166	915	225
730130TGATGCACTCAGGGGACTCG	TMEM229A	3156	132	6359	485
894GAGGACCGGGAGGGGAGGAA	CCND2	5077	252	4314	245
128414GAGGGGGGAACGGGATGCGG	NKAIN4	10323	1213	3260	551
79747CGCGTCCAGCGCCCGGAGAG	ADGB	6608	289	1068	1376
84251CAGCTTTGGACCGCGTCACA	SGIP1	4505	42	2085	206
4889GGCTTTGGAAGAGGCTGGCG	NPY5R	3996	111	2372	2684
22859GCCCCACCGCCTCCCTCCCC	ADGRL1	4418	172	19168	11326
768239CAGGGTGTGAGTCAGGCTGT	PSAPL1	4268	4489	11731	7963
3903AAAGCTCTTCCTCTTGTGTG	LAIR1	7661	1862	64881	1996
26032GGGAGGAGCGCGGAGAGCCG	SUSD5	8284	761	3828	1928
6443GATGCGGGTCGTCAGGGATG	SGCB	3266	1180	14281	1773
160287CGGGCTGCGGTGTAGGTGGT	LDHAL6A	5579	4538	8258	5437
5191GCAGCAGGCGCAATTCAGTT	PEX7	2670	169	1291	113
10628AGGACCGGGCAGCCAATGGG	TXNIP	4499	529	5497	7369
3491CACAAAGGTGCAATGGAGCC	CYR61	3901	69	6479	257
1081TCCAATGATTGAAGGGTACT	CGA	2997	466	1280	9308
283953CCGTCCCCAGCCGGCCACCG	TMEM114	4714	408	39491	9342
441459GAGCTGCAGTCACCCTCTGC	ANKRD18B	5300	329	3009	355
78995AAGCGGCTCCTCTTCCCAGT	C17orf53	4790	63	1037	284
4585TCTTTCCTGGTGGGGTAGTG	MUC4	4388	7852	28554	10881
441054AATGGATTCTCCCGTACCCG	C4orf47	3315	235	46797	370
219865AAAATGGCTGAGTGACAACT	OR8G5	2959	32	566	68
3857ACCAAAGGACGCTGAGCCTG	KRT9	2405	283	3256	126
94031CCAGAGTCCCAAGGCCTGCC	HTRA3	1613	701	28	24
143903ACAGCCTCCTCCAGCGAGGT	LAYN	2257	32	3496	1608
10042AACTCGGAGCCTGCTGAGCG	HMGXB4	4869	295	2325	677
727910ATCGGTGGCCAAGGCTCCGG	TLCD2	3872	702	962	6797
134353ACCACGCCCCCCGGCCCGGG	LSM11	3540	150	916	339
3459GTCGGCAGGAGGCGGGACCA	IFNGR1	61975	7543330	90402	63182
57665CCTGGGTCCTGCGCCCTCCG	RDH14	3912	308	6570	732
84376GGAGCGGTGTGGGCGGCCGG	HOOK3	4366	3052	11154	5286
2778CAAAAGCGCCGCGGCGGGCG	GNAS	2954	133	7388	16020
389075GTCAGGAATTCCAAGAGATG	RESP18	2743	195	38955	429
27087AACCTCGCCAGCCTAGGCGG	B3GAT1	3593	124	2148	378
54937TGTCGCCAGTTCTGGCGCGT	SOHLH2	2462	49	1190	559
102723631TGGGAGTGATGCTCATGGGG	CT45A10	3453	635	15551	321
399947GTGGCTTGGAGCCCTGGCGG	C11orf87	3993	519	22431	799
63967AGAGGCGCTGCGTGATTGGT	CLSPN	5349	189	624	735
5915GTTGGTGATGTCAGACTAGT	RARB	3245	109	13503	231
3301TCGGGAGGAGCTGCGCCGAA	DNAJA1	2200	89	642	190
222223GGGGAGCAGGTGGCGCGGGC	KIAA1324L	13530	13197	24249	8589
143872AGGGGCGGGGTGGCGCTGGG	ARHGAP42	7802	5919	10667	1940
153733GGCCGGGATTCAGGCGGGGA	CCDC112	1705	8	210	256
7414AGGGGCGGGGTTTGGCGGCG	VCL	7316	4430	6216	2438
4103ACCGGGGATCCTGCCTGGAT	MAGEA4	2836	1262	9851	1109
3855TGGACTGAAAGCCTGGGCTT	KRT7	4691	5468	104552	3021
138065TCCAAGCAGGTGTGCTCAAG	RNF183	1309	275	350	592
29844GAGGAGAGGTGAGTGTGATG	TFPT	5702	1081	5268	33210
81691ACTCGAGGGAGTTCCGGGTC	REXO5	2051	1633	1258	243
79369CGGACCCCAGGACCGGGCGC	B3GNT4	1554	94	11940	205
30815GGGCGGGGAAGGGAAAGGGG	ST6GALNAC6	2741	257	12941	373
84993GTAGACTGGCTGTTTATAAG	UBL7	1650	13	467	9
57558GGCTGGCCTTAAAGGGGACG	USP35	3575	4087	9623	11843
64718GGGGTCTGCGGGCCGGGGGC	UNKL	6390	6753	26663	10588
60386CATTGGTCCAGCGTCTGGCG	SLC25A19	4364	85	5236	228
1382TCCGCCCCCCCCCACCTGGG	CRABP2	2520	333	11615	208
60678TAGACCACCCACTCGGAGCA	EEFSEC	4081	487	1546	33
6233GGGTTGGATTGTCGCTGGGA	RPS27A	3634	2976	8862	2434
2528CCCTGTTTGGTTCTGCAACG	FUT6	3189	99	2429	663
221472TTAGGTGGCTTCTGGAATGG	FGD2	4359	737	1442	2986
901GAAGTGCAGGATCCCTCCGC	CCNG2	4138	36	2084	335
54816AGACAGGGAGCTCGGACACG	ZNF280D	4993	391	656	1296
10578GAAGAAGCAGCTCAGGGCAG	GNLY	2965	428	7141	3498
23334GGAACCGGAAGTTGGTGGGA	SZT2	6609	70	1697	3402
80727GGCGGGGGATAGACCAATGG	TTYH3	2621	207	6750	979
100131378ACAGGCGGGGTTCCAAAGCC	C11orf91	1301	24107	283	197
1325AGCTTCTGCGTCACTGCGCG	CORT	7129	241	22382	223
85395CCGCCGGAAGTACCCGGAAG	FAM207A	3230	688	2511	910
389792ATAGCACAAAGGAACCGCCT	IER5L	3181	12	287	15
7532GTGAGCCCAGCTGGGGAGCG	YWHAG	2121	651	1068	368
167691GGGACGGCGAGTGCGGGAGA	LCA5	6289	2478	5077	25263
338324TTGGAGGCTTGTCCCATATC	S100A7A	1881	5	517	476
7770CCAGAAGGCCCGCGCTCCTG	ZNF227	2468	286	2359	1880
65083AAGGCCCGCCCATTAGGGGA	NOL6	2596	879	1976	1583
83858AGCCCTTGGATTGGCCGCGA	ATAD3B	4082	301	4589	468
9806TGGGCCCCGCTGCGGCTGGC	SPOCK2	5092	1341	2068	451
873ACCGGAACCTCGCCGGGGTG	CBR1	3072	4198	2432	3877
55971ACCTGAGGCGGCCTGGTGAG	BAIAP2L1	3581	416	79550	1472
54964AACCGAAGGTTTGGGATGCA	C1orf56	5652	388	78364	786
116039CGGGCGCGGAGGCGGAGCCA	OSR2	2596	63	262	23
4086TGAGCGTGTGAGCGGGCGGG	SMAD1	6124	1087	1613	3580
23539CTCCTGGACTGGCTTGGGAC	SLC16A8	3284	299	2005	834
5581TCGCACACCGACAGAGGGAG	PRKCE	3296	132	21630	203
79334AAAAAATTAGCCGGGCGCGG	OR11H2	6107	23	55	47
23001TCAGTCAGTCAGACAGCCAG	WDFY3	3253	288	31271	521
284312GGGCGGGGCTGTGACGCACG	ZSCAN1	5650	772	2699	558
8739GGGTTACATCATCCGGCCCC	HRK	2147	180	2235	66
64320AGGCAGTTCGGATGTGTCCC	RNF25	3626	739	6885	1775
55217GGCGAAGTCCCGGGCGCCAG	TMLHE	3589	4119	8133	32513
182CCCTCCCCTTCACGTTGCTG	JAG1	4641	214	2763	870
1007GCGCCCTGCAGCGCCATCAG	CDH9	3772	658	3078	122033
51259GCAGACGACGGCGTCGTGGG	TMEM216	3443	61	10056	653
4000GAAGGACCGTTGGGGTGTGG	LMNA	8907	2531	7335	148497
9447TGAAGGGAAGTGTTTATTAG	AIM2	3984	45	2487	581
8444AGGCCACGCGGCGCTCCTAG	DYRK3	4177	1599	105	155
113201GAGGGGTGTCGACGGAAACT	CASC4	3404	1974	2484	553
5464GCACGGGGTTGGCCCGGCGG	PPA1	5088	2306	82082	4502
23170GGAGGACGGGGCGGGGGTGC	TTLL12	3541	2070	15682	8032
255239GATGGAGCGACCTGGGCCTG	ANKK1	3805	4435	14176	16899
9168GCTGGGCTACCAGCCCGGCT	TMSB10	1892	12	1764	26
3073GTGGGTCCTCCTGGGGTCGC	HEXA	4663	3114	50715	14897
9907GCAGCTCCCAGGCGCCGACC	AP5Z1	2850	322	400	26
7388GTAGCTGATGTTTGCACCCG	UQCRH	2059	353	54626	879
6045AGCCGGCTCGGCCGGCGCTG	RNF2	4183	1013	5589	1332
84557GGTCCGCGGACCGGGACGCG	MAP1LC3A	3528	412	57456	1442
7571CAGACCCGAGCTAGCCGACA	ZNF23	6382	467	11223	10342
84101GAGGCGCGGAAGGCGGCCAC	USP44	3348	2596	1878	15276
119467AACCAGCATGAACAAGGGGT	CLRN3	3312	1165	4014	106
84651CAAGGACTGTAACACAGCCC	SPINK7	2475	9	75	13
1936GAATTCTGCCTTTGAAGTGT	EEF1D	3634	174	8024	234
9969CGGGCGGCGGGGGCTGCTCG	MED13	5653	608	42677	2921
1146CGCTGTGGTCAGACAGCTGG	CHRNG	2904	42	1502	531
3699GGAAGGGCCTCCGGGAAGCT	ITIH3	4166	3290	18957	115055
55437AGGCGGGGCCTTCGAGCTTG	STRADB	2397	376	804	215
140578AAAGGGGCTCCCGTGTTTAG	CHODL	5070	710	4036	1812
79640TCCGCGGGCTCAGCACTCCT	C22orf46	2510	1240	3949	409
3992CTCCCAGGGGGCGCCGCGGT	FADS1	2407	153	456	447
6897AGCCAATGGATAACGGGGGA	TARS	2402	744	2441	1641
10239GCCGAGGTGACCACTCTCCT	AP3S2	1519	43	954	120
5481GAGAAGCCAGGAACAGGTGG	PPID	4243	5287	24367	3015
57007CTAGTGAGGTTTACAAGAGG	ACKR3	4602	411	907	715
5001TCGCCGCCGCTCTAGTCTCA	ORC5	4039	179	3042	507
3098GGAGGAGGTGGGTCGGCTGG	HK1	7249	23626	75377	35732
81629TGGTGGTAGTGAGGGCAGGT	TSSK3	4565	51	4958	232
283248ACCCCCTGGAGGTCTGGCCC	RCOR2	2781	35	4616	1659
3988GCTCTATGGGGTCAACTGGG	LIPA	4806	2548	2075	8320
401052GTCTCCATGGATACGGGGGT	LOC401052	1495	1770	7434	1952
54812GGTGGGGGAGGACACTCCAG	AFTPH	2062	848	2044	583
389668TGCCTCGCAACCCGGGAGGG	XKR9	3276	1401	6880	2597
139341AGGTCCTGCGCTGAGAGAAG	FUNDC1	2047	139	4180	709
5551GGGGAGCCGGATGAGGGCTG	PRF1	5900	8007	11385	13437
93550CCGGACGTGGGCGGTTGCCG	ZFAND4	4714	2204	5661	4656
9130GCAGGACCAGGGGCGGTCTC	FAM50A	3118	1011	2663	2126
5610CCTCGTCTGCTACGGGATTG	EIF2AK2	1549	17	180	24
100130274GGACGCGCCTCGGGGTCACG	CCDC166	3135	933	3205	6904
8100GGAGGCCTGGGGAAGTGGGT	IFT88	4829	78238	6263	16564
65977AGCCGGAGGCTGCGCGAGGA	PLEKHA3	4458	127	29192	348
10426GCCTCGGGCCACCTGTCGCC	TUBGCP3	3657	98	12200	478
28968TGGGGAGAGAGCAGGGAGTT	SLC6A16	5054	2640	4722	1072
54850TGGGGTGAGGATCGGAGGCG	FBXL12	11974	1394	7365	5125
118738TCGGGGCGGGGCTTGCGGGT	ZNF488	5731	378	10267	1221
85464CAGGAGGGTGCGGCGGCCCG	SSH2	5934	143455	12309	10218
80207TACGTATGTACGTACGCTCG	OPA3	3092	176	2398	1428
6663GCCCTGAGTGTTGGGGATGA	SOX10	2753	2720	5239	1112
10086GTACTAGGTTAGGAGAGGTT	HHLA1	2331	16	1392	104
400986TCGGGCCTGTTGGGCAGGGC	ANKRD36C	2686	262	3196	1340
55660GCCGCAGAGCTGCGTGTCGG	PRPF40A	3818	692	2264	1630
728395AAGGCGGGGGTTGGGGGGGC	TSPY4	5870	3536	31989	26384
79754CGACAGCGGAGTCCGGACCC	ASB13	3730	475	1938	53
23189GAACCGCACGGCCGCCGCCG	KANK1	4920	58	863	500
25836AGGGGGTGGTTGTTAGTGTT	NIPBL	7587	18193	45181	15812
338599TTAGCAGGGGACACTGAGGC	DUPD1	4229	10	181	551
80778GGAGGTGGGCAGCCGACACG	ZNF34	4417	4196	13411	124840
8915AAGCGACGCGCCTCGCCGTG	BCL10	6397	434	2627	3475
91179TGGGGTCTGGAGCGCGGGGC	SCARF2	4574	398	2984	3663
8916GGATGGGCCCGCGCCAATGG	HERC3	4594	691	2278	4571
2016GGGAGGGAGCCCGCAGTCGG	EMX1	41568	38417	67628	4023627
1059CCGCCGGGACATACCGCGGG	CENPB	1796	55	6504	218
5141CTCTGGGTGTGTCCATGGAG	PDE4A	1808	331	3507	41
9991GGGGGCGGGGTCGGGCTAGG	PTBP3	4799	1029	2317	1106
139221TCTTCCCTTTAACTGTATTT	MUM1L1	7060	768	163194	2807
8099TTGGGGGGCTGGGGTCCCGG	CDK2AP1	4941	10904	16138	12946
4608CAGGCCAGGAATAGCTCTGG	MYBPH	1832	101	1081	205
7429CAGCTCTCATTGTCAGGCTG	VIL1	3410	544	691	35
22906CCGCCCTCCAGGATGCCCGC	TRAK1	2165	72	396	14
7448ATTCCTGGAACACTGGGCCT	VTN	5288	724	1400	3352
2817GGGACTGGGAGCACCGGGCG	GPC1	5506	3031	4503	39747
56103TCTGGACTGGGAGAGCCCCG	PCDHGB2	2603	466	36744	346
23177GCCGAAAGCCCTCCCGCGGA	CEP68	3946	76	15071	344
3009CCTCTGGCCGCCGCCGCTCG	HIST1H1B	3858	158	3461	1961
3929CTGAGGCTGGATGGGTTCCT	LBP	4686	2836	20725	56525
10099CTTGGCTCCTTTAAGAGGCG	TSPAN3	2745	34	4464	148
2531GATTCTGGCAGTGGTGGCGG	KDSR	4009	344	4184	155
23269TCTGGGGCCGTTTGGACTCC	MGA	2253	63	3736	264
163732GGGGCGGGGTTCCAGTGGGA	CITED4	3770	1177	8284	3735
23166GGCCGCCCATGGGGGGTCAG	STAB1	1408	343	513	798
387680GATCCGACCTGCCATGCTGA	WASHC2A	7135	7478	170264	2382
7399GGGGCAAGAGGGGGGATTAT	USH2A	3385	685	7924	4236
160419TTGGCCTGCAGTTACATGTG	C12orf50	6498	1328	10889	9702
1395CCTCCTCTGGACGCCGCGAG	CRHR2	5923	15628	4196	785
51426ACCCGGGAGAGCCGGAGGTA	POLK	3778	65660	124483	3249
UNKNOWN_NO-TARGETGGTCGCCTGTGCGACATGCT	NO-TARGET	4199	272	17642	412
283130AGAGAAAGCAAGGGGGTGGG	SLC25A45	5307	608	2310	9442
2139GCCGCTGCGTGGGCGCGTGG	EYA2	5511	90	1743	565
55757GCAACCCGGCGCCGCCCCGG	UGGT2	2629	617	1945	3846
127733GGGGTCGGGTGGGGGCCGCT	UBXN10	4736	6104	16571	5556
9425TCGGGCCGCCCGCGCGGGAG	CDYL	2469	521	2558	27505
3191GGCCTACCCTCCCCCCGCGG	HNRNPL	4949	1745	41099	7378
5128CCGCCTGAGCGGCTCGCCGG	CDK17	8831	2091	5812	6124
53405CTGCGGGGTCTTGGGGCGGG	CLIC5	2609	605	53698	978
130813GTGTGTGTGATCTGAGCCCT	C2orf50	4256	344	2294	841
80195AGGGAGAAGATGGTGCTGGT	TMEM254	5498	569	2231	1427
2730GGCCAAGGGCCAGTCACTTG	GCLM	2052	35	2213	600
8897GAGCCCGGTGTCCGGGAAAG	MTMR3	3307	961	9309	33724
343066TTACCCTGAGAAGCTGTGTC	AADACL4	4344	142	498	259
89790AGAGGACAACTGGGCAAGGT	SIGLEC10	3961	164	5168	439
727905GGGGGAGGCGCAGAGGGAGG	SPATA31A5	6325	6452	15864	6853
51129GGGGCAGGGCCTGTGGCCGG	ANGPTL4	6940	12417	33748	10654
6297GGGAGGGAGGCGGGAGCTAG	SALL2	4782	5123	46619	11333
139065GGAAGGACTGCTTGTGTGCG	SLITRK4	10130	585341	9433	6129
6521CCCCCCACCCCGCTCCCACT	SLC4A1	1910	629	2915	178
157927AGCTGGGAATGCTGAGAGGC	C9orf62	3482	32	2704	108
201475GGGCGCCCCCTGCCGGCGGG	RAB12	5623	2575	6590	5975
2767AGCGCGCCCACCATGGGGGC	GNA11	1738	468	1528	260
8992GCGCCGGCCTCCGCCCCTCG	ATP6V0E1	3716	1378	890	463
54943AAATGATGTAAAGACCGAGT	DNAJC28	2632	13	26	18
6095CGCCCCTCCGCTTCCTCCCG	RORA	7665	654	14353	1647
144348CGTGCGCACGCACGAGGCCG	ZNF664	2983	464	2512	219
84984CGCCGCGCGGGAACCCTTGG	CEP19	2408	200	1294	14914
79848ATGCGGCCTCCAGGACAGCA	CSPP1	3634	133	1215	185
1144GCCCGTCCCCCACCGCCATG	CHRND	6323	283535	4042	3353
90550GACAGGCGGGAGAACCACAC	MCU	3465	50	2968	102
9783GTGGGCCGGACCTTGGTGGT	RIMS3	4368	1200	5039	3129
146713GCGGGCGAGGGGTTAAGTGT	RBFOX3	2497	42	1241	114
2733CAGGCGCACTGGTGGGAGGG	GLE1	8195	508	26550	1886
951TGTCCCAGTGGAGCAGGTGA	CD37	2731	2555	3894	4080
3487ACTTTCAGATGCGGCGGCGG	IGFBP4	3655	222	1694	13726
51143AGGGGCTGAGCGTACGCGGG	DYNC1LI1	3559	12537	2273	1173
5209CAGCCTGCGAGCTCCCCCTG	PFKFB3	5656	6227	3887	1442
85409GGCCGGGTCCTCATCGCTGG	NKD2	5353	3864	41087	28250
51136CTCCACTCGGCGCGGTGCGG	RNFT1	2829	116	663	25529
2827ATGGGGGAGCGGGCGGTGCG	GPR3	11154	403015	19042	16027
91442AGCCTATCCGGCGCTGCGGG	FAAP24	6708	126	1392	189
221472GGGCCCCACCTCTCCCTCAG	FGD2	3453	148	999	625
6746AGGAGCGCTCACAGCCTCTC	SSR2	4409	129	28370	769
51343GCAGGGCCTGGCGGTGTGTG	FZR1	3956	8698	5077	11877
5770CCGCCCCCGGCTCCTCCCCG	PTPN1	12115	12049	30456	2247
150159GTCCGCGCCGGCAGAGGCGA	SLC9B1	2224	145	1242	315
64834TGGGCGGCCGGCAGGGCCGG	ELOVL1	3546	1822	4758	3600
119392CACTCAGCGACTCAGAGCGG	SFR1	3776	189	782	31
55657AACTGAGGCCCGCGCCCCAG	ZNF692	2423	1193	537	2321
10163GCCCGGGTGGAGCTCTGGGG	WASF2	3716	1453	2243	1901
9139CGCCGCCAGGCCAACGCACG	CBFA2T2	3145	336	10449	93
11277GAAGGCCTCTGGGGTCCCCC	TREX1	4051	2362	17882	957
27012GGAGTGGCAGGATCTAAGGG	KCNV1	3932	180	1343	14777
6340GCCAGGCACCTGAGACCGCC	SCNN1G	2183	66	16677	173
445372AGGGGAGAACGGGGGAAGGG	TRIM6-TRIM34	10035	903	9768	12553
1565ATACTGCTTCGACCAGGTGA	CYP2D6	2334	287	6114	4013
389152CGGTGGCTGTGGTTGGTCGG	PRR23C	10219	3392	144339	11901
51315CAAGAGGCTTCCTGGGCGCT	KRCC1	3550	67	1276	5178
374618AAGGCCGAGCCCGCTGCCAG	TEX9	5683	745	1708	764
2868CGGCGAGTAAGCCGAGCCTG	GRK4	3028	2547	2235	2141
170690TGACCTGGTCTCTGCCTACG	ADAMTS16	4099	882	3996	955
100528062TCAGGAAAGAATGGTAGGCT	ARMCX5-GPRASP2	4707	925	56560	3778
51429GGAAGCGCGCCCTGGGCCCT	SNX9	5207	15081	24169	289581
114908GGGTTCTGGGCGTGGCGACT	TMEM123	4044	358	3961	1660
79998GGCTGCCTCTCTAGCTGGAG	ANKRD53	2961	352	1354	593
201595GGGTGGAGGAAGCGGCGGCG	STT3B	11651	31359	21191	8439
7075AATCTGGCCCCCACAAGGCT	TIE1	2951	532	2501	72
4147GGGGTGTCCTCTTTGGGGAT	MATN2	2722	16712	3002	2376
84320TGAGGCCTGCTCTGCGCCGG	ACBD6	6130	1042	5237	2603
22903CCACCCCTCACTCCTGCTTG	BTBD3	4087	779	1603	3426
6892TCCCCGCTCTGGTTAGGTGA	TAPBP	1744	587	885	95
55179TGGTCCTCTGCCTTAGCCGA	FAIM	4475	110	4889	2091
23105CGGCGGCCACGGCAGGTGCG	FSTL4	4566	181	8658	714
9848GCCGGGCGGCGCGGAGGCGC	MFAP3L	1724	315	900	614
80144GGAGGAGGTCTGCAGGGTAG	FRAS1	4718	1211	40614	89576
138046GCCGAGCGGGGTTGGGCCCG	RALYL	3632	8298	28064	15640
257218GGCCATCCTGTGTTCTCTAA	SHPRH	3022	20	414	397
3001CATTCTCACTTATTTGGATT	GZMA	3231	31	421	452
27022GAGTTTGGCCGGCTCGGCCG	FOXD3	4124	1592	2043	1966
255783CGGAGGCGGCAGCTCGCGTG	INAFM1	5338	212	3780	3263
51806TGAGAGCCTCCTCCCAGGGA	CALML5	2862	140	1387	100
8756AAAGACAACTACCGAGGTGG	ADAM7	3717	4401	2554	1739
6738TGACGGCGCCCGGAGGCTGT	TROVE2	4381	663	5172	2523
5110TCCCTGCAGTCCCCTGGCAG	PCMT1	1491	256	2505	801
5603TCCCACCTGCCGGCTCGCCC	MAPK13	3704	117	3492	1121
360203TCCAACACAAGCTCAGGCAC	GLT6D1	2479	10	132	15
51637AATCGCGGCTCCGGCTGGGG	C14orf166	5633	671	40005	878
6136GGGCAGGCGCCTGAGGCTGA	RPL12	5231	410	1826	300
94081TAAGCCAGAAGCGGAGTCGC	SFXN1	5477	20	978	35
1804GGCGGCCGGAGCATGCGCCG	DPP6	3023	46	8768	126
8717TGCTGCCAGTCCCCTGCCCC	TRADD	4678	752	13546	1307
3134CCGAGGCGGTGTCTGGGGTT	HLA-F	6115	7287	10568	13808
148345TGACCCGAGACCTGCACTGG	C1orf127	3661	365	575	538
23659ATTGGCCAGCCATTTGCGGG	PLA2G15	4052	1368	4712	1407
5226GAGCCATGAAGCCACACCAT	PGD	2354	541	153	5819
55892TGTACCGCCCTGGCCGGCGC	MYNN	6466	135	5174	92
56006CGTGCGTGGATGGAGGCGGT	SMG9	3658	572	3514	3211
7139GAGGAATGTGCGACAGGGGA	TNNT2	3799	147	619	7911
313CCGGAACTGATCTGTTGGGT	AOAH	4185	176	27656	809
27239GGGGGAGGAGGGAGGCCCGG	GPR162	4709	4290	4823	15976
5905AGTAGTCCGGTTCCCCATCT	RANGAP1	2162	225	1105	24654
10456TGAAATGGAGGCGGGACCGA	HAX1	3521	53	746	469
6493CAGGGCCGCGGCGGGGTCGG	SIM2	5589	5118	6571	5484
10409AGGCGGGCGGGGAGCGCGGG	BASP1	6718	1551	13578	9425
9899CCCCGCGCTACAGAGCACGC	SV2B	1865	10	29	14
195814CGTAGCCCCAGTGCGCGACG	SDR16C5	4230	17	235	35
1346CTCCGTGGTGGACGAATCCG	COX7A1	3630	19763	963	1535
23120GCCTTCACTGTTCTGGGACT	ATP10B	6650	5481	127185	3547
340485ACTCGTTCGCAGACCCTCCC	ACER2	2211	275	1259	17935
57512GCACTGGACAGCTCCCTCCC	GPR158	2947	20	164	120
79088CAGGCGGGGTTTCGGGACTA	ZNF426	3063	2527	6729	2738
1073GGTGGCGCCGGCTGGGGACC	CFL2	5192	2015	13079	6304
374877GGAACCCAGAGCTAGGGCAT	TEX45	4182	454	1624	134
93010CCCAGGTGCCTTAACCCCTT	B3GNT7	2301	557	98867	1292
55233CGGAGGCGTGGCGAGGATGG	MOB1A	4533	434	2065	5741
26872CGAAACGGACCTCAGGTGCA	STEAP1	2287	122	547	768
23189CCGCCCCGGCTTCCCCGCCC	KANK1	7579	339	881	7923
8565AGTGGGCACGGTGGGCGGTG	YARS	3935	5426	32793	3321
29063GCTTAGGTGCAGCCCCCAGG	ZCCHC4	3121	2278	3281	1289
84033TAGCCCGGGTGTCACTGTCC	OBSCN	5485	453	723	144
9831GGAAGTCCGCACCACTGAGA	ZNF623	3889	219	32301	1627
5590GCAGCAGCCAGACCCAGGCA	PRKCZ	2947	359	61552	543
84626AGCGCCTCGCATCCCTTGGT	KRBA1	2321	86	17316	140
10288GCGTCCACTCCCTCCCCCCC	LILRB2	5728	102583	73065	2611
51710CCCTCCAGGTCCCGCCTCCT	ZNF44	4063	12202	13009	14457
51248ATTGCAGTGCGGACTGCCCG	PDZD11	4283	1715	5387	2231
84695AGGAGAAGGCGGAATGTGGG	LOXL3	9001	747	11601	14559
57571AGGGACCGATAGGGACCCGC	CARNS1	1982	109	23027	175
5713TCCAGGGAAACGCACGGCGA	PSMD7	2190	722	441	64
414189GGCCCCTCGTGCAGTGCCAT	AGAP6	3408	570	1662	1553
100287364GGTGTGGTGTTCGCGGTTGG	USP17L18	6582	1745	19389	21782
6035GCCCTAGAAAGACGGCGGCC	RNASE1	3778	738	1441	1762
5459TGGGACAGGACGGAGAGGTT	POU4F3	7944	2232	6051	1693
7620TCTGCAGGGCCCGATACCCA	ZNF69	3468	153	30673	310
915TCAGAGTGGGGGTGGGCTAG	CD3D	7980	23399	21469	4441
1075GCAGCAGGGGATTGGGGGTT	CTSC	4996	50350	9756	9973
79791CGGAGCTCTACGTAGGGGCG	FBXO31	2032	23	2569	69
403257TAGCTCAGGTTGTGTGTATA	OR4C45	3991	190	5684	149
72AATCGCCTTGGGGGTAGGGA	ACTG2	4439	137	2569	659
79937GAGGAAGCTGCCGGTATAAC	CNTNAP3	1323	75	671	47
5718GCACTGCCGCGGACAGCCTG	PSMD12	2964	3540	5632	23472
57412AGGCTTTCCAACCAGGAGGT	AS3MT	2124	1220	1305	1056
10454CGCGGCGGGCGCAGCTCGCG	TAB1	2339	796	76018	630
283310CACCCACACCTGCACATCAT	OTOGL	8231	192	247	875
400581ACAGTGGGGACAAACCAGTT	GRAPL	2801	1852	14806	1284
4883GGGCTTGTGTTTCCAGCGGG	NPR3	4265	653	1777	1670
6732ACCTGCTCCCGAGGAGGGGG	SRPK1	2251	116	1217	1332
6489GTGGGGAGCGAGGGTCCCGG	ST8SIA1	3146	432	2495	1684
10549GGGGAGCAGATAGGGGGGGT	PRDX4	4603	1795	26190	6751
124512CAGCGGCAGCGCGGGAGGGG	METTL23	7856	889	39613	1352
7469CTCCCGGGAAGCCCCGCTCG	NELFA	2831	2704	10945	572
10971CAGCGCGCCGCTGGCCAATG	YWHAQ	5254	485	536	437
643355GCAAGGTGAGCTGGGTTTGG	LINC01750	10652	7350	15923	22017
29086GCTGAAACTGGGTTGGGGGT	BABAM1	9744	3002	17139	7832
2048CCCGGGCTCGCGGCGGCGCG	EPHB2	3622	350	2291	1122
388795GGTTCTGTGATTATGGTTTG	EFCAB8	2302	541	1000	141
83879GGTCCTGCAAGCTGTGGTAA	CDCA7	1991	4249	17584	22822
5763GAAAGAGGAGGTTGGAGAGG	PTMS	6788	643	1336	2075
116372TCACGTGACGGCTGCCGAGT	LYPD1	2667	554	13290	953
28966GCGGGCCGGACTCAGGTCTG	SNX24	5595	1048	8133	20824
799GTGGCGGGGTCCGGGAAGGG	CALCR	5181	2969	9270	5991
11152GAAGACCCGGGAACTAGGCG	WDR45	304	15	2752	24
154807AAGGCGCGCGCGGGCGCGGA	VKORC1L1	5668	369	2477	1028
340277GCCTCCTCGGGCTTCAGGCC	FAM221A	1230	35	7523	50
984TGTCTCGAGTTCTGGGCCGG	CDK11B	4971	809	4716	365
1107GCCCGGGGGTTTGGGGGGCT	CHD3	3030	8974	32794	5028
4882CGGGTCAGGTCGCCTCGGCC	NPR2	4834	230	6285	91
51237GGGGCCCTGGAGGAGGGAGT	MZB1	2353	3642	4110	2752
338662GGTATGGAAAAGTGTGTTTC	OR8D4	2931	533	1870	2494
55512AATGGGCAGACTCCTGGGCG	SMPD3	4459	1325	13806	1541
2557GAGCGAGAAAGGAGGGGGCG	GABRA4	6929	489	3035	2235
643905TAAGGGATCAAGCTGACTTG	PRR21	5810	559	15851	268
63874GCGGGCCGGCGGTCGGCGGT	ABHD4	4622	869	4737	976
3425GTGAGGGGGCGATGGCCGGG	IDUA	5005	511	77498	3680
10434TCCCTCCCTCCGATTGGCTG	LYPLA1	2125	35	686	363
55783GGGGTGAAAGGGAGAGGGAC	CMTR2	3750	179	6751	567
7078GGCTCTGCCATTGGTCTGAG	TIMP3	4717	445	13169	1311
54928GCTGCCTTCCTTGGTCTGGG	IMPAD1	6977	2320	98326	7100
64410AGCCGCAGAAAAGAAGGGGG	KLHL25	4564	212	46318	438
8128GGAGGAGGCGAGCAGAGGCG	ST8SIA2	6310	29381	2607	7421
91608TCCCGCAGGGAGAGTCTGGA	RASL10B	2925	79	3487	29
51115ATGGGGGCGGAAGAGGTGCT	RMDN1	6315	1897	14419	6632
6722GACGGCGGGTGGAGGGGGCC	SRF	2772	4635	3124	1731
29998CTGATCGCATGGCGGCCGCT	BICRA	3334	94	16478	780
949TCAGGCCCCGCCCCTGCCGC	SCARB1	2903	5167	1256	257
8726CGTTTCCTTAATCTTGAACT	EED	2517	9	1396	30
23608GTCTCCTCCGGAAAGGGGCG	MKRN1	2124	14	1973	34
2064AACTGCATTCCAACAAGTCT	ERBB2	2020	23	2421	131
27180ACTGCGGGCTCAAGACTTAG	SIGLEC9	2956	80	474	67
51495AGGCGGGATAGGGGCAGGCC	HACD3	2787	124	696	361
50853CTTGGGGAAGTCTGCCTGAG	VILL	2745	905	1354	1766
646450TGAACATGTGACTTTGGCTC	ARIH2OS	6391	25	726	863
2200GGGGGGTGGGGTGGTGATGA	FBN1	4740	4987	10059	39948
391GAGAGGGGGAGATCGGCCCT	RHOG	5900	17816	13160	57334
84766TTGGCGCGCGCACGTCCCGG	CRACR2A	3079	18	1642	70
1471GAGGCAGGGGAGGCGGGGAG	CST3	6641	1690	10451	3031
284992GGACCCAGGCCGGCATCCGG	CCDC150	2240	13	2501	43
55049GAAGGGTGGGCTTGACTGGG	C19orf60	8415	4671	74708	4808
4685GGGCGCGGCGAGGGGAGGTG	NCAM2	5791	887	6352	2585
23505CCGCCGGACAGCCCAGGTGT	TMEM131	2560	24631	38899	1296
56895AAAAGGAAGTGACATGGGTG	AGPAT4	4803	4010	1017	704
55739TCCGCGCGGCTGTCGGCAGT	NAXD	1710	137	3385	188
9583CTGGGGGGCGGAGCCTGATG	ENTPD4	2014	328	2907	3140
805GGGGTCCCGAGAAGAGTTTG	CALM2	3063	1629	1983	3608
UNKNOWN_NO-TARGETCGAACTTCTGGCTGCAGTTT	NO-TARGET	3597	450	690	237
92092CCGCAGGCCCACCCCTCGCC	ZC3HAV1L	5905	496	18803	1267
9275CCTACCCGGGCCGGGGTGCG	BCL7B	2509	1609	18185	3558
342184CCTGACGAGCTGTTTGGGGG	FMN1	4306	439	3255	566
2045GCTGAGAGCCTCCGCCACTC	EPHA7	4888	150	675	328
253832GGAGGGGGGCGACGGGATGT	ZDHHC20	5107	8126	18216	70209
59335GGAGAGGAGGAGGACGCAGG	PRDM12	5063	62	104	390
90273CAGCAAGACCCTCCCCACAG	CEACAM21	2835	5	18	14
5333CCCTCTCGCGTCCCCAGAAG	PLCD1	2535	5212	5002	7576
26020GGCCCGTGCGTTGATTGGCA	LRP10	4205	30	578	121
23331TGCAGACTGAGCTGTGGAGT	TTC28	5482	244	14343	522
1477TTACTTACTGGCACGTTCAA	CSTF1	2850	5	33	9
10444AGGTTCCGGGGACCGGCGGG	ZER1	2738	2263	10255	3028
27319TATGAAGAAGACTCGCCTGT	BHLHE22	9723	29074	7894	2443
100132963ATAGGGCCCCTCAGGGTGTG	SMIM9	2837	7046	32658	16633
2339CGGGCTGCCGGGGTATGGGT	FNTA	4603	4224	3763	1390
51438TGGAGGGCAGCTGGGAGGTG	MAGEC2	6226	32051	25925	3911
10686GCTGAGTGTGTTTCGGGTGG	CLDN16	6303	7860	74748	63447
165100TCCAAGTGGGCTAAGTCTAT	TEX44	2760	2430	18803	803
116729TGAGTCACTAAACATGATCT	PPP1R27	2794	140	8049	458
392188ATGGGTGGGTGGGGTGTTCA	USP17L8	3883	492	4339	1999
51690ACATCTGCCGTTGGTTGCGG	LSM7	5374	309	3059	513
580CGGCCAGCGGCTGGCTCTCG	BARD1	4019	306	20158	1045
10208GGACAGCCACGCCTCTGCGG	USPL1	7782	306	2026	4029
4942GAGGACGGGACCCACGCGAT	OAT	5113	897	1625	1256
203054CGTCCCCTGGCGGCCCCCAG	ADCK5	3510	207	3106	2428
2628GCTGCCGGGAACAGGTGGTG	GATM	3324	670	6505	1409
81786GCTGGTGGAGCGCAGATCCG	TRIM7	7747	2359	39237	412046
6489AGGAGCCCGGGGCAGGATAG	ST8SIA1	1546	34	3760	412
58516GCGCACGTTGCGGGCTGGGA	FAM60A	4040	487	857	424
55212TGACAGCGTGTTCCAATCAG	BBS7	3392	183	192	190
162466TCAAAGGGGCGGGCCGCCCG	PHOSPHO1	3884	766	9305	4686
54535GGCAGGCTATTGAGAGATGG	CCHCR1	4724	1064	18691	4352
5478AGTCGCAGACCCGATTGGCC	PPIA	4905	107	1626	79
26589AACGAACCATTCGCATATGG	MRPL46	3632	16	81	22
8536GAGGCACCGCTCCAAGGCTG	CAMK1	5396	760	4522	8027
836CCTGGGGCTGGGTTCTCGGG	CASP3	5036	7863	4614	4173
4839GCGAGCGTAAGTTCCGGGTG	NOP2	4312	605	6900	2510
23585GCGCGACTGAGCCGGGTGGA	TMEM50A	4602	7487	45559	4413
8405AGGGAAACCCAGGGAGGGGA	SPOP	3488	143	4060	1612
284654ATGGACTGGAGCGCCGGCCC	RSPO1	5110	10661	3419	3563
54799CTCCTCTCTCGCTTCCACCG	MBTD1	5872	142	6717	129
64853GGGGCGGGGTCTCGGCGGGG	AIDA	6980	8485	9851	11267
23219GGGTACCTGGAGGAGTGGGG	FBXO28	7124	523	1425	1453
924TGTGGGCCCGGTGGGAGGGG	CD7	4402	9489	20354	12983
27201GTGCCAGCGCCTGGAGGGAG	GPR78	4393	273	1695	1352
10970CCGACCCCGCCTCCCGGTAA	CKAP4	3651	7850	18044	13354
8407GGAGGACTGCTTGAGACAGA	TAGLN2	2088	138	395	12
83543CCCGCGGAGCGGGTGGCGGG	AIF1L	3102	2319	1284	433
4632AAAGAACTCTCCAAGGGGTG	MYL1	3617	663	6687	4680
84929TCGGTGGGGTGCGCCCCCTG	FIBCD1	2320	582	5376	58525
445372AAGGGGGGAAGGGGAGAACG	TRIM6-TRIM34	6408	696	1889	1439
55862GAGAAAGGAAAGGAGAGCGT	ECHDC1	7715	191	17959	239
4045AAAACCAGCAGGGTGGGGGG	LSAMP	2022	15	1375	573
54810TCCGGTCCAGGGGTGGAGGT	GIPC2	2561	1115	1710	1594
55284GGGCGGGGTCTGCGATGGGA	UBE2W	8158	3131	66354	4577
100131827GAGGAAAATGGCGGAGTGGG	ZNF717	6490	1814	27439	2543
152015TCCCGCTAGGGCGCTGCTAG	ROPN1B	2637	394	2933	47
2969TCCGAAACTACAACTCCCGC	GTF2I	3276	19	925	27
887GCGAGCCGCGGGAGAGTGGA	CCKBR	4565	433	1329	11401
3766GCCGGGCAGGCGGGGGCGGG	KCNJ10	6190	827	20584	1152
57863GGGGGCTGGGCTGGTCGCGG	CADM3	8995	7292	20394	49568
55846TGGAGAAAAGGAGTGGCCCG	ITFG2	7698	2488	20181	6550
10274CGGGACGGGCCTGCCCGGAA	STAG1	3216	290	2260	6460
126433GGATGGTGAAGACGGGGGTG	FBXO27	6207	6474	17910	45819
219537CCACGGACTTCCTGACTCCC	SMTNL1	1954	77	16599	344
7482GGAGGCGGCTGCTACACCTA	WNT2B	2799	79	6152	241
114885CGCCAGACGCTTCGGCTGTG	OSBPL11	3282	78	1086	780
9053CGCAGTCCGGGGATGGCGGA	MAP7	3682	75	1934	4764
375444GGCGGAGCAGGAATTGGTGT	C5orf34	5280	1885	3970	277
81573CTTCTATTCCCAGAATCACT	ANKRD13C	1310	4	11	5
29906GCGATCCGGCGCCGGACTGG	ST8SIA5	4758	1816	7799	3970
283111CCACTGTGTACACAGTGCTG	OR51V1	1630	6	978	16
9942GGCTCGCGTAGCCCCGCAGG	XYLB	1628	802	11020	546
138715GGGAGGTGGTCATGGATTCA	ARID3C	4546	5614	14439	19748
197135GCTGGCTTGGAGACAGGTGA	PATL2	3475	4145	37892	3134
81570TGGGGAAAGGCTTAGGGCTG	CLPB	5047	7747	11130	11153
10587GGGAATCTGGATGGGAACTG	TXNRD2	4801	3216	18997	2887
6677TTTCTTTCCTCCCTGGTGTG	SPAM1	3162	468	4525	6948
284525TCACTTGGCTTCTTCTGGAT	SLC9C2	3486	241	4761	277
2890TTGCTGCCTGTGTGAGTGTG	GRIA1	4447	3837	12994	8177
57690GGGCCACCCGCGGGCGCCCG	TNRC6C	7196	3587	9470	604252
126374GCTGCGGCCTCTGGAATGTG	WTIP	4169	477	2125	555
4544GAGAAAAATATAGGAATGGG	MTNR1B	2863	187	633	29
633AGAGGGCGGGCGAGCAGGAG	BGN	2549	403	707	2673
4515GGGGCGGGCCTTGGGGCACG	MTCP1	4170	6277	11997	12953
163115CCGACTGGAGGACGCGGTAG	ZNF781	3315	2548	5763	2067
80279ACCCTGATTGGCTGTACGGA	CDK5RAP3	2500	356	2161	2327
4018AAGGAGACATAAAGGCAATG	LPA	3157	13	362	72
716AGAGGGCTCTCTGGCCTGGG	C1S	3536	2232	4831	8247
1472GGGAGGGAGCTTGTAGTGGT	CST4	6346	9926	53509	23095
23087GCGCTGGCCAATCGTGCGGG	TRIM35	4049	326	2843	488
3987ACTGGCGGGGCGGGCGCCGA	LIMS1	4288	728	754	648
2971CAGCCCTGGATGAGAGGCGG	GTF3A	4121	443	1741	712
54949GTCCCTGCGCATGCCGGAAG	SDHAF2	2360	15	756	36
643836GACTCGATGGTCCGGGCCGA	ZFP62	2612	1270	2874	6418
84924TAGTTGCTGGTAAAGCCCTG	ZNF566	4160	3193	458	1883
9555CGGCGTCAACGGGTAGGGCG	H2AFY	2856	20	803	259
138639GAACCGTGAGGGACGCTGAG	PTPDC1	3987	228	1600	442
81543GCCCCTTCCCCGCCCCCGCG	LRRC3	2663	83	271	184
57614GGGCGGAGCTGAAGTGGGCT	KIAA1468	7048	6445	9150	1942
26022GGGGATTTGGCGCGGGCCGG	TMEM98	6243	4336	11656	6580
653619GCTAGCAGTGCATACGTGGA	PRAMEF15	3789	1287	180	1404
152559TGGCGGCGGCCCGGGCTCCC	PAQR3	7453	635	2814	3624
3550CCATAGGCTGCATGAGGCAG	IK	2584	43	5972	291
7903CAATCACCAGGCTGAGGGGG	ST8SIA4	2334	49	2081	421
5437CCGCCACAGCCTCCCGCTCG	POLR2H	4505	1357	3323	5265
56098GGGTTGTTATCTCTGTGGGG	PCDHGC4	6403	2385	13152	32959
401720TGCTCAAGAGACTGGGGTGG	FIGNL2	6150	547	9099	687
57604CCGAACGTGCCCGGGAAGTG	KIAA1456	1626	515	4335	2081
80031CCAGGGTGGGGGCCTCCAGG	SEMA6D	2614	75	4688	814
11101CGGGCGGCGTCAGCTCCAAG	ATE1	3051	45	1165	264
644150GGAGGCGGGTCCCAAGTCGG	WIPF3	5532	13062	31319	154249
1608GCGCGCGCCGGTGTGTGTGG	DGKG	2724	4362	50290	4328
171023GGGGAGGCCAGAGAGGCCGT	ASXL1	4477	82206	62810	2798
81844TGGCGGGAGAGGACGGGGCC	TRIM56	5050	305	927	490
8323GGCGGGCAGGTCCGGGCTCG	FZD6	7557	1727	125338	11092
51330GAAGCGGACCTCAAGGCGGG	TNFRSF12A	4378	375	1921	1099
134218CGGGGCCTTGGCGAGGAGAG	DNAJC21	4105	563	33703	2547
102157402GGGCGCTGACAACCGCCTCG	AK6	2839	1948	837	701
55783GGGACAGGGAGGCGAAGGGG	CMTR2	5748	1561	3995	3270
84669AGTGGCAAGAGGGCGTGAGG	USP32	2977	77	1107	380
55311GGGAGTTGTAGTTCGGGGTG	ZNF444	6443	5265	15734	188056
5106CGAAGTCGGGGGCCGAAGAG	PCK2	3020	523	510	1749
8842TTGCAAGAAGGGAGTGCAGG	PROM1	2111	104	17978	215
2217GGGGCCTGAGGGGGGCGGAA	FCGRT	3062	119	568	163
256536GGGGCGGGGTCCGGCGGGGA	TCERG1L	7053	5448	17545	201828
30062CCAGCCACAGGGTCCTCTAG	RAX	3215	283	2921	373
25853GATGGGCGGGATCTAGGGGT	DCAF12	5208	767	10411	1955
348303TCCGGACTCGGACCCCCATC	SELENOV	1931	120	1146	1049
7850TGGGGGTGCTCCCCGTGAGG	IL1R2	3658	811	57634	5020
54476ACTCCGGGTACTGCGGAGGA	RNF216	3537	873	2408	7183
10577GCGCGGGCGGGCCTCAGCTG	NPC2	3254	229	955	963
79879ATGAGCGCGAGCCGCCACTG	CCDC134	5172	422	61611	1451
55589AGCGCCTGGAGCGCGAGCCG	BMP2K	4994	2884	1988	1318
8636TCGGTGGGTGCAGATGGCGG	SSNA1	2183	222	1608	384
83878CAGGTATGTGTGCCCCGCTA	USHBP1	2771	315	624	385
83787TCCAGCCCGGCGCGTCCCGG	ARMC10	3584	1903	12566	9286
140578CAAAGGGGCTCCCGTGTTTA	CHODL	2860	1067	11229	1595
3135CACAGGCGGTGTATGGGTTG	HLA-G	3304	1407	14832	3266
79007CCCGGCGCCCCCCCAGCCGC	DBNDD1	2204	344	855	338
344561AGATGTGAATGCAGGAAGCC	GPR148	4171	343	40	81
3988CCAGCCACCGGGAAGTGCCT	LIPA	1609	50	1748	28
5269GAATGGGGCGTGGCCGCGCG	SERPINB6	4479	107	1549	88
54805GGACCAATGGCAAGGTAAGT	CNNM2	1906	2974	14158	10569
84337GGAGGCAGGGCCTATTTGCT	ELOF1	2776	358	2861	20489
1002GGGCAGAGGCTGGGCTGGTG	CDH4	6358	2700	30961	3417
57198TGCGGATGGACGTACGTGTG	ATP8B2	5259	1090	4138	2793
30844GAGAGAGCTCGTCTGAATAG	EHD4	2075	166	9324	278
3718CAGGGCCCTGCGGGAGCTGG	JAK3	3677	2303	41199	31713
64582GGAGTGGCGGTGTCGCGGGT	GPR135	6085	810	5005	2188
1848TGCGGAAGGGGCTGTTGCCG	DUSP6	6926	728	3294	1086
2634TTGACAGCTGTGCTGGTAAG	GBP2	2742	183	1030	2227
285382GAAGGAGTGAGTATGTGAGG	C3orf70	8179	12825	4369	2819
10295GAGCCTCGAGAGCCGTGTGG	BCKDK	4923	1275	8302	1379
26088GGGGGTGGGGTTGGGCGAGT	GGA1	5882	5232	25944	46613
2098CCGGGAAGTGCAATGTGCAA	ESD	3111	481	12462	1353
10290CGGGTGGCGGAAGGAGCCTG	SPEG	3971	33236	865	1393
5164TAGCCTTCCGCCCCGGCACG	PDK2	3089	3167	1579	987
11149TCGCTCCCGCGACTCCGCTG	BVES	2075	12	1552	436
3566GCGCGAGGTGGCCGGGACCC	IL4R	4471	1434	21210	24181
80332GGGAGGGGAGGCGGGAGCGA	ADAM33	8607	3639	17807	82982
51412GGCGAGACAATGACCGACCG	ACTL6B	3173	133	8553	130
51734GTATTGGACCAGCCCTGAGG	MSRB1	1261	249	10202	540
79733AGGCTCGGATTGGCGCTCGG	E2F8	4614	503	1336	75455
50939CTTAGTGGACTGCTTGTTAA	IMPG2	3421	714	637	229
3093CTCCGCCCTGCCGGCGTCTG	UBE2K	5372	3108	28689	11459
124801GGGCGGGATCCTAGGTGGAG	LSM12	5311	1778	2193	66864
79412GCCCGCCTCGCATCCCTCCG	KREMEN2	4952	833	91679	3040
116983ACCGCCCGCTGTCACTGCCG	ACAP3	2730	94	4460	1075
53354CATGGGGAATCAAGTTCTCT	PANK1	2917	851	902	481
322GGAGGGGCGCCATCTTGGGG	APBB1	2829	1222	7906	16743
56993CCGGATAAGGCCAGGGCTGC	TOMM22	3739	63	2004	114
2671AGGCGCGCGCCGTGCTCGCG	GFER	5096	563	2374	530
1476CCCGCAAGAAGGGACGCGCG	CSTB	2287	3	55	112
83895AAGAGCAAAGGACTGATATG	KRTAP1-5	6389	644	1496	1291
342538GCCATGAGGTCAAGTTGGAA	NACA2	3439	243	2252	568
55559AGGCGGAGATGTCGCCCAAT	HAUS7	3441	386	13985	3825
283463ATGGCAGACAGTGGGATGAG	MUC19	6072	2294	3926	1699
131566TTGGGTTTCGCGGAAGGAGA	DCBLD2	1721	9	305	24
57528GTCCTGGCAACCTGTCACCG	KCTD16	3200	307	23135	715
84310CTGGACCTCGGCGCGGGGGT	C7orf50	2358	1897	3854	6418
7173AGTGGCGTCCGTTCTTCGTG	TPO	2569	208	48641	379
29904CTCACGTGGCCGCCCCCAGG	EEF2K	3865	45	3400	463
80333GCGCGAAGCTGCCGGCGCCT	KCNIP4	2410	128	691	1335
23255GGCGAGGGCGCTGGGCGGCG	MTCL1	7672	334	3896	2684
3936AGAACAGCTTTGTCAAGCCT	LCP1	3690	99	13018	278
127262GAGCCAATCCCGAGGGTCGG	TPRG1L	4094	1288	549	1306
4605TGAGGGGCGGAGCCAGGGGG	MYBL2	6370	977	1840	1334
23406CATTGGCCGTCGGGCTGCGG	COTL1	5043	783	5617	332
8811AGCGCCGCCGGCCGCTGCTG	GALR2	4035	1204	4532	283
51133GGGGCTGGGATCGCGTGGGG	KCTD3	10371	4567	15470	7089
11142CCCCGGGCCAAGTTCCAACC	PKIG	2874	278	559	181
1066TAGAAGCCCAGGGAGATCTG	CES1	3718	414	5567	1067
5069ATTGGGAAGGTGGAGCGCTG	PAPPA	6722	1043	795	481
140628CAGGGCCTGCCAGGGTCACG	GATA5	3840	1844	2153	432
7709TAGGCGCATGCGTCTGTCTA	ZBTB17	4533	425	3017	259
64965TTCTCGGGCCTTTGGATCAG	MRPS9	2788	318	1258	480
93129ATAACGTTCTTGGTGGGTAG	ORAI3	2876	869	171	269
249TGGGGAGGGGTTGGGGCCGG	ALPL	6379	67007	25818	31044
79758TGCTCCACCGGTAAGGCAAG	DHRS12	4262	1142	2346	1317
100133093GAGTCAGTGAGGGCGGCAGC	FAM25G	6987	699	789	907
85459GGGCCGCCGGGAAGGCTGCG	CEP295	5217	140	276	99
27122GTGCGGGAAAGAGGGGCGCC	DKK3	3673	134	1236	212
7994CTCTTCCAGCTCCCTCCCCC	KAT6A	6609	184	1491	1490
55669CTCTGTTCTGTTTGGCTCCG	MFN1	8454	1227	70835	2294
653333CCGCCCTAGAGTCCGCCCCC	FAM86B2	5549	47	3207	1615
UNKNOWN_NO-TARGETGGGCCTACGATCAGAGGTGT	NO-TARGET	1988	201	4253	1611
83451GGAGAGGGCGGGGCTCAAGT	ABHD11	2667	955	458	169
114781AAAGCCGCGGAAGCTGCCTT	BTBD9	2803	787	1419	3831
140701CGGGCCAAAAAGGGACAGCA	ABHD16B	2146	154	36074	322
131368AGGTGCTTGCTGTCCCACTG	ZPLD1	1395	80	1317	166
23464GCTCGCTTAAAAAGGCGGGG	GCAT	1481	183	34885	341
1733GCCAACCCCGGGTCAGGGGA	DIO1	2540	843	5878	199
51673TCACGCCGGCCCCGCCCACG	TPPP3	4240	2145	29751	4467
5822GAAGGCCCCCGCCTTGGGAG	PWP2	5086	163	18592	1592
9149TGCGCATGCGTGCAGGTAAG	DYRK1B	3305	6455	1411	3048
84991GGTAAGAAGACGCCGGCGGA	RBM17	4768	820	2444	1005
6530CTGACAGCGCGGCCGGGGAT	SLC6A2	3861	41	6812	149
3002CAGAGGACGTCATCAGGCAG	GZMB	4689	12086	3186	1213
64065GCGGGCGCGCTCTGAGTCAC	PERP	5143	90	6463	600
3920GCGCTTGAAAGCGGCGAGAG	LAMP2	4305	35	3113	46
223117GAGGAGAGGGTGGCGAGGAA	SEMA3D	6337	261	39840	7809
118491CTCCCTGCTCCCGGCCCCAG	CFAP70	5470	643	1347	1098
2274GCCGGGACCGCCGCAGCCCG	FHL2	2236	187	1204	868
7421GAGAGGACTGGACCTGTGGG	VDR	3390	263	21810	499
11252GGGGCGCCGGGGAGGCTGTG	PACSIN2	5834	2598	17696	29449
1871GTAGCGGCCCAATGGGCTGT	E2F3	3242	219	2570	1814
221044TGCTTCTGGAGACATTTGCC	UCMA	3916	20	1448	142
6729GCGGCGGTGTGCCCCGGAAG	SRP54	3373	999	8568	14605
10460GCAGGAGGGCGGGCGTCCAA	TACC3	11017	4784	30785	584358
284001GAAACGGGGTCCCTGGCGCT	CCDC57	5607	873	5713	661
201973GAGGACTGGCGCGGGACGCG	PRIMPOL	7381	898	2705	3141
53820GAAGGAAAAGCCCGGGTCGG	RIPPLY3	4082	199	4189	6898
915TTTCAGAGTGGGGGTGGGCT	CD3D	9047	4613	19334	5966
57404GGGGGCGTGACCGAGGCCTG	CYP20A1	5082	1780	13491	7022
23269GCTGCTGCTCTGGGGCCGTT	MGA	2269	127	3777	145
93035CTGGGATTTGCATGCGCGCG	PKHD1L1	3416	1125	3251	47
27033ACACCCCTTCGGGGGGACTG	ZBTB32	2096	1199	6957	1980
9053GGGACAGAGAGCGCGGCAGT	MAP7	4177	82	1303	4552
5310CGCGGGGCGGACGGGGCGAG	PKD1	6371	1405	15465	1881
UNKNOWN_NO-TARGETGGTCCCTCTGGCTGGGTTAA	NO-TARGET	1757	12220	10517	5485
8021AGCTGGCCAATGGGGAGCGG	NUP214	2694	20028	7778	540
5100ACAATCCCTTTAATGTGGAA	PCDH8	2539	6	158	18
83699GGAGGAGGGAGCCGGCTGCG	SH3BGRL2	7083	5603	10301	7793
57863GGGCTGGGCTGGTCGCGGGG	CADM3	9978	2571	8169	212304
57555GCAGACGCCTAGGTTGGGGG	NLGN2	11934	9009	15060	16533
65059AGACGCAGAAGGCGGGGTTG	RAPH1	565	2	185	4
143279TGTGGGGAGCCGCGTCCGCG	HECTD2	3898	946	1492	1720
6461ATCCCCGCGAGCCTGGCCCC	SHB	5409	2101	8099	2205
84612TCCGCTCGGGTGCGCGCGCG	PARD6B	1744	398	1306	624
56904GTGGGGCGGAGCTAGAGGGG	SH3GLB2	3832	539	28841	762
164045AAGGGAGAGGTTGGGGGCTT	HFM1	8219	11022	32554	42083
57556CCGGACTGGATTGCGCAGAT	SEMA6A	2984	14	424	291
2706TGGGAAAGTTACGGAGGGGG	GJB2	5558	20242	35846	8586
253982GGGGGGAGAGTTGTCGCTGG	ASPHD1	8698	9554	15928	24908
10938GAAGACGTGGCACCAGTCGG	EHD1	4343	326	4202	3065
112817GGGGATGGACAGCCTGTCAC	HOGA1	3082	128	18223	513
29083ACCCTCCTCCCGCGCACTGA	GTPBP8	3868	56	2312	726
283248GGGCCAGACCTCCAGGGGGT	RCOR2	2571	1658	3096	1109
6621ACACACCCGCCCATGGGGGA	SNAPC4	1744	762	6454	173
79694CCTCTTAGACCCGCGACCGG	MANEA	3183	490	824	3985
3645GCCTAAACAGATTGGTTCGC	INSRR	3048	17	265	159
54507CGCGCCCCTCGGCGGCCCCG	ADAMTSL4	4763	603	27447	881
55800GGGCACGCCCATCAGGGGGT	SCN3B	3577	885	13799	451
84888CTCCCGGTATCCAGGCGTCC	SPPL2A	4219	29	3919	364
84885GGGGCCGGACTGGGTCAGGG	ZDHHC12	10844	5558	24369	571134
9241GGGTGGGGTTGTTGTTTGGG	NOG	9557	11693	26906	17382
80224CCGGTCTTCTTTGGGTTTGT	NUBPL	9934	10279	30156	6621
8241GGCCAGCGCTTGCCAATCAG	RBM10	4926	95	2241	46
79024GAGTACTCAACCAGTATGTG	SMIM2	2600	106	7360	746
8019CGCGGACTACGACTCCCGCC	BRD3	1792	500	476	21
9267GCGCAGGCGCAGGCGCGGGC	CYTH1	3791	13	1144	36
359845ACTCCTTCGCCAAAGGACAG	RFLNB	2778	81	290	231
55052CGCGGTGGTGGTGCGTGTTG	MRPL20	3136	312	20709	2603
11270GGGCTTGGAAACAAATGACA	NRM	3355	41	4626	66
282617GCTGAGCACGGACAGAGATG	IFNL3	5409	1497	7078	1330
54963GGTCCCCCATGCCCGCCGCG	UCKL1	4485	1335	52781	1266
149466GAAGCTGCAGGTCTGGCAGA	C1orf210	3939	175	1996	616
392391ACTGGGAGTTAGGTAGGCTT	OR5C1	6071	501	12635	1308
51028GACGTGCGTGGAGCGCCCCC	VPS36	3200	648	1675	1104
79175CACTGCAGTGGTCACTGTCC	ZNF343	3234	19	736	582
390598TCCCCGGGTCCGCCCGCCCG	SKOR1	3166	849	2425	1258
92691GGACATTCGAGGCGGGCGGG	TMEM169	3333	189	23687	1178
23471CAGCGCCACCTGGGGACCGG	TRAM1	3671	687	1596	138
374395GGGGGCGGGATTTATTTACA	TMEM179B	1608	481	3744	291
51134CCGGCAGCAACCGGCGTCGG	CEP83	2867	174	2077	1603
93649AGCCAATCAGGAGCGGCGAG	MYOCD	3952	368	5380	85
758CAGACTCCTCCTTCGTGGGG	MPPED1	5520	4158	2761	16185
54039GCTTTCGCGAGCCTGCCCTT	PCBP3	3437	262	11220	1060
2830GAGTGCGGCGGGGAGGGCAC	GPR6	3639	23	1104	667
146713GATTCTCTTCCCTCCGCGCG	RBFOX3	5414	380	639	1800
54432AAGAACTCGAGGCTCAGCCT	YIPF1	4167	176	439	952
51523GAGCTGCGCTGGGAGGGAGG	CXXC5	6407	691	9579	1100
1186CAACGGCAACCACCGAGGCC	CLCN7	3094	255	1029	597
5833GCCTTCGGGGGGTGGGGCTC	PCYT2	3858	15374	22525	12181
286410CCCAGGCTGCCCCGGGAGCA	ATP11C	1103	16	2993	1625
10776GGGTCAAGTAGGTAGGGGTG	ARPP19	5103	7277	54290	21219
84310GGGGTGGGAGAGCCGGGGCG	C7orf50	7701	5083	13784	35305
133022CCTACCCGGCGCCAGGCCCG	TRAM1L1	3316	498	2427	3496
102723553ACTCCGTGCGCAGGCGCAGT	SMIM11B	4151	222	7059	2732
22898GGGGAGACAGAGTTTGGGGG	DENND3	9348	5806	12509	6500
55898AGGAGGGAGCGCGCCCGGGC	UNC45A	4950	89	14432	800
100652748AGGTGGGGTGCCAGTGGAAG	TIMM23B	3219	1446	7470	1646
55755AGGGCACTTAGGGAGAGGCG	CDK5RAP2	5373	256	1637	71
27340TAAGGGCGGGCGTTTGGGTG	UTP20	9020	1369	3796	1765
9480CGTGGAAGGCCCGCCTCCCG	ONECUT2	3137	389	2225	3608
4054GGGGAGGCAGGGAGCGCGCG	LTBP3	21050	9439	22423	666947
23231TCCCTGCCCAGCCCTCCTCC	SEL1L3	2687	11	593	641
23074GGGCGGGAGGTTTGTGGCAT	UHRF1BP1L	7039	5300	25767	354362
6263GGATTAGCTTGGCGCTGCTG	RYR3	5039	658	785	212
26586GGTCTGGTGTCTGCCCAGTT	CKAP2	2962	998	36599	14516
6900CTGGTCCTCAGCCAACGCTC	CNTN2	1351	17	1403	634
285672GACGGCAGAACCAGTAGATG	SREK1IP1	2304	2062	856	216
8896TTGCCCTCACTTCCGGTGGG	BUD31	2205	408	1441	10618
4172ATCAAAAGCTTCTTCTTCTT	MCM3	3058	7	73	20
80817TAGAAGTGGACTGGCCATTG	CEP44	6838	3150	3132	3259
286204TCCACGAGGTGGAGCAGCCC	CRB2	4893	1566	65471	1010
10857GAGGGGGCCTGAGGGCTGCG	PGRMC1	5254	544	1977	2263
145282GGCGGCGCGTGGGGCCTACG	MIPOL1	2935	11	745	38
79026GGGGCTGGGACTGGCGAGCG	AHNAK	11842	121803	24692	69778
79726CCAAGTGACGGAAGTGAGCG	WDR59	3038	302	2039	4837
57595GGGCCGGCTGCGGGAGGGAG	PDZD4	5328	4380	22972	16408
57592GCGGGGCTGGAAGGGGCACA	ZNF687	3887	779	56795	2120
2893GAGAGCGCGTGTGGCGGCCG	GRIA4	5325	944	1765	709
5456GCGCTGCGATTGGCCGTGGT	POU3F4	4038	313	1165	259
UNKNOWN_NO-TARGETGGAGAGGGCCCGCGAACTCA	NO-TARGET	5030	8676	4528	748
83590GCCCTGCGGACCCACGTGTG	TMUB1	3243	1760	33628	3498
5597GGCGCGCGCAGCCCAGTCAC	MAPK6	3638	392	2050	376
647024TGGCCTGTTGTAGAAGGAGG	C6orf132	4598	289	35426	1759
284361GCGGACGGGTGCCAGTGCGC	EMC10	5136	426	10834	544
3688TCAGACGCGCAGAGGAGGCG	ITGB1	4124	134	778	29
57591CTGATCGGGGTCGTGATCGG	MKL1	3210	453	524	267
3151CAGCTGGGGTCACGTGGGCG	HMGN2	4498	343	5665	3883
80034CTAAAAGAGTGGAGGTGGGA	CSRNP3	3670	112	22215	1906
2794TCTAGGGTCCCGGGCCCCTG	GNL1	1613	3620	5147	6285
57462CCGCCTGATAACCTGGGAGG	KIAA1161	4087	659	14983	764
5467CCGGGGCAGCGTGCGGTGGG	PPARD	3520	1168	2294	12239
6297GAGTGAGAAAGCGGGGAGAG	SALL2	4849	84	205	229
79612CGTGGATTTGCCTTGTGCTG	NAA16	6746	1242	4123	4079
2923CGTCGCCTTCGTCGGGCGGG	PDIA3	5039	396	1235	596
3420CTTGCCGGTGGGGAGGTCAT	IDH3B	6283	53894	3013	4687
84364TGGAGTCCGATCTGGACCAA	ARFGAP2	2862	1054	4705	633
10753CAGGAGTGCAGAGTGGGCAG	CAPN9	9181	346	8542	2212
130560CCAGGCTGCCAGGCTAGGCA	SPATA3	3542	40	2933	1196
3932CCCCTGCCTCTCAGCCCCTG	LCK	4902	884	10864	2005
137075AGGGAAAGAGGCGGCGCTGG	CLDN23	4335	1843	8532	3328
2669AACTCGGAGTTGCAGCCACT	GEM	8134	701	3327	1575
57669TTTCTCTCCAGTCGCCGCGC	EPB41L5	6210	13	53	44
728464GCCCACCACCGTTCCAGCGG	METTL24	1348	54	437	39
55258GAAGGACCTGGGGATGGGGC	THNSL2	7287	2320	26513	819
2152TCCTCCCGACTCCCCGCCCC	F3	4220	1323	2879	690
8290GCCCGAGTGGAGTTCCCTGT	HIST3H3	3032	322	17776	2260
10180AGGCAAGTCCCCTGCGCGCG	RBM6	6112	2156	6827	5515
84164ACCGCCGGGAAGCCGGACCC	ASCC2	2921	183	3636	808
5101GGCGGCCGCAGCCCGGCGCG	PCDH9	5342	749	1621	913
25758GGATGGGGGGACAGCACTGA	KIAA1549L	3089	22381	1743	2229
122046GAGGCTTAACCTGGCCGGCG	TEX26	4952	174	6684	296
23598GTGCAAGGCCGGGGACGCCG	PATZ1	3680	141	854	39
5795GGGATCCGCGGCCGGCTCGG	PTPRJ	5390	962	37718	1045
79961CACACCCTGGGGCTCTTGGG	DENND2D	3751	555	388	1050
57567GGCGGCCAATGCGGGAGGAG	ZNF319	3952	109	8419	10143
100381270CCTCCAAAAATAACCTGGCT	ZBED6	3376	1213	1240	89
90342GGCGGTTCTTGGTTCTGGAG	FER1L5	6783	138	27875	477
8714GGAGGCGCTGTCGCAACCCG	ABCC3	1675	32	1106	85
23165TGGGACGGCCCAGCGTGGAG	NUP205	4743	1964	16034	7313
4094CACTCCGGGCCAATGGGAGG	MAF	1792	189	18368	4245
23505GAGAGCGGGACGAGGAGGTG	TMEM131	3565	837	25983	1809
6549CCGAGCCCGCGGGGAACGCG	SLC9A2	3556	197	708	219
140459GAGGACCTCGGCGCGTCCTG	ASB6	4126	334	2323	108
285971CAGCCAATGGAGTGGCTGGG	ZNF775	2325	23	489	1339
7172GGAAAGAGGCGGGGCGCGGG	TPMT	5210	5950	2978	5308
6653GACCTGGCGGCAGCGGCGGC	SORL1	3193	381	2659	4728
1130GCGGGTCTGGGTCCGGACGA	LYST	4055	1903	4679	4633
26279CCTCCCAGCCCCCACTCTCA	PLA2G2D	6386	33	499	185
432TTGGAACTTAGGGGAGTGTG	ASGR1	5456	475	1858	944
729991ACCGACTCGGAGGGAATGGG	BORCS8	4189	2991	21532	16772
84458GGCGTCGCGCCTCCTGCCGG	LCOR	4537	542	5831	1785
7852GGGGGAGAGGGGCAGACGCG	CXCR4	9045	4901	37066	2345
286183GGAGGTGGGCGTCTGGAAAG	NKAIN3	1960	675	1880	914
80323TCGCTAGGGTGCTGTACAGG	CCDC68	1552	182	7416	1143
6019TTTGCCCATCCCTCTGTCCT	RLN2	2701	100	569	171
4848CGGCGGCGGTCAGAGGGTAA	CNOT2	3002	198	4377	1707
64232GTTCTCTGATCCCCAGTCCC	MS4A5	3426	260	986	682
7184GGTGCCGTGGGTGCGTGGTG	HSP90B1	3081	261	3770	2114
4916GAGGAGGCCGCGACGAGGGA	NTRK3	5462	445	27794	1003
10126GTCAGGCGTTTGCAAGGACA	DNAL4	2913	20	2004	41
285888GTGTTAACCCCTTGTTGAGG	CNPY1	2470	27	800	156
1910GAGGGAATGATGGGGGTCCC	EDNRB	5484	1732	19705	3381
79665GGGGGAGCTGCTCGATGACG	DHX40	5608	2752	2034	321
123720TCTGATTGGCTGGCTGCCGG	WHAMM	4184	415	5272	2635
4582TCCCCAACCATTCCTGGGTA	MUC1	2515	157	376	2849
4636CGCGGCGGTGACGTCACGTG	MYL5	1925	227	15186	1627
5118CACTGCTCCTCCCCCTCCTA	PCOLCE	7441	519	76579	1849
UNKNOWN_NO-TARGETTTGTCCGTGACCCTGATTAA	NO-TARGET	3165	21	388	41
54898CCGAGGCTCGGAGCGCCGCG	ELOVL2	6041	193	3037	3957
4200GGAGGCAGGAACCGGCCGGA	ME2	2672	397	6323	283
9948GGACCGCGCTTCCGGGTTCG	WDR1	2911	16	650	118
161145GAGGGGTCGGAGGGGACAGC	TMEM229B	5869	79	6392	1984
2492TTTGCTGTGTGCCTTAGGTC	FSHR	2526	5	21	18
57221CGGGCTGGGGCCGGAGAGTG	ARFGEF3	3281	1168	45626	2291
51566AGAGTAATAAGGCCTGGTGT	ARMCX3	3221	38	243	721
55163AGCCAATGAGTTTCCAGGAT	PNPO	4529	1492	473	225
3069GAACCACGCCTGCAGTTGGG	HDLBP	3489	277	23443	896
10992TTGGGAGGCGACGCGCACTC	SF3B2	6138	114	18587	383
10802AGAAGAGTTCGCCGGCGCGG	SEC24A	4843	1017	1457	423
122046AGGGGTGCTGGCCACGCAGG	TEX26	2978	136	3539	2198
4017GCGGAGCTCCCTCTGGCCCT	LOXL2	3928	836	41307	2995
136853TAGGTCTCCACCCCTTTGCA	SSC4D	4647	36	2822	466
201501GCCCGCGCCGCCGGCTCGGG	ZBTB7C	3756	21	2194	647
55275AAGGACGCGCTGAGGCCACG	VPS53	4206	419	688	7296
9955GCCAGACGGGCGGGGTGGGA	HS3ST3A1	5235	4614	65145	4220
202333GAAGAGGAGAAGCTGAGCCC	CMYA5	4371	58	9449	433
79893CACGTCCTCTCGCGAGACTG	GGNBP2	4025	648	29726	1350
9990CCTACAGCCCTGAGGGAGTG	SLC12A6	4273	1308	3375	4740
8522TTCTGGCAGACCCGTTGCTA	GAS7	2638	50	3268	62
57631AGTGGGAAGGAACCAGGGGG	LRCH2	3684	2000	3911	3090
5586CACCTTCCCTGCCCGATGAG	PKN2	3202	232	20675	188
631AAGTGACTCACTGGCTCAAG	BFSP1	4723	265	28890	281
100131897TCCTTAAAGAATTCAGCCTG	FAM196B	1645	195	6221	5233
8649GGGGCGGGGCGCGTGCGGGG	LAMTOR3	9983	3610	1552	2609
140739ATCGGGACTGGGCTGGGCGA	UBE2F	3896	606	1294	1390
146057TCCGAACTCGCAGCGTCGGT	TTBK2	2168	77	5778	467
9729AGAGCTCTGGTTGGAAGAGG	KIAA0408	4196	144	1255	2686
2949AGCCCCGGGCGCTCGCTCGG	GSTM5	3745	16	734	54
54020GCCGGAGCCGGGGGTCGCGG	SLC37A1	4558	2872	966	936
83742GAGGAGACAGCCGAGGGGAA	MARVELD1	2512	219	1577	249
23630ACCACGCCCCCTCCGGCCCG	KCNE5	2769	424	1629	142
114625CGGCCCCCTGGCCCCAGGAG	ERMAP	2303	2124	6006	1218
8784ACCCAGGTGAAGTGCGTGTG	TNFRSF18	4556	724	6000	2600
375061TGCTGGACGCGGACGCCACC	FAM89A	3493	1207	759	644
9585TGGGGGCGGGTCTTGAAACG	KIF20B	3201	11	569	19
164714TGGGGATGGAGAGGGTTCTG	TTLL8	7304	1478	5130	3292
UNKNOWN_NO-TARGETAAGAGTAGTAGACGCCCGGG	NO-TARGET	3361	329	1238	264
202052CCCGGCAGGCTCTGCGCCAG	DNAJC18	4084	190	1085	1491
7088CGTGAGCCCGGGAGGTTGGG	TLE1	6429	566	1679	7017
114770GGGCAGCGTACCCTGGGTCA	PGLYRP2	10993	7201	15126	760432
29100AAAGCCTTGCGCAGTGGGGG	TMEM208	5556	769	11468	1294
388630GGAGGGGAGGACCTGGCGCG	TRABD2B	5168	37311	8596	5771
10422GGGAGATGTGGTTCTCGGAC	UBAC1	3701	2459	12671	156
291CCCCCTCCTCCCAGCTGCAG	SLC25A4	5091	35	1488	1533
7272GCCTGACGCAGGAGGAGGGG	TTK	3484	874	14902	5363
64795ATGGTGTGGGCCGTACCACA	RMND5A	1459	619	24	12
6650GAAGTGGCCCGGGCGGTCGG	CAPN15	4547	1054	4592	4013
89890GGACTCCCGGGCCGAGACCG	KBTBD6	4639	703	1489	604
80254GCGGATGGTGGTGGCCTGCG	CEP63	9065	8083	45706	4459
83746CCGCGGCTTCCCCGCCCACA	L3MBTL2	3179	276	1413	572
26157AGTAGTTATTTGCTGTCATG	GIMAP2	5306	800	5625	724
84939CGTGGACGCCGGAGAGGGCG	MUM1	3241	35	836	412
782GAGCCGGCGGAGGGGCTGCG	CACNB1	4947	183	733	3485
5133CTCTGTCACTCTCGCCCACG	PDCD1	4721	336	666	66
55738GCACCCGCCCGGTCGCCATG	ARFGAP1	3991	960	1375	55561
84910AGGGAGGCGCCGCCGGAGTG	TMEM87B	3632	2616	18637	12664
162968TGGCTGTGGCGCCGTCCCCA	ZNF497	5646	582	1170	23190
134285GTGGGAGCTGGCCGCCACTG	TMEM171	6569	1126	5379	9579
57828GGAGGGGCGTTACCAGAGGG	CATSPERG	1476	63	56	111
64760CGCTGGCTAACCCCGGCTGG	FAM160B2	3091	120	577	216
56654CTGGACCTCTCTCGGCCTCA	NPDC1	2588	277	2233	656
2017AGCGCTTAGCCAGCTGCGGG	CTTN	6831	178	1380	29680
57165TGAATCCCTGATTGTCCTGG	GJC2	6494	288	19579	1921
[truncated: 54,477 more rows]

## Sheet: Brunello gene-level analysis
id	num	neg|score	neg|p-value	neg|fdr	neg|rank	neg|goodsgrna	neg|lfc	pos|score	pos|p-value	pos|fdr	pos|rank	pos|goodsgrna	pos|lfc
PLAC4	4	0.99964	0.99964	0.999985	19095	0	5.9455	6.58e-08	2.59e-07	0.00495	1	4	5.9455
ERC1	4	0.99999	0.99999	0.999989	19112	0	4.271	8.09e-06	3.24e-05	0.245875	2	4	4.271
CYS1	4	0.99633	0.99635	0.999985	18973	0	5.2225	1.01e-05	3.86e-05	0.245875	3	4	5.2225
FCAR	4	0.97761	0.9778	0.999985	18444	0	4.8082	1.59e-05	6.14e-05	0.293317	4	3	4.8082
FAM104B	4	0.074515	0.17669	0.92091	3667	3	-2.8035	2.62e-05	0.00010387	0.38826	5	1	-2.8035
PWWP2B	4	0.67125	0.754	0.999985	13787	1	4.7166	3.57e-05	0.00013754	0.38826	6	3	4.7166
SULF2	4	0.99972	0.99972	0.999985	19097	0	4.7567	3.7e-05	0.0001422	0.38826	7	4	4.7567
GPSM3	4	0.99994	0.99993	0.999985	19111	0	4.0347	6.48e-05	0.00026239	0.484461	8	4	4.0347
KRTAP1-5	4	0.99621	0.99621	0.999985	18968	0	4.1115	7.64e-05	0.00030746	0.484461	9	4	4.1115
PRRT3	4	0.83962	0.84726	0.999985	15606	1	-0.17569	7.85e-05	0.00031523	0.484461	10	1	-0.17569
CRKL	4	0.094057	0.21098	0.939306	4290	1	4.6789	9.96e-05	0.00039657	0.484461	11	3	4.6789
IDI2	4	0.17393	0.34038	0.990422	6561	1	3.2472	0.00010885	0.00042765	0.484461	12	3	3.2472
LKAAEAR1	4	0.99989	0.99989	0.999985	19110	0	3.2864	0.00011195	0.00043905	0.484461	13	4	3.2864
CHSY1	4	0.99988	0.99989	0.999985	19109	0	3.7224	0.00012074	0.00047687	0.484461	14	4	3.7224
LYNX1	4	0.44765	0.60346	0.999985	10982	1	1.7159	0.00013082	0.00051883	0.484461	15	2	1.7159
NFATC3	4	0.97315	0.97328	0.999985	18328	0	3.871	0.00013335	0.00052867	0.484461	16	3	3.871
KRTAP1-3	4	0.97394	0.97409	0.999985	18354	0	4.3555	0.00013643	0.00054318	0.484461	17	3	4.3555
C9orf170	4	0.99986	0.99986	0.999985	19108	0	3.3226	0.00013993	0.00055406	0.484461	18	4	3.3226
LTB4R2	4	0.99985	0.99986	0.999985	19107	0	3.2336	0.00014988	0.00059446	0.484461	19	4	3.2336
L2HGDH	4	0.99984	0.99985	0.999985	19106	0	3.25	0.00015504	0.00061001	0.484461	20	4	3.25
TNFRSF1A	4	0.34093	0.50986	0.999985	9359	1	2.8909	0.00016766	0.00065093	0.484461	21	2	2.8909
PTPRD	4	0.99983	0.99983	0.999985	19105	0	3.2014	0.00017136	0.00066233	0.484461	22	4	3.2014
PEBP4	4	0.023418	0.073392	0.779585	1791	1	4.5675	0.00017152	0.00066336	0.484461	23	3	4.5675
C22orf24	4	0.99621	0.99621	0.999985	18969	0	4.4723	0.00017648	0.00068253	0.484461	24	4	4.4723
CRYBB2	4	0.74634	0.78949	0.999985	14508	1	0.62803	0.00018314	0.00069963	0.484461	25	2	0.62803
NYAP2	4	0.94002	0.94013	0.999985	17561	0	4.0665	0.00018628	0.00070584	0.484461	26	3	4.0665
TRIM8	4	0.99981	0.99982	0.999985	19104	0	3.3006	0.00018649	0.00070688	0.484461	27	4	3.3006
VCX2	4	0.99981	0.99981	0.999985	19103	0	3.949	0.00019138	0.00072475	0.484461	28	4	3.949
MDGA1	4	0.99979	0.99979	0.999985	19102	0	3.2132	0.00020717	0.00078511	0.484461	29	4	3.2132
PPAPDC2	4	0.99979	0.99979	0.999985	19101	0	3.4301	0.00021283	0.00080479	0.484461	30	4	3.4301
ACTL7A	4	0.99977	0.99977	0.999985	19100	0	3.1563	0.00022973	0.00086592	0.484461	31	4	3.1563
NME8	4	0.34667	0.51483	0.999985	9445	2	1.0289	0.00023546	0.00088302	0.484461	32	2	1.0289
RPH3AL	4	0.99976	0.99977	0.999985	19099	0	4.1338	0.00023945	0.00089493	0.484461	33	4	4.1338
ECSIT	4	0.98289	0.98292	0.999985	18587	0	4.1897	0.00024001	0.00089752	0.484461	34	4	4.1897
KLF14	4	0.99976	0.99976	0.999985	19098	0	4.0237	0.00024036	0.00089856	0.484461	35	4	4.0237
SDC1	4	0.91524	0.91528	0.999985	17013	0	4.2463	0.00024472	0.00091255	0.484461	36	3	4.2463
C3orf56	4	0.99808	0.99807	0.999985	19032	0	4.3249	0.0002763	0.001026	0.498551	37	4	4.3249
ZNF696	4	0.61316	0.73042	0.999985	13317	1	4.1585	0.00027682	0.001027	0.498551	38	3	4.1585
TMEM218	4	0.99943	0.99944	0.999985	19087	0	4.3622	0.00028419	0.0010514	0.498551	39	4	4.3622
KRT38	4	0.97212	0.97226	0.999985	18295	0	4.3092	0.00028778	0.0010649	0.498551	40	3	4.3092
C1QL3	4	0.99971	0.99971	0.999985	19096	0	3.2261	0.00028891	0.0010695	0.498551	41	4	3.2261
GDF7	4	0.9174	0.91744	0.999985	17057	0	4.5107	0.00031382	0.0011622	0.522615	42	3	4.5107
ROBO4	4	0.50381	0.65377	0.999985	11901	1	4.0391	0.00031778	0.0011773	0.522615	43	3	4.0391
PSTPIP1	4	0.56987	0.71329	0.999985	12989	1	4.1055	0.00032551	0.0012032	0.522615	44	3	4.1055
CLK4	4	0.040425	0.11455	0.845163	2587	2	-0.90728	0.0003401	0.0012529	0.532123	45	1	-0.90728
CYB561A3	4	0.98757	0.98754	0.999985	18701	0	3.9793	0.00035679	0.0013089	0.535347	46	4	3.9793
CRCT1	4	0.97377	0.97391	0.999985	18348	0	4.2757	0.00036039	0.0013192	0.535347	47	3	4.2757
TSPY8	4	0.97239	0.97254	0.999985	18303	0	4.1784	0.00037003	0.0013664	0.535347	48	3	4.1784
NME4	4	0.99963	0.99963	0.999985	19094	0	2.9832	0.0003717	0.0013726	0.535347	49	4	2.9832
TSPY4	4	0.99962	0.99962	0.999985	19093	0	3.0386	0.00038018	0.0014006	0.535347	50	4	3.0386
SV2B	4	0.36557	0.53143	0.999985	9745	1	1.4091	0.00039242	0.001442	0.540381	51	2	1.4091
OR6T1	4	0.99959	0.99959	0.999985	19092	0	3.9902	0.00040708	0.0014943	0.541098	52	4	3.9902
PRR20E	4	0.95113	0.95119	0.999985	17806	0	4.034	0.00040928	0.0015005	0.541098	53	3	4.034
TGM2	4	0.99956	0.99956	0.999985	19091	0	3.1218	0.00044093	0.0016135	0.559141	54	4	3.1218
SYNDIG1L	4	0.10458	0.22859	0.943814	4628	1	0.48615	0.00044473	0.001628	0.559141	55	2	0.48615
C7orf50	4	0.66808	0.75262	0.999985	13757	1	4.1001	0.00044654	0.0016383	0.559141	56	3	4.1001
ERICH4	4	0.99678	0.99682	0.999985	18982	0	4.0324	0.00045691	0.0016829	0.56427	57	4	4.0324
CSF2RB	4	0.8285	0.8393	0.999985	15438	1	3.9799	0.00047812	0.001758	0.573079	58	3	3.9799
C9orf66	4	0.91216	0.91215	0.999985	16957	0	0.99971	0.00049704	0.0018259	0.573079	59	2	0.99971
GALP	4	0.8825	0.88277	0.999985	16358	1	4.0074	0.00050202	0.0018445	0.573079	60	3	4.0074
TSPY1	4	0.99949	0.99949	0.999985	19090	0	2.9606	0.00050869	0.0018601	0.573079	61	4	2.9606
RNF168	4	0.93159	0.93171	0.999985	17387	0	4.1627	0.00050998	0.0018627	0.573079	62	3	4.1627
VSTM2L	4	0.99948	0.99949	0.999985	19089	0	3.6439	0.00051528	0.0018891	0.573079	63	4	3.6439
OR10G9	4	0.99043	0.99041	0.999985	18785	0	4.0502	0.00052761	0.0019336	0.577429	64	4	4.0502
NMB	4	0.62373	0.7345	0.999985	13401	1	0.17025	0.00054935	0.0020067	0.590023	65	1	0.17025
NEURL2	4	0.99943	0.99944	0.999985	19088	0	3.2994	0.00057053	0.002102	0.601995	66	4	3.2994
C19orf71	4	0.99943	0.99944	0.999985	19086	0	3.2531	0.00057382	0.0021129	0.601995	67	4	3.2531
RNF26	4	0.99942	0.99943	0.999985	19085	0	2.6968	0.00058378	0.0021419	0.601995	68	4	2.6968
ACTL6A	4	0.16736	0.33022	0.987797	6386	3	-1.6354	0.00060166	0.0022009	0.602758	69	1	-1.6354
LCE3A	4	0.9994	0.99941	0.999985	19084	0	3.8863	0.00060408	0.0022077	0.602758	70	4	3.8863
CBR1	4	0.99939	0.9994	0.999985	19083	0	3.8564	0.00061464	0.0022491	0.605425	71	4	3.8564
FGF11	4	0.99936	0.99937	0.999985	19082	0	3.6247	0.00064226	0.0023424	0.613794	72	4	3.6247
RXRA	4	0.99936	0.99937	0.999985	19081	0	4.0397	0.00064289	0.0023444	0.613794	73	4	4.0397
SPINK7	4	0.035052	0.10433	0.827458	2408	3	-3.3737	0.00065396	0.0023859	0.616203	74	1	-3.3737
CTAG2	4	0.99171	0.99173	0.999985	18826	0	4.4308	0.00066739	0.0024315	0.619604	75	4	4.4308
B3GAT1	4	0.99917	0.99917	0.999985	19078	0	3.725	0.00068809	0.0025107	0.624341	76	4	3.725
SIRT6	4	0.99931	0.99932	0.999985	19080	0	3.0385	0.0006902	0.0025154	0.624341	77	4	3.0385
OR5B21	4	0.44983	0.6054	0.999985	11020	1	1.7558	0.00070627	0.0025791	0.63195	78	2	1.7558
SCGB3A2	4	0.60311	0.7266	0.999985	13240	1	3.8321	0.00071903	0.0026226	0.634478	79	3	3.8321
C20orf203	4	0.97899	0.97913	0.999985	18478	0	2.3662	0.00075857	0.002761	0.653893	80	4	2.3662
COLCA2	4	0.97885	0.97899	0.999985	18473	0	4.1853	0.00076157	0.0027713	0.653893	81	4	4.1853
SRXN1	4	0.99531	0.99531	0.999985	18942	0	3.7818	0.00077424	0.0028148	0.655102	82	4	3.7818
C14orf142	4	0.40085	0.56231	0.999985	10303	2	-0.92101	0.00081087	0.002934	0.655102	83	1	-0.92101
C5AR2	4	0.99918	0.99917	0.999985	19079	0	3.8584	0.00082473	0.0029827	0.655102	84	4	3.8584
ETV2	4	0.83839	0.84636	0.999985	15579	1	3.7199	0.00083003	0.0030034	0.655102	85	3	3.7199
MAP6D1	4	0.87256	0.87381	0.999985	16167	1	3.1201	0.00085806	0.0031101	0.655102	86	3	3.1201
ABHD5	4	0.31229	0.48489	0.999985	8961	2	-0.87382	0.00086317	0.0031298	0.655102	87	1	-0.87382
TSC22D4	4	0.99912	0.99911	0.999985	19077	0	2.7132	0.00088274	0.0032114	0.655102	88	4	2.7132
PPA1	4	0.39775	0.55955	0.999985	10249	1	3.8067	0.0008895	0.0032308	0.655102	89	3	3.8067
KRTAP4-4	4	0.99911	0.99911	0.999985	19076	0	3.3388	0.00089296	0.0032391	0.655102	90	4	3.3388
NUDT8	4	0.9991	0.9991	0.999985	19075	0	2.9224	0.00089703	0.00325	0.655102	91	4	2.9224
MROH5	4	0.86616	0.86825	0.999985	16042	1	2.8711	0.00089917	0.0032567	0.655102	92	2	2.8711
TRIM25	4	0.05189	0.13593	0.881347	2945	1	3.0776	0.00091546	0.003308	0.655102	93	3	3.0776
KCNA5	4	0.97832	0.97848	0.999985	18460	0	3.5906	0.00092391	0.0033458	0.655102	94	4	3.5906
FOXO3	4	0.99907	0.99907	0.999985	19074	0	3.3893	0.00092501	0.00335	0.655102	95	4	3.3893
GAL3ST2	4	0.98823	0.98822	0.999985	18718	0	3.8865	0.00095171	0.0034422	0.655102	96	4	3.8865
TRAK1	4	0.3965	0.55848	0.999985	10228	2	1.6801	0.00096066	0.0034769	0.655102	97	2	1.6801
LOC100996693	4	0.46586	0.61962	0.999985	11270	1	0.40038	0.00096775	0.0035007	0.655102	98	2	0.40038
FAM132A	4	0.92919	0.92932	0.999985	17337	0	3.8983	0.00099252	0.0035862	0.655102	99	3	3.8983
ZNF562	4	0.999	0.999	0.999985	19073	0	3.0024	0.00099756	0.0036023	0.655102	100	4	3.0024
MESP1	4	0.999	0.999	0.999985	19072	0	3.6501	0.00099903	0.003609	0.655102	101	4	3.6501
LILRA1	4	0.999	0.999	0.999985	19071	0	3.6036	0.0010002	0.0036111	0.655102	102	4	3.6036
NUDT1	4	0.999	0.99899	0.999985	19070	0	2.5811	0.0010031	0.003622	0.655102	103	4	2.5811
H2AFB2	4	0.99899	0.99899	0.999985	19069	0	2.8563	0.0010079	0.0036416	0.655102	104	4	2.8563
SPDYE4	4	0.97385	0.97398	0.999985	18349	0	3.7756	0.0010179	0.0036774	0.655102	105	3	3.7756
TMX2	4	0.3059	0.47928	0.999985	8876	2	-1.1387	0.00102	0.0036831	0.655102	106	1	-1.1387
C11orf71	4	0.94584	0.94586	0.999985	17690	0	3.931	0.0010322	0.0037302	0.655102	107	3	3.931
ACRV1	4	0.029419	0.090169	0.804308	2137	2	1.2483	0.0010648	0.0038587	0.655102	108	2	1.2483
CACNA1E	4	0.84576	0.8518	0.999985	15704	1	0.95917	0.0010723	0.0038877	0.655102	109	2	0.95917
HMOX1	4	0.99892	0.99891	0.999985	19068	0	3.0563	0.0010758	0.0038996	0.655102	110	4	3.0563
IFITM10	4	0.99891	0.9989	0.999985	19067	0	2.6879	0.0010893	0.0039494	0.655102	111	4	2.6879
TSPY3	4	0.9989	0.99889	0.999985	19066	0	3.1281	0.0010978	0.003981	0.655102	112	4	3.1281
UNCX	4	0.9989	0.99888	0.999985	19065	0	2.8383	0.0011025	0.003997	0.655102	113	4	2.8383
MEST	4	0.9922	0.99222	0.999985	18841	0	3.6707	0.0011101	0.004024	0.655102	114	4	3.6707
ATP4B	4	0.63475	0.73879	0.999985	13488	1	3.6159	0.0011126	0.0040322	0.655102	115	3	3.6159
SAA4	4	0.3269	0.49756	0.999985	9163	1	1.4274	0.0011246	0.0040675	0.655102	116	2	1.4274
TNKS1BP1	4	0.09927	0.21971	0.939472	4468	1	3.776	0.001127	0.0040763	0.655102	117	3	3.776
TSTA3	4	0.99887	0.99885	0.999985	19064	0	3.2494	0.00113	0.0040846	0.655102	118	4	3.2494
ZBED3	4	0.99885	0.99884	0.999985	19063	0	3.123	0.0011465	0.0041447	0.655102	119	4	3.123
SIRPG	4	0.99884	0.99882	0.999985	19062	0	3.3049	0.001159	0.0041918	0.655102	120	4	3.3049
PTH2	4	0.69944	0.76657	0.999985	14034	1	3.4531	0.0011657	0.0042136	0.655102	121	3	3.4531
PIGT	4	0.99883	0.99881	0.999985	19061	0	2.6314	0.0011685	0.0042219	0.655102	122	4	2.6314
TMEM155	4	0.4874	0.63899	0.999985	11610	1	4.1749	0.0011712	0.0042312	0.655102	123	3	4.1749
HNRNPL	4	0.12444	0.26168	0.96171	5194	3	-1.8756	0.0011769	0.0042503	0.655102	124	1	-1.8756
SERPINE3	4	0.49053	0.64178	0.999985	11659	2	0.43506	0.0012292	0.0044322	0.657096	125	2	0.43506
GPR35	4	0.99877	0.99875	0.999985	19060	0	3.1433	0.0012323	0.0044436	0.657096	126	4	3.1433
SPANXA1	4	0.50842	0.65789	0.999985	11976	2	1.9625	0.0012354	0.004455	0.657096	127	2	1.9625
COX6B2	4	0.58428	0.71961	0.999985	13104	1	3.7175	0.0012376	0.0044628	0.657096	128	3	3.7175
TNFRSF6B	4	0.96287	0.96289	0.999985	18075	0	3.6887	0.00124	0.0044716	0.657096	129	3	3.6887
ARC	4	0.99875	0.99873	0.999985	19059	0	2.3635	0.0012545	0.004514	0.657096	130	4	2.3635
BTNL2	4	0.99874	0.99873	0.999985	19058	0	2.7856	0.0012555	0.0045187	0.657096	131	4	2.7856
TBC1D10A	4	0.9564	0.95642	0.999985	17915	0	3.3529	0.0012754	0.0045897	0.657096	132	3	3.3529
DLC1	4	0.99872	0.99871	0.999985	19057	0	2.8507	0.0012766	0.0045933	0.657096	133	4	2.8507
FAM167A	4	0.65996	0.74917	0.999985	13692	1	2.6967	0.0012815	0.0046083	0.657096	134	3	2.6967
RTP2	4	0.99871	0.99869	0.999985	19056	0	3.3637	0.0012911	0.0046415	0.657096	135	4	3.3637
PAOX	4	0.99134	0.99136	0.999985	18816	0	3.9021	0.0013185	0.0047295	0.66464	136	4	3.9021
SOWAHA	4	0.99867	0.99863	0.999985	19055	0	3.169	0.0013337	0.0047824	0.667161	137	4	3.169
OR1E2	4	0.99863	0.99859	0.999985	19054	0	2.5333	0.0013695	0.0049015	0.668606	138	4	2.5333
TPRX1	4	0.76393	0.79903	0.999985	14677	1	3.6068	0.0013771	0.00493	0.668606	139	3	3.6068
C9orf163	4	0.91168	0.91165	0.999985	16950	0	2.3601	0.001386	0.0049616	0.668606	140	3	2.3601
KRTAP9-8	4	0.96057	0.9606	0.999985	18022	0	3.6312	0.001392	0.0049803	0.668606	141	3	3.6312
PYURF	4	0.98929	0.98927	0.999985	18748	0	3.1367	0.0014383	0.0051466	0.668606	142	4	3.1367
FXYD6	4	0.9803	0.98038	0.999985	18521	0	3.5831	0.0014435	0.0051606	0.668606	143	4	3.5831
SULT2A1	4	0.49962	0.65004	0.999985	11820	1	2.2081	0.0014732	0.0052585	0.668606	144	2	2.2081
NIN	4	0.99852	0.99849	0.999985	19053	0	2.6243	0.0014768	0.0052694	0.668606	145	4	2.6243
RHOJ	4	0.99852	0.99849	0.999985	19052	0	2.7178	0.00148	0.0052808	0.668606	146	4	2.7178
PDIA2	4	0.99851	0.99848	0.999985	19051	0	2.5723	0.0014903	0.0053118	0.668606	147	4	2.5723
C2orf40	4	0.089254	0.2027	0.937103	4128	3	-2.9047	0.0014906	0.0053139	0.668606	148	1	-2.9047
PCSK7	4	0.84989	0.85498	0.999985	15765	1	3.7587	0.0014915	0.0053222	0.668606	149	3	3.7587
SPRR2D	4	0.97935	0.97948	0.999985	18491	0	3.5436	0.0014986	0.0053398	0.668606	150	4	3.5436
BDKRB1	4	0.9985	0.99847	0.999985	19050	0	2.6293	0.001503	0.0053605	0.668606	151	4	2.6293
AGTR1	4	0.11935	0.25333	0.958359	5050	1	2.242	0.0015119	0.0053978	0.668606	152	2	2.242
FKBP1B	4	0.94725	0.9473	0.999985	17716	0	3.4951	0.0015143	0.0054061	0.668606	153	3	3.4951
GAGE12J	4	0.57519	0.71625	0.999985	13049	1	2.836	0.0015428	0.0055025	0.668606	154	3	2.836
PCDHA8	4	0.65882	0.7487	0.999985	13678	1	2.7189	0.0015537	0.0055424	0.668606	155	2	2.7189
KLK9	4	0.99844	0.99842	0.999985	19049	0	2.8341	0.0015556	0.0055475	0.668606	156	4	2.8341
PAFAH2	4	0.77034	0.80265	0.999985	14754	1	2.2741	0.0015561	0.0055496	0.668606	157	2	2.2741
ANXA6	4	0.97223	0.97237	0.999985	18300	0	3.6366	0.0015647	0.0055797	0.668606	158	3	3.6366
AVPR1A	4	0.99843	0.99841	0.999985	19048	0	2.3391	0.0015684	0.0055937	0.668606	159	4	2.3391
ZC3HAV1	4	0.99842	0.9984	0.999985	19047	0	3.4854	0.00158	0.0056341	0.668606	160	4	3.4854
DLGAP3	4	0.94074	0.94082	0.999985	17575	0	3.0842	0.001591	0.005675	0.668606	161	3	3.0842
BATF2	4	0.99841	0.99839	0.999985	19046	0	2.6553	0.0015945	0.00569	0.668606	162	4	2.6553
ADAMTS16	4	0.84845	0.85388	0.999985	15737	1	3.7524	0.0016046	0.0057315	0.668606	163	3	3.7524
NLGN4Y	4	0.79702	0.81851	0.999985	15045	1	3.6172	0.0016244	0.0058004	0.668606	164	3	3.6172
SH2D5	4	0.99836	0.99834	0.999985	19045	0	2.9169	0.0016431	0.0058677	0.668606	165	4	2.9169
FGF18	4	0.99836	0.99834	0.999985	19044	0	2.5675	0.0016444	0.0058718	0.668606	166	4	2.5675
MACC1	4	0.12125	0.25645	0.960902	5100	1	0.27717	0.0016474	0.0058817	0.668606	167	2	0.27717
ZFP36L2	4	0.95426	0.95428	0.999985	17868	0	3.9243	0.0016585	0.0059159	0.668606	168	3	3.9243
DPYSL2	4	0.99833	0.99831	0.999985	19043	0	3.0185	0.0016693	0.0059516	0.668606	169	4	3.0185
CLIC3	4	0.99833	0.99831	0.999985	19042	0	2.992	0.0016702	0.0059553	0.668606	170	4	2.992
TBC1D13	4	0.99832	0.99831	0.999985	19041	0	3.1661	0.0016771	0.0059822	0.668606	171	4	3.1661
KRT13	4	0.54899	0.69439	0.999985	12631	1	3.6266	0.0016996	0.0060615	0.669472	172	3	3.6266
SCGB3A1	4	0.9645	0.96455	0.999985	18118	0	3.9235	0.0017102	0.0060956	0.669472	173	3	3.9235
C2CD4B	4	0.99829	0.99828	0.999985	19040	0	2.5368	0.0017121	0.006105	0.669472	174	4	2.5368
PRR21	4	0.99504	0.99506	0.999985	18927	0	3.5378	0.0017516	0.0062402	0.669472	175	4	3.5378
UCN	4	0.99823	0.99822	0.999985	19039	0	3.4125	0.0017705	0.0063101	0.669472	176	4	3.4125
INPP5J	4	0.84669	0.85252	0.999985	15716	1	1.2751	0.0018042	0.0064101	0.669472	177	3	1.2751
ATOX1	4	0.99819	0.99819	0.999985	19038	0	2.9178	0.0018101	0.0064308	0.669472	178	4	2.9178
ACCSL	4	0.99819	0.99818	0.999985	19037	0	3.1298	0.0018129	0.0064396	0.669472	179	4	3.1298
BCAR1	4	0.99816	0.99815	0.999985	19036	0	3.2046	0.0018392	0.0065458	0.669472	180	4	3.2046
B9D1	4	0.89402	0.89395	0.999985	16581	0	0.55699	0.0018564	0.0066106	0.669472	181	2	0.55699
CYP2W1	4	0.99814	0.99813	0.999985	19035	0	2.7142	0.0018579	0.0066163	0.669472	182	4	2.7142
FIZ1	4	0.99511	0.99513	0.999985	18932	0	3.4886	0.0018668	0.0066448	0.669472	183	4	3.4886
PDXP	4	0.99811	0.9981	0.999985	19034	0	2.6989	0.0018928	0.0067453	0.669472	184	4	2.6989
CXCL1	4	0.7629	0.79847	0.999985	14665	1	3.7452	0.0019007	0.0067696	0.669472	185	3	3.7452
OCM	4	0.17458	0.34138	0.990422	6585	2	0.20963	0.0019087	0.0068074	0.669472	186	2	0.20963
C16orf97	4	0.99809	0.99809	0.999985	19033	0	2.7511	0.0019099	0.00681	0.669472	187	4	2.7511
CAPN12	4	0.99807	0.99806	0.999985	19031	0	2.3553	0.0019325	0.0068893	0.669472	188	4	2.3553
FOXA1	4	0.73468	0.78344	0.999985	14364	1	3.7582	0.0019339	0.006894	0.669472	189	3	3.7582
CDKN2A	4	0.99805	0.99805	0.999985	19030	0	2.9945	0.0019451	0.0069256	0.669472	190	4	2.9945
ZGPAT	4	0.99805	0.99805	0.999985	19029	0	2.486	0.001948	0.0069375	0.669472	191	4	2.486
G0S2	4	0.82177	0.83462	0.999985	15346	1	1.9087	0.0019609	0.006981	0.669472	192	2	1.9087
LOC645382	4	0.99804	0.99803	0.999985	19028	0	3.6176	0.0019631	0.0069882	0.669472	193	4	3.6176
OR2B11	4	0.96703	0.96707	0.999985	18179	0	3.9592	0.0019731	0.0070266	0.669472	194	3	3.9592
VCX3A	4	0.94155	0.94162	0.999985	17597	0	3.9019	0.0019759	0.0070354	0.669472	195	3	3.9019
FOXL2	4	0.99802	0.99801	0.999985	19027	0	2.5963	0.0019797	0.0070494	0.669472	196	4	2.5963
PHGR1	4	0.94555	0.94557	0.999985	17680	0	3.7253	0.0019891	0.0070862	0.669472	197	3	3.7253
PRKCDBP	4	0.99801	0.998	0.999985	19026	0	3.2337	0.0019945	0.0071079	0.669472	198	4	3.2337
TNP2	4	0.99611	0.99612	0.999985	18966	0	3.79	0.0020061	0.0071488	0.669472	199	4	3.79
ZNF473	4	0.31267	0.48524	0.999985	8967	1	1.1944	0.0020132	0.007183	0.669472	200	2	1.1944
FAM216A	4	0.99798	0.99798	0.999985	19025	0	2.6428	0.0020193	0.0072027	0.669472	201	4	2.6428
PRR20A	4	0.99797	0.99797	0.999985	19024	0	2.5549	0.0020293	0.0072374	0.669472	202	4	2.5549
KLHL21	4	0.99796	0.99796	0.999985	19023	0	2.6551	0.0020388	0.0072747	0.669472	203	4	2.6551
SPRR1A	4	0.99794	0.99794	0.999985	19022	0	2.5751	0.002063	0.0073654	0.669472	204	4	2.5751
SNX33	4	0.92022	0.92034	0.999985	17114	0	2.1342	0.0020654	0.0073747	0.669472	205	3	2.1342
CHGB	4	0.99792	0.99792	0.999985	19021	0	2.6798	0.0020798	0.0074213	0.669472	206	4	2.6798
TOMM5	4	0.47893	0.63143	0.999985	11460	2	1.7999	0.0021063	0.0075224	0.669472	207	2	1.7999
SOX7	4	0.83778	0.84594	0.999985	15568	1	2.9124	0.0021177	0.0075633	0.669472	208	3	2.9124
ROGDI	4	0.99788	0.99788	0.999985	19020	0	3.2943	0.0021183	0.0075643	0.669472	209	4	3.2943
MSX2	4	0.99787	0.99787	0.999985	19019	0	2.5187	0.0021322	0.0076172	0.669472	210	4	2.5187
NR5A1	4	0.99052	0.99051	0.999985	18790	0	3.3423	0.002141	0.007656	0.669472	211	4	3.3423
IGFL1	4	0.99786	0.99785	0.999985	19018	0	3.4213	0.0021432	0.007664	0.669472	212	4	3.4213
PEX10	4	0.99785	0.99785	0.999985	19017	0	2.6172	0.0021479	0.0076804	0.669472	213	4	2.6172
RAMP2	4	0.92527	0.92542	0.999985	17238	0	3.9259	0.002164	0.0077415	0.669472	214	3	3.9259
NOX3	4	0.99742	0.99741	0.999985	19004	0	3.5324	0.0021669	0.0077534	0.669472	215	4	3.5324
EBF3	4	0.74123	0.7868	0.999985	14447	1	1.8034	0.0021699	0.0077596	0.669472	216	2	1.8034
KDM5A	4	0.59133	0.72222	0.999985	13151	1	3.5871	0.0021727	0.007771	0.669472	217	3	3.5871
TNFSF15	4	0.76774	0.8012	0.999985	14715	1	3.4098	0.0021808	0.007799	0.669472	218	3	3.4098
TNK1	4	0.86868	0.8704	0.999985	16084	1	3.4812	0.0021939	0.0078477	0.669472	219	3	3.4812
SOX4	4	0.026704	0.082616	0.792648	1991	1	3.5	0.002204	0.0078814	0.669472	220	3	3.5
ZNF420	4	0.37535	0.53997	0.999985	9890	1	1.4961	0.0022222	0.0079539	0.669472	221	2	1.4961
HSF4	4	0.92624	0.9264	0.999985	17269	0	3.4945	0.0022262	0.0079674	0.669472	222	3	3.4945
CEL	4	0.99777	0.99777	0.999985	19016	0	3.6576	0.0022348	0.0080052	0.669472	223	4	3.6576
RLIM	4	0.99776	0.99776	0.999985	19015	0	2.4058	0.0022385	0.0080155	0.669472	224	4	2.4058
C9orf173	4	0.99773	0.99774	0.999985	19014	0	3.0192	0.0022667	0.0081124	0.669472	225	4	3.0192
FCN2	4	0.99773	0.99774	0.999985	19013	0	2.5577	0.0022694	0.0081217	0.669472	226	4	2.5577
SIGLECL1	4	0.8552	0.8592	0.999985	15846	1	2.4871	0.0022728	0.0081331	0.669472	227	2	2.4871
GRM6	4	0.94497	0.94501	0.999985	17670	0	2.6791	0.0022744	0.0081373	0.669472	228	3	2.6791
DUSP23	4	0.99772	0.99773	0.999985	19012	0	3.3283	0.0022798	0.0081601	0.669472	229	4	3.3283
HBB	4	0.90165	0.90164	0.999985	16736	0	3.3893	0.0022817	0.0081637	0.669472	230	3	3.3893
RTP1	4	0.99768	0.99768	0.999985	19011	0	2.5569	0.0023199	0.008301	0.669472	231	4	2.5569
MFAP2	4	0.57618	0.71661	0.999985	13055	1	3.5358	0.0023252	0.0083243	0.669472	232	3	3.5358
WRAP73	4	0.19645	0.37442	0.999985	7122	3	-1.0818	0.0023267	0.008331	0.669472	233	1	-1.0818
ESPNL	4	0.9904	0.9904	0.999985	18784	0	3.4433	0.0023683	0.0084642	0.669472	234	4	3.4433
E2F4	4	0.78383	0.81051	0.999985	14887	1	2.1982	0.0023789	0.008503	0.669472	235	2	2.1982
MXD3	4	0.99762	0.99762	0.999985	19010	0	3.0907	0.002381	0.0085087	0.669472	236	4	3.0907
PVRL1	4	0.99762	0.99761	0.999985	19009	0	2.4606	0.0023836	0.0085191	0.669472	237	4	2.4606
PPFIA3	4	0.97582	0.976	0.999985	18392	0	3.6136	0.0023903	0.008544	0.669472	238	3	3.6136
CCDC153	4	0.9976	0.9976	0.999985	19008	0	2.3135	0.0023966	0.0085636	0.669472	239	4	2.3135
MTSS1L	4	0.98472	0.98472	0.999985	18637	0	3.9107	0.0023994	0.008573	0.669472	240	4	3.9107
CXCL9	4	0.82946	0.84	0.999985	15452	1	3.1866	0.0024239	0.0086559	0.669472	241	3	3.1866
GBAS	4	0.99757	0.99756	0.999985	19007	0	3.2677	0.0024273	0.0086673	0.669472	242	4	3.2677
C20orf197	4	0.056708	0.1448	0.897076	3086	1	3.5695	0.0024362	0.0087025	0.669472	243	3	3.5695
CCDC87	4	0.9742	0.97435	0.999985	18360	0	3.3208	0.0024377	0.0087051	0.669472	244	3	3.3208
SLC37A2	4	0.37163	0.53672	0.999985	9839	1	3.1978	0.0024455	0.0087294	0.669472	245	3	3.1978
CST3	4	0.97959	0.97972	0.999985	18498	0	3.3365	0.0024463	0.0087336	0.669472	246	4	3.3365
OR9I1	4	0.99516	0.99516	0.999985	18936	0	3.5104	0.0024517	0.0087538	0.669472	247	4	3.5104
PRSS1	4	0.99208	0.9921	0.999985	18838	0	3.7528	0.0024561	0.0087729	0.669472	248	4	3.7528
C5orf47	4	0.95043	0.95049	0.999985	17785	0	3.6016	0.0024609	0.0087854	0.669472	249	3	3.6016
LCE3E	4	0.99753	0.99752	0.999985	19006	0	3.1117	0.00247	0.0088139	0.669472	250	4	3.1117
KLHL2	4	0.20037	0.3803	0.999985	7221	3	-1.2456	0.0024834	0.0088563	0.669472	251	1	-1.2456
RPRD1B	4	0.99585	0.99584	0.999985	18957	0	3.9657	0.00252	0.0089739	0.669472	252	4	3.9657
TEX22	4	0.91418	0.91418	0.999985	16995	0	3.9059	0.0025249	0.0089916	0.669472	253	3	3.9059
POM121L12	4	0.98143	0.98144	0.999985	18550	0	3.7886	0.0025325	0.0090138	0.669472	254	4	3.7886
PRIMA1	4	0.99746	0.99745	0.999985	19005	0	2.7039	0.0025403	0.0090439	0.669472	255	4	2.7039
NR1H2	4	0.99711	0.99712	0.999985	18997	0	3.9398	0.0025703	0.0091356	0.669472	256	4	3.9398
KRTAP9-3	4	0.97137	0.97149	0.999985	18279	0	3.5346	0.0025816	0.0091667	0.669472	257	3	3.5346
COX7A2L	4	0.13146	0.27313	0.968566	5388	1	2.5403	0.0025861	0.0091843	0.669472	258	2	2.5403
ASB10	4	0.17651	0.34431	0.990422	6643	2	-0.94824	0.0025878	0.009192	0.669472	259	2	-0.94824
TRIM42	4	0.80391	0.82287	0.999985	15123	1	3.6237	0.0025917	0.0092091	0.669472	260	3	3.6237
USH1C	4	0.24412	0.42565	0.999985	7978	2	0.91688	0.002602	0.009249	0.669472	261	2	0.91688
ACTL7B	4	0.37774	0.54202	0.999985	9942	1	3.5738	0.002604	0.0092563	0.669472	262	3	3.5738
CRABP1	4	0.47098	0.62426	0.999985	11344	1	3.6563	0.0026074	0.0092723	0.669472	263	3	3.6563
HBM	4	0.77574	0.80572	0.999985	14802	1	3.2386	0.002637	0.0093651	0.669472	264	3	3.2386
TSPO	4	0.99736	0.99736	0.999985	19003	0	2.8243	0.0026394	0.0093754	0.669472	265	4	2.8243
MIEF2	4	0.99736	0.99735	0.999985	19002	0	3.0488	0.0026431	0.0093868	0.669472	266	4	3.0488
DIP2C	4	0.94444	0.94451	0.999985	17658	0	3.0423	0.002653	0.0094122	0.669472	267	3	3.0423
KRTAP19-6	4	0.67041	0.75362	0.999985	13779	1	3.5074	0.0026607	0.0094381	0.669472	268	3	3.5074
PRR23B	4	0.15601	0.31252	0.983307	6072	1	3.3162	0.0026664	0.0094516	0.669472	269	3	3.3162
BRI3BP	4	0.94547	0.94548	0.999985	17676	0	3.3371	0.0026691	0.0094578	0.669472	270	3	3.3371
LRRC23	4	0.60932	0.72893	0.999985	13288	1	1.4323	0.0026923	0.0095402	0.670729	271	2	1.4323
BAIAP3	4	0.3574	0.52421	0.999985	9620	1	3.7844	0.0027046	0.009578	0.670729	272	3	3.7844
TMEM231	4	0.99729	0.99728	0.999985	19001	0	2.7463	0.0027077	0.0095956	0.670729	273	4	2.7463
LCE1D	4	0.90863	0.90862	0.999985	16892	0	3.8295	0.0027135	0.0096161	0.670729	274	3	3.8295
WIPF2	4	0.49453	0.64541	0.999985	11737	1	3.5436	0.0027251	0.009651	0.670729	275	3	3.5436
UCN2	4	0.74548	0.78905	0.999985	14494	1	2.672	0.0027371	0.0096961	0.67142	276	2	2.672
FAM118A	4	0.96509	0.96514	0.999985	18127	0	3.4081	0.0027471	0.0097329	0.671534	277	3	3.4081
SLC30A2	4	0.69653	0.76521	0.999985	14010	1	3.2841	0.0027967	0.0099116	0.676133	278	3	3.2841
C1QTNF6	4	0.9972	0.99721	0.999985	19000	0	2.3057	0.0027983	0.0099163	0.676133	279	4	2.3057
PRKAB1	4	0.99719	0.9972	0.999985	18999	0	2.3283	0.0028059	0.0099453	0.676133	280	4	2.3283
METTL7A	4	0.31567	0.48786	0.999985	9013	2	1.6524	0.0028489	0.010089	0.676133	281	2	1.6524
PPP6R2	4	0.9505	0.95055	0.999985	17790	0	3.0192	0.0028489	0.010089	0.676133	282	3	3.0192
IRF3	4	0.99713	0.99714	0.999985	18998	0	2.5961	0.002867	0.010159	0.676133	283	4	2.5961
SRPK3	4	0.98059	0.98064	0.999985	18535	0	3.3406	0.0028772	0.010194	0.676133	284	4	3.3406
SNAI3	4	0.23385	0.41686	0.999985	7824	1	3.6063	0.0028796	0.010205	0.676133	285	3	3.6063
CLEC18A	4	0.14552	0.29577	0.974187	5802	1	3.3008	0.0028965	0.010257	0.676133	286	3	3.3008
C9orf152	4	0.24243	0.42416	0.999985	7950	2	0.96155	0.0029012	0.010269	0.676133	287	2	0.96155
CDC42BPG	4	0.063153	0.15636	0.902164	3312	1	3.7995	0.0029255	0.010357	0.676133	288	3	3.7995
ARHGEF10	4	0.99542	0.99542	0.999985	18946	0	3.7274	0.0029462	0.010436	0.676133	289	4	3.7274
ANKRD27	4	0.99705	0.99707	0.999985	18996	0	3.2957	0.0029529	0.010457	0.676133	290	4	3.2957
FRMD3	4	0.46459	0.61852	0.999985	11249	1	1.2656	0.0029534	0.010458	0.676133	291	2	1.2656
ADAT3	4	0.99704	0.99706	0.999985	18995	0	2.3318	0.0029595	0.01048	0.676133	292	4	2.3318
ABLIM3	4	0.90075	0.90071	0.999985	16719	0	3.312	0.0030002	0.010619	0.676133	293	3	3.312
ZNF277	4	0.44148	0.5981	0.999985	10886	2	-0.6437	0.0030056	0.010642	0.676133	294	1	-0.6437
SIAE	4	0.083956	0.19344	0.92685	3986	1	3.397	0.0030088	0.010652	0.676133	295	3	3.397
RMND5B	4	0.99699	0.99701	0.999985	18994	0	2.6725	0.0030137	0.010665	0.676133	296	4	2.6725
TFF1	4	0.9234	0.92356	0.999985	17190	0	3.6861	0.0030137	0.010665	0.676133	297	3	3.6861
THBS2	4	0.83096	0.84109	0.999985	15475	1	3.4963	0.0030298	0.010713	0.676133	298	3	3.4963
OR2W5	4	0.99695	0.99698	0.999985	18993	0	2.8432	0.0030482	0.010776	0.676133	299	4	2.8432
NAT14	4	0.75119	0.79212	0.999985	14561	1	2.1001	0.0030549	0.010798	0.676133	300	2	2.1001
ADAM8	4	0.066313	0.16216	0.906658	3416	1	1.4711	0.0030578	0.010808	0.676133	301	3	1.4711
C11orf96	4	0.99693	0.99696	0.999985	18992	0	2.706	0.0030713	0.010844	0.676133	302	4	2.706
TMEM125	4	0.90848	0.90848	0.999985	16888	0	3.3239	0.0030928	0.010926	0.676133	303	3	3.3239
RASSF7	4	0.98991	0.98988	0.999985	18769	0	3.2483	0.0030998	0.01095	0.676133	304	4	3.2483
GOT1	4	0.85477	0.85885	0.999985	15839	1	1.0264	0.00311	0.010988	0.676133	305	2	1.0264
AMT	4	0.94947	0.94952	0.999985	17765	0	2.8627	0.0031205	0.011025	0.676133	306	3	2.8627
JAG2	4	0.65809	0.74837	0.999985	13669	1	3.4788	0.0031276	0.011051	0.676133	307	3	3.4788
ASB15	4	0.99687	0.9969	0.999985	18991	0	2.9115	0.0031325	0.011066	0.676133	308	4	2.9115
PRORY	4	0.99686	0.9969	0.999985	18990	0	2.2952	0.0031401	0.011096	0.676133	309	4	2.2952
ZNF134	4	0.99685	0.99688	0.999985	18989	0	2.1928	0.003152	0.01114	0.676133	310	4	2.1928
TMCC1	4	0.58265	0.71901	0.999985	13093	1	3.4807	0.0031569	0.011163	0.676133	311	3	3.4807
CD320	4	0.8519	0.85654	0.999985	15791	1	2.8526	0.0031588	0.011169	0.676133	312	3	2.8526
RMI2	4	0.99679	0.99683	0.999985	18983	0	2.8375	0.0031622	0.011181	0.676133	313	4	2.8375
PRRT1	4	0.99682	0.99686	0.999985	18988	0	3.1407	0.0031778	0.011242	0.676133	314	4	3.1407
LRFN2	4	0.99682	0.99685	0.999985	18987	0	3.0966	0.0031834	0.011263	0.676133	315	4	3.0966
SUN5	4	0.95995	0.95998	0.999985	18008	0	3.2326	0.0031863	0.011275	0.676133	316	3	3.2326
EPHB6	4	0.99681	0.99685	0.999985	18986	0	2.3856	0.003189	0.01128	0.676133	317	4	2.3856
CBLC	4	0.9968	0.99684	0.999985	18985	0	2.066	0.003196	0.011304	0.676133	318	4	2.066
TPSD1	4	0.99679	0.99683	0.999985	18984	0	3.8482	0.0032052	0.011331	0.676133	319	4	3.8482
VPS33B	4	0.025576	0.079445	0.786813	1928	2	0.74335	0.0032144	0.011363	0.676133	320	2	0.74335
MBP	4	0.99677	0.9968	0.999985	18981	0	2.8729	0.0032314	0.011415	0.676133	321	4	2.8729
NTHL1	4	0.98386	0.98385	0.999985	18612	0	2.9086	0.0032325	0.011417	0.676133	322	4	2.9086
PTCRA	4	0.55987	0.70426	0.999985	12829	1	3.0327	0.003236	0.011427	0.676133	323	3	3.0327
C10orf12	4	0.8399	0.84746	0.999985	15610	1	-0.35188	0.0032666	0.011555	0.681595	324	1	-0.35188
KDM2B	4	0.46563	0.61943	0.999985	11264	1	3.6978	0.0032821	0.0116	0.681825	325	3	3.6978
PCDHGA6	4	0.53886	0.68522	0.999985	12457	2	1.8787	0.0033106	0.011691	0.681825	326	2	1.8787
OSR2	4	0.99669	0.99672	0.999985	18980	0	2.5641	0.0033137	0.011698	0.681825	327	4	2.5641
CPPED1	4	0.99668	0.99672	0.999985	18979	0	2.8981	0.0033151	0.011701	0.681825	328	4	2.8981
RCE1	4	0.99666	0.99669	0.999985	18978	0	3.2932	0.0033412	0.01179	0.682474	329	4	3.2932
BARX2	4	0.86247	0.86515	0.999985	15975	1	3.2715	0.0033535	0.011832	0.682474	330	3	3.2715
SPRN	4	0.9836	0.98358	0.999985	18605	0	3.3434	0.0033758	0.011906	0.682474	331	4	3.3434
ACAP1	4	0.27572	0.45308	0.999985	8465	2	1.0133	0.0033823	0.011924	0.682474	332	2	1.0133
GSTM3	4	0.062505	0.1552	0.899984	3293	1	3.2507	0.0033838	0.011928	0.682474	333	3	3.2507
PPP2R3B	4	0.99661	0.99665	0.999985	18977	0	3.1405	0.0033858	0.011934	0.682474	334	4	3.1405
PRG3	4	0.86439	0.86674	0.999985	16015	1	2.7506	0.0033932	0.011963	0.682474	335	3	2.7506
CT47A5	4	0.28371	0.46007	0.999985	8589	1	3.1439	0.0034232	0.012069	0.686513	336	3	3.1439
STATH	4	0.94016	0.94025	0.999985	17564	0	2.6028	0.0034622	0.012206	0.69174	337	2	2.6028
WBSCR28	4	0.88713	0.88718	0.999985	16429	1	2.7352	0.0034754	0.012256	0.69174	338	3	2.7352
TMEM98	4	0.93612	0.93619	0.999985	17479	0	3.5008	0.0034807	0.01227	0.69174	339	3	3.5008
NRCAM	4	0.82336	0.83573	0.999985	15367	1	2.6289	0.0035097	0.012367	0.693694	340	3	2.6289
SUSD3	4	0.98952	0.98949	0.999985	18762	0	3.5636	0.003512	0.012377	0.693694	341	4	3.5636
CFLAR	4	0.063783	0.15752	0.902568	3336	2	-1.4618	0.0035276	0.012425	0.694358	342	2	-1.4618
PLCL2	4	0.99645	0.99647	0.999985	18976	0	2.1187	0.0035534	0.012506	0.696836	343	4	2.1187
PER1	4	0.81005	0.8268	0.999985	15195	1	3.4651	0.0035656	0.012544	0.69694	344	3	3.4651
CSAG1	4	0.52302	0.67109	0.999985	12200	1	1.3642	0.0035798	0.012591	0.697408	345	2	1.3642
GPD1	4	0.9964	0.99642	0.999985	18975	0	2.2624	0.0036008	0.012663	0.697408	346	4	2.2624
TMPRSS5	4	0.70629	0.76971	0.999985	14092	1	3.5188	0.0036043	0.012677	0.697408	347	3	3.5188
TMCC2	4	0.99639	0.99641	0.999985	18974	0	2.8516	0.0036101	0.012699	0.697408	348	4	2.8516
PRKCA	4	0.1835	0.35493	0.995391	6814	2	-0.69278	0.003632	0.012779	0.699807	349	1	-0.69278
KLK3	4	0.99626	0.99627	0.999985	18970	0	3.1821	0.0036798	0.012935	0.706351	350	4	3.1821
PCIF1	4	0.73697	0.7846	0.999985	14390	1	3.2132	0.0037032	0.013018	0.707907	351	3	3.2132
PCK1	4	0.99629	0.99631	0.999985	18972	0	2.8595	0.003709	0.013038	0.707907	352	4	2.8595
TAPBP	4	0.99627	0.99628	0.999985	18971	0	2.5787	0.0037302	0.013105	0.708534	353	4	2.5787
PRRC1	4	0.032996	0.10001	0.815809	2342	2	-1.6883	0.0037363	0.013129	0.708534	354	1	-1.6883
TMEM88	4	0.7451	0.78884	0.999985	14490	1	2.0809	0.0037448	0.013161	0.708534	355	2	2.0809
HMGCL	4	0.98376	0.98375	0.999985	18610	0	3.7197	0.0037676	0.01323	0.710271	356	4	3.7197
RPUSD1	4	0.99619	0.9962	0.999985	18967	0	2.0199	0.0038091	0.01336	0.71507	357	4	2.0199
SCX	4	0.99571	0.99569	0.999985	18954	0	3.1417	0.0038195	0.013394	0.71507	358	4	3.1417
EHD1	4	0.034432	0.10316	0.824878	2387	3	-2.78	0.0038407	0.013473	0.71727	359	1	-2.78
SLC51B	4	0.88437	0.88451	0.999985	16391	1	3.4245	0.0038847	0.013608	0.722428	360	3	3.4245
FAHD2B	4	0.50624	0.65592	0.999985	11938	1	3.149	0.0039133	0.013696	0.724498	361	3	3.149
TSPO2	4	0.99607	0.99607	0.999985	18965	0	2.17	0.0039259	0.013737	0.724498	362	4	2.17
MGAT1	4	0.42055	0.57962	0.999985	10596	1	3.3716	0.003936	0.013776	0.724498	363	3	3.3716
OR52I1	4	0.065841	0.16132	0.906439	3400	3	-0.87292	0.0039451	0.013801	0.724498	364	1	-0.87292
TSPY2	4	0.75394	0.79363	0.999985	14585	1	3.0782	0.003956	0.013838	0.724498	365	3	3.0782
CCDC154	4	0.99603	0.99603	0.999985	18964	0	2.7843	0.0039663	0.013879	0.724498	366	4	2.7843
ZNF599	4	0.99601	0.99601	0.999985	18963	0	2.1868	0.0039853	0.01395	0.724498	367	4	2.1868
CYB561D2	4	0.42034	0.57942	0.999985	10592	2	-0.79838	0.0039972	0.013994	0.724498	368	1	-0.79838
VWC2	4	0.996	0.99599	0.999985	18962	0	2.1576	0.0039978	0.013996	0.724498	369	4	2.1576
CTSF	4	0.96092	0.96093	0.999985	18028	0	3.1558	0.0040055	0.014026	0.724498	370	3	3.1558
ODF3	4	0.99597	0.99597	0.999985	18961	0	2.4914	0.0040253	0.014095	0.724602	371	4	2.4914
C15orf48	4	0.18517	0.35747	0.995695	6860	2	0.59757	0.0040342	0.014119	0.724602	372	2	0.59757
MAGEC1	4	0.9637	0.96374	0.999985	18096	0	2.0471	0.0040494	0.014175	0.724602	373	3	2.0471
LAPTM4A	4	0.73922	0.78574	0.999985	14414	1	1.9835	0.0040578	0.014206	0.724602	374	2	1.9835
IRGC	4	0.99594	0.99592	0.999985	18960	0	2.8274	0.0040631	0.014222	0.724602	375	4	2.8274
SULT1A2	4	0.99593	0.99591	0.999985	18959	0	2.8884	0.0040724	0.014255	0.724602	376	4	2.8884
ZNF812	4	0.95052	0.95058	0.999985	17791	0	3.1389	0.0040984	0.014344	0.725667	377	3	3.1389
CPLX1	4	0.72963	0.78094	0.999985	14310	1	2.2864	0.0041016	0.014352	0.725667	378	3	2.2864
OR13C2	4	0.95165	0.9517	0.999985	17815	0	3.528	0.0041256	0.014437	0.726199	379	3	3.528
ANGPTL7	4	0.99587	0.99586	0.999985	18958	0	2.4283	0.0041266	0.014439	0.726199	380	4	2.4283
SNN	4	0.99583	0.99582	0.999985	18956	0	2.5113	0.0041668	0.014564	0.730555	381	4	2.5113
BMP2	4	0.97331	0.97347	0.999985	18336	0	3.1889	0.004205	0.014698	0.73248	382	3	3.1889
LCE1E	4	0.92234	0.92249	0.999985	17169	0	1.17	0.0042059	0.0147	0.73248	383	3	1.17
FRS3	4	0.99579	0.99578	0.999985	18955	0	2.5036	0.0042108	0.014717	0.73248	384	4	2.5036
TPM2	4	0.33655	0.50604	0.999985	9303	1	2.7971	0.004245	0.014825	0.733747	385	3	2.7971
CYB5R4	4	0.75295	0.79309	0.999985	14579	1	0.79266	0.0042581	0.014874	0.733747	386	2	0.79266
SETMAR	4	0.80982	0.82666	0.999985	15191	1	2.4324	0.0042974	0.014999	0.733747	387	2	2.4324
ZNF264	4	0.26507	0.44395	0.999985	8296	1	3.6529	0.0042977	0.015001	0.733747	388	3	3.6529
PRDM6	4	0.99569	0.99568	0.999985	18953	0	3.0926	0.0043058	0.015027	0.733747	389	4	3.0926
GATA4	4	0.99569	0.99568	0.999985	18952	0	2.1142	0.0043076	0.015032	0.733747	390	4	2.1142
UBIAD1	4	0.91974	0.91984	0.999985	17104	0	1.8867	0.0043102	0.015039	0.733747	391	2	1.8867
LYPD3	4	0.60816	0.72849	0.999985	13280	1	2.1734	0.0043136	0.01505	0.733747	392	2	2.1734
B3GNT7	4	0.99567	0.99566	0.999985	18951	0	2.1345	0.0043252	0.015088	0.733769	393	4	2.1345
APOC3	4	0.96047	0.96049	0.999985	18019	0	3.1201	0.0043508	0.015181	0.734079	394	3	3.1201
JAG1	4	0.99399	0.99404	0.999985	18899	0	3.0929	0.0043587	0.0152	0.734079	395	4	3.0929
SPACA7	4	0.25852	0.43823	0.999985	8184	2	-0.67101	0.0043624	0.015214	0.734079	396	2	-0.67101
TAF1L	4	0.99562	0.99561	0.999985	18950	0	2.3338	0.0043811	0.015267	0.734079	397	4	2.3338
ALDH3A1	4	0.77751	0.80672	0.999985	14820	1	2.1819	0.004387	0.015287	0.734079	398	2	2.1819
SAA2-SAA4	4	0.53324	0.68015	0.999985	12362	1	1.4133	0.0044146	0.015365	0.735599	399	2	1.4133
MALL	4	0.99557	0.99556	0.999985	18949	0	3.0807	0.0044258	0.015396	0.735599	400	4	3.0807
B3GNT6	4	0.98139	0.9814	0.999985	18548	0	3.5384	0.0044361	0.015434	0.735599	401	4	3.5384
CENPV	4	0.4527	0.60794	0.999985	11057	2	1.59	0.0044526	0.015493	0.736435	402	2	1.59
USPL1	4	0.12079	0.2557	0.960551	5087	3	-2.4669	0.0044667	0.01554	0.736435	403	1	-2.4669
PGLYRP4	4	0.26165	0.44099	0.999985	8233	2	0.91311	0.0044732	0.015567	0.736435	404	2	0.91311
PHOX2A	4	0.99549	0.99548	0.999985	18948	0	2.3268	0.0045136	0.015709	0.7385	405	4	2.3268
STIP1	4	0.97129	0.9714	0.999985	18278	0	3.2135	0.004516	0.015717	0.7385	406	3	3.2135
METTL15	4	0.51847	0.66695	0.999985	12122	1	2.1417	0.0045189	0.015727	0.7385	407	3	2.1417
SLC35G6	4	0.99543	0.99543	0.999985	18947	0	2.4181	0.0045657	0.015877	0.739054	408	4	2.4181
IRX2	4	0.97693	0.97713	0.999985	18431	0	3.4731	0.004566	0.01588	0.739054	409	3	3.4731
MGP	4	0.75268	0.79295	0.999985	14573	1	3.0183	0.0045937	0.015975	0.739054	410	3	3.0183
ZNF71	4	0.99538	0.99539	0.999985	18945	0	2.6154	0.0046156	0.016044	0.739054	411	4	2.6154
SMIM10	4	0.85348	0.85781	0.999985	15815	1	1.4266	0.0046232	0.016068	0.739054	412	3	1.4266
KCNA1	4	0.99536	0.99536	0.999985	18944	0	2.8911	0.0046397	0.016123	0.739054	413	4	2.8911
JRK	4	0.85165	0.85633	0.999985	15789	1	2.5835	0.0046524	0.016161	0.739054	414	2	2.5835
CHD9	4	0.99534	0.99534	0.999985	18943	0	1.8354	0.0046639	0.016198	0.739054	415	4	1.8354
PGA3	4	0.89667	0.8966	0.999985	16632	0	2.6748	0.0046693	0.016216	0.739054	416	3	2.6748
CRTC2	4	0.70727	0.77017	0.999985	14098	1	2.1003	0.0046753	0.016241	0.739054	417	3	2.1003
ZNF575	4	0.41286	0.57291	0.999985	10481	1	3.2431	0.0047115	0.016369	0.739054	418	3	3.2431
SLC6A3	4	0.99529	0.99529	0.999985	18941	0	2.5653	0.0047118	0.016369	0.739054	419	4	2.5653
MYCN	4	0.99527	0.99527	0.999985	18940	0	2.5791	0.0047268	0.016428	0.739054	420	4	2.5791
TGFBI	4	0.97654	0.97673	0.999985	18413	0	3.4278	0.004733	0.016447	0.739054	421	3	3.4278
TTBK1	4	0.99527	0.99527	0.999985	18939	0	2.2044	0.0047344	0.016451	0.739054	422	4	2.2044
LUZP1	4	0.91938	0.91944	0.999985	17094	0	3.4226	0.0047347	0.016452	0.739054	423	3	3.4226
RNF225	4	0.99524	0.99524	0.999985	18938	0	2.0951	0.0047599	0.016536	0.739054	424	4	2.0951
CHD6	4	0.94122	0.9413	0.999985	17588	0	3.1359	0.0047729	0.016597	0.739054	425	3	3.1359
KRTAP9-6	4	0.9733	0.97346	0.999985	18335	0	3.0159	0.0048093	0.016715	0.739054	426	3	3.0159
SH2D4B	4	0.9596	0.95963	0.999985	17996	0	3.247	0.0048096	0.016716	0.739054	427	3	3.247
DNAJA4	4	0.99518	0.99518	0.999985	18937	0	3.0401	0.004818	0.01674	0.739054	428	4	3.0401
CNTNAP4	4	0.43983	0.59668	0.999985	10867	2	-0.054358	0.0048317	0.016783	0.739054	429	1	-0.054358
ZNF547	4	0.94175	0.94183	0.999985	17604	0	2.3264	0.0048436	0.016822	0.739054	430	2	2.3264
SLC4A11	4	0.99515	0.99516	0.999985	18935	0	2.635	0.0048516	0.016851	0.739054	431	4	2.635
ZNF837	4	0.99515	0.99516	0.999985	18934	0	1.9153	0.0048526	0.016855	0.739054	432	4	1.9153
NEBL	4	0.85459	0.8587	0.999985	15836	1	3.1862	0.0048802	0.016946	0.739054	433	3	3.1862
PXDC1	4	0.99512	0.99513	0.999985	18933	0	2.5722	0.0048835	0.016956	0.739054	434	4	2.5722
CAMLG	4	0.7816	0.8092	0.999985	14864	1	-0.077573	0.0048839	0.016957	0.739054	435	1	-0.077573
OR5M3	4	0.28786	0.46364	0.999985	8653	2	0.9931	0.0048995	0.017011	0.739054	436	2	0.9931
MLNR	4	0.9951	0.99511	0.999985	18931	0	2.3639	0.0049018	0.017018	0.739054	437	4	2.3639
OPTC	4	0.98022	0.98031	0.999985	18517	0	3.1594	0.0049073	0.017034	0.739054	438	4	3.1594
FAM109A	4	0.99509	0.9951	0.999985	18930	0	2.5122	0.0049106	0.017044	0.739054	439	4	2.5122
PLIN3	4	0.90983	0.90982	0.999985	16914	0	2.8777	0.0049124	0.017052	0.739054	440	3	2.8777
MXRA8	4	0.99509	0.9951	0.999985	18929	0	2.7595	0.0049135	0.017054	0.739054	441	4	2.7595
ZNF628	4	0.99507	0.99508	0.999985	18928	0	2.4359	0.0049349	0.017128	0.739054	442	4	2.4359
TMEM191B	4	0.41384	0.57376	0.999985	10493	1	0.97012	0.004936	0.017131	0.739054	443	3	0.97012
POU5F2	4	0.99503	0.99504	0.999985	18926	0	1.8528	0.004971	0.017237	0.74132	444	4	1.8528
SLC6A5	4	0.8797	0.88022	0.999985	16304	1	3.6541	0.0049861	0.017291	0.74132	445	3	3.6541
TUBB2A	4	0.22154	0.40617	0.999985	7641	1	1.1538	0.0049882	0.0173	0.74132	446	2	1.1538
BTN1A1	4	0.98698	0.98693	0.999985	18693	0	3.6489	0.0050338	0.017447	0.743405	447	4	3.6489
PNLIP	4	0.23356	0.41661	0.999985	7818	2	-1.3108	0.0050403	0.017473	0.743405	448	1	-1.3108
ZNF414	4	0.56742	0.71105	0.999985	12951	1	1.9049	0.0050734	0.017579	0.743405	449	2	1.9049
NIPAL1	4	0.13353	0.27646	0.969585	5443	2	-1.4603	0.0050924	0.017645	0.743405	450	1	-1.4603
DOK2	4	0.99489	0.9949	0.999985	18925	0	2.6959	0.0051076	0.017698	0.743405	451	4	2.6959
FUT1	4	0.99489	0.9949	0.999985	18924	0	2.3304	0.0051086	0.017702	0.743405	452	4	2.3304
MCOLN1	4	0.134	0.27725	0.969585	5461	1	3.2206	0.0051129	0.017713	0.743405	453	3	3.2206
TCL1A	4	0.96913	0.96917	0.999985	18227	0	2.6503	0.0051217	0.01774	0.743405	454	3	2.6503
POLG	4	0.15428	0.30969	0.98108	6031	1	3.4518	0.0051222	0.017741	0.743405	455	3	3.4518
TBCEL	4	0.99487	0.99488	0.999985	18923	0	1.7959	0.0051256	0.017753	0.743405	456	4	1.7959
C17orf99	4	0.99486	0.99487	0.999985	18922	0	2.9736	0.0051387	0.017783	0.743405	457	4	2.9736
C5orf52	4	0.99485	0.99485	0.999985	18921	0	2.2697	0.0051528	0.017824	0.743405	458	4	2.2697
PRR23D2	4	0.69876	0.76624	0.999985	14028	1	3.3421	0.0051624	0.017854	0.743405	459	3	3.3421
TRIM63	4	0.74407	0.78832	0.999985	14473	1	3.3177	0.0051888	0.017948	0.743421	460	3	3.3177
APBA1	4	0.77829	0.80718	0.999985	14831	1	2.0038	0.0051967	0.017977	0.743421	461	3	2.0038
TDRD10	4	0.93222	0.93232	0.999985	17400	0	3.1422	0.0052434	0.018138	0.743421	462	3	3.1422
MUC16	4	0.99476	0.99477	0.999985	18920	0	2.4851	0.005245	0.018149	0.743421	463	4	2.4851
PIGZ	4	0.99475	0.99477	0.999985	18919	0	2.6468	0.005248	0.018159	0.743421	464	4	2.6468
AASDHPPT	4	0.12663	0.26525	0.963523	5259	3	-1.3871	0.0052488	0.018161	0.743421	465	1	-1.3871
NKX2-6	4	0.99472	0.99474	0.999985	18918	0	2.4748	0.0052797	0.018257	0.743421	466	4	2.4748
ZNF418	4	0.58216	0.71882	0.999985	13091	1	2.0399	0.0053009	0.018333	0.743421	467	2	2.0399
DDRGK1	4	0.93683	0.9369	0.999985	17497	0	2.7218	0.0053218	0.018396	0.743421	468	3	2.7218
LCE2A	4	0.96198	0.96199	0.999985	18056	0	3.2335	0.0053252	0.01841	0.743421	469	3	3.2335
BCL9L	4	0.090115	0.20415	0.937103	4162	2	-0.33102	0.005353	0.018497	0.743421	470	2	-0.33102
FERD3L	4	0.99462	0.99465	0.999985	18917	0	3.1047	0.0053767	0.01857	0.743421	471	4	3.1047
GPX3	4	0.79337	0.81627	0.999985	15005	1	3.154	0.0053826	0.018584	0.743421	472	3	3.154
RNF6	4	0.9946	0.99462	0.999985	18916	0	1.8391	0.0054028	0.018655	0.743421	473	4	1.8391
SPATA2L	4	0.88934	0.88932	0.999985	16480	1	1.2888	0.0054052	0.018665	0.743421	474	3	1.2888
TSEN54	4	0.77926	0.80775	0.999985	14841	1	3.3261	0.0054151	0.018696	0.743421	475	3	3.3261
ITGAX	4	0.99455	0.99457	0.999985	18915	0	2.2699	0.005453	0.018838	0.743421	476	4	2.2699
EPHA2	4	0.72763	0.77998	0.999985	14292	1	2.028	0.0054573	0.018851	0.743421	477	3	2.028
KLHL25	4	0.90884	0.90883	0.999985	16896	0	2.9987	0.0054804	0.018921	0.743421	478	3	2.9987
IRS2	4	0.9945	0.99453	0.999985	18914	0	2.7064	0.0054962	0.018988	0.743421	479	4	2.7064
KIAA0141	4	0.95597	0.95601	0.999985	17907	0	2.7678	0.0055094	0.019027	0.743421	480	3	2.7678
GS1-259H13.2	4	0.99447	0.9945	0.999985	18913	0	1.8216	0.0055311	0.019094	0.743421	481	4	1.8216
IL27	4	0.98041	0.98048	0.999985	18525	0	2.6635	0.0055347	0.019107	0.743421	482	4	2.6635
BAALC	4	0.99446	0.99449	0.999985	18912	0	1.8586	0.0055354	0.01911	0.743421	483	4	1.8586
PTPRS	4	0.99446	0.99449	0.999985	18911	0	2.5226	0.0055375	0.019118	0.743421	484	4	2.5226
APBB1	4	0.99446	0.99448	0.999985	18910	0	2.084	0.0055407	0.019126	0.743421	485	4	2.084
AMZ2	4	0.50886	0.65827	0.999985	11988	2	1.6631	0.0055438	0.019134	0.743421	486	2	1.6631
PDLIM4	4	0.35012	0.51788	0.999985	9498	1	1.9629	0.0055575	0.019171	0.743421	487	2	1.9629
C8orf58	4	0.99441	0.99443	0.999985	18909	0	2.3993	0.0055897	0.019277	0.743421	488	4	2.3993
DPP9-AS1	4	0.99077	0.99076	0.999985	18797	0	3.1838	0.0055922	0.019285	0.743421	489	4	3.1838
MAPK8IP3	4	0.9944	0.99442	0.999985	18908	0	2.3938	0.0056026	0.019316	0.743421	490	4	2.3938
ZNF491	4	0.13765	0.28319	0.970903	5573	2	0.27981	0.0056034	0.019318	0.743421	491	2	0.27981
INSM1	4	0.90591	0.9059	0.999985	16821	0	3.2357	0.0056607	0.019514	0.743421	492	3	3.2357
ZDHHC13	4	0.56204	0.70625	0.999985	12865	1	2.839	0.0056657	0.019527	0.743421	493	3	2.839
MPC2	4	0.25279	0.43322	0.999985	8105	2	0.86717	0.005668	0.019538	0.743421	494	2	0.86717
PNPLA7	4	0.99432	0.99435	0.999985	18907	0	2.1295	0.005679	0.01957	0.743421	495	4	2.1295
CRIPAK	4	0.99432	0.99435	0.999985	18906	0	2.6925	0.0056844	0.019587	0.743421	496	4	2.6925
AXIN2	4	0.58623	0.72031	0.999985	13117	1	2.4792	0.005705	0.019651	0.743421	497	2	2.4792
CYB5R3	4	0.9013	0.90129	0.999985	16731	0	1.4106	0.0057178	0.0197	0.743421	498	2	1.4106
SAP130	4	0.66079	0.74953	0.999985	13698	1	3.6031	0.0057236	0.01972	0.743421	499	3	3.6031
SYNGR1	4	0.83194	0.84177	0.999985	15487	1	1.9723	0.0057562	0.019821	0.743421	500	2	1.9723
B3GNTL1	4	0.22917	0.4128	0.999985	7748	1	2.8411	0.0057655	0.019847	0.743421	501	3	2.8411
DECR1	4	0.027217	0.08406	0.796504	2016	2	-1.256	0.0057699	0.019857	0.743421	502	2	-1.256
BECN2	4	0.9581	0.95812	0.999985	17956	0	3.0271	0.0057786	0.019882	0.743421	503	3	3.0271
SCN2B	4	0.99418	0.99422	0.999985	18905	0	2.0072	0.0058167	0.020009	0.743421	504	4	2.0072
DCAF5	4	0.42215	0.58109	0.999985	10622	2	-0.29398	0.005822	0.020025	0.743421	505	2	-0.29398
MTAP	4	0.70135	0.76743	0.999985	14050	1	3.1902	0.0058448	0.0201	0.743421	506	3	3.1902
CSRP3	4	0.86105	0.86392	0.999985	15947	1	2.2761	0.005845	0.020101	0.743421	507	2	2.2761
GID8	4	0.9761	0.9763	0.999985	18400	0	3.0513	0.0058591	0.020146	0.743421	508	3	3.0513
OR4S1	4	0.99413	0.99418	0.999985	18904	0	2.448	0.0058653	0.020174	0.743421	509	4	2.448
OR2T12	4	0.33171	0.50176	0.999985	9235	1	2.234	0.0058741	0.020204	0.743421	510	3	2.234
PLEKHG3	4	0.99412	0.99416	0.999985	18903	0	2.5395	0.0058764	0.02021	0.743421	511	4	2.5395
LRPAP1	4	0.9941	0.99414	0.999985	18902	0	2.0469	0.0059009	0.020293	0.743421	512	4	2.0469
CALN1	4	0.73742	0.78482	0.999985	14396	1	2.0847	0.0059108	0.02033	0.743421	513	2	2.0847
SLC26A1	4	0.39184	0.55431	0.999985	10153	1	3.153	0.0059191	0.020357	0.743421	514	3	3.153
PLEKHM2	4	0.64093	0.74127	0.999985	13536	1	3.3339	0.005921	0.020364	0.743421	515	3	3.3339
NELFCD	4	0.46544	0.61925	0.999985	11258	2	-0.60981	0.0059262	0.020384	0.743421	516	1	-0.60981
ZNF587	4	0.55438	0.69924	0.999985	12722	1	3.0329	0.0059267	0.020385	0.743421	517	3	3.0329
FAM64A	4	0.99406	0.9941	0.999985	18901	0	2.3493	0.0059366	0.020426	0.743421	518	4	2.3493
LCE3B	4	0.98174	0.98176	0.999985	18558	0	3.0573	0.0059392	0.020436	0.743421	519	4	3.0573
MTCL1	4	0.99403	0.99408	0.999985	18900	0	2.8021	0.0059714	0.02054	0.743421	520	4	2.8021
DIO3	4	0.092724	0.20871	0.939098	4247	2	-2.0822	0.0059783	0.02057	0.743421	521	1	-2.0822
MESDC1	4	0.90658	0.90656	0.999985	16845	0	2.1297	0.0059913	0.02062	0.743421	522	2	2.1297
RPP40	4	0.84126	0.84843	0.999985	15632	1	3.1348	0.0060036	0.020664	0.743421	523	3	3.1348
MUC22	4	0.73292	0.78256	0.999985	14344	1	3.2365	0.0060056	0.020672	0.743421	524	3	3.2365
TBRG1	4	0.99398	0.99403	0.999985	18898	0	2.6836	0.0060176	0.020713	0.743421	525	4	2.6836
KRTAP12-3	4	0.97015	0.97021	0.999985	18248	0	3.0954	0.0060198	0.020719	0.743421	526	3	3.0954
TSPAN9	4	0.99397	0.99402	0.999985	18897	0	2.1262	0.0060278	0.020749	0.743421	527	4	2.1262
C12orf77	4	0.33593	0.50549	0.999985	9293	2	0.62837	0.0060304	0.020764	0.743421	528	2	0.62837
ZNF597	4	0.87571	0.8766	0.999985	16224	1	2.6353	0.0060389	0.020787	0.743421	529	3	2.6353
ZBP1	4	0.99395	0.99399	0.999985	18896	0	3.2519	0.0060482	0.020817	0.743421	530	4	3.2519
CLC	4	0.99247	0.99249	0.999985	18855	0	2.9204	0.0060579	0.020852	0.743421	531	4	2.9204
SGCE	4	0.85485	0.85891	0.999985	15840	1	3.0918	0.0060598	0.020857	0.743421	532	3	3.0918
PILRA	4	0.99392	0.99396	0.999985	18894	0	2.9616	0.0060627	0.020867	0.743421	533	4	2.9616
ABO	4	0.99393	0.99397	0.999985	18895	0	1.8951	0.0060709	0.020892	0.743421	534	4	1.8951
USP18	4	0.80473	0.82338	0.999985	15134	1	3.2437	0.0060773	0.020914	0.743421	535	3	3.2437
SH3BP5L	4	0.99244	0.99246	0.999985	18852	0	3.3576	0.0060792	0.020921	0.743421	536	4	3.3576
CDH9	4	0.81313	0.82884	0.999985	15229	1	2.6629	0.0060825	0.020926	0.743421	537	3	2.6629
GATA5	4	0.9939	0.99394	0.999985	18893	0	2.2662	0.006096	0.020964	0.743421	538	4	2.2662
RUNDC1	4	0.11003	0.23779	0.951523	4775	1	2.5079	0.0061058	0.020997	0.743421	539	2	2.5079
AGRP	4	0.984	0.98399	0.999985	18619	0	3.0697	0.006128	0.02106	0.743421	540	4	3.0697
RING1	4	0.81273	0.82856	0.999985	15223	1	2.9068	0.0061346	0.021082	0.743421	541	3	2.9068
MIR1-1HG	4	0.74112	0.78674	0.999985	14445	1	3.1095	0.0061441	0.021117	0.743421	542	3	3.1095
TRIB3	4	0.15978	0.31845	0.984216	6182	1	3.0062	0.0061535	0.021148	0.743421	543	3	3.0062
CXCR6	4	0.99384	0.99388	0.999985	18892	0	2.198	0.0061567	0.021161	0.743421	544	4	2.198
ZNF18	4	0.31129	0.48401	0.999985	8948	1	2.5756	0.0061867	0.021255	0.745381	545	3	2.5756
KRT27	4	0.98994	0.98991	0.999985	18770	0	3.1301	0.0062086	0.021326	0.745425	546	4	3.1301
NKG7	4	0.023573	0.073839	0.779585	1800	1	3.4798	0.0062116	0.021335	0.745425	547	3	3.4798
CLDND2	4	0.93007	0.93019	0.999985	17357	0	2.9504	0.0062244	0.02138	0.745655	548	3	2.9504
DHRS13	4	0.97145	0.97158	0.999985	18282	0	3.1566	0.006258	0.021487	0.74803	549	3	3.1566
IRF5	4	0.99372	0.99375	0.999985	18891	0	2.6529	0.0062819	0.021559	0.748103	550	4	2.6529
WFIKKN2	4	0.40265	0.56392	0.999985	10335	1	2.7215	0.006294	0.02159	0.748103	551	3	2.7215
DVL1	4	0.99368	0.99371	0.999985	18890	0	2.0234	0.0063217	0.021682	0.748103	552	4	2.0234
TSPAN17	4	0.99367	0.99371	0.999985	18889	0	1.9489	0.0063264	0.021693	0.748103	553	4	1.9489
FAM132B	4	0.97118	0.97129	0.999985	18275	0	3.1587	0.0063277	0.0217	0.748103	554	3	3.1587
FXYD2	4	0.9416	0.94167	0.999985	17600	0	1.7644	0.006343	0.021753	0.748103	555	3	1.7644
SOCS7	4	0.96481	0.96486	0.999985	18121	0	3.1818	0.0063477	0.021764	0.748103	556	3	3.1818
PVRL4	4	0.99361	0.99365	0.999985	18888	0	2.4292	0.0063865	0.021895	0.750323	557	4	2.4292
PRKG1	4	0.083295	0.19229	0.926367	3967	1	2.4127	0.006395	0.021922	0.750323	558	2	2.4127
LAMP5	4	0.9936	0.99363	0.999985	18887	0	2.425	0.006403	0.021946	0.750323	559	4	2.425
FAM53A	4	0.47449	0.62745	0.999985	11392	2	1.5213	0.0064406	0.02207	0.750636	560	2	1.5213
ITGBL1	4	0.45638	0.61123	0.999985	11109	2	1.2844	0.0064471	0.022091	0.750636	561	2	1.2844
ZNF697	4	0.41929	0.57853	0.999985	10573	1	3.5722	0.0064504	0.022099	0.750636	562	3	3.5722
HBA2	4	0.80362	0.82269	0.999985	15117	1	2.9347	0.0064847	0.022201	0.750636	563	3	2.9347
HLA-E	4	0.75275	0.79299	0.999985	14575	1	2.2033	0.0064992	0.022252	0.750636	564	3	2.2033
ISX	4	0.9935	0.99353	0.999985	18886	0	2.4472	0.0065043	0.022263	0.750636	565	4	2.4472
WNT11	4	0.4504	0.60585	0.999985	11027	1	2.9464	0.0065293	0.022346	0.750636	566	3	2.9464
OGDH	4	0.99346	0.99349	0.999985	18885	0	3.0589	0.0065428	0.022392	0.750636	567	4	3.0589
SBSPON	4	0.028276	0.086979	0.802277	2070	2	-0.50203	0.0065513	0.022421	0.750636	568	2	-0.50203
FAM9C	4	0.18265	0.35365	0.994153	6798	1	2.9133	0.006564	0.022465	0.750636	569	3	2.9133
C1GALT1C1L	4	0.99342	0.99346	0.999985	18884	0	1.9208	0.0065777	0.022505	0.750636	570	4	1.9208
PAK6	4	0.90284	0.90284	0.999985	16759	0	3.1957	0.0065805	0.022512	0.750636	571	3	3.1957
GGCT	4	0.99338	0.99341	0.999985	18883	0	1.7533	0.0066238	0.022654	0.750636	572	4	1.7533
MAGEB16	4	0.99337	0.99341	0.999985	18882	0	2.6213	0.0066311	0.022682	0.750636	573	4	2.6213
LCE2D	4	0.93032	0.93044	0.999985	17362	0	3.2896	0.006638	0.022705	0.750636	574	3	3.2896
KATNB1	4	0.49906	0.64952	0.999985	11813	1	3.4422	0.0066386	0.022707	0.750636	575	3	3.4422
TRIML1	4	0.99336	0.9934	0.999985	18881	0	2.5612	0.0066408	0.022714	0.750636	576	4	2.5612
OR52I2	4	0.2421	0.42389	0.999985	7943	2	-1.3497	0.0066554	0.022762	0.750636	577	1	-1.3497
DUOX2	4	0.99332	0.99336	0.999985	18880	0	2.1926	0.0066762	0.02283	0.750636	578	4	2.1926
ALKBH4	4	0.93294	0.93304	0.999985	17415	0	3.1377	0.0066785	0.022839	0.750636	579	3	3.1377
SLC28A2	4	0.99331	0.99334	0.999985	18879	0	2.2462	0.0066933	0.022894	0.750636	580	4	2.2462
OR51S1	4	0.97928	0.97941	0.999985	18488	0	3.0583	0.006702	0.02292	0.750636	581	4	3.0583
ALS2	4	0.69917	0.76644	0.999985	14031	1	3.3401	0.0067035	0.022927	0.750636	582	3	3.3401
ZDHHC8	4	0.99329	0.99332	0.999985	18878	0	2.3596	0.0067056	0.022933	0.750636	583	4	2.3596
ZNF124	4	0.51577	0.66447	0.999985	12091	1	0.30221	0.0067075	0.022937	0.750636	584	1	0.30221
OR4C13	4	0.99328	0.99331	0.999985	18877	0	2.5304	0.0067191	0.022979	0.75074	585	4	2.5304
PCOLCE2	4	0.99326	0.9933	0.999985	18876	0	2.5821	0.0067351	0.023045	0.751391	586	4	2.5821
DPEP2	4	0.99324	0.99327	0.999985	18875	0	2.3066	0.006756	0.023116	0.751391	587	4	2.3066
DIP2A	4	0.62928	0.73667	0.999985	13441	1	0.46867	0.0067595	0.023125	0.751391	588	2	0.46867
P2RY8	4	0.43678	0.59391	0.999985	10822	1	2.926	0.0067688	0.023157	0.751391	589	3	2.926
PCSK1N	4	0.98217	0.98218	0.999985	18573	0	2.901	0.006885	0.023503	0.754898	590	4	2.901
NUBP2	4	0.98509	0.98507	0.999985	18649	0	3.2093	0.0069104	0.023573	0.754898	591	4	3.2093
ZBTB7A	4	0.98608	0.98607	0.999985	18672	0	3.2173	0.0069409	0.023674	0.754898	592	4	3.2173
NDUFS7	4	0.59621	0.72401	0.999985	13192	1	3.3494	0.0069452	0.023682	0.754898	593	3	3.3494
CDK13	4	0.81343	0.82904	0.999985	15237	1	2.9474	0.0069511	0.023702	0.754898	594	3	2.9474
KRTAP17-1	4	0.69246	0.7634	0.999985	13970	1	0.42572	0.0069678	0.023765	0.754898	595	2	0.42572
CCNO	4	0.934	0.93408	0.999985	17438	0	2.9616	0.0069706	0.023777	0.754898	596	3	2.9616
KRTCAP3	4	0.99271	0.99274	0.999985	18866	0	3.597	0.0069876	0.023833	0.754898	597	4	3.597
REEP4	4	0.039823	0.11342	0.845163	2556	2	-1.5036	0.0070198	0.023941	0.754898	598	2	-1.5036
KCNJ9	4	0.19628	0.37417	0.999985	7116	1	2.8803	0.0070226	0.023947	0.754898	599	3	2.8803
UNKL	4	0.99297	0.993	0.999985	18874	0	2.6738	0.0070276	0.023965	0.754898	600	4	2.6738
AMELX	4	0.98507	0.98505	0.999985	18647	0	2.7479	0.0070585	0.024069	0.754898	601	4	2.7479
TNFSF13	4	0.99293	0.99296	0.999985	18873	0	2.2989	0.007067	0.024096	0.754898	602	4	2.2989
TTC31	4	0.99293	0.99295	0.999985	18872	0	2.4224	0.0070747	0.024123	0.754898	603	4	2.4224
AKNA	4	0.99291	0.99293	0.999985	18871	0	2.9557	0.0070926	0.024182	0.754898	604	4	2.9557
COL8A2	4	0.95329	0.95336	0.999985	17844	0	3.1697	0.0070946	0.024191	0.754898	605	3	3.1697
PRLHR	4	0.9929	0.99293	0.999985	18870	0	1.887	0.0070977	0.024201	0.754898	606	4	1.887
GAB1	4	0.32531	0.49615	0.999985	9146	2	-0.62901	0.0071239	0.024296	0.754898	607	1	-0.62901
PRCP	4	0.97421	0.97436	0.999985	18361	0	3.1468	0.0071333	0.024324	0.754898	608	3	3.1468
HOXD9	4	0.99287	0.9929	0.999985	18869	0	2.3118	0.0071349	0.024329	0.754898	609	4	2.3118
NISCH	4	0.76679	0.80066	0.999985	14704	1	1.4663	0.007176	0.024466	0.754898	610	2	1.4663
CLEC18B	4	0.99281	0.99284	0.999985	18868	0	2.9465	0.0071851	0.024495	0.754898	611	4	2.9465
PRAM1	4	0.82073	0.83389	0.999985	15325	1	3.4332	0.0071977	0.024533	0.754898	612	3	3.4332
IFI27L1	4	0.99279	0.99282	0.999985	18867	0	2.4599	0.0072071	0.024561	0.754898	613	4	2.4599
TCP10L2	4	0.65774	0.74823	0.999985	13665	1	1.3287	0.007228	0.024619	0.754898	614	3	1.3287
CAMKV	4	0.38271	0.54631	0.999985	10015	1	3.1693	0.007233	0.024632	0.754898	615	3	3.1693
PIGC	4	0.87051	0.872	0.999985	16127	1	3.0391	0.0072395	0.024655	0.754898	616	3	3.0391
PHLPP1	4	0.97177	0.97189	0.999985	18287	0	3.1928	0.00726	0.024719	0.754898	617	3	3.1928
GLYATL3	4	0.71568	0.77413	0.999985	14170	1	2.0827	0.0072801	0.024785	0.754898	618	2	2.0827
FAM166B	4	0.99268	0.99271	0.999985	18865	0	2.0587	0.0073217	0.024923	0.754898	619	4	2.0587
SKA1	4	0.31849	0.49029	0.999985	9053	2	-1.036	0.0073321	0.024951	0.754898	620	1	-1.036
MAGEA4	4	0.99264	0.99267	0.999985	18864	0	1.8157	0.0073571	0.025024	0.754898	621	4	1.8157
TBC1D25	4	0.88748	0.88752	0.999985	16439	1	2.9711	0.0073599	0.025029	0.754898	622	3	2.9711
PGRMC2	4	0.99263	0.99266	0.999985	18863	0	2.3655	0.0073703	0.02506	0.754898	623	4	2.3655
FAM3C	4	0.95448	0.95451	0.999985	17870	0	2.9878	0.0073841	0.025102	0.754898	624	3	2.9878
TCTN3	4	0.11982	0.25412	0.959359	5062	3	-2.2515	0.0073842	0.025102	0.754898	625	1	-2.2515
UNC13C	4	0.36432	0.53036	0.999985	9721	1	2.5701	0.0073906	0.025127	0.754898	626	3	2.5701
CT47B1	4	0.99261	0.99264	0.999985	18862	0	2.1076	0.007394	0.025138	0.754898	627	4	2.1076
NOL3	4	0.9926	0.99262	0.999985	18861	0	2.8303	0.0074032	0.025164	0.754898	628	4	2.8303
SCO2	4	0.99259	0.99261	0.999985	18860	0	2.3355	0.0074138	0.025204	0.754898	629	4	2.3355
CHST8	4	0.99144	0.99148	0.999985	18818	0	2.9087	0.0074261	0.02524	0.754898	630	4	2.9087
AKT2	4	0.006395	0.021922	0.679322	613	1	3.4033	0.0074274	0.025243	0.754898	631	3	3.4033
LOC100652758	4	0.99257	0.9926	0.999985	18859	0	2.4751	0.0074297	0.025248	0.754898	632	4	2.4751
FKBP11	4	0.7997	0.82021	0.999985	15075	1	2.1647	0.0074327	0.025253	0.754898	633	2	2.1647
ANKRD63	4	0.99257	0.9926	0.999985	18858	0	2.1777	0.007435	0.025263	0.754898	634	4	2.1777
SUDS3	4	0.74467	0.78862	0.999985	14483	1	1.2524	0.0074362	0.025266	0.754898	635	3	1.2524
C11orf53	4	0.96741	0.96745	0.999985	18190	0	3.3562	0.0074485	0.025303	0.754898	636	3	3.3562
KIAA1919	4	0.99254	0.99257	0.999985	18857	0	1.6662	0.0074575	0.025336	0.754898	637	4	1.6662
SH3TC1	4	0.47377	0.62681	0.999985	11377	2	0.26441	0.0074882	0.025439	0.754898	638	2	0.26441
TMEM52B	4	0.96859	0.96866	0.999985	18215	0	3.3236	0.0075239	0.025551	0.754898	639	3	3.3236
TLX3	4	0.99247	0.99249	0.999985	18856	0	1.9967	0.0075255	0.025556	0.754898	640	4	1.9967
DLX2	4	0.27231	0.45014	0.999985	8412	2	0.59561	0.0075403	0.025599	0.754898	641	2	0.59561
TUBA3C	4	0.99245	0.99247	0.999985	18854	0	1.9687	0.0075482	0.025626	0.754898	642	4	1.9687
GPR141	4	0.99244	0.99246	0.999985	18853	0	2.2485	0.0075576	0.025653	0.754898	643	4	2.2485
DPM3	4	0.45263	0.60788	0.999985	11056	2	1.5858	0.0075647	0.025675	0.754898	644	2	1.5858
LMX1A	4	0.99243	0.99245	0.999985	18851	0	1.8616	0.0075684	0.025689	0.754898	645	4	1.8616
LPL	4	0.73724	0.78474	0.999985	14392	1	3.2913	0.00757	0.025694	0.754898	646	3	3.2913
HOXB4	4	0.99242	0.99244	0.999985	18850	0	1.8906	0.0075764	0.02571	0.754898	647	4	1.8906
CLDN25	4	0.99242	0.99244	0.999985	18849	0	2.5057	0.0075831	0.02573	0.754898	648	4	2.5057
GPR27	4	0.99241	0.99244	0.999985	18848	0	2.5077	0.0075872	0.025748	0.754898	649	4	2.5077
OR4X1	4	0.99239	0.99241	0.999985	18847	0	2.3016	0.0076101	0.025815	0.754898	650	4	2.3016
DHCR7	4	0.60248	0.72637	0.999985	13234	1	3.0212	0.0076382	0.025895	0.754898	651	3	3.0212
LCE1A	4	0.97792	0.9781	0.999985	18452	0	3.4286	0.0076392	0.025895	0.754898	652	4	3.4286
SPATA16	4	0.45481	0.60981	0.999985	11089	2	1.1128	0.0076443	0.025913	0.754898	653	2	1.1128
ATOH7	4	0.88083	0.88122	0.999985	16326	1	3.1468	0.007645	0.025917	0.754898	654	3	3.1468
REM2	4	0.66602	0.75175	0.999985	13737	1	2.1139	0.0076498	0.02593	0.754898	655	2	2.1139
TBX10	4	0.99233	0.99236	0.999985	18846	0	2.4314	0.0076696	0.025978	0.754898	656	4	2.4314
HSPB8	4	0.99232	0.99235	0.999985	18845	0	2.7799	0.0076818	0.026015	0.754898	657	4	2.7799
PPFIA1	4	0.99231	0.99233	0.999985	18844	0	3.1082	0.0076913	0.026041	0.754898	658	4	3.1082
MT3	4	0.048405	0.12944	0.873894	2830	2	-2.3513	0.0076964	0.026059	0.754898	659	1	-2.3513
EDRF1	4	0.99227	0.99229	0.999985	18843	0	2.8578	0.0076992	0.026069	0.754898	660	4	2.8578
BANF2	4	0.69212	0.76325	0.999985	13965	1	3.1763	0.0077196	0.026131	0.755538	661	3	3.1763
RFESD	4	0.90469	0.90465	0.999985	16799	0	1.5253	0.0077484	0.026227	0.755595	662	2	1.5253
SIGLEC15	4	0.54821	0.69371	0.999985	12616	1	2.9542	0.0077628	0.026276	0.755595	663	3	2.9542
C21orf140	4	0.99222	0.99224	0.999985	18842	0	2.0668	0.0077828	0.026343	0.755595	664	4	2.0668
FAM96A	4	0.43922	0.59608	0.999985	10862	2	1.6917	0.0077944	0.026377	0.755595	665	2	1.6917
MYADM	4	0.96062	0.96065	0.999985	18023	0	2.7444	0.0077998	0.026397	0.755595	666	3	2.7444
PPME1	4	0.67853	0.7572	0.999985	13853	1	0.5832	0.0078004	0.026398	0.755595	667	2	0.5832
IRX4	4	0.80752	0.82516	0.999985	15163	1	2.8551	0.0078039	0.026409	0.755595	668	3	2.8551
TRIM29	4	0.88513	0.88523	0.999985	16403	1	2.2793	0.0078524	0.026569	0.757542	669	3	2.2793
CDC42EP5	4	0.99211	0.99213	0.999985	18840	0	2.8174	0.0078903	0.026685	0.757542	670	4	2.8174
OR52D1	4	0.59637	0.72407	0.999985	13193	1	2.8725	0.0078956	0.026702	0.757542	671	3	2.8725
ZBED6CL	4	0.9921	0.99212	0.999985	18839	0	2.1612	0.0078958	0.026703	0.757542	672	4	2.1612
CDH3	4	0.98132	0.98134	0.999985	18547	0	2.9403	0.0079025	0.026725	0.757542	673	4	2.9403
FBRSL1	4	0.94551	0.94552	0.999985	17677	0	1.6565	0.0079045	0.026731	0.757542	674	2	1.6565
PORCN	4	0.99207	0.99208	0.999985	18837	0	2.19	0.0079333	0.026817	0.757542	675	4	2.19
DLGAP1	4	0.99206	0.99208	0.999985	18836	0	2.3949	0.0079417	0.026838	0.757542	676	4	2.3949
SPRY2	4	0.98981	0.98977	0.999985	18767	0	2.6681	0.0079565	0.026887	0.757542	677	4	2.6681
OR2F2	4	0.54248	0.68853	0.999985	12517	1	3.2837	0.0079648	0.026913	0.757542	678	3	3.2837
DPP7	4	0.99203	0.99205	0.999985	18835	0	2.3009	0.0079653	0.026914	0.757542	679	4	2.3009
MGAT4B	4	0.72184	0.77716	0.999985	14228	1	3.0862	0.007988	0.026987	0.757615	680	3	3.0862
DRGX	4	0.97056	0.97063	0.999985	18260	0	2.926	0.0079903	0.026995	0.757615	681	3	2.926
SLC16A8	4	0.95499	0.955	0.999985	17884	0	3.346	0.008022	0.027094	0.75778	682	3	3.346
STK35	4	0.99194	0.99196	0.999985	18834	0	1.9259	0.0080592	0.027218	0.75778	683	4	1.9259
MROH2A	4	0.84329	0.84993	0.999985	15665	1	2.8189	0.0080605	0.027221	0.75778	684	3	2.8189
AICDA	4	0.99193	0.99194	0.999985	18833	0	2.1222	0.0080733	0.027268	0.75778	685	4	2.1222
C11orf24	4	0.99192	0.99193	0.999985	18832	0	2.4582	0.0080832	0.027303	0.75778	686	4	2.4582
ETV3L	4	0.50523	0.65501	0.999985	11922	2	-0.73072	0.0081125	0.027394	0.75778	687	1	-0.73072
KRT19	4	0.99188	0.99191	0.999985	18831	0	2.0258	0.0081157	0.027408	0.75778	688	4	2.0258
IDH3G	4	0.99187	0.9919	0.999985	18830	0	2.2716	0.0081313	0.027449	0.75778	689	4	2.2716
LY6K	4	0.98558	0.98556	0.999985	18661	0	2.825	0.0081467	0.027499	0.75778	690	4	2.825
NFE2	4	0.95388	0.95391	0.999985	17859	0	2.2717	0.0081534	0.027519	0.75778	691	2	2.2717
SOHLH1	4	0.098205	0.21794	0.939306	4429	1	2.8317	0.0081589	0.027534	0.75778	692	3	2.8317
C18orf65	4	0.96863	0.96869	0.999985	18216	0	2.4638	0.0081645	0.027554	0.75778	693	3	2.4638
DACT3	4	0.99183	0.99185	0.999985	18829	0	2.968	0.0081696	0.027572	0.75778	694	4	2.968
PLG	4	0.78461	0.81098	0.999985	14897	1	2.8944	0.0081699	0.027572	0.75778	695	3	2.8944
VASN	4	0.99181	0.99183	0.999985	18828	0	2.6958	0.0081924	0.027639	0.75778	696	4	2.6958
RD3L	4	0.16692	0.32956	0.987692	6377	1	2.831	0.0081961	0.027652	0.75778	697	3	2.831
CALCA	4	0.99179	0.99182	0.999985	18827	0	2.5651	0.0082109	0.027702	0.75778	698	4	2.5651
STK16	4	0.98874	0.98874	0.999985	18732	0	1.8139	0.0082165	0.027715	0.75778	699	4	1.8139
OR14I1	4	0.90392	0.90392	0.999985	16780	0	2.553	0.0082305	0.027763	0.757999	700	3	2.553
HSD17B3	4	0.66286	0.75036	0.999985	13711	1	3.439	0.0082526	0.027836	0.758909	701	3	3.439
CFC1B	4	0.30494	0.47845	0.999985	8863	2	0.049881	0.0082685	0.027888	0.759266	702	2	0.049881
SFT2D3	4	0.87217	0.87347	0.999985	16157	1	3.1707	0.0083097	0.028011	0.761455	703	3	3.1707
ATG14	4	0.82625	0.83769	0.999985	15403	1	0.71677	0.0083205	0.028049	0.761455	704	2	0.71677
CNKSR1	4	0.86476	0.86705	0.999985	16019	1	2.8855	0.0083579	0.028166	0.761477	705	3	2.8855
NUGGC	4	0.99161	0.99164	0.999985	18825	0	1.8326	0.0083908	0.028265	0.761477	706	4	1.8326
ZIK1	4	0.99158	0.99162	0.999985	18824	0	2.2995	0.0084155	0.028343	0.761477	707	4	2.2995
GSG1L	4	0.065144	0.16007	0.906197	3376	2	1.6604	0.0084192	0.028355	0.761477	708	2	1.6604
PMF1	4	0.057784	0.14668	0.897954	3121	3	-0.55871	0.0084245	0.028374	0.761477	709	1	-0.55871
IL12B	4	0.99157	0.9916	0.999985	18823	0	1.5908	0.0084329	0.028402	0.761477	710	4	1.5908
C14orf132	4	0.73359	0.78288	0.999985	14353	1	2.9894	0.0084436	0.028436	0.761477	711	3	2.9894
CYSRT1	4	0.94418	0.94427	0.999985	17652	0	2.9288	0.0084508	0.028462	0.761477	712	3	2.9288
BCL2L14	4	0.99155	0.99157	0.999985	18822	0	2.4482	0.0084548	0.028475	0.761477	713	4	2.4482
TH	4	0.88489	0.88501	0.999985	16400	1	1.2848	0.0084765	0.028549	0.761477	714	2	1.2848
REM1	4	0.30384	0.47748	0.999985	8847	1	2.4246	0.0084807	0.028558	0.761477	715	2	2.4246
ZSCAN1	4	0.84097	0.84821	0.999985	15626	1	3.0606	0.0085143	0.028665	0.761477	716	3	3.0606
FAM83G	4	0.99148	0.99152	0.999985	18821	0	2.6726	0.0085163	0.028671	0.761477	717	4	2.6726
ITGA3	4	0.15037	0.30345	0.976197	5940	2	1.5734	0.0085199	0.028688	0.761477	718	2	1.5734
TGFB3	4	0.37933	0.54338	0.999985	9965	2	0.58935	0.0085285	0.028713	0.761477	719	2	0.58935
SUPT20HL1	4	0.53771	0.68415	0.999985	12441	1	2.8552	0.0085304	0.028717	0.761477	720	3	2.8552
VCY	4	0.99147	0.9915	0.999985	18820	0	2.6467	0.0085339	0.028727	0.761477	721	4	2.6467
TM4SF19	4	0.99145	0.99149	0.999985	18819	0	1.5692	0.0085515	0.028793	0.762177	722	4	1.5692
SPIDR	4	0.99143	0.99147	0.999985	18817	0	2.1799	0.0085663	0.028837	0.762274	723	4	2.1799
MRS2	4	0.94835	0.9484	0.999985	17737	0	1.7244	0.0085805	0.02889	0.762629	724	3	1.7244
KRTAP19-3	4	0.96372	0.96377	0.999985	18097	0	2.9061	0.0085987	0.02895	0.763161	725	3	2.9061
TMEM167B	4	0.88841	0.88843	0.999985	16461	1	1.2237	0.0086325	0.029067	0.763547	726	2	1.2237
ABCC4	4	0.99132	0.99134	0.999985	18815	0	2.1336	0.0086788	0.02923	0.763547	727	4	2.1336
NAGA	4	0.99132	0.99134	0.999985	18814	0	1.9245	0.0086803	0.029232	0.763547	728	4	1.9245
IL17A	4	0.99132	0.99134	0.999985	18813	0	2.1527	0.0086818	0.029238	0.763547	729	4	2.1527
ZNF177	4	0.86783	0.86965	0.999985	16067	1	1.1961	0.0086845	0.029247	0.763547	730	2	1.1961
CDK5R1	4	0.87412	0.87519	0.999985	16195	1	2.8522	0.0086947	0.02928	0.763547	731	3	2.8522
SLC26A3	4	0.88675	0.88679	0.999985	16426	1	3.0903	0.0087007	0.029301	0.763547	732	3	3.0903
HMX2	4	0.40712	0.56781	0.999985	10396	1	1.8554	0.0087287	0.029386	0.763547	733	2	1.8554
ZNF117	4	0.0052682	0.018222	0.655861	531	3	-4.2072	0.0087365	0.029408	0.763547	734	1	-4.2072
PLA2G2D	4	0.90025	0.9002	0.999985	16705	0	3.3092	0.0087458	0.029443	0.763547	735	3	3.3092
CSDC2	4	0.9498	0.94985	0.999985	17773	0	2.7657	0.0087473	0.02945	0.763547	736	3	2.7657
KATNAL2	4	0.14545	0.29566	0.974187	5799	2	0.28734	0.0087885	0.029594	0.763547	737	2	0.28734
FPR2	4	0.99118	0.99119	0.999985	18812	0	1.4552	0.0088195	0.02969	0.763547	738	4	1.4552
CRACR2B	4	0.080964	0.18818	0.925761	3878	1	2.7997	0.0088198	0.029691	0.763547	739	3	2.7997
KLK15	4	0.99118	0.99119	0.999985	18811	0	1.8138	0.008821	0.029693	0.763547	740	4	1.8138
LRRC3C	4	0.60712	0.7281	0.999985	13266	1	2.5108	0.0088312	0.029723	0.763547	741	3	2.5108
ERICH6B	4	0.92711	0.92727	0.999985	17292	0	2.8659	0.0088633	0.029819	0.763547	742	3	2.8659
PIH1D2	4	0.9882	0.9882	0.999985	18716	0	2.9758	0.0088707	0.029844	0.763547	743	4	2.9758
KCNF1	4	0.96834	0.9684	0.999985	18208	0	2.8448	0.0088856	0.029889	0.763547	744	3	2.8448
HORMAD2	4	0.35091	0.5186	0.999985	9515	2	-0.76096	0.0088925	0.029907	0.763547	745	1	-0.76096
P2RX6	4	0.99108	0.99109	0.999985	18810	0	2.4374	0.0089163	0.029991	0.763547	746	4	2.4374
SURF2	4	0.85393	0.85817	0.999985	15826	1	2.1181	0.0089227	0.030005	0.763547	747	2	2.1181
IFT140	4	0.99107	0.99108	0.999985	18809	0	1.871	0.00893	0.030028	0.763547	748	4	1.871
RADIL	4	0.566	0.70981	0.999985	12922	1	2.9751	0.0089514	0.030104	0.763547	749	3	2.9751
AP5S1	4	0.84223	0.84914	0.999985	15650	1	2.9508	0.0089528	0.030108	0.763547	750	3	2.9508
EVX2	4	0.99105	0.99105	0.999985	18808	0	2.9042	0.0089543	0.030112	0.763547	751	4	2.9042
C11orf21	4	0.99103	0.99104	0.999985	18807	0	2.0829	0.008968	0.030161	0.763547	752	4	2.0829
CYSTM1	4	0.28792	0.46369	0.999985	8654	1	2.5605	0.0089964	0.030251	0.763547	753	3	2.5605
SFTA2	4	0.63798	0.74009	0.999985	13514	1	2.3445	0.0089974	0.030255	0.763547	754	2	2.3445
KLHDC7B	4	0.99097	0.99097	0.999985	18806	0	3.0695	0.0090307	0.030363	0.763547	755	4	3.0695
BCL2L2-PABPN1	4	0.25089	0.43157	0.999985	8074	2	-1.3279	0.0090484	0.030417	0.763547	756	1	-1.3279
BTN3A2	4	0.99091	0.99091	0.999985	18805	0	1.9533	0.0090891	0.030551	0.763547	757	4	1.9533
OR6C65	4	0.68278	0.75908	0.999985	13886	1	2.8569	0.0090906	0.030554	0.763547	758	3	2.8569
PRELP	4	0.9909	0.9909	0.999985	18804	0	2.8818	0.0090999	0.030579	0.763547	759	4	2.8818
OR5W2	4	0.9909	0.9909	0.999985	18803	0	2.1975	0.0091045	0.030596	0.763547	760	4	2.1975
SOX17	4	0.99085	0.99085	0.999985	18802	0	1.9517	0.0091462	0.030724	0.763547	761	4	1.9517
PDE8B	4	0.18097	0.35109	0.993729	6751	3	-1.5339	0.0091523	0.030744	0.763547	762	1	-1.5339
CHAC1	4	0.99083	0.99082	0.999985	18801	0	2.5618	0.0091741	0.030822	0.763547	763	4	2.5618
ASCL5	4	0.99082	0.99082	0.999985	18800	0	2.3242	0.0091788	0.030837	0.763547	764	4	2.3242
FAM209A	4	0.98985	0.98981	0.999985	18768	0	3.2252	0.0091917	0.030874	0.763547	765	4	3.2252
XRCC6	4	0.20032	0.38022	0.999985	7219	2	0.50743	0.0091942	0.030885	0.763547	766	2	0.50743
MAPK1IP1L	4	0.37678	0.5412	0.999985	9919	1	2.0512	0.0092043	0.030925	0.763547	767	3	2.0512
CC2D1A	4	0.99078	0.99077	0.999985	18799	0	1.7662	0.0092176	0.030969	0.763547	768	4	1.7662
F2RL3	4	0.99078	0.99077	0.999985	18798	0	2.795	0.0092208	0.030981	0.763547	769	4	2.795
CRYM	4	0.99075	0.99074	0.999985	18796	0	1.7907	0.0092519	0.031072	0.763547	770	4	1.7907
FUT2	4	0.87968	0.8802	0.999985	16303	1	2.1661	0.0092563	0.031087	0.763547	771	3	2.1661
ZBTB46	4	0.99074	0.99073	0.999985	18795	0	2.4182	0.0092644	0.031112	0.763547	772	4	2.4182
HABP4	4	0.99072	0.99072	0.999985	18794	0	2.5413	0.0092785	0.031157	0.763547	773	4	2.5413
PRRX2	4	0.45923	0.61384	0.999985	11153	2	-0.042211	0.0093082	0.031253	0.763547	774	1	-0.042211
PRR36	4	0.88703	0.88709	0.999985	16428	1	2.9508	0.0093089	0.031254	0.763547	775	3	2.9508
GAGE2A	4	0.99069	0.99068	0.999985	18793	0	2.8156	0.0093114	0.031265	0.763547	776	4	2.8156
LCN9	4	0.3834	0.54692	0.999985	10028	2	1.2043	0.0093402	0.031346	0.763547	777	2	1.2043
C1QTNF8	4	0.54816	0.69366	0.999985	12615	1	2.9381	0.0093519	0.031388	0.763547	778	3	2.9381
C1orf122	4	0.60736	0.72819	0.999985	13268	1	3.2183	0.0093577	0.031414	0.763547	779	3	3.2183
KRT76	4	0.35662	0.52354	0.999985	9607	2	-1.0427	0.0093602	0.031424	0.763547	780	1	-1.0427
OR6C3	4	0.81056	0.82712	0.999985	15204	1	2.8328	0.0093653	0.03144	0.763547	781	3	2.8328
PYY	4	0.98461	0.98459	0.999985	18633	0	3.2346	0.0093695	0.031454	0.763547	782	4	3.2346
KIF13B	4	0.89942	0.89939	0.999985	16690	0	2.9216	0.0093961	0.031538	0.763547	783	3	2.9216
KDM1B	4	0.9906	0.9906	0.999985	18792	0	1.7475	0.009398	0.031542	0.763547	784	4	1.7475
C1orf94	4	0.96835	0.96841	0.999985	18209	0	3.1553	0.0094064	0.031567	0.763547	785	3	3.1553
HOXC13	4	0.38388	0.54736	0.999985	10038	2	1.1102	0.0094122	0.031585	0.763547	786	2	1.1102
KRT15	4	0.99059	0.99058	0.999985	18791	0	2.5637	0.0094138	0.031589	0.763547	787	4	2.5637
ARFGAP2	4	0.39395	0.5562	0.999985	10186	2	-0.91193	0.0094641	0.031745	0.763547	788	1	-0.91193
BCL2	4	0.95819	0.9582	0.999985	17960	0	2.9419	0.0094657	0.03175	0.763547	789	3	2.9419
UBASH3A	4	0.99051	0.9905	0.999985	18789	0	2.4318	0.0094867	0.031819	0.763547	790	4	2.4318
MYO3B	4	0.81532	0.83026	0.999985	15260	1	0.97532	0.0095161	0.031913	0.763547	791	2	0.97532
KRTAP6-1	4	0.99048	0.99046	0.999985	18788	0	2.571	0.009525	0.03194	0.763547	792	4	2.571
NEU2	4	0.87814	0.87877	0.999985	16273	1	3.1957	0.009559	0.032048	0.763547	793	3	3.1957
ZNRF2	4	0.99044	0.99043	0.999985	18787	0	1.8168	0.0095649	0.032067	0.763547	794	4	1.8168
FAM162A	4	0.51704	0.66564	0.999985	12105	2	-0.11691	0.009568	0.03208	0.763547	795	1	-0.11691
CD164	4	0.99043	0.99042	0.999985	18786	0	2.5147	0.0095697	0.032086	0.763547	796	4	2.5147
LOC554223	4	0.9904	0.99039	0.999985	18783	0	1.8119	0.0096034	0.032191	0.763547	797	4	1.8119
PLAC8	4	0.99039	0.99038	0.999985	18782	0	1.9351	0.0096082	0.032203	0.763547	798	4	1.9351
EDF1	4	0.089909	0.2038	0.937103	4153	2	-1.3132	0.00962	0.032242	0.763547	799	2	-1.3132
SIGLEC7	4	0.88866	0.88865	0.999985	16466	1	2.8565	0.0096216	0.032246	0.763547	800	3	2.8565
GNG13	4	0.65783	0.74827	0.999985	13666	1	2.9506	0.0096373	0.0323	0.763547	801	3	2.9506
RUNX1T1	4	0.014236	0.046541	0.74125	1200	2	-0.24358	0.0096413	0.032311	0.763547	802	2	-0.24358
LCE3D	4	0.99035	0.99035	0.999985	18781	0	3.2706	0.0096484	0.032338	0.763547	803	4	3.2706
ADAMTS8	4	0.49679	0.64746	0.999985	11765	1	2.6896	0.0096532	0.032359	0.763547	804	3	2.6896
DCAF12L2	4	0.99035	0.99034	0.999985	18780	0	2.2536	0.0096533	0.032359	0.763547	805	4	2.2536
PAK7	4	0.99034	0.99034	0.999985	18779	0	3.2177	0.0096565	0.032366	0.763547	806	4	3.2177
NCAM2	4	0.58477	0.71979	0.999985	13106	1	2.9008	0.0096719	0.032414	0.763547	807	3	2.9008
CTRB2	4	0.39959	0.56116	0.999985	10282	1	1.8299	0.0097008	0.032507	0.763547	808	2	1.8299
CLSTN1	4	0.19303	0.36934	0.999985	7036	2	0.9547	0.0097068	0.032529	0.763547	809	2	0.9547
GPR152	4	0.76053	0.79716	0.999985	14642	1	0.26588	0.0097239	0.032587	0.763547	810	1	0.26588
HEXDC	4	0.96148	0.96147	0.999985	18043	0	2.6316	0.0097307	0.032604	0.763547	811	3	2.6316
LCE3C	4	0.98566	0.98563	0.999985	18662	0	3.163	0.0097426	0.032646	0.763547	812	4	3.163
NDN	4	0.98	0.98008	0.999985	18511	0	3.1992	0.0097758	0.032744	0.763547	813	4	3.1992
PRM2	4	0.99021	0.9902	0.999985	18778	0	2.8047	0.0097861	0.032774	0.763547	814	4	2.8047
ZNF135	4	0.19459	0.37164	0.999985	7071	2	1.4465	0.0098085	0.032846	0.763547	815	2	1.4465
FXYD3	4	0.99019	0.99017	0.999985	18777	0	2.3141	0.0098105	0.032851	0.763547	816	4	2.3141
STX11	4	0.87773	0.87838	0.999985	16267	1	3.2796	0.0098187	0.032877	0.763547	817	3	3.2796
CDR2L	4	0.93746	0.93757	0.999985	17513	0	3.1727	0.0098214	0.032886	0.763547	818	3	3.1727
SLC39A9	4	0.21974	0.40459	0.999985	7616	2	-1.3093	0.0098278	0.032909	0.763547	819	1	-1.3093
UBE2L6	4	0.99016	0.99014	0.999985	18776	0	1.7411	0.0098383	0.032938	0.763547	820	4	1.7411
RRP8	4	0.80784	0.82536	0.999985	15165	1	3.1123	0.0098399	0.03294	0.763547	821	3	3.1123
MSGN1	4	0.99015	0.99013	0.999985	18775	0	2.4129	0.0098481	0.032965	0.763547	822	4	2.4129
[truncated: 18,290 more rows]

## Sheet: Calabrese A gene-level analysis
id	num	neg|score	neg|p-value	neg|fdr	neg|rank	neg|goodsgrna	neg|lfc	pos|score	pos|p-value	pos|fdr	pos|rank	pos|goodsgrna	pos|lfc
[truncated: 18,885 more rows]

[truncated: 2 more sheets: Calabrese B gene-level analysis, Calabrese combined gene-level]
