# Supplementary material for: CRISPR library screening to develop HEK293-derived cell lines with improved lentiviral vector titers
Source: Front Genome Ed. 2023 Jul 13;5:1218328. doi: 10.3389/fgeed.2023.1218328 (PMC10373892; doi:10.3389/fgeed.2023.1218328)
Supplement: Supplementary file 4 [file Table4.XLSX]

## Sheet: Calabrese A&B GSEA gene set c2
	Calabrese A									Calabrese B									Brunello
Pathway	Size	ES	p	p_permutation	FDR	Ranking	Hits	LFC		Size	ES	p	p_permutation	FDR	Ranking	Hits	LFC		Size	ES	p	p_permutation	FDR	Ranking	Hits	LFC		Rank Sum
SALVADOR_MARTIN_PEDIATRIC_TBD_ANTI_TNF_THERAPY_NONRESPONDER_POST_TREATMENT_DN	16	1	0	0	0	1	0	0		16	1	0	0	0	1	0	0		16	1	0	0	0	1	0	0		3
REACTOME_FORMATION_OF_ATP_BY_CHEMIOSMOTIC_COUPLING	18	1	0	0	0	2	0	0		18	1	0	0	0	2	0	0		18	1	0	0	0	2	0	0		6
NIKOLSKY_BREAST_CANCER_16P13_AMPLICON	119	0.322057	0.00153986	0	0	39	37	0		119	0.322057	0.00153986	0	0	33	37	0		119	0.365585	3.07172e-05	0	0	20	45	0		92
MIKKELSEN_MCV6_HCP_WITH_H3K27ME3	438	0.277249	7.06586e-06	0	0	53	181	0		438	0.277249	7.06586e-06	0	0	45	181	0		438	0.301471	5.67641e-10	0	0	38	193	0		136
LIM_MAMMARY_STEM_CELL_UP	480	0.267457	1.44455e-05	0	0	56	147	0		480	0.267457	1.44455e-05	0	0	51	147	0		480	0.24739	7.45454e-05	0	0	53	131	0		160
MIKKELSEN_MEF_HCP_WITH_H3K27ME3	591	0.251345	4.60982e-05	0	0	69	200	0		591	0.251345	4.60982e-05	0	0	62	200	0		591	0.291207	4.03813e-12	0	0	41	282	0		172
MEISSNER_NPC_HCP_WITH_H3_UNMETHYLATED	544	0.240158	0.000399692	0	0	72	158	0		544	0.240158	0.000399692	0	0	65	158	0		544	0.274248	2.51855e-06	0	0	47	186	0		184
PEREZ_TP53_TARGETS	1201	0.254856	3.57051e-08	0	0	65	333	0		1201	0.254856	3.57051e-08	0	0	58	333	0		1201	0.215046	4.45511e-06	0	0	63	388	0		186
MEISSNER_BRAIN_HCP_WITH_H3K4ME3_AND_H3K27ME3	1074	0.23789	5.40219e-07	0	0	75	348	0		1074	0.23789	5.40219e-07	0	0	68	348	0		1074	0.249011	6.78917e-09	0	0	52	401	0		195
MEISSNER_NPC_HCP_WITH_H3K4ME2	493	0.263612	1.63963e-05	0	0	58	147	0		493	0.263612	1.63963e-05	0	0	52	147	0		493	0.22048	0.00912611	0.001	0.0729775	88	140	0		198
PEREZ_TP63_TARGETS	356	0.253439	3.09477e-05	0	0	68	118	0		356	0.253439	3.09477e-05	0	0	61	118	0		356	0.24787	0.000159411	0.001	0.0729775	84	95	0		213
SENESE_HDAC1_TARGETS_DN	267	0.270914	0.00801786	0	0	54	78	0		267	0.270914	0.00801786	0	0	49	78	0		267	0.247349	0.00101008	0.002	0.113947	110	84	0		213
GRAESSMANN_RESPONSE_TO_MC_AND_DOXORUBICIN_UP	611	0.218825	0.00024848	0	0	87	236	0		611	0.218825	0.00024848	0	0	81	236	0		611	0.230585	5.39078e-06	0	0	59	199	0		227
BENPORATH_ES_WITH_H3K27ME3	1115	0.191341	0.000944306	0	0	97	382	0		1115	0.191341	0.000944306	0	0	93	382	0		1115	0.271115	2.9954e-12	0	0	50	400	0		240
BLANCO_MELO_BETA_INTERFERON_TREATED_BRONCHIAL_EPITHELIAL_CELLS_DN	216	0.280298	0.00816025	0	0	51	58	0		216	0.280298	0.00816025	0	0	44	58	0		216	0.274986	0.000150625	0.004	0.169804	148	88	0		243
HAMAI_APOPTOSIS_VIA_TRAIL_DN	203	0.295608	0.00195985	0	0	44	66	0		203	0.295608	0.00195985	0	0	39	66	0		203	0.256024	0.000363744	0.005	0.185571	168	85	0		251
BHAT_ESR1_TARGETS_VIA_AKT1_UP	281	0.304904	4.59276e-05	0	0	43	97	0		281	0.304904	4.59276e-05	0	0	38	97	0		281	0.225499	0.00279518	0.005	0.185571	173	90	0		254
MEISSNER_NPC_HCP_WITH_H3K4ME2_AND_H3K27ME3	350	0.233235	0.00466462	0.001	0.0391265	149	117	0		350	0.233235	0.00466462	0	0	71	117	0		350	0.309677	5.6046e-08	0	0	35	157	0		255
MIKKELSEN_NPC_HCP_WITH_H3K4ME3_AND_H3K27ME3	210	0.274223	0.00105081	0.002	0.0601389	202	78	0		210	0.274223	0.00105081	0	0	48	78	0		210	0.318325	6.21469e-07	0	0	30	100	0		280
BLANCO_MELO_INFLUENZA_A_INFECTION_A594_CELLS_DN	118	0.310641	0.0099622	0	0	42	39	0		118	0.310641	0.0099622	0	0	36	39	0		118	0.275788	0.000722437	0.01	0.252724	255	39	0		333
MAHADEVAN_GIST_MORPHOLOGICAL_SWITCH	15	0.621493	0.0057768	0.001	0.0391265	106	8	0		15	0.621493	0.0057768	0	0	5	8	0		15	0.528228	0.0123428	0.009	0.23666	233	7	0		344
NOURUZI_NEPC_ASCL1_TARGETS	159	0.299815	2.37484e-05	0.001	0.0391265	132	67	0		159	0.299815	2.37484e-05	0.002	0.0646269	179	67	0		159	0.312502	0.00367792	0	0	33	46	0		344
PEREZ_TP53_AND_TP63_TARGETS	207	0.271082	5.39087e-05	0.001	0.0391265	144	88	0		207	0.271082	5.39087e-05	0.001	0.0427303	135	88	0		207	0.283768	0.000188121	0.001	0.0729775	81	88	0		360
GRAESSMANN_APOPTOSIS_BY_DOXORUBICIN_UP	1151	0.190918	0.00113601	0	0	98	392	0		1151	0.190918	0.00113601	0	0	95	392	0		1151	0.171826	0.00209748	0.005	0.185571	175	326	0		368
NIKOLSKY_BREAST_CANCER_7P22_AMPLICON	38	0.453458	0.000734411	0.001	0.0391265	116	14	0		38	0.453458	0.000734411	0.001	0.0427303	109	14	0		38	0.398488	0.000128366	0.004	0.169804	143	12	0		368
NIKOLSKY_BREAST_CANCER_20Q12_Q13_AMPLICON	149	0.276121	0.0013189	0.002	0.0601389	199	53	0		149	0.276121	0.0013189	0.002	0.0646269	183	53	0		149	0.349245	5.17384e-06	0	0	25	64	0		407
MANALO_HYPOXIA_UP	205	0.255086	0.000516862	0.001	0.0391265	147	80	0		205	0.255086	0.000516862	0.003	0.0808506	234	80	0		205	0.284154	0.000105864	0	0	43	84	0		424
MANNE_COVID19_COMBINED_COHORT_VS_HEALTHY_DONOR_PLATELETS_UP	179	0.275487	0.00019979	0.002	0.0601389	201	77	0		179	0.275487	0.00019979	0	0	47	77	0		179	0.24782	0.0140917	0.008	0.2269	227	65	0		475
WP_MYOMETRIAL_RELAXATION_AND_CONTRACTION_PATHWAYS	156	0.294206	3.91572e-05	0	0	45	68	0		156	0.294206	3.91572e-05	0.001	0.0427303	125	68	0		156	0.238022	0.00234676	0.014	0.290511	309	53	0		479
BHAT_ESR1_TARGETS_NOT_VIA_AKT1_UP	211	0.285506	0.000473007	0.001	0.0391265	137	64	0		211	0.285506	0.000473007	0.001	0.0427303	129	64	0		211	0.238834	0.00191555	0.007	0.208555	216	57	0		482
WP_HEART_DEVELOPMENT	47	0.374937	0.000186989	0.003	0.0788866	227	26	0		47	0.374937	0.000186989	0.004	0.0951648	249	26	0		47	0.480998	1.87988e-05	0	0	9	20	0		485
LIU_PROSTATE_CANCER_DN	493	0.219209	0.00917961	0	0	86	144	0		493	0.219209	0.00917961	0.001	0.0427303	146	144	0		493	0.194513	0.0326875	0.01	0.252724	257	116	0		489
FOROUTAN_TGFB_EMT_UP	192	0.280426	0.000424269	0	0	50	59	0		192	0.280426	0.000424269	0	0	42	59	0		192	0.223003	0.0314092	0.021	0.342701	398	58	0		490
NAKAYAMA_SOFT_TISSUE_TUMORS_PCA1_DN	77	0.364086	0.000205769	0	0	32	39	0		77	0.364086	0.000205769	0.001	0.0427303	118	39	0		77	0.290248	0.000557666	0.017	0.311907	349	38	0		499
PHONG_TNF_RESPONSE_NOT_VIA_P38	341	0.221417	0.00534062	0.004	0.0962222	268	86	0		341	0.221417	0.00534062	0.002	0.0646269	195	86	0		341	0.234199	0.000341299	0.001	0.0729775	87	112	0		550
BENPORATH_SUZ12_TARGETS	1035	0.177534	0.0174582	0.002	0.0601389	216	333	0		1035	0.177534	0.0174582	0.005	0.106475	305	333	0		1035	0.275588	7.69316e-12	0	0	45	380	0		566
VANTVEER_BREAST_CANCER_ESR1_UP	149	0.285978	0.000279141	0.001	0.0391265	136	53	0		149	0.285978	0.000279141	0.001	0.0427303	128	53	0		149	0.251754	0.00507024	0.015	0.302562	320	52	0		584
PASINI_SUZ12_TARGETS_DN	316	0.269257	0.000896519	0	0	55	96	0		316	0.269257	0.000896519	0	0	50	96	0		316	0.203024	0.0277068	0.029	0.389969	483	84	0		588
FOROUTAN_PRODRANK_TGFB_EMT_UP	185	0.28665	0.000258538	0	0	47	58	0		185	0.28665	0.000258538	0	0	41	58	0		185	0.223582	0.0319105	0.032	0.410751	506	56	0		594
KRIEG_HYPOXIA_NOT_VIA_KDM3A	746	0.247219	1.12984e-05	0	0	70	204	0		746	0.247219	1.12984e-05	0	0	63	204	0		746	0.176843	0.0103264	0.027	0.375514	467	206	0		600
ZHONG_RESPONSE_TO_AZACITIDINE_AND_TSA_UP	186	0.254671	0.000551285	0.003	0.0788866	239	64	0		186	0.254671	0.000551285	0.003	0.0808506	235	64	0		186	0.251224	0.0075041	0.004	0.169804	150	68	0		624
REACTOME_NGF_STIMULATED_TRANSCRIPTION	39	0.429886	0.00360386	0	0	18	17	0		39	0.429886	0.00360386	0.001	0.0427303	112	17	0		39	0.332532	0.00916101	0.031	0.40269	498	16	0		628
KEGG_PHENYLALANINE_METABOLISM	18	0.560701	0.0195408	0	0	6	9	0		18	0.560701	0.0195408	0.003	0.0808506	204	9	0		18	0.445586	0.0119102	0.025	0.366535	436	8	0		646
PHONG_TNF_RESPONSE_VIA_P38_PARTIAL	164	0.284909	0.00235077	0.002	0.0601389	197	51	0		164	0.284909	0.00235077	0.001	0.0427303	130	51	0		164	0.24549	0.00258326	0.016	0.309286	335	58	0		662
HELLER_HDAC_TARGETS_SILENCED_BY_METHYLATION_UP	461	0.216551	0.000208829	0.002	0.0601389	211	169	0		461	0.216551	0.000208829	0.004	0.0951648	270	169	0		461	0.200693	0.00655104	0.008	0.2269	229	146	0		710
JINESH_BLEBBISHIELD_TO_IMMUNE_CELL_FUSION_PBSHMS_UP	382	0.22993	0.000434292	0	0	77	154	0		382	0.22993	0.000434292	0.002	0.0646269	192	154	0		382	0.191302	0.0283238	0.026	0.37196	454	98	0		723
LEE_AGING_CEREBELLUM_DN	73	0.340555	0.00160911	0.002	0.0601389	192	24	0		73	0.340555	0.00160911	0.002	0.0646269	175	24	0		73	0.299766	0.00476845	0.018	0.320301	363	23	0		730
WP_NICOTINE_EFFECT_ON_CHROMAFFIN_CELLS	5	0.804512	0.00594037	0.004	0.0962222	248	3	0		5	0.804512	0.00594037	0.002	0.0646269	153	3	0		5	0.733201	0.00135537	0.017	0.311907	337	4	0		738
XU_RESPONSE_TO_TRETINOIN_DN	12	0.613321	0.00050155	0.002	0.0601389	168	4	0		12	0.613321	0.00050155	0.003	0.0808506	203	4	0		12	0.529879	0.0219005	0.019	0.328205	367	4	0		738
GRAESSMANN_APOPTOSIS_BY_SERUM_DEPRIVATION_DN	238	0.230537	0.0273768	0.007	0.12807	352	81	0		238	0.230537	0.0273768	0.007	0.126292	358	81	0		238	0.287282	1.35987e-05	0	0	42	72	0		752
LEE_BMP2_TARGETS_UP	777	0.193008	0.0036792	0.005	0.109713	295	245	0		777	0.193008	0.0036792	0.003	0.0808506	240	245	0		777	0.181023	0.0185941	0.007	0.208555	218	245	0		753
CROMER_METASTASIS_DN	77	0.3254	0.00113412	0.007	0.12807	344	27	0		77	0.3254	0.00113412	0.006	0.11845	320	27	0		77	0.320424	0.000152294	0.002	0.113947	104	31	0		768
REACTOME_SIGNALING_BY_NTRKS	134	0.280178	0.00398152	0	0	52	47	0		134	0.280178	0.00398152	0.003	0.0808506	228	47	0		134	0.231854	0.00665806	0.032	0.410751	505	46	0		785
ELVIDGE_HYPOXIA_UP	172	0.258097	0.00171547	0.01	0.150347	420	67	0		172	0.258097	0.00171547	0.004	0.0951648	262	67	0		172	0.253671	0.000786361	0.002	0.113947	109	69	0		791
LI_WILMS_TUMOR_VS_FETAL_KIDNEY_1_UP	183	0.252307	0.00312243	0.005	0.109713	291	62	0		183	0.252307	0.00312243	0.002	0.0646269	190	62	0		183	0.231092	0.014204	0.014	0.290511	310	69	0		791
FRIDMAN_IMMORTALIZATION_DN	33	0.402116	0.0076312	0.009	0.14505	387	11	0		33	0.402116	0.0076312	0.009	0.138191	399	11	0		33	0.482647	2.05766e-05	0	0	8	14	0		794
REACTOME_CARBOXYTERMINAL_POST_TRANSLATIONAL_MODIFICATIONS_OF_TUBULIN	46	0.412066	0.00219682	0.002	0.0601389	186	23	0		46	0.412066	0.00219682	0.004	0.0951648	246	23	0		46	0.335659	0.0143588	0.021	0.342701	394	15	0		826
NOUSHMEHR_GBM_GERMLINE_MUTATED	8	0.811177	1.90909e-08	0.001	0.0391265	101	3	0		8	0.811177	1.90909e-08	0	0	3	3	0		8	0.538653	0.090965	0.06	0.530926	729	3	0		833
MOREIRA_RESPONSE_TO_TSA_DN	18	0.524756	0.00260454	0.006	0.119908	300	10	0		18	0.524756	0.00260454	0.001	0.0427303	103	10	0		18	0.437816	0.0147481	0.025	0.366535	437	8	0		840
PID_REELIN_PATHWAY	28	0.47783	0.000396763	0.001	0.0391265	113	11	0		28	0.47783	0.000396763	0	0	17	11	0		28	0.350418	0.0100907	0.058	0.523208	715	11	0		845
REACTOME_ACTIVATION_OF_AMPK_DOWNSTREAM_OF_NMDARS	29	0.513604	0.000278375	0.002	0.0601389	174	17	0		29	0.513604	0.000278375	0	0	12	17	0		29	0.354937	0.0514902	0.051	0.495876	666	7	0		852
GAUSSMANN_MLL_AF4_FUSION_TARGETS_C_DN	23	0.492575	0.00525526	0.006	0.119908	301	9	0		23	0.492575	0.00525526	0.003	0.0808506	209	9	0		23	0.423345	0.00894006	0.017	0.311907	345	10	0		855
PLASARI_TGFB1_TARGETS_10HR_UP	196	0.241786	0.00160387	0.01	0.150347	425	83	0		196	0.241786	0.00160387	0.007	0.126292	357	83	0		196	0.260395	0.00136555	0.001	0.0729775	83	65	0		865
WELCH_GATA1_TARGETS	25	0.430162	0.0183129	0.011	0.158415	439	9	0		25	0.430162	0.0183129	0.007	0.126292	335	9	0		25	0.441367	0.0247545	0.002	0.113947	96	11	0		870
VANHARANTA_UTERINE_FIBROID_DN	67	0.352015	0.000817706	0.001	0.0391265	123	31	0		67	0.352015	0.000817706	0	0	29	31	0		67	0.268717	0.0373	0.062	0.540523	745	26	0		897
MEBARKI_HCC_PROGENITOR_WNT_UP_BLOCKED_BY_FZD8CRD	125	0.302831	0.00045126	0.002	0.0601389	196	53	0		125	0.302831	0.00045126	0.001	0.0427303	123	53	0		125	0.246377	0.0863094	0.039	0.437487	579	35	0		898
FRIDMAN_SENESCENCE_UP	77	0.322401	0.00309932	0.004	0.0962222	258	23	0		77	0.322401	0.00309932	0.003	0.0808506	220	23	0		77	0.284673	0.00561929	0.025	0.366535	439	24	0		917
WP_MAMMALIAN_DISORDER_OF_SEXUAL_DEVELOPMENT	25	0.412101	0.0108896	0.013	0.169548	478	14	0		25	0.412101	0.0108896	0.007	0.126292	337	14	0		25	0.447327	0.000517517	0.004	0.169804	140	18	0		955
GARGALOVIC_RESPONSE_TO_OXIDIZED_PHOSPHOLIPIDS_YELLOW_DN	23	0.528676	0.00202151	0.001	0.0391265	110	11	0		23	0.528676	0.00202151	0	0	11	11	0		23	0.349683	0.0269124	0.075	0.568312	848	9	0		969
BLANCO_MELO_BRONCHIAL_EPITHELIAL_CELLS_INFLUENZA_A_DEL_NS1_INFECTION_UP	644	0.184085	0.0172756	0.014	0.173862	523	142	0		644	0.184085	0.0172756	0.008	0.13289	390	142	0		644	0.212365	0.00423879	0	0	64	175	0		977
LIM_MAMMARY_STEM_CELL_DN	416	0.254592	1.51459e-05	0	0	66	135	0		416	0.254592	1.51459e-05	0	0	59	135	0		416	0.175046	0.0760394	0.075	0.568312	856	107	0		981
MANNE_COVID19_ICU_VS_HEALTHY_DONOR_PLATELETS_UP	128	0.26477	0.00018075	0.017	0.192361	570	25	0		128	0.26477	0.00018075	0.008	0.13289	383	25	0		128	0.325349	0.000110487	0	0	29	52	0		982
HENDRICKS_SMARCA4_TARGETS_UP	54	0.377606	0.0012607	0.002	0.0601389	188	19	0		54	0.377606	0.0012607	0.003	0.0808506	216	19	0		54	0.295643	0.00983653	0.042	0.457701	596	21	0		1000
SMID_BREAST_CANCER_BASAL_DN	699	0.202925	0.00270654	0.001	0.0391265	160	191	0		699	0.202925	0.00270654	0	0	91	191	0		699	0.167287	0.0381512	0.063	0.544129	752	194	0		1003
BROWNE_HCMV_INFECTION_16HR_DN	83	0.298139	0.000325704	0.012	0.166538	463	44	0		83	0.298139	0.000325704	0.012	0.159387	481	44	0		83	0.331525	0.000320818	0.001	0.0729775	79	39	0		1023
LUI_THYROID_CANCER_CLUSTER_2	43	0.426055	0.00104424	0	0	21	15	0		43	0.426055	0.00104424	0	0	22	15	0		43	0.272782	0.0239884	0.093	0.614481	980	17	0		1023
CHYLA_CBFA2T3_TARGETS_DN	246	0.23021	0.00709303	0.009	0.14505	398	85	0		246	0.23021	0.00709303	0.011	0.152987	466	85	0		246	0.232144	0.00725641	0.005	0.185571	172	70	0		1036
FEVR_CTNNB1_TARGETS_UP	688	0.191678	0.00105874	0.004	0.0962222	270	230	0		688	0.191678	0.00105874	0.004	0.0951648	273	230	0		688	0.175874	0.0403388	0.031	0.40269	500	217	0		1043
VERHAAK_AML_WITH_NPM1_MUTATED_DN	250	0.266778	0.000333038	0	0	57	79	0		250	0.266778	0.000333038	0.001	0.0427303	136	79	0		250	0.190544	0.0993503	0.076	0.568312	867	75	0		1060
VICENT_METASTASIS_UP	14	0.543102	0.0711062	0.014	0.173862	502	5	0		14	0.543102	0.0711062	0.005	0.106475	277	5	0		14	0.501535	0.0566117	0.014	0.290511	296	4	0		1075
REACTOME_REGULATION_OF_GENE_EXPRESSION_IN_BETA_CELLS	21	0.436024	0.0216649	0.013	0.169548	476	7	0		21	0.436024	0.0216649	0.014	0.169646	511	7	0		21	0.511725	0.00239563	0.002	0.113947	94	11	0		1081
MIYAGAWA_TARGETS_OF_EWSR1_ETS_FUSIONS_UP	265	0.214662	0.0088028	0.01	0.150347	430	80	0		265	0.214662	0.0088028	0.012	0.159387	487	80	0		265	0.237752	0.00888412	0.005	0.185571	171	102	0		1088
KEGG_CALCIUM_SIGNALING_PATHWAY	178	0.244926	0.00499444	0.006	0.119908	324	54	0		178	0.244926	0.00499444	0.007	0.126292	356	54	0		178	0.226305	0.00828316	0.023	0.35738	416	79	0		1096
KOBAYASHI_EGFR_SIGNALING_24HR_UP	102	0.293363	0.00335078	0.007	0.12807	345	27	0		102	0.293363	0.00335078	0.011	0.152987	462	27	0		102	0.289454	0.00542831	0.014	0.290511	307	33	0		1114
REACTOME_NEURONAL_SYSTEM	411	0.201144	0.0215558	0.005	0.109713	294	132	0		411	0.201144	0.0215558	0.012	0.159387	488	132	0		411	0.194838	0.0186019	0.016	0.309286	336	123	0		1118
WONG_ADULT_TISSUE_STEM_MODULE	721	0.215361	0.000879869	0	0	88	226	0		721	0.215361	0.000879869	0	0	82	226	0		721	0.159281	0.0633264	0.088	0.600378	952	165	0		1122
INGRAM_SHH_TARGETS_DN	63	0.31598	0.00914048	0.009	0.14505	392	23	0		63	0.31598	0.00914048	0.015	0.173354	552	23	0		63	0.349537	0.0608498	0.006	0.197817	185	22	0		1129
REACTOME_SMOOTH_MUSCLE_CONTRACTION	43	0.359181	0.00024867	0.011	0.158415	441	9	0		43	0.359181	0.00024867	0.008	0.13289	374	9	0		43	0.3536	0.0402681	0.016	0.309286	331	13	0		1146
NIKOLSKY_BREAST_CANCER_5P15_AMPLICON	26	0.430267	0.000166014	0.013	0.169548	477	16	0		26	0.430267	0.000166014	0.014	0.169646	512	16	0		26	0.460063	0.00420265	0.005	0.185571	158	9	0		1147
BIOCARTA_AHSP_PATHWAY	13	0.525734	0.00973133	0.015	0.180417	526	7	0		13	0.525734	0.00973133	0.013	0.166868	495	7	0		13	0.575827	0.00358346	0.004	0.169804	136	5	0		1157
AMIT_SERUM_RESPONSE_480_MCF10A	39	0.375913	0.00449886	0.014	0.173862	510	11	0		39	0.375913	0.00449886	0.014	0.169646	514	11	0		39	0.422635	0.00327852	0.004	0.169804	141	12	0		1165
REN_ALVEOLAR_RHABDOMYOSARCOMA_DN	407	0.222852	0.000347304	0.004	0.0962222	267	145	0		407	0.222852	0.000347304	0.002	0.0646269	194	145	0		407	0.184575	0.0100821	0.057	0.52143	709	121	0		1170
EHLERS_ANEUPLOIDY_DN	12	0.621668	0.000887035	0.003	0.0788866	220	5	0		12	0.621668	0.000887035	0.001	0.0427303	102	5	0		12	0.446036	0.00160935	0.076	0.568312	861	3	0		1183
MEISSNER_BRAIN_HCP_WITH_H3K4ME2	18	0.479749	0.0330998	0.013	0.169548	472	9	0		18	0.479749	0.0330998	0.01	0.144978	430	9	0		18	0.460903	0.0150047	0.013	0.289161	286	8	0		1188
OUILLETTE_CLL_13Q14_DELETION_DN	56	0.345964	0.00144718	0.013	0.169548	481	27	0		56	0.345964	0.00144718	0.009	0.138191	405	27	0		56	0.334982	0.0779916	0.014	0.290511	305	14	0		1191
WP_ADIPOGENESIS	131	0.258239	0.00212861	0.013	0.169548	490	37	0		131	0.258239	0.00212861	0.015	0.173354	559	37	0		131	0.272151	0.00422089	0.004	0.169804	149	49	0		1198
RICKMAN_METASTASIS_DN	263	0.23767	0.00735151	0.003	0.0788866	242	86	0		263	0.23767	0.00735151	0.003	0.0808506	237	86	0		263	0.196612	0.00462387	0.059	0.52638	727	93	0		1206
LIEN_BREAST_CARCINOMA_METAPLASTIC	33	0.444353	0.000182477	0.002	0.0601389	180	13	0		33	0.444353	0.000182477	0.002	0.0646269	167	13	0		33	0.312527	0.00958907	0.077	0.568312	876	8	0		1223
LIEN_BREAST_CARCINOMA_METAPLASTIC_VS_DUCTAL_UP	83	0.300724	0.000335361	0.01	0.150347	416	44	0		83	0.300724	0.000335361	0.011	0.152987	461	44	0		83	0.287352	0.00583287	0.017	0.311907	350	26	0		1227
REACTOME_ASSEMBLY_AND_CELL_SURFACE_PRESENTATION_OF_NMDA_RECEPTORS	44	0.378024	0.00142962	0.002	0.0601389	187	20	0		44	0.378024	0.00142962	0.004	0.0951648	248	20	0		44	0.286155	0.0523887	0.072	0.565466	825	10	0		1260
HUTTMANN_B_CLL_POOR_SURVIVAL_UP	285	0.239988	0.000818941	0.003	0.0788866	241	82	0		285	0.239988	0.000818941	0.005	0.106475	300	82	0		285	0.192665	0.0168768	0.058	0.523208	720	49	0		1261
HOLLERN_EMT_BREAST_TUMOR_DN	123	0.305271	0.00101168	0.001	0.0391265	130	43	0		123	0.305271	0.00101168	0	0	37	43	0		123	0.209975	0.0470688	0.11	0.650091	1097	27	0		1264
BOYAULT_LIVER_CANCER_SUBCLASS_G6_UP	66	0.344043	0.00762786	0.003	0.0788866	228	22	0		66	0.344043	0.00762786	0.002	0.0646269	173	22	0		66	0.257054	0.0399636	0.076	0.568312	866	23	0		1267
PID_HNF3B_PATHWAY	45	0.359739	0.0206339	0.01	0.150347	410	13	0		45	0.359739	0.0206339	0.01	0.144978	439	13	0		45	0.332707	0.00380547	0.024	0.362512	426	22	0		1275
ZIRN_TRETINOIN_RESPONSE_WT1_UP	23	0.518613	0.00405997	0.001	0.0391265	111	10	0		23	0.518613	0.00405997	0.003	0.0808506	207	10	0		23	0.340881	0.173445	0.093	0.614481	978	6	0		1296
WP_FOCAL_ADHESION	198	0.248604	0.00628212	0.008	0.136737	377	64	0		198	0.248604	0.00628212	0.007	0.126292	355	64	0		198	0.215858	0.0731173	0.038	0.433761	567	51	0		1299
WEST_ADRENOCORTICAL_TUMOR_DN	546	0.189747	0.0104632	0.014	0.173862	522	175	0		546	0.189747	0.0104632	0.01	0.144978	447	175	0		546	0.184892	0.0185941	0.017	0.311907	354	147	0		1323
SENESE_HDAC2_TARGETS_DN	133	0.283943	0.00182234	0.008	0.136737	374	30	0		133	0.283943	0.00182234	0.007	0.126292	352	30	0		133	0.236284	0.0456834	0.043	0.462392	604	37	0		1330
KEGG_AXON_GUIDANCE	129	0.294681	0.00383512	0.001	0.0391265	133	34	0		129	0.294681	0.00383512	0	0	40	34	0		129	0.205235	0.102921	0.118	0.661268	1158	47	0		1331
RODRIGUES_NTN1_TARGETS_DN	161	0.276499	0.00417177	0.002	0.0601389	198	44	0		161	0.276499	0.00417177	0.002	0.0646269	182	44	0		161	0.206308	0.0757904	0.089	0.602141	960	44	0		1340
REACTOME_TRANSPORT_OF_CONNEXONS_TO_THE_PLASMA_MEMBRANE	21	0.528866	0.000726382	0.002	0.0601389	173	12	0		21	0.528866	0.000726382	0.002	0.0646269	160	12	0		21	0.350607	0.0946135	0.096	0.614911	1008	7	0		1341
REACTOME_POST_CHAPERONIN_TUBULIN_FOLDING_PATHWAY	23	0.63831	1.42299e-06	0	0	3	17	0		23	0.63831	1.42299e-06	0	0	4	17	0		23	0.311165	0.0284818	0.146	0.701383	1349	13	0		1356
ACOSTA_PROLIFERATION_INDEPENDENT_MYC_TARGETS_DN	116	0.25618	0.0126816	0.018	0.19715	589	42	0		116	0.25618	0.0126816	0.02	0.199846	647	42	0		116	0.293511	0.00278092	0.003	0.147614	130	46	0		1366
BENPORATH_EED_TARGETS	1059	0.169049	0.0377513	0.021	0.210811	647	311	0		1059	0.169049	0.0377513	0.021	0.203879	669	311	0		1059	0.239433	6.30317e-08	0	0	55	361	0		1371
DELACROIX_RARG_BOUND_MEF	366	0.214935	0.00345023	0.005	0.109713	292	118	0		366	0.214935	0.00345023	0.008	0.13289	389	118	0		366	0.182217	0.0377195	0.056	0.51812	702	117	0		1383
NIKOLSKY_BREAST_CANCER_16Q24_AMPLICON	52	0.343857	0.00939235	0.011	0.158415	443	16	0		52	0.343857	0.00939235	0.014	0.169646	516	16	0		52	0.309684	0.00821012	0.024	0.362512	428	18	0		1387
YANG_BREAST_CANCER_ESR1_UP	36	0.386558	0.00708305	0.008	0.136737	363	15	0		36	0.386558	0.00708305	0.015	0.173354	547	15	0		36	0.348568	0.0199258	0.03	0.396037	487	13	0		1397
BIOCARTA_GPCR_PATHWAY	30	0.392832	0.000873702	0.022	0.214872	654	17	0		30	0.392832	0.000873702	0.015	0.173354	546	17	0		30	0.415881	0.0464071	0.007	0.208555	206	9	0		1406
KASLER_HDAC7_TARGETS_2_DN	33	0.432204	0.0169124	0.002	0.0601389	183	17	0		33	0.432204	0.0169124	0.008	0.13289	367	17	0		33	0.313729	0.165247	0.076	0.568312	862	10	0		1412
KEGG_GLUTATHIONE_METABOLISM	50	0.354133	0.0153699	0.004	0.0962222	255	20	0		50	0.354133	0.0153699	0.005	0.106475	293	20	0		50	0.269998	0.01286	0.076	0.568312	865	16	0		1413
ROSS_ACUTE_MYELOID_LEUKEMIA_CBF	82	0.290297	0.0159289	0.014	0.173862	516	28	0		82	0.290297	0.0159289	0.02	0.199846	644	28	0		82	0.28122	0.00730441	0.01	0.252724	254	32	0		1414
TSENG_ADIPOGENIC_POTENTIAL_UP	30	0.410572	0.0101628	0.017	0.192361	562	12	0		30	0.410572	0.0101628	0.015	0.173354	544	12	0		30	0.405265	0.00306973	0.015	0.302562	315	12	0		1421
BILD_E2F3_ONCOGENIC_SIGNATURE	248	0.286854	5.24337e-05	0	0	46	106	0		248	0.286854	5.24337e-05	0.001	0.0427303	127	106	0		248	0.18318	0.0244874	0.133	0.691621	1249	72	0		1422
MIKKELSEN_NPC_HCP_WITH_H3K27ME3	345	0.198075	0.00917622	0.024	0.221735	699	70	0		345	0.198075	0.00917622	0.023	0.214942	695	70	0		345	0.317559	1.15807e-08	0	0	32	159	0		1426
CHIANG_LIVER_CANCER_SUBCLASS_CTNNB1_DN	170	0.238223	0.00657032	0.008	0.136737	378	69	0		170	0.238223	0.00657032	0.016	0.180417	575	69	0		170	0.23074	0.00333847	0.029	0.389969	482	70	0		1435
MATZUK_STEROIDOGENESIS	7	0.712413	0.000657214	0.002	0.0601389	167	2	0		7	0.712413	0.000657214	0.004	0.0951648	242	2	0		7	0.500452	0.0834093	0.101	0.630943	1032	3	0		1441
BLANCO_MELO_HUMAN_PARAINFLUENZA_VIRUS_3_INFECTION_A594_CELLS_DN	122	0.259716	0.0438349	0.022	0.214872	661	33	0		122	0.259716	0.0438349	0.028	0.232855	777	33	0		122	0.380443	6.32321e-08	0	0	17	58	0		1455
BROWNE_HCMV_INFECTION_18HR_DN	182	0.280348	0.00011379	0.001	0.0391265	139	71	0		182	0.280348	0.00011379	0	0	43	71	0		182	0.194821	0.00547943	0.137	0.694083	1282	74	0		1464
REACTOME_ACTIVATION_OF_BAD_AND_TRANSLOCATION_TO_MITOCHONDRIA	15	0.542656	0.0264835	0.004	0.0962222	250	6	0		15	0.542656	0.0264835	0.01	0.144978	427	6	0		15	0.397104	0.119635	0.069	0.561296	791	5	0		1468
BEIER_GLIOMA_STEM_CELL_DN	67	0.313347	0.00131637	0.008	0.136737	369	32	0		67	0.313347	0.00131637	0.018	0.190407	609	32	0		67	0.280854	0.0107509	0.03	0.396037	491	22	0		1469
YAMAZAKI_TCEB3_TARGETS_UP	166	0.2605	0.000692504	0.005	0.109713	288	54	0		166	0.2605	0.000692504	0.009	0.138191	414	54	0		166	0.209971	0.0216386	0.065	0.548279	770	40	0		1472
LINDVALL_IMMORTALIZED_BY_TERT_UP	68	0.331688	0.00419567	0.013	0.169548	485	23	0		68	0.331688	0.00419567	0.004	0.0951648	252	23	0		68	0.275633	0.00567079	0.061	0.533956	739	15	0		1476
HOELZEL_NF1_TARGETS_DN	118	0.279325	0.069261	0.008	0.136737	375	35	0		118	0.279325	0.069261	0.008	0.13289	381	35	0		118	0.234209	0.0724414	0.061	0.533956	740	33	0		1496
NAKAMURA_METASTASIS	47	0.367834	0.0364308	0.007	0.12807	339	17	0		47	0.367834	0.0364308	0.006	0.11845	314	17	0		47	0.277631	0.0309405	0.075	0.568312	853	16	0		1506
SMID_BREAST_CANCER_RELAPSE_IN_BRAIN_UP	41	0.352551	0.0143889	0.024	0.221735	687	9	0		41	0.352551	0.0143889	0.016	0.180417	569	9	0		41	0.357569	0.0175732	0.012	0.28036	274	14	0		1530
BIOCARTA_MEF2D_PATHWAY	18	0.534686	0.00418791	0.002	0.0601389	171	11	0		18	0.534686	0.00418791	0.003	0.0808506	206	11	0		18	0.344976	0.069162	0.12	0.663319	1171	3	0		1548
CHIBA_RESPONSE_TO_TSA_UP	50	0.365925	0.000407433	0.005	0.109713	283	25	0		50	0.365925	0.000407433	0.007	0.126292	341	25	0		50	0.275295	0.0256275	0.085	0.59172	932	23	0		1556
VANTVEER_BREAST_CANCER_BRCA1_DN	41	0.371251	0.00118815	0.012	0.166538	459	10	0		41	0.371251	0.00118815	0.017	0.18526	587	10	0		41	0.343516	0.00131583	0.033	0.414574	511	9	0		1557
NAKAMURA_METASTASIS_MODEL_UP	45	0.340735	0.0190757	0.023	0.220007	670	22	0		45	0.340735	0.0190757	0.018	0.190407	603	22	0		45	0.361377	0.030631	0.013	0.289161	289	16	0		1562
JOHNSTONE_PARVB_TARGETS_2_UP	144	0.251493	0.00489557	0.017	0.192361	571	51	0		144	0.251493	0.00489557	0.01	0.144978	446	51	0		144	0.232659	0.0151633	0.036	0.428242	546	47	0		1563
MIKKELSEN_NPC_WITH_LCP_H3K27ME3	9	0.616137	0.0150909	0.014	0.173862	500	3	0		9	0.616137	0.0150909	0.016	0.180417	564	3	0		9	0.587961	0.00301679	0.032	0.410751	501	2	0		1565
SHETH_LIVER_CANCER_VS_TXNIP_LOSS_PAM1	260	0.23778	0.00157317	0.004	0.0962222	266	102	0		260	0.23778	0.00157317	0.003	0.0808506	236	102	0		260	0.183885	0.041567	0.107	0.645878	1076	80	0		1578
NOUSHMEHR_GBM_SILENCED_BY_METHYLATION	50	0.391505	0.00046447	0.001	0.0391265	119	15	0		50	0.391505	0.00046447	0.002	0.0646269	169	15	0		50	0.26037	0.217814	0.14	0.696422	1300	8	0		1588
WAMUNYOKOLI_OVARIAN_CANCER_LMP_UP	270	0.218506	0.0310978	0.017	0.192361	572	88	0		270	0.218506	0.0310978	0.009	0.138191	418	88	0		270	0.195923	0.0176694	0.046	0.479567	623	89	0		1613
AMIT_EGF_RESPONSE_120_HELA	68	0.330594	0.00421582	0.006	0.119908	312	21	0		68	0.330594	0.00421582	0.006	0.11845	317	21	0		68	0.244814	0.0201233	0.094	0.614911	990	16	0		1619
REACTOME_RHO_GTPASES_ACTIVATE_IQGAPS	32	0.544922	5.57338e-05	0	0	8	19	0		32	0.544922	5.57338e-05	0	0	9	19	0		32	0.265331	0.149592	0.189	0.76388	1606	7	0		1623
VILLANUEVA_LIVER_CANCER_KRT19_DN	63	0.318546	0.00784764	0.017	0.192361	568	24	0		63	0.318546	0.00784764	0.013	0.166868	502	24	0		63	0.284527	0.00313935	0.038	0.433761	564	15	0		1634
CHICAS_RB1_TARGETS_CONFLUENT	566	0.185109	0.0303901	0.019	0.200659	615	164	0		566	0.185109	0.0303901	0.028	0.232855	781	164	0		566	0.194178	0.0130407	0.009	0.23666	247	163	0		1643
BURTON_ADIPOGENESIS_1	31	0.39786	0.00140926	0.009	0.14505	388	16	0		31	0.39786	0.00140926	0.01	0.144978	437	16	0		31	0.318933	0.00982973	0.072	0.565466	822	16	0		1647
LIM_MAMMARY_LUMINAL_MATURE_DN	94	0.257577	0.0450313	0.03	0.243867	793	33	0		94	0.257577	0.0450313	0.033	0.251567	848	33	0		94	0.362743	0.000168355	0	0	21	28	0		1662
FIGUEROA_AML_METHYLATION_CLUSTER_3_DN	40	0.340271	0.00825664	0.038	0.2674	914	13	0		40	0.340271	0.00825664	0.021	0.203879	660	13	0		40	0.43467	0.00143559	0.002	0.113947	97	17	0		1671
ZAIDI_OSTEOBLAST_TRANSCRIPTION_FACTORS	14	0.532358	0.00252013	0.011	0.158415	435	4	0		14	0.532358	0.00252013	0.012	0.159387	471	4	0		14	0.435316	0.0101568	0.065	0.548279	767	6	0		1673
GOBERT_OLIGODENDROCYTE_DIFFERENTIATION_DN	1088	0.212575	0.000367312	0	0	89	318	0		1088	0.212575	0.000367312	0	0	85	318	0		1088	0.147036	0.0416738	0.17	0.7361	1500	305	0		1674
PARK_OSTEOBLAST_DIFFERENTIATION_BY_PHENYLAMIL_UP	12	0.500506	0.00908868	0.027	0.233509	742	5	0		12	0.500506	0.00908868	0.032	0.247723	827	5	0		12	0.605476	0.00120153	0.003	0.147614	116	4	0		1685
TONKS_TARGETS_OF_RUNX1_RUNX1T1_FUSION_HSC_DN	193	0.218251	0.0146369	0.031	0.247657	811	45	0		193	0.218251	0.0146369	0.033	0.251567	849	45	0		193	0.299451	0.00112023	0	0	39	71	0		1699
QI_HYPOXIA	133	0.2779	0.000296709	0.006	0.119908	319	53	0		133	0.2779	0.000296709	0.002	0.0646269	181	53	0		133	0.200533	0.0439595	0.125	0.674315	1203	41	0		1703
REACTOME_REGULATION_OF_LOCALIZATION_OF_FOXO_TRANSCRIPTION_FACTORS	12	0.54464	0.0195485	0.019	0.200659	597	5	0		12	0.54464	0.0195485	0.017	0.18526	580	5	0		12	0.50556	0.0103167	0.036	0.428242	538	6	0		1715
MEISSNER_BRAIN_HCP_WITH_H3K27ME3	272	0.202652	0.0334643	0.035	0.261293	868	90	0		272	0.202652	0.0334643	0.031	0.244055	824	90	0		272	0.329432	7.76443e-08	0	0	28	114	0		1720
BROWNE_HCMV_INFECTION_48HR_DN	482	0.181476	0.0912052	0.034	0.25919	852	130	0		482	0.181476	0.0912052	0.027	0.229836	763	130	0		482	0.207226	0.00519954	0.002	0.113947	114	165	0		1729
YAGI_AML_WITH_T_8_21_TRANSLOCATION	372	0.232895	0.00370422	0.002	0.0601389	207	110	0		372	0.232895	0.00370422	0.001	0.0427303	140	110	0		372	0.167454	0.0655721	0.15	0.704957	1382	122	0		1729
REACTOME_NUCLEAR_EVENTS_KINASE_AND_TRANSCRIPTION_FACTOR_ACTIVATION	61	0.427552	0.000908553	0	0	20	26	0		61	0.427552	0.000908553	0	0	20	26	0		61	0.218524	0.0671908	0.204	0.774842	1708	20	0		1748
KEGG_MATURITY_ONSET_DIABETES_OF_THE_YOUNG	25	0.391082	0.00126594	0.032	0.251622	815	6	0		25	0.391082	0.00126594	0.031	0.244055	817	6	0		25	0.491917	0.000114325	0.003	0.147614	120	15	0		1752
KEGG_FOCAL_ADHESION	199	0.236434	0.0107968	0.01	0.150347	427	73	0		199	0.236434	0.0107968	0.008	0.13289	388	73	0		199	0.198146	0.139866	0.086	0.594856	939	49	0		1754
REACTOME_CLASS_B_2_SECRETIN_FAMILY_RECEPTORS	94	0.296392	0.00227542	0.003	0.0788866	236	32	0		94	0.296392	0.00227542	0.006	0.11845	322	32	0		94	0.217279	0.0349012	0.124	0.67227	1198	14	0		1756
KIM_MYCL1_AMPLIFICATION_TARGETS_UP	14	0.466489	0.0261989	0.041	0.275953	950	3	0		14	0.466489	0.0261989	0.024	0.218933	697	3	0		14	0.565038	0.00251409	0.003	0.147614	118	8	0		1765
AMIT_DELAYED_EARLY_GENES	18	0.434855	0.000728123	0.025	0.225521	708	8	0		18	0.434855	0.000728123	0.026	0.224263	734	8	0		18	0.469823	0.00240284	0.016	0.309286	327	10	0		1769
REACTOME_ALPHA_DEFENSINS	10	0.565739	0.0271408	0.02	0.205864	617	4	0		10	0.565739	0.0271408	0.021	0.203879	651	4	0		10	0.526824	0.0144749	0.033	0.414574	508	6	0		1776
MEBARKI_HCC_PROGENITOR_WNT_UP_CTNNB1_DEPENDENT_BLOCKED_BY_FZD8CRD	47	0.361159	0.00559558	0.012	0.166538	460	17	0		47	0.361159	0.00559558	0.009	0.138191	402	17	0		47	0.278236	0.0801338	0.083	0.587239	916	11	0		1778
MEISSNER_NPC_HCP_WITH_H3K4ME3_AND_H3K27ME3	143	0.231477	0.0332064	0.035	0.261293	867	34	0		143	0.231477	0.0332064	0.036	0.261251	893	34	0		143	0.340824	1.30153e-06	0	0	26	73	0		1786
ONDER_CDH1_SIGNALING_VIA_CTNNB1	84	0.344623	0.000448644	0.002	0.0601389	191	28	0		84	0.344623	0.000448644	0	0	31	28	0		84	0.208972	0.0685026	0.186	0.758838	1591	32	0		1813
REACTOME_MISCELLANEOUS_TRANSPORT_AND_BINDING_EVENTS	26	0.394372	0.0383032	0.031	0.247657	802	11	0		26	0.394372	0.0383032	0.024	0.218933	701	11	0		26	0.404456	0.0077359	0.015	0.302562	316	15	0		1819
DODD_NASOPHARYNGEAL_CARCINOMA_UP	1813	0.156444	0.0280988	0.033	0.255465	839	434	0		1813	0.156444	0.0280988	0.037	0.262353	916	434	0		1813	0.183368	0.000447789	0	0	66	530	0		1821
KORKOLA_EMBRYONIC_CARCINOMA_VS_SEMINOMA_UP	24	0.393211	0.00852926	0.028	0.238975	753	14	0		24	0.393211	0.00852926	0.029	0.23515	785	14	0		24	0.43418	0.112454	0.013	0.289161	288	8	0		1826
CHANDRAN_METASTASIS_DN	313	0.230981	0.00626262	0.001	0.0391265	151	99	0		313	0.230981	0.00626262	0.005	0.106475	301	99	0		313	0.173222	0.00294932	0.149	0.703822	1375	126	0		1827
FUJIWARA_PARK2_HEPATOCYTE_PROLIFERATION_DN	8	0.622205	0.0123085	0.019	0.200659	594	2	0		8	0.622205	0.0123085	0.013	0.166868	492	2	0		8	0.524399	0.052689	0.063	0.544129	746	4	0		1832
DASU_IL6_SIGNALING_SCAR_DN	16	0.551104	0.0060785	0.005	0.109713	277	7	0		16	0.551104	0.0060785	0.007	0.126292	333	7	0		16	0.382011	0.040242	0.129	0.682848	1224	4	0		1834
ZHENG_GLIOBLASTOMA_PLASTICITY_DN	60	0.312526	0.0743696	0.015	0.180417	536	17	0		60	0.312526	0.0743696	0.018	0.190407	610	17	0		60	0.270987	0.0290492	0.056	0.51812	699	14	0		1845
MEBARKI_HCC_PROGENITOR_WNT_UP	202	0.236795	0.00139859	0.007	0.12807	350	76	0		202	0.236795	0.00139859	0.008	0.13289	387	76	0		202	0.192975	0.17316	0.112	0.654761	1111	44	0		1848
ELVIDGE_HIF1A_AND_HIF2A_TARGETS_DN	105	0.257374	0.0108136	0.027	0.233509	747	39	0		105	0.257374	0.0108136	0.027	0.229836	762	39	0		105	0.277375	0.00108436	0.017	0.311907	351	45	0		1860
REACTOME_HDMS_DEMETHYLATE_HISTONES	50	0.412776	0.00794965	0.016	0.18792	546	12	0		50	0.412776	0.00794965	0.016	0.180417	568	12	0		50	0.355899	0.0176826	0.063	0.544129	748	8	0		1862
SENESE_HDAC1_AND_HDAC2_TARGETS_DN	238	0.212821	0.0167177	0.023	0.220007	676	57	0		238	0.212821	0.0167177	0.036	0.261251	895	57	0		238	0.228745	0.0204522	0.013	0.289161	291	66	0		1862
OSADA_ASCL1_TARGETS_UP	46	0.311395	0.00928278	0.038	0.2674	917	17	0		46	0.311395	0.00928278	0.035	0.258618	874	17	0		46	0.406528	0.00318066	0.001	0.0729775	74	16	0		1865
BENPORATH_PRC2_TARGETS	650	0.173948	0.0459604	0.038	0.2674	923	200	0		650	0.173948	0.0459604	0.037	0.262353	915	200	0		650	0.295625	2.89615e-11	0	0	40	254	0		1878
NAKAMURA_ADIPOGENESIS_LATE_DN	35	0.348186	0.00130946	0.029	0.241172	770	7	0		35	0.348186	0.00130946	0.036	0.261251	886	7	0		35	0.395585	0.0142905	0.008	0.2269	223	14	0		1879
PEPPER_CHRONIC_LYMPHOCYTIC_LEUKEMIA_UP	32	0.377602	0.0928318	0.019	0.200659	605	15	0		32	0.377602	0.0928318	0.021	0.203879	657	15	0		32	0.339638	0.0421789	0.046	0.479567	621	9	0		1883
REACTOME_RAB_REGULATION_OF_TRAFFICKING	122	0.29319	0.00966496	0.001	0.0391265	134	46	0		122	0.29319	0.00966496	0.001	0.0427303	126	46	0		122	0.18736	0.0724177	0.192	0.767375	1624	48	0		1884
WP_CALCIUM_REGULATION_IN_CARDIAC_CELLS	152	0.275598	0.00134247	0.002	0.0601389	200	58	0		152	0.275598	0.00134247	0	0	46	58	0		152	0.183997	0.0718665	0.194	0.767375	1640	52	0		1886
BIOCARTA_REELIN_PATHWAY	7	0.768954	0.00115607	0.001	0.0391265	103	3	0		7	0.768954	0.00115607	0.001	0.0427303	100	3	0		7	0.419131	0.0559582	0.201	0.771569	1689	2	0		1892
YAGUE_PRETUMOR_DRUG_RESISTANCE_DN	13	0.589339	0.00330021	0.005	0.109713	276	4	0		13	0.589339	0.00330021	0.006	0.11845	307	4	0		13	0.373753	0.061639	0.143	0.698335	1323	5	0		1906
MANNE_COVID19_NONICU_VS_HEALTHY_DONOR_PLATELETS_UP	143	0.254399	0.00202355	0.01	0.150347	422	49	0		143	0.254399	0.00202355	0.014	0.169646	528	49	0		143	0.210945	0.103846	0.09	0.605751	965	49	0		1915
PID_ALK2_PATHWAY	11	0.510388	0.0512546	0.04	0.273762	939	3	0		11	0.510388	0.0512546	0.029	0.23515	783	3	0		11	0.597083	0.034662	0.007	0.208555	199	4	0		1921
PLASARI_TGFB1_TARGETS_1HR_UP	33	0.360058	0.0082759	0.025	0.225521	710	12	0		33	0.360058	0.0082759	0.026	0.224263	737	12	0		33	0.352434	0.00506684	0.029	0.389969	478	14	0		1925
HOLLEMAN_VINCRISTINE_RESISTANCE_ALL_UP	27	0.393941	0.0154912	0.024	0.221735	685	8	0		27	0.393941	0.0154912	0.026	0.224263	735	8	0		27	0.375928	0.0532809	0.033	0.414574	509	11	0		1929
KAAB_HEART_ATRIUM_VS_VENTRICLE_UP	256	0.209774	0.00131197	0.019	0.200659	614	48	0		256	0.209774	0.00131197	0.033	0.251567	850	48	0		256	0.20821	0.00757964	0.027	0.375514	466	97	0		1930
REACTOME_NPAS4_REGULATES_EXPRESSION_OF_TARGET_GENES	22	0.441572	0.0462304	0.011	0.158415	438	10	0		22	0.441572	0.0462304	0.015	0.173354	542	10	0		22	0.358333	0.0281497	0.089	0.602141	955	6	0		1935
FERNANDEZ_BOUND_BY_MYC	181	0.268961	0.0063619	0.002	0.0601389	205	64	0		181	0.268961	0.0063619	0.002	0.0646269	188	64	0		181	0.182884	0.0567949	0.178	0.748291	1545	52	0		1938
HE_PTEN_TARGETS_DN	7	0.662005	0.000505939	0.007	0.12807	326	6	0		7	0.662005	0.000505939	0.009	0.138191	392	6	0		7	0.46886	0.0756751	0.132	0.69029	1235	3	0		1953
BIOCARTA_CALCINEURIN_PATHWAY	18	0.43336	0.00749349	0.03	0.243867	788	10	0		18	0.43336	0.00749349	0.033	0.251567	842	10	0		18	0.473879	0.0130182	0.016	0.309286	326	6	0		1956
CHEN_HOXA5_TARGETS_6HR_DN	6	0.737681	0.00801067	0.006	0.119908	297	3	0		6	0.737681	0.00801067	0.007	0.126292	330	3	0		6	0.493751	0.115863	0.144	0.70006	1331	3	0		1958
SCHAEFFER_PROSTATE_DEVELOPMENT_48HR_UP	449	0.18267	0.113534	0.03	0.243867	798	123	0		449	0.18267	0.113534	0.037	0.262353	914	123	0		449	0.201818	0.00395203	0.009	0.23666	246	122	0		1958
AIYAR_COBRA1_TARGETS_DN	29	0.375813	0.00475247	0.024	0.221735	686	8	0		29	0.375813	0.00475247	0.021	0.203879	658	8	0		29	0.33949	0.0027367	0.047	0.483014	630	13	0		1974
SIMBULAN_UV_RESPONSE_NORMAL_DN	33	0.449455	0.000650468	0.001	0.0391265	117	18	0		33	0.449455	0.000650468	0.002	0.0646269	165	18	0		33	0.252873	0.121553	0.202	0.774492	1694	11	0		1976
ZHOU_PANCREATIC_EXOCRINE_PROGENITOR	11	0.624607	0.0017448	0.003	0.0788866	219	5	0		11	0.624607	0.0017448	0.003	0.0808506	202	5	0		11	0.363333	0.0950061	0.181	0.752622	1557	4	0		1978
HOLLEMAN_VINCRISTINE_RESISTANCE_B_ALL_UP	39	0.353407	0.00638634	0.017	0.192361	565	16	0		39	0.353407	0.00638634	0.02	0.199846	641	16	0		39	0.303701	0.0329176	0.067	0.55862	777	16	0		1983
RAGHAVACHARI_PLATELET_SPECIFIC_GENES	71	0.273485	0.0179926	0.031	0.247657	807	13	0		71	0.273485	0.0179926	0.041	0.272843	972	13	0		71	0.341887	0.0015293	0.007	0.208555	211	29	0		1990
HELLER_HDAC_TARGETS_UP	317	0.229466	4.72047e-05	0.003	0.0788866	243	129	0		317	0.229466	4.72047e-05	0.001	0.0427303	141	129	0		317	0.169345	0.117255	0.189	0.76388	1607	80	0		1991
LIM_MAMMARY_LUMINAL_MATURE_UP	113	0.266662	0.0226618	0.017	0.192361	569	35	0		113	0.266662	0.0226618	0.009	0.138191	413	35	0		113	0.223404	0.14356	0.098	0.621592	1023	36	0		2005
REACTOME_TYPE_I_HEMIDESMOSOME_ASSEMBLY	11	0.521569	0.00362598	0.03	0.243867	787	7	0		11	0.521569	0.00362598	0.031	0.244055	813	7	0		11	0.552149	0.00342524	0.024	0.362512	420	5	0		2020
KEGG_MELANOGENESIS	101	0.281245	0.0130109	0.01	0.150347	417	36	0		101	0.281245	0.0130109	0.007	0.126292	353	36	0		101	0.211993	0.0263868	0.134	0.692938	1255	45	0		2025
HUPER_BREAST_BASAL_VS_LUMINAL_DN	58	0.319957	0.0287228	0.014	0.173862	513	24	0		58	0.319957	0.0287228	0.011	0.152987	460	24	0		58	0.254283	0.0376338	0.106	0.644635	1068	14	0		2041
WEINMANN_ADAPTATION_TO_HYPOXIA_UP	26	0.388866	0.00970735	0.026	0.228821	726	15	0		26	0.388866	0.00970735	0.025	0.223966	716	15	0		26	0.360653	0.0588547	0.044	0.468492	607	8	0		2049
SATO_SILENCED_BY_DEACETYLATION_IN_PANCREATIC_CANCER	47	0.309524	0.00223814	0.055	0.306368	1155	19	0		47	0.309524	0.00223814	0.036	0.261251	889	19	0		47	0.480794	4.04006e-06	0	0	10	27	0		2054
REACTOME_TRANSPORT_OF_VITAMINS_NUCLEOSIDES_AND_RELATED_MOLECULES	43	0.338366	0.00476782	0.029	0.241172	772	15	0		43	0.338366	0.00476782	0.026	0.224263	739	15	0		43	0.310704	0.0365291	0.036	0.428242	545	19	0		2056
REACTOME_MECP2_REGULATES_TRANSCRIPTION_FACTORS	5	0.7598	0.0730172	0.008	0.136737	356	1	0		5	0.7598	0.0730172	0.008	0.13289	362	1	0		5	0.502153	0.122903	0.147	0.701517	1353	2	0		2071
WP_KIT_RECEPTOR_SIGNALING_PATHWAY	59	0.344713	0.000157299	0.004	0.0962222	256	35	0		59	0.344713	0.000157299	0.006	0.11845	315	35	0		59	0.23048	0.0792393	0.171	0.73748	1504	18	0		2075
ZHANG_TARGETS_OF_EWSR1_FLI1_FUSION	87	0.254617	0.0545624	0.038	0.2674	920	28	0		87	0.254617	0.0545624	0.049	0.294136	1078	28	0		87	0.358205	0.00122837	0.001	0.0729775	77	28	0		2075
SUNG_METASTASIS_STROMA_UP	110	0.302813	0.00195211	0.003	0.0788866	234	45	0		110	0.302813	0.00195211	0.001	0.0427303	124	45	0		110	0.198217	0.0460237	0.206	0.77789	1720	36	0		2078
REACTOME_METABOLISM_OF_COFACTORS	19	0.545431	2.33549e-05	0	0	7	14	0		19	0.545431	2.33549e-05	0	0	8	14	0		19	0.273859	0.249878	0.267	0.837356	2068	4	0		2083
WIERENGA_STAT5A_TARGETS_DN	193	0.226203	0.0128021	0.024	0.221735	697	45	0		193	0.226203	0.0128021	0.026	0.224263	750	45	0		193	0.215139	0.0153233	0.048	0.487887	639	64	0		2086
REACTOME_REELIN_SIGNALLING_PATHWAY	5	0.865777	0.000188284	0.001	0.0391265	100	3	0		5	0.865777	0.000188284	0.001	0.0427303	98	3	0		5	0.4392	0.0495325	0.236	0.807192	1892	3	0		2090
IIZUKA_LIVER_CANCER_PROGRESSION_L0_L1_DN	17	0.556454	0.00778667	0.001	0.0391265	109	7	0		17	0.556454	0.00778667	0.003	0.0808506	205	7	0		17	0.292354	0.0183918	0.218	0.78793	1794	4	0		2108
ZWANG_TRANSIENTLY_UP_BY_2ND_EGF_PULSE_ONLY	1957	0.154038	0.019195	0.047	0.288258	1059	398	0		1957	0.154038	0.019195	0.043	0.280407	996	398	0		1957	0.232862	1.06308e-08	0	0	58	546	0		2113
WP_EMBRYONIC_STEM_CELL_PLURIPOTENCY_PATHWAYS	116	0.251523	0.0294583	0.018	0.19715	590	48	0		116	0.251523	0.0294583	0.018	0.190407	613	48	0		116	0.218496	0.00783954	0.082	0.584621	911	53	0		2114
OZEN_MIR125B1_TARGETS	23	0.506252	0.000527949	0	0	10	14	0		23	0.506252	0.000527949	0.001	0.0427303	104	14	0		23	0.253158	0.270431	0.257	0.827163	2012	4	0		2126
MCBRYAN_PUBERTAL_TGFB1_TARGETS_UP	168	0.228405	0.00217777	0.019	0.200659	612	70	0		168	0.228405	0.00217777	0.034	0.25412	867	70	0		168	0.215538	0.0233337	0.049	0.488871	651	40	0		2130
BOYAULT_LIVER_CANCER_SUBCLASS_G5_DN	28	0.486971	0.000834603	0.001	0.0391265	112	15	0		28	0.486971	0.000834603	0	0	15	15	0		28	0.252607	0.0167591	0.257	0.827163	2013	14	0		2140
VARELA_ZMPSTE24_TARGETS_UP	43	0.480843	7.82414e-05	0	0	15	18	0		43	0.480843	7.82414e-05	0.001	0.0427303	105	18	0		43	0.224656	0.0398094	0.258	0.828739	2022	15	0		2142
GUO_TARGETS_OF_IRS1_AND_IRS2	96	0.313626	0.00100113	0.003	0.0788866	232	33	0		96	0.313626	0.00100113	0.001	0.0427303	122	33	0		96	0.199047	0.100899	0.217	0.786943	1791	38	0		2145
SANDERSON_PPARA_TARGETS	15	0.460164	0.0713904	0.025	0.225521	706	5	0		15	0.460164	0.0713904	0.032	0.247723	828	5	0		15	0.447366	0.125675	0.045	0.473703	612	4	0		2146
WP_MECHANOREGULATION_AND_PATHOLOGY_OF_YAPTAZ_VIA_HIPPO_AND_NONHIPPO_MECHANISMS	47	0.314368	0.00944419	0.042	0.277508	975	21	0		47	0.314368	0.00944419	0.021	0.203879	662	21	0		47	0.319401	0.0498189	0.033	0.414574	514	14	0		2151
BRIDEAU_IMPRINTED_GENES	65	0.282623	0.0262198	0.044	0.282671	1009	17	0		65	0.282623	0.0262198	0.048	0.292184	1065	17	0		65	0.347593	0.00247077	0.001	0.0729775	78	21	0		2152
MUELLER_COMMON_TARGETS_OF_AML_FUSIONS_DN	33	0.405162	0.0023196	0.006	0.119908	306	10	0		33	0.405162	0.0023196	0.01	0.144978	436	10	0		33	0.274298	0.117888	0.155	0.711466	1413	6	0		2155
CHEBOTAEV_GR_TARGETS_UP	77	0.300549	0.024272	0.004	0.0962222	260	26	0		77	0.300549	0.024272	0.014	0.169646	522	26	0		77	0.215716	0.127516	0.151	0.707098	1387	26	0		2169
VECCHI_GASTRIC_CANCER_ADVANCED_VS_EARLY_UP	177	0.240731	0.0114419	0.022	0.214872	663	55	0		177	0.240731	0.0114419	0.013	0.166868	504	55	0		177	0.203171	0.0111404	0.096	0.614911	1012	42	0		2179
SENGUPTA_NASOPHARYNGEAL_CARCINOMA_DN	358	0.196137	0.00783388	0.039	0.270336	936	115	0		358	0.196137	0.00783388	0.034	0.25412	868	115	0		358	0.206191	0.00574841	0.02	0.335659	387	71	0		2191
YAO_TEMPORAL_RESPONSE_TO_PROGESTERONE_CLUSTER_4	16	0.454308	0.00133946	0.025	0.225521	707	7	0		16	0.454308	0.00133946	0.026	0.224263	732	7	0		16	0.430134	0.0212161	0.064	0.544797	755	7	0		2194
REACTOME_POTASSIUM_CHANNELS	103	0.251222	0.0513661	0.033	0.255465	836	43	0		103	0.251222	0.0513661	0.025	0.223966	721	43	0		103	0.239272	0.0453071	0.048	0.487887	638	34	0		2195
IVANOVA_HEMATOPOIESIS_STEM_CELL_LONG_TERM	216	0.230193	0.0363983	0.01	0.150347	428	66	0		216	0.230193	0.0363983	0.006	0.11845	327	66	0		216	0.178406	0.0935384	0.161	0.722658	1447	69	0		2202
TSENG_IRS1_TARGETS_DN	134	0.285573	0.00196916	0.003	0.0788866	237	41	0		134	0.285573	0.00196916	0.007	0.126292	351	41	0		134	0.19168	0.145621	0.191	0.767189	1615	37	0		2203
WP_MESODERMAL_COMMITMENT_PATHWAY	153	0.255911	0.00568176	0.007	0.12807	347	41	0		153	0.255911	0.00568176	0.003	0.0808506	233	41	0		153	0.184113	0.0512635	0.192	0.767375	1625	49	0		2205
IBRAHIM_NRF3_DOWN	15	0.596086	0.000169279	0.001	0.0391265	107	8	0		15	0.596086	0.000169279	0.002	0.0646269	157	8	0		15	0.301632	0.0618108	0.245	0.81562	1946	7	0		2210
WP_SPLICING_FACTOR_NOVA_REGULATED_SYNAPTIC_PROTEINS	42	0.375163	0.00030449	0.009	0.14505	389	13	0		42	0.375163	0.00030449	0.009	0.138191	400	13	0		42	0.252719	0.118125	0.157	0.715589	1425	9	0		2214
JIANG_HYPOXIA_NORMAL	200	0.261451	0.00126005	0.001	0.0391265	146	72	0		200	0.261451	0.00126005	0.001	0.0427303	138	72	0		200	0.170637	0.0578765	0.243	0.814809	1937	57	0		2221
REACTOME_GLYCOSAMINOGLYCAN_METABOLISM	124	0.260341	0.00327959	0.009	0.14505	396	56	0		124	0.260341	0.00327959	0.02	0.199846	646	56	0		124	0.202723	0.124135	0.121	0.665449	1181	39	0		2223
KEGG_BASAL_CELL_CARCINOMA	55	0.33392	0.0103382	0.01	0.150347	412	18	0		55	0.33392	0.0103382	0.013	0.166868	501	18	0		55	0.24085	0.129424	0.141	0.696422	1311	23	0		2224
HAN_SATB1_TARGETS_UP	425	0.222048	0.000336076	0.002	0.0601389	209	127	0		425	0.222048	0.000336076	0.001	0.0427303	144	127	0		425	0.156687	0.169348	0.233	0.804965	1880	109	0		2233
FOROUTAN_TGFB_EMT_DN	108	0.253928	0.00340907	0.022	0.214872	662	45	0		108	0.253928	0.00340907	0.034	0.25412	865	45	0		108	0.23821	0.00683186	0.057	0.52143	708	47	0		2235
COLIN_PILOCYTIC_ASTROCYTOMA_VS_GLIOBLASTOMA_UP	34	0.393452	0.00944724	0.008	0.136737	362	12	0		34	0.393452	0.00944724	0.005	0.106475	290	12	0		34	0.25547	0.0433509	0.186	0.758838	1589	6	0		2241
SMIRNOV_CIRCULATING_ENDOTHELIOCYTES_IN_CANCER_UP	159	0.27388	0.000928601	0.001	0.0391265	142	53	0		159	0.27388	0.000928601	0.002	0.0646269	185	53	0		159	0.174077	0.232908	0.241	0.810614	1931	38	0		2258
HOLLMANN_APOPTOSIS_VIA_CD40_DN	267	0.229961	0.011165	0.007	0.12807	353	73	0		267	0.229961	0.011165	0.004	0.0951648	266	73	0		267	0.167065	0.0617914	0.196	0.768016	1656	57	0		2275
MOOTHA_ROS	7	0.735621	0.00396544	0.005	0.109713	272	3	0		7	0.735621	0.00396544	0.002	0.0646269	154	3	0		7	0.399873	0.0649879	0.226	0.793443	1849	3	0		2275
ELVIDGE_HYPOXIA_BY_DMOG_UP	133	0.230623	0.00924266	0.042	0.277508	982	49	0		133	0.230623	0.00924266	0.039	0.268332	943	49	0		133	0.244785	0.000763962	0.017	0.311907	353	63	0		2278
WP_VITAMIN_DSENSITIVE_CALCIUM_SIGNALING_IN_DEPRESSION	37	0.334989	0.00114256	0.029	0.241172	773	19	0		37	0.334989	0.00114256	0.042	0.276103	982	19	0		37	0.33909	0.00595192	0.034	0.420629	523	18	0		2278
REACTOME_VEGF_LIGAND_RECEPTOR_INTERACTIONS	8	0.558753	0.00199755	0.03	0.243867	785	6	0		8	0.558753	0.00199755	0.037	0.262353	897	6	0		8	0.565698	0.0344914	0.044	0.468492	605	4	0		2287
BACOLOD_RESISTANCE_TO_ALKYLATING_AGENTS_UP	25	0.435629	0.00165772	0.015	0.180417	527	10	0		25	0.435629	0.00165772	0.011	0.152987	453	10	0		25	0.313694	0.106787	0.141	0.696422	1308	6	0		2288
REACTOME_G_ALPHA_Z_SIGNALLING_EVENTS	48	0.376467	0.0015924	0.001	0.0391265	121	21	0		48	0.376467	0.0015924	0.001	0.0427303	116	21	0		48	0.216512	0.122063	0.263	0.832449	2051	16	0		2288
ROSS_AML_OF_FAB_M7_TYPE	70	0.343746	0.00800519	0.003	0.0788866	229	30	0		70	0.343746	0.00800519	0.002	0.0646269	174	30	0		70	0.208797	0.201474	0.236	0.807192	1896	20	0		2299
JEPSEN_SMRT_TARGETS	33	0.344863	0.0103908	0.043	0.279285	992	13	0		33	0.344863	0.0103908	0.028	0.232855	768	13	0		33	0.354171	0.0125392	0.036	0.428242	543	9	0		2303
LEIN_NEURON_MARKERS	69	0.297588	0.0139244	0.022	0.214872	659	21	0		69	0.297588	0.0139244	0.027	0.229836	760	21	0		69	0.257341	0.0134549	0.078	0.570507	887	24	0		2306
CHYLA_CBFA2T3_TARGETS_UP	388	0.19661	0.0118173	0.022	0.214872	664	101	0		388	0.19661	0.0118173	0.028	0.232855	780	101	0		388	0.179825	0.137172	0.076	0.568312	868	113	0		2312
BROWNE_HCMV_INFECTION_2HR_DN	48	0.338141	0.00968149	0.019	0.200659	606	16	0		48	0.338141	0.00968149	0.018	0.190407	604	16	0		48	0.268406	0.0354622	0.112	0.654761	1110	8	0		2320
FORTSCHEGGER_PHF8_TARGETS_DN	783	0.219553	4.43161e-05	0	0	85	213	0		783	0.219553	4.43161e-05	0	0	80	213	0		783	0.144096	0.0585679	0.283	0.852544	2156	233	0		2321
LI_INDUCED_T_TO_NATURAL_KILLER_DN	137	0.232385	0.0334119	0.048	0.29055	1071	39	0		137	0.232385	0.0334119	0.048	0.292184	1067	39	0		137	0.269977	0.00546365	0.006	0.197817	192	49	0		2330
ZHAN_MULTIPLE_MYELOMA_CD1_AND_CD2_DN	55	0.345877	0.00743159	0.011	0.158415	442	20	0		55	0.345877	0.00743159	0.01	0.144978	440	20	0		55	0.2436	0.126232	0.162	0.722658	1454	17	0		2336
CHIANG_LIVER_CANCER_SUBCLASS_CTNNB1_UP	175	0.281	0.00113513	0	0	49	68	0		175	0.281	0.00113513	0.001	0.0427303	133	68	0		175	0.170952	0.33216	0.283	0.852544	2155	35	0		2337
MILI_PSEUDOPODIA_HAPTOTAXIS_DN	671	0.21963	0.00166182	0.001	0.0391265	154	232	0		671	0.21963	0.00166182	0	0	78	232	0		671	0.146886	0.198209	0.274	0.84543	2105	184	0		2337
KORKOLA_EMBRYONIC_CARCINOMA_VS_SEMINOMA_DN	25	0.394765	0.00896015	0.024	0.221735	684	10	0		25	0.394765	0.00896015	0.022	0.208904	671	10	0		25	0.33088	0.108817	0.095	0.614911	997	6	0		2352
GAUSSMANN_MLL_AF4_FUSION_TARGETS_E_DN	22	0.409	0.0275179	0.026	0.228821	725	8	0		22	0.409	0.0275179	0.023	0.214942	686	8	0		22	0.33625	0.0694285	0.088	0.600378	945	8	0		2356
LIEN_BREAST_CARCINOMA_METAPLASTIC_VS_DUCTAL_DN	115	0.249533	0.0234058	0.03	0.243867	794	36	0		115	0.249533	0.0234058	0.026	0.224263	745	36	0		115	0.233957	0.0205848	0.072	0.565466	826	48	0		2365
CHIARADONNA_NEOPLASTIC_TRANSFORMATION_KRAS_DN	141	0.271288	0.000814438	0.002	0.0601389	203	60	0		141	0.271288	0.000814438	0.002	0.0646269	186	60	0		141	0.178666	0.225445	0.253	0.824503	1993	38	0		2382
REACTOME_AZATHIOPRINE_ADME	23	0.490884	0.00719221	0.008	0.136737	359	11	0		23	0.490884	0.00719221	0.004	0.0951648	244	11	0		23	0.265956	0.0877373	0.22	0.788881	1805	10	0		2408
WP_PRIMARY_FOCAL_SEGMENTAL_GLOMERULOSCLEROSIS_FSGS	72	0.274675	0.0034794	0.041	0.275953	961	27	0		72	0.274675	0.0034794	0.027	0.229836	761	27	0		72	0.26091	0.0283875	0.057	0.52143	707	24	0		2429
CREIGHTON_ENDOCRINE_THERAPY_RESISTANCE_4	307	0.20033	0.0295409	0.043	0.279285	1000	77	0		307	0.20033	0.0295409	0.024	0.218933	710	77	0		307	0.19108	0.0293615	0.059	0.52638	728	83	0		2438
REACTOME_SIGNALING_BY_RNF43_MUTANTS	8	0.609407	0.0228763	0.019	0.200659	595	4	0		8	0.609407	0.0228763	0.019	0.195571	616	4	0		8	0.448402	0.0405939	0.132	0.69029	1236	5	0		2447
WP_DISORDERS_IN_KETOLYSIS	5	0.718956	0.171668	0.021	0.210811	632	1	0		5	0.718956	0.171668	0.016	0.180417	563	1	0		5	0.537174	0.0329287	0.135	0.693691	1257	3	0		2452
REACTOME_CALCITONIN_LIKE_LIGAND_RECEPTORS	10	0.591055	0.00290089	0.012	0.166538	452	5	0		10	0.591055	0.00290089	0.013	0.166868	493	5	0		10	0.376086	0.15584	0.172	0.740318	1508	2	0		2453
NIKOLSKY_BREAST_CANCER_21Q22_AMPLICON	16	0.484466	0.00290792	0.019	0.200659	599	6	0		16	0.484466	0.00290792	0.013	0.166868	496	6	0		16	0.343525	0.046135	0.148	0.702675	1366	8	0		2461
KEGG_VEGF_SIGNALING_PATHWAY	76	0.312632	0.000963535	0.008	0.136737	370	35	0		76	0.312632	0.000963535	0.004	0.0951648	255	35	0		76	0.202328	0.332621	0.225	0.790787	1847	16	0		2472
RODRIGUES_DCC_TARGETS_UP	6	0.699775	0.0124668	0.011	0.158415	433	3	0		6	0.699775	0.0124668	0.019	0.195571	615	3	0		6	0.468851	0.274926	0.16	0.720166	1438	1	0		2486
REACTOME_FORMATION_OF_TUBULIN_FOLDING_INTERMEDIATES_BY_CCT_TRIC	26	0.564201	0.00022859	0.001	0.0391265	108	15	0		26	0.564201	0.00022859	0	0	7	15	0		26	0.227497	0.192062	0.329	0.900487	2372	5	0		2487
KOMMAGANI_TP63_GAMMA_TARGETS	9	0.69472	0.00562141	0.003	0.0788866	218	5	0		9	0.69472	0.00562141	0.002	0.0646269	155	5	0		9	0.339315	0.228443	0.276	0.845575	2115	2	0		2488
MASSARWEH_TAMOXIFEN_RESISTANCE_UP	582	0.234307	0.000805397	0	0	76	143	0		582	0.234307	0.000805397	0	0	70	143	0		582	0.144521	0.304792	0.324	0.89358	2355	141	0		2501
ASTON_MAJOR_DEPRESSIVE_DISORDER_UP	49	0.333163	0.0254209	0.021	0.210811	641	10	0		49	0.333163	0.0254209	0.021	0.203879	661	10	0		49	0.262394	0.057545	0.125	0.674315	1201	15	0		2503
UDAYAKUMAR_MED1_TARGETS_DN	244	0.20371	0.0488667	0.048	0.29055	1072	69	0		244	0.20371	0.0488667	0.047	0.288803	1056	69	0		244	0.215559	0.00219021	0.019	0.328205	376	72	0		2504
MIKKELSEN_ES_LCP_WITH_H3K4ME3	146	0.219659	0.0235629	0.056	0.308761	1178	48	0		146	0.219659	0.0235629	0.054	0.308199	1136	48	0		146	0.269925	0.00652013	0.006	0.197817	193	51	0		2507
BANDRES_RESPONSE_TO_CARMUSTIN_WITHOUT_MGMT_48HR_DN	32	0.400432	0.014496	0.012	0.166538	457	12	0		32	0.400432	0.014496	0.011	0.152987	455	12	0		32	0.274062	0.125192	0.187	0.760053	1598	11	0		2510
REACTOME_SYNTHESIS_OF_PA	39	0.351063	0.0889793	0.022	0.214872	656	13	0		39	0.351063	0.0889793	0.018	0.190407	602	13	0		39	0.277944	0.0406649	0.134	0.692938	1252	16	0		2510
KEGG_PATHWAYS_IN_CANCER	325	0.23549	0.000224498	0.002	0.0601389	206	133	0		325	0.23549	0.000224498	0	0	69	133	0		325	0.153751	0.45472	0.299	0.866967	2240	85	0		2515
KIM_RESPONSE_TO_TSA_AND_DECITABINE_DN	10	0.580233	0.00510235	0.015	0.180417	525	3	0		10	0.580233	0.00510235	0.013	0.166868	494	3	0		10	0.381004	0.0634604	0.17	0.7361	1497	3	0		2516
EHRLICH_ICF_SYNDROM_UP	13	0.63669	0.00168501	0.001	0.0391265	105	7	0		13	0.63669	0.00168501	0.009	0.138191	396	7	0		13	0.331666	0.160273	0.258	0.828739	2019	3	0		2520
KIM_RESPONSE_TO_TSA_AND_DECITABINE_UP	136	0.241418	0.0215292	0.034	0.25919	848	41	0		136	0.241418	0.0215292	0.025	0.223966	722	41	0		136	0.217469	0.060743	0.088	0.600378	950	31	0		2520
KOHOUTEK_CCNT1_TARGETS	52	0.33686	0.00916119	0.011	0.158415	444	19	0		52	0.33686	0.00916119	0.012	0.159387	478	19	0		52	0.231706	0.0374583	0.188	0.761734	1602	25	0		2524
DER_IFN_BETA_RESPONSE_DN	8	0.653068	0.00163067	0.021	0.210811	633	3	0		8	0.653068	0.00163067	0.017	0.18526	577	3	0		8	0.448393	0.107752	0.142	0.697648	1316	1	0		2526
BYSTRYKH_HEMATOPOIESIS_STEM_CELL_FGF3	8	0.563359	0.0409378	0.03	0.243867	784	5	0		8	0.563359	0.0409378	0.04	0.27119	945	5	0		8	0.52929	0.137529	0.071	0.563059	812	3	0		2541
GAZDA_DIAMOND_BLACKFAN_ANEMIA_MYELOID_UP	30	0.396751	0.013665	0.022	0.214872	653	9	0		30	0.396751	0.013665	0.01	0.144978	438	9	0		30	0.284314	0.0515533	0.162	0.722658	1452	6	0		2543
MOHANKUMAR_HOXA1_TARGETS_DN	175	0.227274	0.00202336	0.031	0.247657	809	65	0		175	0.227274	0.00202336	0.031	0.244055	820	65	0		175	0.208596	0.00773319	0.084	0.589179	926	33	0		2555
WP_INTEGRINMEDIATED_CELL_ADHESION	102	0.307732	0.0300109	0.001	0.0391265	128	38	0		102	0.307732	0.0300109	0.003	0.0808506	223	38	0		102	0.177208	0.206196	0.295	0.863666	2214	22	0		2565
LU_AGING_BRAIN_UP	263	0.219877	0.0215096	0.014	0.173862	521	91	0		263	0.219877	0.0215096	0.015	0.173354	561	91	0		263	0.170355	0.14215	0.168	0.732814	1489	80	0		2571
REACTOME_G_ALPHA_12_13_SIGNALLING_EVENTS	80	0.282253	0.00311202	0.032	0.251622	821	33	0		80	0.282253	0.00311202	0.016	0.180417	573	33	0		80	0.226837	0.0858509	0.121	0.665449	1179	13	0		2573
SHIN_B_CELL_LYMPHOMA_CLUSTER_8	37	0.348054	0.0851131	0.027	0.233509	744	13	0		37	0.348054	0.0851131	0.027	0.229836	758	13	0		37	0.283399	0.0590506	0.107	0.645878	1075	10	0		2577
PODAR_RESPONSE_TO_ADAPHOSTIN_DN	18	0.412953	0.00542722	0.042	0.277508	970	4	0		18	0.412953	0.00542722	0.056	0.312743	1152	4	0		18	0.438068	0.0135647	0.027	0.375514	457	9	0		2579
REACTOME_SLC_MEDIATED_TRANSMEMBRANE_TRANSPORT	247	0.198147	0.0932413	0.059	0.315136	1215	74	0		247	0.198147	0.0932413	0.062	0.325538	1236	74	0		247	0.234145	0.0625157	0.003	0.147614	131	81	0		2582
WOO_LIVER_CANCER_RECURRENCE_DN	78	0.294996	0.0196183	0.019	0.200659	608	30	0		78	0.294996	0.0196183	0.021	0.203879	665	30	0		78	0.224431	0.138642	0.141	0.696422	1313	13	0		2586
RADMACHER_AML_PROGNOSIS	81	0.307729	0.00221843	0.006	0.119908	316	37	0		81	0.307729	0.00221843	0.015	0.173354	554	37	0		81	0.208538	0.181207	0.207	0.780136	1721	20	0		2591
MYLLYKANGAS_AMPLIFICATION_HOT_SPOT_6	6	0.611107	0.00104526	0.036	0.264203	871	3	0		6	0.611107	0.00104526	0.034	0.25412	855	3	0		6	0.563407	0.0480814	0.077	0.568312	870	2	0		2596
VALK_AML_CLUSTER_7	27	0.356961	0.0464559	0.055	0.306368	1153	8	0		27	0.356961	0.0464559	0.043	0.280407	992	8	0		27	0.388507	0.129593	0.027	0.375514	458	9	0		2603
GARGALOVIC_RESPONSE_TO_OXIDIZED_PHOSPHOLIPIDS_BLUE_UP	139	0.268813	0.00926654	0.008	0.136737	376	45	0		139	0.268813	0.00926654	0.008	0.13289	382	45	0		139	0.179294	0.0389368	0.225	0.790787	1848	26	0		2606
SAKAI_TUMOR_INFILTRATING_MONOCYTES_UP	27	0.391516	0.0327518	0.021	0.210811	638	10	0		27	0.391516	0.0327518	0.018	0.190407	600	10	0		27	0.290144	0.110128	0.149	0.703822	1370	7	0		2608
CHARAFE_BREAST_CANCER_LUMINAL_VS_BASAL_UP	384	0.242333	0.00615932	0	0	71	111	0		384	0.242333	0.00615932	0	0	64	111	0		384	0.14761	0.180037	0.348	0.911028	2481	89	0		2616
KOKKINAKIS_METHIONINE_DEPRIVATION_96HR_UP	118	0.322446	0.00161828	0	0	38	36	0		118	0.322446	0.00161828	0.001	0.0427303	121	36	0		118	0.167599	0.383709	0.345	0.911028	2459	23	0		2618
SCIAN_INVERSED_TARGETS_OF_TP53_AND_TP73_UP	11	0.511696	0.0237412	0.034	0.25919	841	3	0		11	0.511696	0.0237412	0.04	0.27119	948	3	0		11	0.474952	0.00878837	0.073	0.565794	829	6	0		2618
BIOCARTA_RELA_PATHWAY	15	0.458532	0.00899053	0.035	0.261293	856	9	0		15	0.458532	0.00899053	0.027	0.229836	756	9	0		15	0.387249	0.0203317	0.096	0.614911	1007	9	0		2619
REACTOME_KERATAN_SULFATE_KERATIN_METABOLISM	34	0.367514	0.00506621	0.017	0.192361	563	14	0		34	0.367514	0.00506621	0.008	0.13289	373	14	0		34	0.257314	0.045689	0.201	0.771569	1691	12	0		2627
SCHLINGEMANN_SKIN_CARCINOGENESIS_TPA_DN	26	0.395024	0.0136928	0.018	0.19715	580	8	0		26	0.395024	0.0136928	0.019	0.195571	621	8	0		26	0.290503	0.0632333	0.158	0.717128	1427	7	0		2628
SARTIPY_NORMAL_AT_INSULIN_RESISTANCE_UP	29	0.42968	0.00343188	0.006	0.119908	304	16	0		29	0.42968	0.00343188	0.007	0.126292	336	16	0		29	0.242984	0.00387876	0.253	0.824503	1990	3	0		2630
BRUINS_UVC_RESPONSE_VIA_TP53_GROUP_B	554	0.172868	0.0039064	0.054	0.305514	1148	192	0		554	0.172868	0.0039064	0.057	0.314809	1176	192	0		554	0.18595	0.0277689	0.014	0.290511	312	154	0		2636
REACTOME_PYRUVATE_METABOLISM	31	0.344037	0.0197607	0.036	0.264203	877	15	0		31	0.344037	0.0197607	0.046	0.288667	1027	15	0		31	0.331405	0.0306361	0.062	0.540523	744	14	0		2648
WP_EFFECT_OF_INTESTINAL_MICROBIOME_ON_ANTICOAGULANT_RESPONSE_OF_VITAMIN_K_ANTAGONISTS	8	0.601441	0.032661	0.016	0.18792	541	5	0		8	0.601441	0.032661	0.019	0.195571	617	5	0		8	0.410724	0.175502	0.169	0.733727	1491	2	0		2649
WARTERS_IR_RESPONSE_5GY	50	0.316979	0.0352844	0.026	0.228821	730	14	0		50	0.316979	0.0352844	0.029	0.23515	793	14	0		50	0.262913	0.0508531	0.114	0.655248	1127	16	0		2650
WU_CELL_MIGRATION	183	0.205752	0.0257932	0.064	0.326792	1271	66	0		183	0.205752	0.0257932	0.066	0.333336	1285	66	0		183	0.264737	0.00672701	0.002	0.113947	107	65	0		2663
VANDESLUIS_NORMAL_EMBRYOS_DN	21	0.370539	0.00439919	0.046	0.287003	1027	4	0		21	0.370539	0.00439919	0.063	0.328399	1241	4	0		21	0.428579	0.00113143	0.022	0.351946	401	9	0		2669
IVANOVA_HEMATOPOIESIS_STEM_CELL	191	0.227649	0.0328238	0.013	0.169548	494	56	0		191	0.227649	0.0328238	0.026	0.224263	749	56	0		191	0.182762	0.251529	0.158	0.717128	1431	45	0		2674
MORI_SMALL_PRE_BII_LYMPHOCYTE_UP	77	0.317174	0.000117317	0.005	0.109713	286	39	0		77	0.317174	0.000117317	0.002	0.0646269	177	39	0		77	0.19215	0.135342	0.295	0.863666	2213	22	0		2676
LEE_LIVER_CANCER_MYC_TGFA_UP	61	0.278584	0.030354	0.055	0.306368	1161	23	0		61	0.278584	0.030354	0.04	0.27119	955	23	0		61	0.300936	0.00356043	0.038	0.433761	562	18	0		2678
JOHNSTONE_PARVB_TARGETS_1_UP	7	0.575856	0.0218532	0.046	0.287003	1024	3	0		7	0.575856	0.0218532	0.046	0.288667	1023	3	0		7	0.55704	0.0174468	0.048	0.487887	633	3	0		2680
WP_DEREGULATION_OF_RAB_AND_RAB_EFFECTOR_GENES_IN_BLADDER_CANCER	16	0.52766	0.00266007	0.004	0.0962222	251	10	0		16	0.52766	0.00266007	0.012	0.159387	472	10	0		16	0.287796	0.230138	0.247	0.817668	1957	5	0		2680
REACTOME_VOLTAGE_GATED_POTASSIUM_CHANNELS	43	0.317658	0.0616427	0.032	0.251622	817	16	0		43	0.317658	0.0616427	0.045	0.286263	1017	16	0		43	0.291293	0.0385367	0.075	0.568312	850	16	0		2684
PID_RET_PATHWAY	39	0.341326	0.0418915	0.034	0.25919	844	12	0		39	0.341326	0.0418915	0.02	0.199846	643	12	0		39	0.271364	0.055112	0.125	0.674315	1200	11	0		2687
FIGUEROA_AML_METHYLATION_CLUSTER_4_UP	112	0.239038	0.121244	0.047	0.288258	1055	36	0		112	0.239038	0.121244	0.054	0.308199	1134	36	0		112	0.258981	0.0144729	0.031	0.40269	499	39	0		2688
WP_RAS_SIGNALING	184	0.252614	0.000274566	0.004	0.0962222	265	81	0		184	0.252614	0.000274566	0.006	0.11845	325	81	0		184	0.168274	0.119738	0.272	0.842059	2098	34	0		2688
FOROUTAN_PRODRANK_TGFB_EMT_DN	82	0.292963	0.00457051	0.014	0.173862	515	30	0		82	0.292963	0.00457051	0.009	0.138191	409	30	0		82	0.202601	0.03158	0.212	0.780136	1765	34	0		2689
SOGA_COLORECTAL_CANCER_MYC_DN	71	0.336651	0.00476685	0.005	0.109713	285	21	0		71	0.336651	0.00476685	0.002	0.0646269	176	21	0		71	0.189475	0.160453	0.297	0.865417	2228	15	0		2689
WINTER_HYPOXIA_METAGENE	243	0.206454	0.00687375	0.043	0.279285	998	97	0		243	0.206454	0.00687375	0.041	0.272843	974	97	0		243	0.198273	0.0654535	0.059	0.52638	726	69	0		2698
ZHAN_MULTIPLE_MYELOMA_LB_UP	47	0.32427	0.075804	0.025	0.225521	714	14	0		47	0.32427	0.075804	0.027	0.229836	759	14	0		47	0.256669	0.304927	0.13	0.685349	1231	15	0		2704
WP_HYPOTHESIZED_PATHWAYS_IN_PATHOGENESIS_OF_CARDIOVASCULAR_DISEASE	25	0.377713	0.00446826	0.035	0.261293	859	15	0		25	0.377713	0.00446826	0.036	0.261251	883	15	0		25	0.334419	0.0670964	0.092	0.614121	971	5	0		2713
FINETTI_BREAST_CANCERS_KINOME_BLUE	21	0.490907	0.0370277	0.005	0.109713	280	10	0		21	0.490907	0.0370277	0.006	0.11845	309	10	0		21	0.260948	0.280522	0.278	0.847967	2126	4	0		2715
REACTOME_ACYL_CHAIN_REMODELLING_OF_PG	18	0.449674	0.0746139	0.018	0.19715	576	6	0		18	0.449674	0.0746139	0.024	0.218933	698	6	0		18	0.319065	0.0179714	0.162	0.722658	1449	10	0		2723
IIZUKA_LIVER_CANCER_PROGRESSION_L1_G1_UP	20	0.379116	0.105199	0.062	0.32241	1240	7	0		20	0.379116	0.105199	0.054	0.308199	1128	7	0		20	0.439844	0.0150068	0.018	0.320301	357	4	0		2725
JAZAG_TGFB1_SIGNALING_VIA_SMAD4_UP	107	0.242414	0.00386739	0.045	0.285983	1020	34	0		107	0.242414	0.00386739	0.058	0.315767	1189	34	0		107	0.250163	0.00860753	0.033	0.414574	516	36	0		2725
VALK_AML_CLUSTER_15	31	0.372091	0.00475864	0.02	0.205864	625	9	0		31	0.372091	0.00475864	0.021	0.203879	659	9	0		31	0.277606	0.362334	0.163	0.725127	1458	7	0		2742
WP_CARDIAC_PROGENITOR_DIFFERENTIATION	53	0.277345	0.00694528	0.07	0.339038	1335	22	0		53	0.277345	0.00694528	0.067	0.336035	1292	22	0		53	0.362252	0.00354687	0.003	0.147614	125	25	0		2752
KEGG_TGF_BETA_SIGNALING_PATHWAY	86	0.253897	0.0185593	0.042	0.277508	981	25	0		86	0.253897	0.0185593	0.055	0.310361	1147	25	0		86	0.255232	0.0138973	0.047	0.483014	631	22	0		2759
FOROUTAN_INTEGRATED_TGFB_EMT_UP	120	0.231001	0.0488552	0.064	0.326792	1268	32	0		120	0.231001	0.0488552	0.046	0.288667	1034	32	0		120	0.250425	0.0303784	0.028	0.383671	473	38	0		2775
REACTOME_PYRIMIDINE_SALVAGE	11	0.536944	0.0602461	0.024	0.221735	681	4	0		11	0.536944	0.0602461	0.025	0.223966	714	4	0		11	0.398324	0.129541	0.151	0.707098	1384	2	0		2779
BIOCARTA_MYOSIN_PATHWAY	11	0.559867	0.00670054	0.02	0.205864	618	6	0		11	0.559867	0.00670054	0.022	0.208904	670	6	0		11	0.390605	0.116071	0.171	0.73748	1501	2	0		2789
ACOSTA_PROLIFERATION_INDEPENDENT_MYC_TARGETS_UP	84	0.312586	0.00487426	0.006	0.119908	314	26	0		84	0.312586	0.00487426	0.004	0.0951648	256	26	0		84	0.192023	0.0398187	0.296	0.863666	2223	32	0		2793
MASSARWEH_TAMOXIFEN_RESISTANCE_DN	256	0.198188	0.0662508	0.065	0.327776	1287	78	0		256	0.198188	0.0662508	0.049	0.294136	1081	78	0		256	0.213255	0.00918962	0.024	0.362512	430	65	0		2798
NAKAMURA_CANCER_MICROENVIRONMENT_UP	28	0.358407	0.0375937	0.056	0.308761	1173	9	0		28	0.358407	0.0375937	0.055	0.310361	1141	9	0		28	0.371279	0.0532056	0.03	0.396037	486	6	0		2800
TSUNODA_CISPLATIN_RESISTANCE_UP	15	0.496733	0.000424989	0.035	0.261293	855	3	0		15	0.496733	0.000424989	0.03	0.240556	803	3	0		15	0.382679	0.0331041	0.116	0.657435	1142	6	0		2800
BIOCARTA_ARENRF2_PATHWAY	20	0.379561	0.0426267	0.059	0.315136	1208	8	0		20	0.379561	0.0426267	0.071	0.342096	1338	8	0		20	0.448348	0.00199992	0.011	0.263635	261	6	0		2807
MARIADASON_RESPONSE_TO_CURCUMIN_SULINDAC_5	23	0.443151	0.000718549	0.013	0.169548	474	12	0		23	0.443151	0.000718549	0.017	0.18526	583	12	0		23	0.2741	0.109372	0.212	0.780136	1759	4	0		2816
MISSIAGLIA_REGULATED_BY_METHYLATION_UP	125	0.229692	0.0139804	0.065	0.327776	1284	34	0		125	0.229692	0.0139804	0.058	0.315767	1190	34	0		125	0.270952	0.00184129	0.017	0.311907	352	50	0		2826
VANTVEER_BREAST_CANCER_METASTASIS_UP	45	0.363092	0.00438273	0.014	0.173862	512	18	0		45	0.363092	0.00438273	0.013	0.166868	500	18	0		45	0.238131	0.0601331	0.222	0.788881	1821	10	0		2833
WP_WHITE_FAT_CELL_DIFFERENTIATION	32	0.429564	0.00131265	0	0	19	17	0		32	0.429564	0.00131265	0.005	0.106475	286	17	0		32	0.213704	0.266804	0.361	0.920971	2538	11	0		2843
PETROVA_ENDOTHELIUM_LYMPHATIC_VS_BLOOD_DN	162	0.203981	0.0306826	0.071	0.341842	1349	54	0		162	0.203981	0.0306826	0.074	0.346275	1387	54	0		162	0.261576	0.000173908	0.002	0.113947	108	60	0		2844
WP_GLUTATHIONE_METABOLISM	19	0.396278	0.0132449	0.059	0.315136	1206	9	0		19	0.396278	0.0132449	0.059	0.319604	1195	9	0		19	0.425749	0.00434805	0.026	0.37196	446	8	0		2847
HOLLERN_PAPILLARY_BREAST_TUMOR	19	0.415962	0.0304398	0.034	0.25919	842	9	0		19	0.415962	0.0304398	0.043	0.280407	990	9	0		19	0.351397	0.0706529	0.097	0.618268	1016	5	0		2848
WEINMANN_ADAPTATION_TO_HYPOXIA_DN	38	0.363781	0.00720843	0.021	0.210811	640	21	0		38	0.363781	0.00720843	0.009	0.138191	401	21	0		38	0.239604	0.0873408	0.221	0.788881	1815	7	0		2856
MIKKELSEN_MEF_HCP_WITH_H3_UNMETHYLATED	238	0.206113	0.0262729	0.037	0.265835	902	64	0		238	0.206113	0.0262729	0.038	0.265387	926	64	0		238	0.18743	0.0268284	0.1	0.629971	1031	49	0		2859
MEISSNER_BRAIN_HCP_WITH_H3_UNMETHYLATED	40	0.49513	0.00020666	0	0	11	17	0		40	0.49513	0.00020666	0	0	13	17	0		40	0.192202	0.00864003	0.418	0.956291	2838	3	0		2862
BEGUM_TARGETS_OF_PAX3_FOXO1_FUSION_DN	46	0.28342	0.0577073	0.09	0.373038	1561	20	0		46	0.28342	0.0577073	0.067	0.336035	1291	20	0		46	0.451234	0.000378855	0	0	12	22	0		2864
REACTOME_INSERTION_OF_TAIL_ANCHORED_PROTEINS_INTO_THE_ENDOPLASMIC_RETICULUM_MEMBRANE	22	0.395212	0.00376775	0.038	0.2674	909	10	0		22	0.395212	0.00376775	0.039	0.268332	932	10	0		22	0.338049	0.0900105	0.101	0.630943	1035	4	0		2876
WP_NRF2_PATHWAY	141	0.220194	0.0428611	0.055	0.306368	1166	45	0		141	0.220194	0.0428611	0.056	0.312743	1160	45	0		141	0.23034	0.0260546	0.037	0.432221	556	36	0		2882
WP_FBXL10_ENHANCEMENT_OF_MAPERK_SIGNALING_IN_DIFFUSE_LARGE_BCELL_LYMPHOMA	33	0.601586	1.06567e-05	0.005	0.109713	275	4	0		33	0.601586	1.06567e-05	0.005	0.106475	276	4	0		33	0.282805	0.189327	0.32	0.889345	2332	2	0		2883
BLANCO_MELO_COVID19_SARS_COV_2_INFECTION_A594_CELLS_DN	77	0.250072	0.109962	0.053	0.301432	1139	22	0		77	0.250072	0.109962	0.075	0.346708	1402	22	0		77	0.299639	0.00149738	0.017	0.311907	347	38	0		2888
EBAUER_TARGETS_OF_PAX3_FOXO1_FUSION_UP	199	0.211816	0.0305639	0.037	0.265835	900	59	0		199	0.211816	0.0305639	0.042	0.276103	988	59	0		199	0.19636	0.0596475	0.095	0.614911	1002	58	0		2890
MAHAJAN_RESPONSE_TO_IL1A_UP	77	0.257438	0.0266104	0.042	0.277508	980	21	0		77	0.257438	0.0266104	0.06	0.321535	1211	21	0		77	0.255739	0.0656482	0.056	0.51812	700	20	0		2891
REACTOME_TETRAHYDROBIOPTERIN_BH4_SYNTHESIS_RECYCLING_SALVAGE_AND_REGULATION	10	0.591224	0.00173715	0.008	0.136737	358	7	0		10	0.591224	0.00173715	0.01	0.144978	426	7	0		10	0.326596	0.14258	0.275	0.845575	2108	4	0		2892
MULLIGHAN_NPM1_MUTATED_SIGNATURE_1_DN	125	0.252858	0.0111052	0.015	0.180417	539	44	0		125	0.252858	0.0111052	0.02	0.199846	648	44	0		125	0.189159	0.0737463	0.204	0.774842	1709	25	0		2896
VANTVEER_BREAST_CANCER_POOR_PROGNOSIS	49	0.371906	0.00380141	0.007	0.12807	338	18	0		49	0.371906	0.00380141	0.007	0.126292	340	18	0		49	0.211229	0.243696	0.296	0.863666	2220	10	0		2898
LEE_NEURAL_CREST_STEM_CELL_UP	147	0.244034	0.0144425	0.02	0.205864	630	45	0		147	0.244034	0.0144425	0.014	0.169646	531	45	0		147	0.184538	0.109154	0.21	0.780136	1740	56	0		2901
BIOCARTA_NO1_PATHWAY	28	0.389447	0.000853799	0.028	0.238975	754	16	0		28	0.389447	0.000853799	0.019	0.195571	622	16	0		28	0.272194	0.182288	0.176	0.746162	1529	9	0		2905
BIOCARTA_SODD_PATHWAY	10	0.518444	0.000887371	0.042	0.277508	966	5	0		10	0.518444	0.000887371	0.052	0.30345	1109	5	0		10	0.451089	0.313553	0.073	0.565794	830	3	0		2905
MEISSNER_BRAIN_ICP_WITH_H3K4ME3	31	0.342006	0.00895529	0.059	0.315136	1209	10	0		31	0.342006	0.00895529	0.041	0.272843	967	10	0		31	0.342341	0.00827433	0.06	0.530926	733	15	0		2909
ONDER_CDH1_TARGETS_2_DN	473	0.189249	0.0164033	0.026	0.228821	738	154	0		473	0.189249	0.0164033	0.017	0.18526	595	154	0		473	0.158661	0.0487869	0.186	0.758838	1592	91	0		2925
BASSO_CD40_SIGNALING_UP	103	0.231399	0.0289709	0.07	0.339038	1338	25	0		103	0.231399	0.0289709	0.075	0.346708	1404	25	0		103	0.280375	0.00267748	0.006	0.197817	191	30	0		2933
DAVICIONI_MOLECULAR_ARMS_VS_ERMS_DN	179	0.226009	0.0237895	0.021	0.210811	645	59	0		179	0.226009	0.0237895	0.022	0.208904	683	59	0		179	0.178142	0.0252887	0.191	0.767189	1616	68	0		2944
WP_INITIATION_OF_TRANSCRIPTION_AND_TRANSLATION_ELONGATION_AT_THE_HIV1_LTR	32	0.337501	0.00237428	0.051	0.295491	1106	6	0		32	0.337501	0.00237428	0.045	0.286263	1016	6	0		32	0.312938	0.026737	0.072	0.565466	823	14	0		2945
DACOSTA_ERCC3_ALLELE_XPCS_VS_TTD_DN	34	0.338644	0.00373535	0.041	0.275953	956	18	0		34	0.338644	0.00373535	0.029	0.23515	788	18	0		34	0.282549	0.032129	0.126	0.676898	1207	8	0		2951
REACTOME_TNFR1_MEDIATED_CERAMIDE_PRODUCTION	6	0.628998	0.000832997	0.038	0.2674	905	3	0		6	0.628998	0.000832997	0.033	0.251567	840	3	0		6	0.510763	1.80551e-05	0.128	0.680885	1214	1	0		2959
CROONQUIST_IL6_DEPRIVATION_UP	17	0.423481	0.000588097	0.047	0.288258	1045	11	0		17	0.423481	0.000588097	0.047	0.288803	1041	11	0		17	0.396725	0.00985724	0.077	0.568312	874	9	0		2960
SENGUPTA_EBNA1_ANTICORRELATED	161	0.229117	0.0651736	0.041	0.275953	964	46	0		161	0.229117	0.0651736	0.041	0.272843	973	46	0		161	0.207926	0.0410555	0.098	0.621592	1024	53	0		2961
CHARAFE_BREAST_CANCER_LUMINAL_VS_MESENCHYMAL_UP	454	0.174354	0.0727751	0.068	0.336631	1312	113	0		454	0.174354	0.0727751	0.07	0.341585	1331	113	0		454	0.196729	0.00342617	0.015	0.302562	322	154	0		2965
KAMIKUBO_MYELOID_MN1_NETWORK	19	0.428482	0.00185232	0.042	0.277508	969	12	0		19	0.428482	0.00185232	0.036	0.261251	881	12	0		19	0.346865	0.0315052	0.113	0.655248	1116	5	0		2966
REACTOME_TRANSCRIPTIONAL_REGULATION_BY_NPAS4	34	0.412448	0.0402119	0.006	0.119908	305	15	0		34	0.412448	0.0402119	0.006	0.11845	312	15	0		34	0.214229	0.214272	0.324	0.89358	2351	6	0		2968
WP_NEOVASCULARISATION_PROCESSES	37	0.317471	0.0113479	0.051	0.295491	1108	18	0		37	0.317471	0.0113479	0.053	0.305987	1121	18	0		37	0.313923	0.0292302	0.063	0.544129	749	16	0		2978
MARTIN_NFKB_TARGETS_DN	11	0.520228	0.0288687	0.026	0.228821	723	4	0		11	0.520228	0.0288687	0.033	0.251567	841	4	0		11	0.386915	0.020973	0.156	0.713535	1417	6	0		2981
REACTOME_GLUTATHIONE_CONJUGATION	36	0.340527	0.0522932	0.024	0.221735	689	13	0		36	0.340527	0.0522932	0.044	0.28295	1006	13	0		36	0.281803	0.0513456	0.138	0.694814	1288	10	0		2983
REACTOME_GAP_JUNCTION_ASSEMBLY	38	0.313023	0.00266751	0.053	0.301432	1136	17	0		38	0.313023	0.00266751	0.065	0.33216	1266	17	0		38	0.327854	0.0595768	0.041	0.449823	588	16	0		2990
WP_FOCAL_ADHESION_PI3KAKTMTORSIGNALING_PATHWAY	302	0.193885	0.00224426	0.04	0.273762	947	114	0		302	0.193885	0.00224426	0.051	0.298958	1108	114	0		302	0.181514	0.10505	0.087	0.598586	944	81	0		2999
REACTOME_BMAL1_CLOCK_NPAS2_ACTIVATES_CIRCADIAN_GENE_EXPRESSION	27	0.414775	0.022403	0.009	0.14505	385	12	0		27	0.414775	0.022403	0.01	0.144978	435	12	0		27	0.244456	0.127417	0.289	0.858278	2183	3	0		3003
THEODOROU_MAMMARY_TUMORIGENESIS	31	0.43429	0.000531809	0.004	0.0962222	253	9	0		31	0.43429	0.000531809	0	0	19	9	0		31	0.208762	0.168017	0.399	0.94626	2734	8	0		3006
LEI_MYB_TARGETS	323	0.207296	0.00439694	0.023	0.220007	677	95	0		323	0.207296	0.00439694	0.009	0.138191	422	95	0		323	0.160774	0.0372442	0.239	0.809335	1917	64	0		3016
WP_OSTEOBLAST_DIFFERENTIATION_AND_RELATED_DISEASES	118	0.270086	0.0281193	0.011	0.158415	447	39	0		118	0.270086	0.0281193	0.012	0.159387	483	39	0		118	0.180185	0.145155	0.27	0.840273	2087	46	0		3017
PID_RB_1PATHWAY	65	0.311009	0.00990442	0.014	0.173862	514	24	0		65	0.311009	0.00990442	0.014	0.169646	520	24	0		65	0.207956	0.0468149	0.253	0.824503	1992	18	0		3026
TORCHIA_TARGETS_OF_EWSR1_FLI1_FUSION_DN	323	0.202847	0.00321239	0.029	0.241172	780	96	0		323	0.202847	0.00321239	0.019	0.195571	631	96	0		323	0.1658	0.104903	0.191	0.767189	1617	99	0		3028
SCHLINGEMANN_SKIN_CARCINOGENESIS_TPA_UP	40	0.355183	0.0336235	0.017	0.192361	564	16	0		40	0.355183	0.0336235	0.025	0.223966	719	16	0		40	0.242858	0.0147851	0.211	0.780136	1747	6	0		3030
GINESTIER_BREAST_CANCER_ZNF217_AMPLIFIED_DN	336	0.210732	0.0226171	0.01	0.150347	431	111	0		336	0.210732	0.0226171	0.014	0.169646	535	111	0		336	0.160139	0.0695324	0.267	0.837356	2071	92	0		3037
WP_EGFEGFR_SIGNALING_PATHWAY	162	0.258377	0.0106806	0.006	0.119908	322	66	0		162	0.258377	0.0106806	0.003	0.0808506	232	66	0		162	0.159111	0.0680371	0.349	0.912542	2484	38	0		3038
WP_GLYCOSPHINGOLIPID_METABOLISM	21	0.43624	0.0325647	0.013	0.169548	475	8	0		21	0.43624	0.0325647	0.017	0.18526	584	8	0		21	0.278809	0.0346637	0.252	0.824139	1983	6	0		3042
CHIANG_LIVER_CANCER_SUBCLASS_POLYSOMY7_UP	79	0.257089	0.00231996	0.058	0.314975	1195	22	0		79	0.257089	0.00231996	0.054	0.308199	1132	22	0		79	0.254818	0.0209822	0.058	0.523208	717	33	0		3044
SARTIPY_BLUNTED_BY_INSULIN_RESISTANCE_UP	17	0.472618	0.00949002	0.016	0.18792	545	7	0		17	0.472618	0.00949002	0.019	0.195571	618	7	0		17	0.287061	0.128476	0.236	0.807192	1894	5	0		3057
JOHNSTONE_PARVB_TARGETS_3_UP	433	0.182286	0.0594407	0.048	0.29055	1073	133	0		433	0.182286	0.0594407	0.049	0.294136	1082	133	0		433	0.176351	0.0950922	0.081	0.580039	907	114	0		3062
REACTOME_LIPID_PARTICLE_ORGANIZATION	6	0.625984	0.0411355	0.04	0.273762	938	2	0		6	0.625984	0.0411355	0.034	0.25412	854	2	0		6	0.515195	0.207347	0.137	0.694083	1272	2	0		3064
RAFFEL_VEGFA_TARGETS_UP	9	0.491403	0.0650851	0.084	0.362512	1492	3	0		9	0.491403	0.0650851	0.079	0.35411	1440	3	0		9	0.676826	0.0640613	0.004	0.169804	133	4	0		3065
AMBROSINI_FLAVOPIRIDOL_TREATMENT_TP53	107	0.261609	0.0427584	0.022	0.214872	660	33	0		107	0.261609	0.0427584	0.016	0.180417	574	33	0		107	0.190429	0.0412719	0.223	0.788881	1836	41	0		3070
CERIBELLI_PROMOTERS_INACTIVE_AND_BOUND_BY_NFY	40	0.30449	0.00944724	0.082	0.359615	1471	12	0		40	0.30449	0.00944724	0.08	0.354918	1457	12	0		40	0.422186	0.00444578	0.004	0.169804	142	14	0		3070
FRASOR_RESPONSE_TO_SERM_OR_FULVESTRANT_UP	23	0.414982	0.00913567	0.023	0.220007	668	10	0		23	0.414982	0.00913567	0.02	0.199846	637	10	0		23	0.270843	0.0171036	0.213	0.782044	1766	3	0		3071
MISHRA_CARCINOMA_ASSOCIATED_FIBROBLAST_DN	24	0.354215	0.0928829	0.07	0.339038	1327	8	0		24	0.354215	0.0928829	0.077	0.349976	1416	8	0		24	0.40598	0.0367393	0.016	0.309286	328	7	0		3071
ELVIDGE_HIF1A_TARGETS_DN	92	0.239551	0.0402349	0.086	0.366035	1526	29	0		92	0.239551	0.0402349	0.072	0.344106	1358	29	0		92	0.300357	0.000271616	0.006	0.197817	189	42	0		3073
RODWELL_AGING_KIDNEY_NO_BLOOD_DN	148	0.230737	0.05253	0.039	0.270336	934	44	0		148	0.230737	0.05253	0.042	0.276103	987	44	0		148	0.203795	0.0437048	0.119	0.663319	1164	42	0		3085
BURTON_ADIPOGENESIS_9	84	0.348247	0.000122885	0.001	0.0391265	124	45	0		84	0.348247	0.000122885	0.002	0.0646269	172	45	0		84	0.166517	0.375285	0.408	0.949126	2792	17	0		3088
REACTOME_DNA_METHYLATION	65	0.603265	0.0774084	0.055	0.306368	1149	3	0		65	0.603265	0.0774084	0.05	0.296035	1083	3	0		65	0.567067	0.0305654	0.076	0.568312	858	2	0		3090
BIOCARTA_BCR_PATHWAY	33	0.34288	0.0102787	0.036	0.264203	878	18	0		33	0.34288	0.0102787	0.044	0.28295	1005	18	0		33	0.283984	0.163721	0.127	0.680021	1212	8	0		3095
REACTOME_POU5F1_OCT4_SOX2_NANOG_REPRESS_GENES_RELATED_TO_DIFFERENTIATION	10	0.505079	0.00146833	0.044	0.282671	1003	2	0		10	0.505079	0.00146833	0.055	0.310361	1139	2	0		10	0.455929	0.0370997	0.089	0.602141	954	4	0		3096
REACTOME_CA2_PATHWAY	62	0.320567	0.0187673	0.011	0.158415	445	27	0		62	0.320567	0.0187673	0.005	0.106475	296	27	0		62	0.18993	0.142863	0.326	0.898333	2357	9	0		3098
WU_ALZHEIMER_DISEASE_UP	14	0.438206	0.0127326	0.086	0.366035	1517	5	0		14	0.438206	0.0127326	0.076	0.349837	1407	5	0		14	0.604578	0.00264307	0.006	0.197817	177	6	0		3101
DUNNE_TARGETS_OF_AML1_MTG8_FUSION_DN	19	0.407476	0.0148995	0.043	0.279285	989	6	0		19	0.407476	0.0148995	0.04	0.27119	953	6	0		19	0.33609	0.0296621	0.119	0.663319	1160	7	0		3102
REACTOME_CARDIAC_CONDUCTION	130	0.222638	0.0326288	0.056	0.308761	1177	49	0		130	0.222638	0.0326288	0.049	0.294136	1080	49	0		130	0.213876	0.102394	0.074	0.568312	845	38	0		3102
REACTOME_RHO_GTPASES_ACTIVATE_PKNS	94	0.411368	0.00120713	0.01	0.150347	407	15	0		94	0.411368	0.00120713	0.004	0.0951648	247	15	0		94	0.209471	0.18481	0.343	0.9093	2449	10	0		3103
REACTOME_ACTIVATION_OF_NMDA_RECEPTORS_AND_POSTSYNAPTIC_EVENTS	94	0.285692	0.0117077	0.015	0.180417	538	35	0		94	0.285692	0.0117077	0.006	0.11845	323	35	0		94	0.183115	0.252749	0.301	0.868887	2248	17	0		3109
PHESSE_TARGETS_OF_APC_AND_MBD2_DN	11	0.479581	0.022405	0.051	0.295491	1102	2	0		11	0.479581	0.022405	0.055	0.310361	1140	2	0		11	0.456276	0.026239	0.077	0.568312	872	5	0		3114
REACTOME_ACYL_CHAIN_REMODELLING_OF_PI	17	0.434765	0.0556917	0.041	0.275953	952	6	0		17	0.434765	0.0556917	0.04	0.27119	951	6	0		17	0.350336	0.0258477	0.128	0.680885	1215	5	0		3118
WANG_THOC1_TARGETS_DN	20	0.364922	0.0200492	0.08	0.35884	1436	11	0		20	0.364922	0.0200492	0.071	0.342096	1339	11	0		20	0.448899	0.00344395	0.017	0.311907	344	4	0		3119
HASLINGER_B_CLL_WITH_13Q14_DELETION	24	0.479503	0.00858957	0.003	0.0788866	224	11	0		24	0.479503	0.00858957	0.002	0.0646269	163	11	0		24	0.213669	0.234691	0.402	0.94626	2753	7	0		3140
ZHANG_RESPONSE_TO_IKK_INHIBITOR_AND_TNF_UP	223	0.19501	0.0147375	0.07	0.339038	1341	66	0		223	0.19501	0.0147375	0.077	0.349976	1428	66	0		223	0.216902	0.0196244	0.019	0.328205	375	68	0		3144
SU_SALIVARY_GLAND	14	0.46639	0.0288151	0.043	0.279285	986	6	0		14	0.46639	0.0288151	0.037	0.262353	898	6	0		14	0.362327	0.0192475	0.136	0.694083	1266	4	0		3150
WP_ANGIOGENESIS	24	0.441602	0.00317187	0.021	0.210811	635	14	0		24	0.441602	0.00317187	0.005	0.106475	283	14	0		24	0.246031	0.136234	0.298	0.866388	2234	9	0		3152
WP_TRANSCRIPTIONAL_CASCADE_REGULATING_ADIPOGENESIS	13	0.57886	0.0157094	0.007	0.12807	327	7	0		13	0.57886	0.0157094	0.008	0.13289	364	7	0		13	0.270559	0.181658	0.346	0.911028	2461	5	0		3152
VALK_AML_CLUSTER_5	32	0.393062	0.000552067	0.012	0.166538	458	8	0		32	0.393062	0.000552067	0.011	0.152987	456	8	0		32	0.23626	0.0887514	0.3	0.867929	2242	11	0		3156
REACTOME_SEALING_OF_THE_NUCLEAR_ENVELOPE_NE_BY_ESCRT_III	32	0.386706	0.00540184	0.019	0.200659	604	15	0		32	0.386706	0.00540184	0.007	0.126292	338	15	0		32	0.232816	0.203384	0.296	0.863666	2218	8	0		3160
PID_BETA_CATENIN_DEG_PATHWAY	18	0.397083	0.0330615	0.05	0.295491	1087	5	0		18	0.397083	0.0330615	0.072	0.344106	1352	5	0		18	0.398516	0.0203314	0.059	0.52638	723	4	0		3162
PID_LYSOPHOSPHOLIPID_PATHWAY	65	0.293001	0.021777	0.019	0.200659	609	30	0		65	0.293001	0.021777	0.028	0.232855	771	30	0		65	0.212991	0.0559157	0.216	0.78639	1784	22	0		3164
WP_VITAMIN_D_RECEPTOR_PATHWAY	185	0.201878	0.0453225	0.088	0.369942	1544	44	0		185	0.201878	0.0453225	0.077	0.349976	1427	44	0		185	0.244947	0.0144352	0.006	0.197817	196	65	0		3167
LANDIS_BREAST_CANCER_PROGRESSION_UP	46	0.293503	0.035628	0.055	0.306368	1157	21	0		46	0.293503	0.035628	0.053	0.305987	1122	21	0		46	0.289805	0.0330891	0.079	0.573943	892	13	0		3171
DAIRKEE_CANCER_PRONE_RESPONSE_E2	28	0.329538	0.00401214	0.068	0.336631	1306	13	0		28	0.329538	0.00401214	0.064	0.330167	1253	13	0		28	0.353819	0.0338722	0.045	0.473703	614	10	0		3173
KUMAMOTO_RESPONSE_TO_NUTLIN_3A_UP	9	0.533563	0.00880325	0.044	0.282671	1002	3	0		9	0.533563	0.00880325	0.031	0.244055	812	3	0		9	0.414977	0.110907	0.148	0.702675	1364	4	0		3178
WP_MIR222_IN_EXERCISEINDUCED_CARDIAC_GROWTH	5	0.764826	0.0339911	0.009	0.14505	381	2	0		5	0.764826	0.0339911	0.006	0.11845	306	2	0		5	0.363636	0	0.353	0.914169	2498	0	0		3185
MOOTHA_FFA_OXYDATION	24	0.354397	0.121647	0.061	0.320546	1233	4	0		24	0.354397	0.121647	0.058	0.315767	1183	4	0		24	0.347746	0.00143801	0.068	0.561296	782	17	0		3198
PURBEY_TARGETS_OF_CTBP1_AND_SATB1_DN	161	0.255502	0.00302518	0.007	0.12807	348	58	0		161	0.255502	0.00302518	0.008	0.13289	385	58	0		161	0.163239	0.186669	0.346	0.911028	2465	50	0		3198
REACTOME_KERATAN_SULFATE_BIOSYNTHESIS	28	0.412006	0.00524562	0.014	0.173862	507	12	0		28	0.412006	0.00524562	0.012	0.159387	475	12	0		28	0.231135	0.112179	0.296	0.863666	2219	9	0		3201
SATO_SILENCED_BY_METHYLATION_IN_PANCREATIC_CANCER_1	422	0.172233	0.161172	0.091	0.373606	1582	95	0		422	0.172233	0.161172	0.09	0.372088	1571	95	0		422	0.249455	8.63749e-05	0	0	51	123	0		3204
CHANDRAN_METASTASIS_UP	208	0.237118	0.00407724	0.01	0.150347	426	52	0		208	0.237118	0.00407724	0.012	0.159387	484	52	0		208	0.165637	0.0803695	0.311	0.879384	2297	38	0		3207
LI_PROSTATE_CANCER_EPIGENETIC	32	0.349793	0.0113204	0.036	0.264203	876	13	0		32	0.349793	0.0113204	0.048	0.292184	1061	13	0		32	0.284804	0.0207838	0.137	0.694083	1276	11	0		3213
SIG_PIP3_SIGNALING_IN_CARDIAC_MYOCTES	67	0.287155	0.0672871	0.023	0.220007	673	19	0		67	0.287155	0.0672871	0.024	0.218933	708	19	0		67	0.20925	0.175096	0.223	0.788881	1835	15	0		3216
DOUGLAS_BMI1_TARGETS_UP	563	0.220784	0.00370384	0	0	82	192	0		563	0.220784	0.00370384	0.001	0.0427303	145	192	0		563	0.139156	0.151756	0.445	0.966647	2990	116	0		3217
WP_GLIAL_CELL_DIFFERENTIATION	8	0.527107	0.0241103	0.066	0.331019	1290	2	0		8	0.527107	0.0241103	0.062	0.325538	1224	2	0		8	0.530398	0.0467065	0.057	0.52143	704	2	0		3218
BASSO_HAIRY_CELL_LEUKEMIA_DN	6	0.660104	0.0807527	0.03	0.243867	782	2	0		6	0.660104	0.0807527	0.034	0.25412	853	2	0		6	0.488618	0.293882	0.186	0.758838	1587	1	0		3222
BIOCARTA_P35ALZHEIMERS_PATHWAY	8	0.670047	0.0124982	0.008	0.136737	357	4	0		8	0.670047	0.0124982	0.005	0.106475	275	4	0		8	0.298612	0.271905	0.373	0.932859	2597	1	0		3229
LUI_THYROID_CANCER_PAX8_PPARG_UP	46	0.356411	0.00892711	0.016	0.18792	549	17	0		46	0.356411	0.00892711	0.017	0.18526	589	17	0		46	0.215415	0.06057	0.272	0.842059	2094	19	0		3232
LEE_TARGETS_OF_PTCH1_AND_SUFU_DN	87	0.239459	0.0592697	0.084	0.362512	1504	28	0		87	0.239459	0.0592697	0.082	0.358164	1486	28	0		87	0.296789	0.0448461	0.009	0.23666	243	31	0		3233
NIKOLSKY_BREAST_CANCER_22Q13_AMPLICON	17	0.435276	0.012763	0.039	0.270336	925	9	0		17	0.435276	0.012763	0.031	0.244055	815	9	0		17	0.334148	0.138187	0.169	0.733727	1493	6	0		3233
REACTOME_REVERSIBLE_HYDRATION_OF_CARBON_DIOXIDE	12	0.508261	0.23561	0.028	0.238975	752	2	0		12	0.508261	0.23561	0.026	0.224263	728	2	0		12	0.338718	0.0326171	0.212	0.780136	1755	6	0		3235
GROSS_HYPOXIA_VIA_ELK3_AND_HIF1A_DN	104	0.326047	0.000323114	0	0	37	42	0		104	0.326047	0.000323114	0.001	0.0427303	120	42	0		104	0.154473	0.228166	0.463	0.973206	3086	29	0		3243
MULLIGHAN_NPM1_SIGNATURE_3_DN	161	0.282925	0.000259356	0.001	0.0391265	138	56	0		161	0.282925	0.000259356	0.003	0.0808506	227	56	0		161	0.151435	0.225922	0.425	0.958647	2878	25	0		3243
PID_HDAC_CLASSIII_PATHWAY	26	0.336638	0.00648065	0.075	0.350955	1378	13	0		26	0.336638	0.00648065	0.069	0.340802	1306	13	0		26	0.391611	0.00791005	0.038	0.433761	560	9	0		3244
REACTOME_RHOG_GTPASE_CYCLE	74	0.27444	0.057512	0.046	0.287003	1036	25	0		74	0.27444	0.057512	0.039	0.268332	940	25	0		74	0.227285	0.190555	0.136	0.694083	1269	23	0		3245
DAVIES_MULTIPLE_MYELOMA_VS_MGUS_UP	13	0.548772	0.00716289	0.007	0.12807	328	6	0		13	0.548772	0.00716289	0.012	0.159387	470	6	0		13	0.269389	0.270434	0.343	0.9093	2448	3	0		3246
WP_NEPHROGENESIS	18	0.379379	0.0262453	0.077	0.353938	1402	4	0		18	0.379379	0.0262453	0.098	0.383902	1646	4	0		18	0.494416	0.0100163	0.007	0.208555	200	9	0		3248
GRATIAS_RETINOBLASTOMA_16Q24	18	0.421145	0.238001	0.053	0.301432	1135	5	0		18	0.421145	0.238001	0.053	0.305987	1118	5	0		18	0.359723	0.0273867	0.095	0.614911	996	6	0		3249
KEGG_ECM_RECEPTOR_INTERACTION	84	0.263701	0.0569128	0.035	0.261293	864	27	0		84	0.263701	0.0569128	0.035	0.258618	877	27	0		84	0.212033	0.116721	0.173	0.741673	1514	23	0		3255
LEIN_MEDULLA_MARKERS	86	0.268509	0.00372798	0.035	0.261293	863	26	0		86	0.268509	0.00372798	0.026	0.224263	743	26	0		86	0.205833	0.0227425	0.195	0.767591	1649	32	0		3255
LEONARD_HYPOXIA	41	0.37489	0.001024	0.01	0.150347	409	18	0		41	0.37489	0.001024	0.007	0.126292	339	18	0		41	0.194911	0.223387	0.354	0.915299	2511	14	0		3259
WP_CEREBRAL_ORGANIC_ACIDURIAS_INCLUDING_DISEASES	8	0.547553	0.00940899	0.055	0.306368	1150	4	0		8	0.547553	0.00940899	0.042	0.276103	977	4	0		8	0.460595	0.0396876	0.116	0.657435	1141	3	0		3268
RODWELL_AGING_KIDNEY_NO_BLOOD_UP	224	0.199895	0.0499266	0.07	0.339038	1339	66	0		224	0.199895	0.0499266	0.053	0.305987	1125	66	0		224	0.198484	0.0295959	0.07	0.561296	810	75	0		3274
WHITE_NEUROBLASTOMA_WITH_1P36.3_DELETION	20	0.394778	0.0338646	0.049	0.293323	1076	8	0		20	0.394778	0.0338646	0.049	0.294136	1074	8	0		20	0.337988	0.00290147	0.114	0.655248	1124	10	0		3274
SHETH_LIVER_CANCER_VS_TXNIP_LOSS_PAM2	168	0.242117	0.00138686	0.013	0.169548	492	49	0		168	0.242117	0.00138686	0.015	0.173354	560	49	0		168	0.166758	0.0830695	0.296	0.863666	2224	34	0		3276
ZHAN_MULTIPLE_MYELOMA_CD1_VS_CD2_DN	53	0.30609	0.0136762	0.026	0.228821	732	19	0		53	0.30609	0.0136762	0.034	0.25412	861	19	0		53	0.228027	0.0780752	0.2	0.770006	1685	9	0		3278
FOROUTAN_INTEGRATED_TGFB_EMT_DN	74	0.269519	0.00308185	0.046	0.287003	1037	33	0		74	0.269519	0.00308185	0.039	0.268332	941	33	0		74	0.22742	0.0149025	0.14	0.696422	1303	33	0		3281
HUANG_FOXA2_TARGETS_DN	38	0.301925	0.019833	0.079	0.357564	1430	12	0		38	0.301925	0.019833	0.07	0.341585	1321	12	0		38	0.330683	0.00180964	0.035	0.425702	530	12	0		3281
SCHLESINGER_METHYLATED_DE_NOVO_IN_CANCER	88	0.230304	0.0365065	0.101	0.385879	1698	34	0		88	0.230304	0.0365065	0.09	0.372088	1567	34	0		88	0.362595	8.16505e-05	0	0	22	40	0		3287
MEISSNER_BRAIN_HCP_WITH_H3K4ME2_AND_H3K27ME3	60	0.254313	0.0363996	0.101	0.385879	1695	24	0		60	0.254313	0.0363996	0.083	0.35939	1496	24	0		60	0.344517	0.00626176	0.002	0.113947	100	20	0		3291
VALK_AML_CLUSTER_1	29	0.354003	0.0485013	0.043	0.279285	991	10	0		29	0.354003	0.0485013	0.036	0.261251	885	10	0		29	0.280732	0.13694	0.157	0.715589	1424	9	0		3300
PID_TRKR_PATHWAY	61	0.288692	0.00192637	0.037	0.265835	894	31	0		61	0.288692	0.00192637	0.041	0.272843	971	31	0		61	0.233677	0.0426253	0.16	0.720166	1441	15	0		3306
GAUSSMANN_MLL_AF4_FUSION_TARGETS_G_DN	34	0.311921	0.1175	0.071	0.341842	1346	9	0		34	0.311921	0.1175	0.077	0.349976	1420	9	0		34	0.349214	0.00192554	0.036	0.428242	544	16	0		3310
REACTOME_ECM_PROTEOGLYCANS	76	0.299645	0.00676254	0.008	0.136737	372	29	0		76	0.299645	0.00676254	0.008	0.13289	379	29	0		76	0.174566	0.408919	0.363	0.920971	2560	17	0		3311
RIZ_ERYTHROID_DIFFERENTIATION_12HR	36	0.290906	0.173313	0.1	0.385231	1682	11	0		36	0.290906	0.173313	0.08	0.354918	1458	11	0		36	0.391078	0.00971705	0.006	0.197817	182	15	0		3322
PASQUALUCCI_LYMPHOMA_BY_GC_STAGE_DN	170	0.257404	0.00981747	0.006	0.119908	323	58	0		170	0.257404	0.00981747	0.007	0.126292	354	58	0		170	0.159717	0.52518	0.383	0.937222	2653	44	0		3330
NELSON_RESPONSE_TO_ANDROGEN_UP	83	0.304346	0.00833092	0.004	0.0962222	259	28	0		83	0.304346	0.00833092	0.007	0.126292	347	28	0		83	0.165817	0.143101	0.399	0.94626	2736	27	0		3342
BIOCARTA_STRESS_PATHWAY	24	0.390314	0.0177325	0.033	0.255465	829	10	0		24	0.390314	0.0177325	0.029	0.23515	786	10	0		24	0.274683	0.145636	0.209	0.780136	1731	9	0		3346
MIKKELSEN_ES_LCP_WITH_H3K4ME3_AND_H3K27ME3	7	0.514456	0.0766738	0.086	0.366035	1514	2	0		7	0.514456	0.0766738	0.098	0.383902	1642	2	0		7	0.745782	0.00421941	0.007	0.208555	198	4	0		3354
CHARAFE_BREAST_CANCER_BASAL_VS_MESENCHYMAL_DN	52	0.299406	0.195393	0.033	0.255465	835	15	0		52	0.299406	0.195393	0.043	0.280407	993	15	0		52	0.236092	0.192293	0.176	0.746162	1530	14	0		3358
PID_SMAD2_3NUCLEAR_PATHWAY	82	0.262143	0.0223279	0.038	0.2674	919	24	0		82	0.262143	0.0223279	0.042	0.276103	985	24	0		82	0.21313	0.0351822	0.162	0.722658	1456	22	0		3360
CHUNG_BLISTER_CYTOTOXICITY_DN	50	0.309184	0.00508193	0.037	0.265835	891	10	0		50	0.309184	0.00508193	0.039	0.268332	938	10	0		50	0.246013	0.0925092	0.177	0.748291	1536	6	0		3365
ZHANG_ANTIVIRAL_RESPONSE_TO_RIBAVIRIN_DN	45	0.284392	0.0127285	0.093	0.375877	1603	18	0		45	0.284392	0.0127285	0.083	0.35939	1494	18	0		45	0.345347	0.00941622	0.012	0.28036	275	15	0		3372
LUI_THYROID_CANCER_CLUSTER_5	16	0.418364	0.0127653	0.065	0.327776	1276	4	0		16	0.418364	0.0127653	0.06	0.321535	1201	4	0		16	0.396221	0.0087403	0.081	0.580039	904	6	0		3381
SESTO_RESPONSE_TO_UV_C7	70	0.298433	0.0488861	0.022	0.214872	658	14	0		70	0.298433	0.0488861	0.021	0.203879	663	14	0		70	0.198632	0.068156	0.265	0.835116	2060	18	0		3381
LE_EGR2_TARGETS_DN	107	0.256533	0.0258958	0.029	0.241172	778	27	0		107	0.256533	0.0258958	0.025	0.223966	720	27	0		107	0.193437	0.130344	0.235	0.807152	1891	26	0		3389
GUILLAUMOND_KLF10_TARGETS_UP	50	0.288402	0.0142194	0.06	0.317863	1223	17	0		50	0.288402	0.0142194	0.061	0.323953	1220	17	0		50	0.262227	0.0772667	0.089	0.602141	959	15	0		3402
REACTOME_GLUTATHIONE_SYNTHESIS_AND_RECYCLING	12	0.494396	0.0509341	0.033	0.255465	828	5	0		12	0.494396	0.0509341	0.034	0.25412	856	5	0		12	0.345567	0.0263619	0.209	0.780136	1730	7	0		3414
KIM_MYC_AMPLIFICATION_TARGETS_DN	98	0.302708	0.00223194	0.006	0.119908	317	36	0		98	0.302708	0.00223194	0.007	0.126292	348	36	0		98	0.16277	0.202186	0.401	0.94626	2750	31	0		3415
MIKKELSEN_IPS_WITH_HCP_H3K27ME3	103	0.227042	0.027396	0.09	0.373038	1565	32	0		103	0.227042	0.027396	0.092	0.375339	1590	32	0		103	0.277857	0.0175867	0.011	0.263635	269	42	0		3424
WP_PHYSIOLOGICAL_AND_PATHOLOGICAL_HYPERTROPHY_OF_THE_HEART	24	0.535491	0.00662776	0	0	9	14	0		24	0.535491	0.00662776	0	0	10	14	0		24	0.180852	0.264893	0.522	0.994541	3408	8	0		3427
NIKOLSKY_BREAST_CANCER_12Q24_AMPLICON	15	0.385633	0.0364082	0.106	0.394313	1743	5	0		15	0.385633	0.0364082	0.091	0.373843	1574	5	0		15	0.521534	0.00755091	0.003	0.147614	119	6	0		3436
WNT_SIGNALING	89	0.283595	0.0169448	0.014	0.173862	517	32	0		89	0.283595	0.0169448	0.018	0.190407	611	32	0		89	0.176954	0.19676	0.315	0.885682	2310	14	0		3438
LEIN_ASTROCYTE_MARKERS	43	0.317449	0.0127577	0.048	0.29055	1068	17	0		43	0.317449	0.0127577	0.039	0.268332	937	17	0		43	0.252566	0.0577693	0.159	0.718653	1437	12	0		3442
REACTOME_PROLONGED_ERK_ACTIVATION_EVENTS	14	0.451072	0.0412507	0.049	0.293323	1074	4	0		14	0.451072	0.0412507	0.037	0.262353	899	4	0		14	0.338708	0.033839	0.167	0.732814	1475	3	0		3448
KOYAMA_SEMA3B_TARGETS_DN	364	0.203418	0.0311723	0.018	0.19715	592	110	0		364	0.203418	0.0311723	0.016	0.180417	576	110	0		364	0.153174	0.176106	0.308	0.876017	2283	92	0		3451
ZHAN_MULTIPLE_MYELOMA_MS_UP	50	0.273589	0.0304993	0.082	0.359615	1472	17	0		50	0.273589	0.0304993	0.106	0.394866	1738	17	0		50	0.37328	0.00427901	0.01	0.252724	251	19	0		3461
RASHI_RESPONSE_TO_IONIZING_RADIATION_2	125	0.260575	0.00484343	0.012	0.166538	465	42	0		125	0.260575	0.00484343	0.014	0.169646	526	42	0		125	0.165716	0.204086	0.347	0.911028	2473	38	0		3464
BIOCARTA_CERAMIDE_PATHWAY	21	0.489229	0.000625072	0.002	0.0601389	177	8	0		21	0.489229	0.000625072	0.003	0.0808506	210	8	0		21	0.206384	0.317698	0.462	0.973206	3080	2	0		3467
MEISSNER_ES_ICP_WITH_H3K4ME3_AND_H3K27ME3	14	0.400121	0.078229	0.087	0.36836	1528	4	0		14	0.400121	0.078229	0.091	0.373843	1573	4	0		14	0.507221	0.0237243	0.019	0.328205	368	7	0		3469
WP_NEUROGENESIS_REGULATION_IN_THE_OLFACTORY_EPITHELIUM	57	0.270122	0.0129067	0.07	0.339038	1337	27	0		57	0.270122	0.0129067	0.051	0.298958	1104	27	0		57	0.252941	0.0325297	0.101	0.630943	1037	13	0		3478
REACTOME_CHONDROITIN_SULFATE_DERMATAN_SULFATE_METABOLISM	50	0.287067	0.0354173	0.055	0.306368	1159	21	0		50	0.287067	0.0354173	0.073	0.345328	1367	21	0		50	0.277126	0.0340726	0.089	0.602141	958	19	0		3484
STARK_HYPPOCAMPUS_22Q11_DELETION_UP	54	0.273996	0.069089	0.079	0.357564	1431	12	0		54	0.273996	0.069089	0.092	0.375339	1587	12	0		54	0.319897	0.0100916	0.028	0.383671	471	18	0		3489
KANNAN_TP53_TARGETS_UP	59	0.271357	0.00861821	0.067	0.333972	1301	29	0		59	0.271357	0.00861821	0.072	0.344106	1354	29	0		59	0.260257	0.00352731	0.073	0.565794	836	28	0		3491
ZHANG_GATA6_TARGETS_DN	63	0.313009	0.00691588	0.013	0.169548	486	30	0		63	0.313009	0.00691588	0.014	0.169646	519	30	0		63	0.186751	0.125934	0.35	0.914053	2487	22	0		3492
SASAI_RESISTANCE_TO_NEOPLASTIC_TRANSFROMATION	50	0.292943	0.0453231	0.047	0.288258	1052	17	0		50	0.292943	0.0453231	0.059	0.319604	1196	17	0		50	0.251628	0.0195597	0.134	0.692938	1253	23	0		3501
REACTOME_RHOBTB3_ATPASE_CYCLE	10	0.536649	0.0533186	0.026	0.228821	722	4	0		10	0.536649	0.0533186	0.04	0.27119	946	4	0		10	0.351567	0.0606076	0.224	0.790266	1838	2	0		3506
LEIN_PONS_MARKERS	92	0.247406	0.0558256	0.056	0.308761	1176	29	0		92	0.247406	0.0558256	0.055	0.310361	1149	29	0		92	0.221903	0.107034	0.124	0.67227	1197	27	0		3522
REACTOME_SYNTHESIS_OF_IP2_IP_AND_INS_IN_THE_CYTOSOL	14	0.454203	0.0133534	0.057	0.311367	1180	3	0		14	0.454203	0.0133534	0.04	0.27119	950	3	0		14	0.354106	0.0850159	0.152	0.707192	1392	2	0		3522
REACTOME_RECYCLING_PATHWAY_OF_L1	49	0.30565	0.0428611	0.045	0.285983	1017	16	0		49	0.30565	0.0428611	0.041	0.272843	970	16	0		49	0.241558	0.0226349	0.178	0.748291	1541	24	0		3528
DAVICIONI_MOLECULAR_ARMS_VS_ERMS_UP	340	0.195326	0.0275387	0.026	0.228821	737	107	0		340	0.195326	0.0275387	0.029	0.23515	799	107	0		340	0.156361	0.0691194	0.254	0.825691	1998	89	0		3534
REACTOME_SARS_COV_2_TARGETS_HOST_INTRACELLULAR_SIGNALLING_AND_REGULATORY_PATHWAYS	12	0.585536	0.0273573	0.003	0.0788866	221	5	0		12	0.585536	0.0273573	0.007	0.126292	332	5	0		12	0.236339	0.130438	0.445	0.966647	2986	4	0		3539
IVANOVA_HEMATOPOIESIS_STEM_CELL_AND_PROGENITOR	563	0.212674	0.000323098	0.001	0.0391265	158	187	0		563	0.212674	0.000323098	0.003	0.0808506	238	187	0		563	0.135709	0.387596	0.475	0.978473	3153	115	0		3549
REACTOME_ENOS_ACTIVATION	11	0.503833	0.0231398	0.029	0.241172	763	6	0		11	0.503833	0.0231398	0.036	0.261251	880	6	0		11	0.336484	0.0473199	0.239	0.809335	1914	5	0		3557
WILLIAMS_ESR1_TARGETS_DN	6	0.659848	0.0939214	0.027	0.233509	739	2	0		6	0.659848	0.0939214	0.027	0.229836	754	2	0		6	0.396684	0.0515936	0.267	0.837356	2065	0	0		3558
REACTOME_EPITHELIAL_MESENCHYMAL_TRANSITION_EMT_DURING_GASTRULATION	7	0.586106	0.0111562	0.045	0.285983	1012	2	0		7	0.586106	0.0111562	0.053	0.305987	1115	2	0		7	0.446945	0.091446	0.159	0.718653	1432	2	0		3559
REACTOME_NF_KB_ACTIVATION_THROUGH_FADD_RIP_1_PATHWAY_MEDIATED_BY_CASPASE_8_AND_10	13	0.46886	0.0210034	0.043	0.279285	985	7	0		13	0.46886	0.0210034	0.034	0.25412	857	7	0		13	0.332054	0.169925	0.206	0.77789	1717	2	0		3559
MYLLYKANGAS_AMPLIFICATION_HOT_SPOT_1	6	0.728443	0.000402606	0.005	0.109713	273	5	0		6	0.728443	0.000402606	0.01	0.144978	424	5	0		6	0.302704	0.280878	0.423	0.957277	2866	0	0		3563
BERENJENO_TRANSFORMED_BY_RHOA_DN	398	0.259746	2.38316e-05	0	0	61	127	0		398	0.259746	2.38316e-05	0	0	54	127	0		398	0.13349	0.426893	0.532	0.998653	3460	99	0		3575
BAE_BRCA1_TARGETS_UP	71	0.261594	0.0173345	0.057	0.311367	1185	28	0		71	0.261594	0.0173345	0.055	0.310361	1146	28	0		71	0.227339	0.0377245	0.133	0.691621	1248	16	0		3579
REACTOME_RAB_GEFS_EXCHANGE_GTP_FOR_GDP_ON_RABS	90	0.348201	0.00074764	0.001	0.0391265	125	28	0		90	0.348201	0.00074764	0	0	30	28	0		90	0.148273	0.164422	0.525	0.99546	3424	34	0		3579
BHAT_ESR1_TARGETS_NOT_VIA_AKT1_DN	88	0.256942	0.031417	0.039	0.270336	931	20	0		88	0.256942	0.031417	0.045	0.286263	1019	20	0		88	0.199616	0.0517661	0.193	0.767375	1633	29	0		3583
REACTOME_FGFRL1_MODULATION_OF_FGFR1_SIGNALING	13	0.439705	0.0912308	0.083	0.361802	1483	6	0		13	0.439705	0.0912308	0.066	0.333336	1275	6	0		13	0.42602	0.0502443	0.073	0.565794	832	7	0		3590
REACTOME_RESOLUTION_OF_D_LOOP_STRUCTURES	35	0.397266	0.0712517	0.015	0.180417	529	13	0		35	0.397266	0.0712517	0.002	0.0646269	168	13	0		35	0.191143	0.121185	0.428	0.959262	2895	6	0		3592
NIKOLSKY_MUTATED_AND_AMPLIFIED_IN_BREAST_CANCER	94	0.244468	0.0692517	0.058	0.314975	1196	22	0		94	0.244468	0.0692517	0.06	0.321535	1212	22	0		94	0.230016	0.0273731	0.122	0.665874	1187	23	0		3595
VERRECCHIA_DELAYED_RESPONSE_TO_TGFB1	37	0.285791	0.0636118	0.104	0.390677	1725	10	0		37	0.285791	0.0636118	0.104	0.392949	1712	10	0		37	0.387971	0.0155833	0.005	0.185571	162	19	0		3599
CHEN_METABOLIC_SYNDROM_NETWORK	1242	0.18302	0.00160644	0.002	0.0601389	215	343	0		1242	0.18302	0.00160644	0.001	0.0427303	152	343	0		1242	0.130256	0.563251	0.491	0.986404	3233	239	0		3600
PID_NFAT_3PATHWAY	53	0.368529	0.00549462	0.002	0.0601389	189	22	0		53	0.368529	0.00549462	0.012	0.159387	476	22	0		53	0.173897	0.158968	0.435	0.961322	2938	10	0		3603
REACTOME_MET_RECEPTOR_RECYCLING	10	0.454076	0.0703049	0.1	0.385231	1675	6	0		10	0.454076	0.0703049	0.074	0.346275	1376	6	0		10	0.484142	0.0112014	0.038	0.433761	557	3	0		3608
GOERING_BLOOD_HDL_CHOLESTEROL_QTL_TRANS	14	0.517239	0.00229774	0.016	0.18792	543	5	0		14	0.517239	0.00229774	0.016	0.180417	566	5	0		14	0.266674	0.0228745	0.353	0.914169	2501	1	0		3610
REACTOME_RELEASE_OF_APOPTOTIC_FACTORS_FROM_THE_MITOCHONDRIA	7	0.699529	0.00063539	0.005	0.109713	274	1	0		7	0.699529	0.00063539	0.012	0.159387	468	1	0		7	0.290524	0.313944	0.425	0.958647	2874	1	0		3616
REACTOME_FOXO_MEDIATED_TRANSCRIPTION	66	0.285569	0.00898452	0.028	0.238975	758	32	0		66	0.285569	0.00898452	0.032	0.247723	829	32	0		66	0.203062	0.0755766	0.26	0.831793	2030	16	0		3617
REACTOME_REGULATION_OF_PYRUVATE_DEHYDROGENASE_PDH_COMPLEX	16	0.468697	0.0408161	0.019	0.200659	600	8	0		16	0.468697	0.0408161	0.026	0.224263	731	8	0		16	0.269498	0.138664	0.31	0.877703	2292	7	0		3623
VALK_AML_CLUSTER_12	30	0.400783	0.00980997	0.014	0.173862	508	15	0		30	0.400783	0.00980997	0.013	0.166868	499	15	0		30	0.208958	0.129819	0.377	0.934943	2618	12	0		3625
BIOCARTA_TCR_PATHWAY	44	0.316117	0.0102464	0.032	0.251622	818	21	0		44	0.316117	0.0102464	0.034	0.25412	860	21	0		44	0.224306	0.118534	0.245	0.81562	1949	6	0		3627
PLASARI_TGFB1_TARGETS_1HR_DN	5	0.632396	0.120572	0.058	0.314975	1190	1	0		5	0.632396	0.120572	0.066	0.333336	1272	1	0		5	0.546849	0.216352	0.12	0.663319	1165	2	0		3627
WP_AMYOTROPHIC_LATERAL_SCLEROSIS_ALS	38	0.310204	0.0418911	0.063	0.325266	1254	8	0		38	0.310204	0.0418911	0.057	0.314809	1167	8	0		38	0.274977	0.00598977	0.126	0.676898	1208	5	0		3629
PURBEY_TARGETS_OF_CTBP1_NOT_SATB1_UP	296	0.203921	0.00523426	0.027	0.233509	750	92	0		296	0.203921	0.00523426	0.022	0.208904	684	92	0		296	0.157614	0.174683	0.292	0.860499	2204	80	0		3638
MCBRYAN_PUBERTAL_BREAST_5_6WK_UP	123	0.233413	0.0285993	0.052	0.298094	1131	44	0		123	0.233413	0.0285993	0.056	0.312743	1159	44	0		123	0.200492	0.0885973	0.146	0.701383	1351	36	0		3641
EHRLICH_ICF_SYNDROM_DN	17	0.398371	0.0342813	0.092	0.374868	1583	7	0		17	0.398371	0.0342813	0.101	0.388623	1682	7	0		17	0.496222	0.00719977	0.021	0.342701	390	7	0		3655
BYSTRYKH_HEMATOPOIESIS_STEM_CELL_RUNX1	8	0.492835	0.209153	0.097	0.381365	1641	2	0		8	0.492835	0.209153	0.089	0.370074	1550	2	0		8	0.588971	0.00203034	0.028	0.383671	468	5	0		3659
RODRIGUES_THYROID_CARCINOMA_ANAPLASTIC_DN	539	0.204472	0.0125614	0.003	0.0788866	247	156	0		539	0.204472	0.0125614	0.005	0.106475	303	156	0		539	0.136298	0.495667	0.466	0.973206	3110	117	0		3660
KEGG_HEDGEHOG_SIGNALING_PATHWAY	56	0.426514	0.000207412	0.002	0.0601389	184	27	0		56	0.426514	0.000207412	0	0	21	27	0		56	0.152652	0.632512	0.532	0.998653	3458	8	0		3663
REACTOME_REGULATION_OF_TP53_ACTIVITY_THROUGH_ACETYLATION	30	0.374482	0.00911845	0.032	0.251622	816	7	0		30	0.374482	0.00911845	0.015	0.173354	548	7	0		30	0.230475	0.138186	0.312	0.880678	2300	7	0		3664
REACTOME_EXTRACELLULAR_MATRIX_ORGANIZATION	300	0.19423	0.00788793	0.053	0.301432	1142	108	0		300	0.19423	0.00788793	0.034	0.25412	869	108	0		300	0.167221	0.206827	0.196	0.768016	1655	72	0		3666
REACTOME_RAP1_SIGNALLING	16	0.54344	0.00159474	0.005	0.109713	278	9	0		16	0.54344	0.00159474	0.002	0.0646269	159	9	0		16	0.206614	0.337309	0.491	0.986404	3231	3	0		3668
COULOUARN_TEMPORAL_TGFB1_SIGNATURE_DN	138	0.22974	0.0182244	0.057	0.311367	1186	38	0		138	0.22974	0.0182244	0.037	0.262353	908	38	0		138	0.188657	0.10175	0.185	0.758091	1585	44	0		3679
WP_MAPK_SIGNALING_PATHWAY	247	0.224026	0.0392625	0.01	0.150347	429	92	0		247	0.224026	0.0392625	0.014	0.169646	533	92	0		247	0.151862	0.256928	0.395	0.942823	2721	50	0		3683
XU_CREBBP_TARGETS_DN	39	0.300546	0.0348873	0.064	0.326792	1263	15	0		39	0.300546	0.0348873	0.073	0.345328	1366	15	0		39	0.282822	0.0829333	0.104	0.635447	1059	12	0		3688
GOLDRATH_IMMUNE_MEMORY	66	0.367162	0.00205739	0.001	0.0391265	122	22	0		66	0.367162	0.00205739	0.004	0.0951648	250	22	0		66	0.157925	0.239486	0.507	0.989343	3325	14	0		3697
STANELLE_E2F1_TARGETS	29	0.377068	0.00927342	0.037	0.265835	888	5	0		29	0.377068	0.00927342	0.037	0.262353	900	5	0		29	0.255611	0.205797	0.238	0.808901	1909	6	0		3697
KEGG_BUTANOATE_METABOLISM	34	0.299578	0.130205	0.087	0.36836	1532	12	0		34	0.299578	0.130205	0.091	0.373843	1576	12	0		34	0.339544	0.0711913	0.043	0.462392	599	14	0		3707
REACTOME_GPER1_SIGNALING	45	0.341413	0.0118172	0.015	0.180417	531	19	0		45	0.341413	0.0118172	0.02	0.199846	642	19	0		45	0.198259	0.255762	0.361	0.920971	2540	13	0		3713
MOROSETTI_FACIOSCAPULOHUMERAL_MUSCULAR_DISTROPHY_UP	20	0.383845	0.0186809	0.069	0.338486	1314	6	0		20	0.383845	0.0186809	0.068	0.338956	1298	6	0		20	0.336149	0.0406065	0.111	0.651849	1105	7	0		3717
QUINTENS_EMBRYONIC_BRAIN_RESPONSE_TO_IR	82	0.318351	0.00491012	0.006	0.119908	313	35	0		82	0.318351	0.00491012	0.008	0.13289	378	35	0		82	0.167796	0.248038	0.453	0.971592	3026	17	0		3717
DACOSTA_UV_RESPONSE_VIA_ERCC3_COMMON_UP	75	0.24774	0.150261	0.094	0.37687	1618	25	0		75	0.24774	0.150261	0.071	0.342096	1344	25	0		75	0.262782	0.0708163	0.064	0.544797	762	18	0		3724
REACTOME_EPH_EPHRIN_MEDIATED_REPULSION_OF_CELLS	51	0.330786	0.0863603	0.016	0.18792	550	12	0		51	0.330786	0.0863603	0.01	0.144978	442	12	0		51	0.18406	0.0221046	0.399	0.94626	2735	25	0		3727
HATADA_METHYLATED_IN_LUNG_CANCER_UP	377	0.171063	0.0603957	0.103	0.389171	1719	103	0		377	0.171063	0.0603957	0.125	0.421753	1925	103	0		377	0.243798	0.000155152	0.001	0.0729775	86	117	0		3730
MIKKELSEN_IPS_LCP_WITH_H3K4ME3_AND_H3K27ME3	5	0.575425	0.0277653	0.101	0.385879	1687	2	0		5	0.575425	0.0277653	0.1	0.386837	1669	2	0		5	0.726479	0.00617677	0.02	0.335659	377	3	0		3733
MCMURRAY_TP53_HRAS_COOPERATION_RESPONSE_DN	67	0.290826	0.0577523	0.019	0.200659	610	20	0		67	0.290826	0.0577523	0.028	0.232855	772	20	0		67	0.185353	0.334928	0.324	0.89358	2354	24	0		3736
REACTOME_AFLATOXIN_ACTIVATION_AND_DETOXIFICATION	19	0.396506	0.0100593	0.057	0.311367	1182	9	0		19	0.396506	0.0100593	0.049	0.294136	1073	9	0		19	0.319055	0.0435328	0.168	0.732814	1485	10	0		3740
PID_BETA_CATENIN_NUC_PATHWAY	80	0.285194	0.115808	0.028	0.238975	759	22	0		80	0.285194	0.115808	0.014	0.169646	524	22	0		80	0.181293	0.121752	0.345	0.911028	2458	22	0		3741
HUMMERICH_SKIN_CANCER_PROGRESSION_DN	103	0.239333	0.0410202	0.063	0.325266	1256	26	0		103	0.239333	0.0410202	0.056	0.312743	1157	26	0		103	0.208817	0.0703659	0.143	0.698335	1330	30	0		3743
GARGALOVIC_RESPONSE_TO_OXIDIZED_PHOSPHOLIPIDS_TURQUOISE_UP	83	0.259461	0.0194263	0.054	0.305514	1146	23	0		83	0.259461	0.0194263	0.047	0.288803	1052	23	0		83	0.20822	0.112437	0.179	0.750068	1550	27	0		3748
HOFMANN_MYELODYSPLASTIC_SYNDROM_LOW_RISK_DN	29	0.333087	0.0218383	0.072	0.344106	1354	14	0		29	0.333087	0.0218383	0.066	0.333336	1277	14	0		29	0.311542	0.00523777	0.113	0.655248	1117	5	0		3748
BROWNE_HCMV_INFECTION_24HR_UP	146	0.259911	0.00878039	0.003	0.0788866	238	54	0		146	0.259911	0.00878039	0.002	0.0646269	189	54	0		146	0.141208	0.249203	0.508	0.989343	3334	21	0		3761
QI_HYPOXIA_TARGETS_OF_HIF1A_AND_FOXA2	35	0.377143	0.0258675	0.013	0.169548	479	9	0		35	0.377143	0.0258675	0.017	0.18526	586	9	0		35	0.198233	0.180571	0.391	0.940224	2700	10	0		3765
DALESSIO_TSA_RESPONSE	26	0.347938	0.00333511	0.077	0.353938	1405	7	0		26	0.347938	0.00333511	0.07	0.341585	1319	7	0		26	0.322592	0.0683215	0.103	0.634711	1054	8	0		3778
HOLLERN_MICROACINAR_BREAST_TUMOR_DN	15	0.508118	0.000611203	0.009	0.14505	383	9	0		15	0.508118	0.000611203	0.014	0.169646	508	9	0		15	0.227266	0.321672	0.427	0.958647	2890	3	0		3781
DAVICIONI_RHABDOMYOSARCOMA_PAX_FOXO1_FUSION_UP	64	0.278095	0.0375196	0.055	0.306368	1162	23	0		64	0.278095	0.0375196	0.047	0.288803	1049	23	0		64	0.223717	0.0705626	0.183	0.755617	1571	16	0		3782
IKEDA_MIR30_TARGETS_DN	25	0.373677	0.158131	0.042	0.277508	972	9	0		25	0.373677	0.158131	0.039	0.268332	934	9	0		25	0.260636	0.132051	0.232	0.80322	1876	9	0		3782
BIOCARTA_CSK_PATHWAY	22	0.363502	0.0119996	0.07	0.339038	1326	10	0		22	0.363502	0.0119996	0.062	0.325538	1228	10	0		22	0.327186	0.106461	0.13	0.685349	1229	7	0		3783
LEIN_CEREBELLUM_MARKERS	85	0.238317	0.114371	0.097	0.381365	1649	25	0		85	0.238317	0.114371	0.086	0.367402	1520	25	0		85	0.253308	0.0435048	0.045	0.473703	617	25	0		3786
WP_DDX1_AS_A_REGULATORY_COMPONENT_OF_THE_DROSHA_MICROPROCESSOR	7	0.775561	0.00239455	0.001	0.0391265	102	3	0		7	0.775561	0.00239455	0.001	0.0427303	99	3	0		7	0.226526	0	0.556	1	3586	0	0		3787
WP_NICOTINE_EFFECT_ON_DOPAMINERGIC_NEURONS	21	0.358919	0.0617412	0.082	0.359615	1469	9	0		21	0.358919	0.0617412	0.073	0.345328	1363	9	0		21	0.347122	0.0439582	0.089	0.602141	957	8	0		3789
MARTINEZ_RB1_AND_TP53_TARGETS_DN	607	0.177305	0.0290706	0.024	0.221735	702	184	0		607	0.177305	0.0290706	0.038	0.265387	929	184	0		607	0.149753	0.054044	0.285	0.854605	2166	126	0		3797
REACTOME_SIGNALING_BY_RECEPTOR_TYROSINE_KINASES	522	0.222654	0.000207598	0.001	0.0391265	153	194	0		522	0.222654	0.000207598	0	0	77	194	0		522	0.131491	0.359568	0.551	1	3567	138	0		3797
REACTOME_GLI_PROTEINS_BIND_PROMOTERS_OF_HH_RESPONSIVE_GENES_TO_PROMOTE_TRANSCRIPTION	7	0.655192	0.0174403	0.02	0.205864	616	4	0		7	0.655192	0.0174403	0.009	0.138191	393	4	0		7	0.289543	0.0914106	0.408	0.949126	2789	6	0		3798
GALIE_TUMOR_STEMNESS_GENES	6	0.720686	0.0268618	0.014	0.173862	499	3	0		6	0.720686	0.0268618	0.007	0.126292	331	3	0		6	0.278223	0.141431	0.442	0.965856	2969	5	0		3799
BIOCARTA_CBL_PATHWAY	12	0.496521	0.00873341	0.029	0.241172	764	3	0		12	0.496521	0.00873341	0.042	0.276103	978	3	0		12	0.320236	0.0303872	0.266	0.837049	2062	2	0		3804
BLANCO_MELO_COVID19_SARS_COV_2_POS_PATIENT_LUNG_TISSUE_DN	175	0.240055	0.00958313	0.016	0.18792	553	65	0		175	0.240055	0.00958313	0.014	0.169646	532	65	0		175	0.158909	0.186929	0.395	0.942823	2719	41	0		3804
WP_HEMESYNTHESIS_DEFECTS_AND_PORPHYRIAS	9	0.496685	0.0434619	0.059	0.315136	1201	3	0		9	0.496685	0.0434619	0.061	0.323953	1214	3	0		9	0.405438	0.100088	0.152	0.707192	1390	2	0		3805
SMID_BREAST_CANCER_RELAPSE_IN_BONE_DN	324	0.194835	0.0480778	0.05	0.295491	1098	81	0		324	0.194835	0.0480778	0.041	0.272843	975	81	0		324	0.168315	0.117128	0.209	0.780136	1733	94	0		3806
STAMBOLSKY_TARGETS_OF_MUTATED_TP53_DN	51	0.279746	0.0231689	0.065	0.327776	1279	21	0		51	0.279746	0.0231689	0.062	0.325538	1233	21	0		51	0.247529	0.137495	0.139	0.696422	1295	11	0		3807
LOPEZ_EPITHELIOID_MESOTHELIOMA	17	0.403328	0.0382011	0.059	0.315136	1204	6	0		17	0.403328	0.0382011	0.042	0.276103	980	6	0		17	0.323107	0.0498452	0.193	0.767375	1629	6	0		3813
FARMER_BREAST_CANCER_BASAL_VS_LULMINAL	329	0.195875	0.0340404	0.027	0.233509	751	94	0		329	0.195875	0.0340404	0.032	0.247723	839	94	0		329	0.155041	0.384755	0.296	0.863666	2226	74	0		3816
ONDER_CDH1_TARGETS_1_UP	140	0.269305	0.00278247	0.004	0.0962222	263	36	0		140	0.269305	0.00278247	0.009	0.138191	412	36	0		140	0.148718	0.230786	0.474	0.978275	3146	37	0		3821
ROPERO_HDAC2_TARGETS	112	0.225318	0.0859792	0.082	0.359615	1481	36	0		112	0.225318	0.0859792	0.072	0.344106	1359	36	0		112	0.223097	0.0323316	0.093	0.614481	982	37	0		3822
BOYAULT_LIVER_CANCER_SUBCLASS_G12_UP	40	0.332166	0.0139954	0.045	0.285983	1016	14	0		40	0.332166	0.0139954	0.035	0.258618	872	14	0		40	0.231191	0.0751147	0.244	0.81562	1941	10	0		3829
REACTOME_NEUREXINS_AND_NEUROLIGINS	56	0.255112	0.0182615	0.115	0.4066	1834	17	0		56	0.255112	0.0182615	0.115	0.4066	1835	17	0		56	0.340502	0.00111173	0.005	0.185571	164	25	0		3833
REACTOME_AQUAPORIN_MEDIATED_TRANSPORT	52	0.337927	0.00139531	0.008	0.136737	366	24	0		52	0.337927	0.00139531	0.015	0.173354	550	24	0		52	0.169496	0.197436	0.432	0.959262	2924	15	0		3840
PLASARI_TGFB1_SIGNALING_VIA_NFIC_10HR_DN	33	0.321884	0.0083062	0.061	0.320546	1234	9	0		33	0.321884	0.0083062	0.067	0.336035	1289	9	0		33	0.283126	0.0519403	0.142	0.697648	1318	12	0		3841
BERTUCCI_INVASIVE_CARCINOMA_DUCTAL_VS_LOBULAR_UP	24	0.450741	0.0329309	0.012	0.166538	454	10	0		24	0.450741	0.0329309	0.01	0.144978	431	10	0		24	0.210168	0.0730767	0.44	0.964495	2962	4	0		3847
DELASERNA_MYOD_TARGETS_UP	86	0.231566	0.0424372	0.113	0.403483	1816	31	0		86	0.231566	0.0424372	0.109	0.397951	1778	31	0		86	0.290707	0.0654743	0.01	0.252724	253	28	0		3847
REACTOME_WNT_LIGAND_BIOGENESIS_AND_TRAFFICKING	26	0.422606	0.00742437	0.012	0.166538	456	15	0		26	0.422606	0.00742437	0.01	0.144978	434	15	0		26	0.205159	0.141652	0.439	0.96393	2957	11	0		3847
WP_HFE_EFFECT_ON_HEPCIDIN_PRODUCTION	7	0.555313	0.0186154	0.056	0.308761	1169	4	0		7	0.555313	0.0186154	0.049	0.294136	1069	4	0		7	0.426847	0.163423	0.19	0.766491	1609	2	0		3847
IKEDA_MIR1_TARGETS_DN	7	0.659943	0.0217084	0.011	0.158415	434	4	0		7	0.659943	0.0217084	0.02	0.199846	632	4	0		7	0.283937	0.313333	0.407	0.948158	2783	2	0		3849
REACTOME_CRMPS_IN_SEMA3A_SIGNALING	16	0.386089	0.0618826	0.079	0.357564	1424	3	0		16	0.386089	0.0618826	0.088	0.368986	1542	3	0		16	0.391486	0.0493374	0.078	0.570507	883	7	0		3849
WATANABE_RECTAL_CANCER_RADIOTHERAPY_RESPONSIVE_DN	93	0.296545	0.0121991	0.006	0.119908	318	29	0		93	0.296545	0.0121991	0.007	0.126292	349	29	0		93	0.156281	0.279883	0.481	0.981494	3182	20	0		3849
WORSCHECH_TUMOR_EVASION_AND_TOLEROGENICITY_DN	14	0.449535	0.00621172	0.059	0.315136	1202	6	0		14	0.449535	0.00621172	0.046	0.288667	1026	6	0		14	0.322674	0.372889	0.192	0.767375	1621	3	0		3849
RIZ_ERYTHROID_DIFFERENTIATION_CCNE1	43	0.402698	0.00353903	0.001	0.0391265	118	20	0		43	0.402698	0.00353903	0.005	0.106475	288	20	0		43	0.155482	0.297703	0.528	0.99546	3445	12	0		3851
WP_IMATINIB_AND_CHRONIC_MYELOID_LEUKEMIA	20	0.499813	0.00309068	0.007	0.12807	329	11	0		20	0.499813	0.00309068	0.005	0.106475	279	11	0		20	0.191931	0.143577	0.494	0.987112	3247	4	0		3855
SABATES_COLORECTAL_ADENOMA_SIZE_UP	24	0.44815	0.0329465	0.019	0.200659	601	4	0		24	0.44815	0.0329465	0.024	0.218933	699	4	0		24	0.242686	0.0512141	0.363	0.920971	2556	2	0		3856
REACTOME_REGULATION_OF_BETA_CELL_DEVELOPMENT	42	0.275393	0.0551896	0.135	0.433428	2019	11	0		42	0.275393	0.0551896	0.092	0.375339	1586	11	0		42	0.360545	0.00328849	0.01	0.252724	252	19	0		3857
REACTOME_RUNX1_REGULATES_TRANSCRIPTION_OF_GENES_INVOLVED_IN_INTERLEUKIN_SIGNALING	5	0.586337	0.258799	0.098	0.38344	1653	1	0		5	0.586337	0.258799	0.093	0.377051	1593	1	0		5	0.651274	0.261021	0.045	0.473703	611	0	0		3857
WP_NODLIKE_RECEPTOR_NLR_SIGNALING_PATHWAY	9	0.593623	0.107546	0.017	0.192361	555	4	0		9	0.593623	0.107546	0.015	0.173354	537	4	0		9	0.277362	0.16453	0.404	0.94626	2767	3	0		3859
BURTON_ADIPOGENESIS_PEAK_AT_2HR	45	0.332256	0.00592214	0.026	0.228821	728	16	0		45	0.332256	0.00592214	0.024	0.218933	706	16	0		45	0.197645	0.107343	0.34	0.908018	2432	11	0		3866
DANG_MYC_TARGETS_DN	31	0.320059	0.0281553	0.082	0.359615	1470	11	0		31	0.320059	0.0281553	0.074	0.346275	1381	11	0		31	0.297671	0.0268111	0.097	0.618268	1017	6	0		3868
WP_HIPPO_SIGNALING_REGULATION_PATHWAYS	98	0.259551	0.0118151	0.035	0.261293	865	40	0		98	0.259551	0.0118151	0.034	0.25412	864	40	0		98	0.18663	0.272212	0.28	0.84902	2142	28	0		3871
LI_INDUCED_T_TO_NATURAL_KILLER_UP	317	0.204586	0.00231145	0.025	0.225521	719	97	0		317	0.204586	0.00231145	0.026	0.224263	751	97	0		317	0.152371	0.405229	0.334	0.902008	2405	72	0		3875
WP_NIPBL_ROLE_IN_DNA_DAMAGE_CORNELIA_DE_LANGE_SYNDROME	8	0.476605	0.380776	0.094	0.37687	1610	1	0		8	0.476605	0.380776	0.119	0.412877	1867	1	0		8	0.593204	0.0144628	0.022	0.351946	399	2	0		3876
FOSTER_KDM1A_TARGETS_DN	202	0.203636	0.018707	0.065	0.327776	1286	52	0		202	0.203636	0.018707	0.066	0.333336	1286	52	0		202	0.184509	0.0630592	0.14	0.696422	1305	43	0		3877
WP_WNT_SIGNALING_IN_KIDNEY_DISEASE	36	0.341804	0.00777519	0.038	0.2674	913	10	0		36	0.341804	0.00777519	0.031	0.244055	819	10	0		36	0.223275	0.0512601	0.281	0.850464	2145	17	0		3877
PLASARI_TGFB1_SIGNALING_VIA_NFIC_1HR_DN	109	0.300919	0.00137976	0.001	0.0391265	131	41	0		109	0.300919	0.00137976	0.005	0.106475	298	41	0		109	0.145493	0.247188	0.53	0.997493	3451	18	0		3880
FARMER_BREAST_CANCER_CLUSTER_3	16	0.392424	0.0564962	0.101	0.385879	1689	2	0		16	0.392424	0.0564962	0.088	0.368986	1541	2	0		16	0.424933	0.2022	0.05	0.490559	655	3	0		3885
PAPASPYRIDONOS_UNSTABLE_ATEROSCLEROTIC_PLAQUE_DN	43	0.261725	0.0820707	0.122	0.41639	1898	13	0		43	0.261725	0.0820707	0.13	0.42558	1979	13	0		43	0.428683	0.000537212	0	0	14	20	0		3891
PID_DELTA_NP63_PATHWAY	47	0.327015	0.00517794	0.024	0.221735	692	15	0		47	0.327015	0.00517794	0.029	0.23515	791	15	0		47	0.204077	0.0665183	0.335	0.903582	2408	18	0		3891
LUI_THYROID_CANCER_CLUSTER_4	21	0.408685	0.0326013	0.131	0.427775	1981	2	0		21	0.408685	0.0326013	0.114	0.404828	1821	2	0		21	0.630333	0.00011968	0.002	0.113947	92	9	0		3894
DELACROIX_RAR_BOUND_ES	465	0.175469	0.0596674	0.062	0.32241	1249	133	0		465	0.175469	0.0596674	0.063	0.328399	1246	133	0		465	0.16469	0.0213533	0.153	0.70888	1401	158	0		3896
VALK_AML_CLUSTER_9	35	0.282607	0.0491897	0.121	0.415817	1884	8	0		35	0.282607	0.0491897	0.109	0.397951	1776	8	0		35	0.384355	0.00426009	0.009	0.23666	240	16	0		3900
MENSE_HYPOXIA_UP	100	0.307907	0.000396538	0.003	0.0788866	233	36	0		100	0.307907	0.000396538	0.004	0.0951648	258	36	0		100	0.147396	0.22287	0.523	0.995278	3412	29	0		3903
MCLACHLAN_DENTAL_CARIES_DN	82	0.241242	0.0601073	0.1	0.385231	1685	30	0		82	0.241242	0.0601073	0.095	0.379942	1623	30	0		82	0.26852	0.0231034	0.043	0.462392	602	25	0		3910
REACTOME_DEFECTIVE_B4GALT7_CAUSES_EDS_PROGEROID_TYPE	20	0.44833	0.00341761	0.017	0.192361	559	13	0		20	0.44833	0.00341761	0.015	0.173354	541	13	0		20	0.220454	0.268279	0.414	0.954876	2815	5	0		3915
BIOCARTA_PYK2_PATHWAY	27	0.346947	0.036451	0.066	0.331019	1293	14	0		27	0.346947	0.036451	0.06	0.321535	1202	14	0		27	0.293595	0.0375628	0.157	0.715589	1423	5	0		3918
BHAT_ESR1_TARGETS_VIA_AKT1_DN	82	0.248509	0.0983978	0.077	0.353938	1411	18	0		82	0.248509	0.0983978	0.069	0.340802	1309	18	0		82	0.227189	0.0860597	0.125	0.674315	1202	31	0		3922
REACTOME_TRANSCRIPTIONAL_REGULATION_OF_PLURIPOTENT_STEM_CELLS	31	0.377998	0.0451448	0.021	0.210811	639	7	0		31	0.377998	0.0451448	0.022	0.208904	673	7	0		31	0.199696	0.170774	0.376	0.933889	2611	11	0		3923
GHANDHI_BYSTANDER_IRRADIATION_DN	12	0.409105	0.0331636	0.114	0.405049	1822	3	0		12	0.409105	0.0331636	0.105	0.394205	1723	3	0		12	0.535643	0.0525954	0.02	0.335659	380	5	0		3925
REACTOME_RHOB_GTPASE_CYCLE	70	0.327992	0.0058045	0.004	0.0962222	257	27	0		70	0.327992	0.0058045	0.003	0.0808506	219	27	0		70	0.157478	0.441446	0.53	0.997493	3450	16	0		3926
CARRILLOREIXACH_MRS3_VS_LOWER_RISK_HEPATOBLASTOMA_UP	52	0.327921	0.0118648	0.024	0.221735	691	16	0		52	0.327921	0.0118648	0.018	0.190407	608	16	0		52	0.188602	0.036626	0.38	0.93666	2634	5	0		3933
DUTERTRE_ESTRADIOL_RESPONSE_24HR_DN	504	0.220003	0.000350074	0	0	83	190	0		504	0.220003	0.000350074	0.002	0.0646269	196	190	0		504	0.129329	0.26878	0.571	1	3661	149	0		3940
NIKOLSKY_BREAST_CANCER_14Q22_AMPLICON	14	0.546544	0.00121574	0.021	0.210811	634	7	0		14	0.546544	0.00121574	0.015	0.173354	539	7	0		14	0.247057	0.39497	0.404	0.94626	2769	2	0		3942
FERREIRA_EWINGS_SARCOMA_UNSTABLE_VS_STABLE_DN	96	0.22987	0.0252444	0.093	0.375877	1605	24	0		96	0.22987	0.0252444	0.073	0.345328	1371	24	0		96	0.228273	0.0535834	0.091	0.609954	969	28	0		3945
HONRADO_BREAST_CANCER_BRCA1_VS_BRCA2	17	0.402621	0.00870847	0.074	0.350058	1369	4	0		17	0.402621	0.00870847	0.07	0.341585	1316	4	0		17	0.342855	0.0155838	0.135	0.693691	1261	6	0		3946
MCCLUNG_CREB1_TARGETS_UP	100	0.242562	0.0444908	0.053	0.301432	1140	31	0		100	0.242562	0.0444908	0.051	0.298958	1106	31	0		100	0.199573	0.0844252	0.203	0.774842	1700	29	0		3946
BANG_VERTEPORFIN_ENDOMETRIAL_CANCER_CELLS_DN	20	0.364892	0.0192578	0.103	0.389171	1714	2	0		20	0.364892	0.0192578	0.113	0.403927	1810	2	0		20	0.463081	0.00364483	0.024	0.362512	423	4	0		3947
WU_APOPTOSIS_BY_CDKN1A_NOT_VIA_TP53	11	0.659866	7.50027e-05	0.001	0.0391265	104	4	0		11	0.659866	7.50027e-05	0.001	0.0427303	101	4	0		11	0.186559	0.277834	0.594	1	3751	2	0		3956
BERENJENO_TRANSFORMED_BY_RHOA_FOREVER_DN	29	0.392028	0.0134559	0.018	0.19715	581	9	0		29	0.392028	0.0134559	0.02	0.199846	639	9	0		29	0.204123	0.0319907	0.401	0.94626	2747	2	0		3967
BILD_CTNNB1_ONCOGENIC_SIGNATURE	79	0.28486	0.00772833	0.028	0.238975	760	39	0		79	0.28486	0.00772833	0.016	0.180417	572	39	0		79	0.17557	0.0542481	0.38	0.93666	2635	9	0		3967
REACTOME_DOPAMINE_CLEARANCE_FROM_THE_SYNAPTIC_CLEFT	5	0.642811	0.0515792	0.052	0.298094	1122	3	0		5	0.642811	0.0515792	0.051	0.298958	1098	3	0		5	0.472779	0.00459859	0.212	0.780136	1750	1	0		3970
REACTOME_DISEASES_ASSOCIATED_WITH_GLYCOSAMINOGLYCAN_METABOLISM	41	0.294506	0.0218019	0.08	0.35884	1439	19	0		41	0.294506	0.0218019	0.075	0.346708	1397	19	0		41	0.269416	0.0488548	0.115	0.655773	1136	14	0		3972
WANG_ESOPHAGUS_CANCER_VS_NORMAL_DN	101	0.255492	0.0423745	0.034	0.25919	847	34	0		101	0.255492	0.0423745	0.032	0.247723	833	34	0		101	0.178555	0.0967712	0.31	0.877703	2294	16	0		3974
KREPPEL_CD99_TARGETS_DN	7	0.516523	0.000804149	0.082	0.359615	1462	2	0		7	0.516523	0.000804149	0.09	0.372088	1563	2	0		7	0.515417	0.062866	0.089	0.602141	953	2	0		3978
ZHAN_MULTIPLE_MYELOMA_DN	42	0.294524	0.0184752	0.076	0.352334	1395	9	0		42	0.294524	0.0184752	0.077	0.349976	1422	9	0		42	0.267326	0.0427065	0.119	0.663319	1162	9	0		3979
REACTOME_MITOCHONDRIAL_FATTY_ACID_BETA_OXIDATION_OF_UNSATURATED_FATTY_ACIDS	6	0.601549	0.0330719	0.06	0.317863	1218	4	0		6	0.601549	0.0330719	0.051	0.298958	1099	4	0		6	0.43935	0.155118	0.199	0.769806	1671	2	0		3988
REACTOME_DERMATAN_SULFATE_BIOSYNTHESIS	11	0.500357	0.00283069	0.044	0.282671	1004	8	0		11	0.500357	0.00283069	0.05	0.296035	1085	8	0		11	0.328813	0.0646919	0.237	0.807192	1900	4	0		3989
CHIARADONNA_NEOPLASTIC_TRANSFORMATION_KRAS_CDC25_UP	59	0.267216	0.0350632	0.069	0.338486	1320	22	0		59	0.267216	0.0350632	0.087	0.367402	1531	22	0		59	0.246632	0.0114175	0.115	0.655773	1139	12	0		3990
PID_LIS1_PATHWAY	28	0.492433	0.00262219	0	0	12	14	0		28	0.492433	0.00262219	0.002	0.0646269	161	14	0		28	0.14859	0.30135	0.608	1	3823	6	0		3996
REACTOME_ACTIVATED_PKN1_STIMULATES_TRANSCRIPTION_OF_AR_ANDROGEN_RECEPTOR_REGULATED_GENES_KLK2_AND_KLK3	67	0.480086	0.0136911	0.113	0.403483	1809	4	0		67	0.480086	0.0136911	0.106	0.394866	1732	4	0		67	0.608365	0.0155638	0.027	0.375514	455	4	0		3996
PID_BMP_PATHWAY	42	0.384854	0.0101051	0.007	0.12807	335	14	0		42	0.384854	0.0101051	0.005	0.106475	291	14	0		42	0.166055	0.307513	0.516	0.993308	3371	11	0		3997
CHAUHAN_RESPONSE_TO_METHOXYESTRADIOL_DN	106	0.276403	0.00562078	0.018	0.19715	588	35	0		106	0.276403	0.00562078	0.011	0.152987	464	35	0		106	0.1588	0.268211	0.437	0.962141	2950	20	0		4002
STEIN_ESRRA_TARGETS_DN	105	0.28761	0.117085	0.009	0.14505	394	34	0		105	0.28761	0.117085	0.008	0.13289	380	34	0		105	0.152436	0.147207	0.49	0.985615	3229	16	0		4003
MEISSNER_NPC_ICP_WITH_H3_UNMETHYLATED	23	0.315712	0.0873444	0.142	0.44171	2083	6	0		23	0.315712	0.0873444	0.125	0.421753	1918	6	0		23	0.527031	0.000414097	0	0	6	14	0		4007
FIGUEROA_AML_METHYLATION_CLUSTER_3_UP	170	0.211884	0.00124396	0.067	0.333972	1303	25	0		170	0.211884	0.00124396	0.067	0.336035	1295	25	0		170	0.190182	0.067072	0.154	0.70888	1411	26	0		4009
MEISSNER_ES_ICP_WITH_H3K4ME3	32	0.302906	0.013644	0.084	0.362512	1496	9	0		32	0.302906	0.013644	0.075	0.346708	1395	9	0		32	0.299489	0.0183034	0.113	0.655248	1118	15	0		4009
MCGOWAN_RSP6_TARGETS_DN	5	0.590087	0.0234791	0.109	0.396836	1772	2	0		5	0.590087	0.0234791	0.082	0.358164	1475	2	0		5	0.598096	0.00878689	0.065	0.548279	765	2	0		4012
BOYLAN_MULTIPLE_MYELOMA_D_DN	80	0.253498	0.0657404	0.051	0.295491	1116	24	0		80	0.253498	0.0657404	0.072	0.344106	1356	24	0		80	0.220085	0.0729154	0.178	0.748291	1543	22	0		4015
MARTINEZ_TP53_TARGETS_DN	612	0.174242	0.0134886	0.047	0.288258	1058	215	0		612	0.174242	0.0134886	0.05	0.296035	1096	215	0		612	0.152539	0.0981126	0.228	0.794879	1863	126	0		4017
REACTOME_BETA_OXIDATION_OF_VERY_LONG_CHAIN_FATTY_ACIDS	11	0.528016	0.0746137	0.019	0.200659	598	4	0		11	0.528016	0.0746137	0.018	0.190407	597	4	0		11	0.250222	0.365814	0.417	0.955012	2831	2	0		4026
WANG_ADIPOGENIC_GENES_REPRESSED_BY_SIRT1	28	0.322116	0.234002	0.086	0.366035	1521	7	0		28	0.322116	0.234002	0.094	0.377803	1608	7	0		28	0.325166	0.00242008	0.08	0.576053	898	5	0		4027
TONKS_TARGETS_OF_RUNX1_RUNX1T1_FUSION_GRANULOCYTE_UP	54	0.380076	0.00015575	0	0	29	25	0		54	0.380076	0.00015575	0.001	0.0427303	115	25	0		54	0.138634	0.184188	0.622	1	3886	22	0		4030
WP_APOPTOSISRELATED_NETWORK_DUE_TO_ALTERED_NOTCH3_IN_OVARIAN_CANCER	53	0.326052	0.0038118	0.015	0.180417	534	20	0		53	0.326052	0.0038118	0.007	0.126292	345	20	0		53	0.172798	0.218419	0.476	0.978867	3156	11	0		4035
BILBAN_B_CLL_LPL_UP	64	0.302109	0.0330173	0.026	0.228821	733	17	0		64	0.302109	0.0330173	0.019	0.195571	628	17	0		64	0.183904	0.154845	0.388	0.939269	2681	12	0		4042
CHIARADONNA_NEOPLASTIC_TRANSFORMATION_CDC25_DN	152	0.233131	0.00148367	0.038	0.2674	921	66	0		152	0.233131	0.00148367	0.025	0.223966	723	66	0		152	0.166722	0.328734	0.333	0.901557	2398	44	0		4042
BIOCARTA_NFAT_PATHWAY	51	0.248409	0.0101773	0.123	0.418483	1906	24	0		51	0.248409	0.0101773	0.109	0.397951	1777	24	0		51	0.327525	0.0370593	0.018	0.320301	361	15	0		4044
DUAN_PRDM5_TARGETS	77	0.234764	0.0416286	0.109	0.396836	1783	15	0		77	0.234764	0.0416286	0.124	0.420564	1913	15	0		77	0.291226	0.0236191	0.017	0.311907	348	27	0		4044
WP_OSX_AND_MIRNAS_IN_TOOTH_DEVELOPMENT	34	0.372424	0.00447922	0.104	0.390677	1724	2	0		34	0.372424	0.00447922	0.107	0.394866	1747	2	0		34	0.420571	0.00708211	0.039	0.437487	573	9	0		4044
WP_HEMATOPOIETIC_STEM_CELL_DIFFERENTIATION	63	0.277419	0.0581387	0.076	0.352334	1396	21	0		63	0.277419	0.0581387	0.066	0.333336	1281	21	0		63	0.236708	0.0188645	0.148	0.702675	1368	11	0		4045
WP_RIBOFLAVIN_AND_COQ_DISORDERS	14	0.433753	0.0021946	0.063	0.325266	1251	7	0		14	0.433753	0.0021946	0.066	0.333336	1276	7	0		14	0.337416	0.309953	0.176	0.746162	1524	1	0		4051
REACTOME_GRB7_EVENTS_IN_ERBB2_SIGNALING	5	0.710323	0.0675587	0.022	0.214872	648	2	0		5	0.710323	0.0675587	0.026	0.224263	726	2	0		5	0.343461	0.267711	0.389	0.939559	2684	2	0		4058
HADDAD_B_LYMPHOCYTE_PROGENITOR	289	0.190068	0.118896	0.076	0.352334	1400	67	0		289	0.190068	0.118896	0.071	0.342096	1347	67	0		289	0.178899	0.0408402	0.141	0.696422	1314	60	0		4061
PID_CMYB_PATHWAY	84	0.334004	0.000285585	0.001	0.0391265	126	32	0		84	0.334004	0.000285585	0.006	0.11845	316	32	0		84	0.144719	0.446884	0.563	1	3620	16	0		4062
KRIGE_AMINO_ACID_DEPRIVATION	29	0.338399	0.00648883	0.075	0.350955	1377	13	0		29	0.338399	0.00648883	0.081	0.356917	1469	13	0		29	0.30076	0.0256695	0.128	0.680885	1217	10	0		4063
BEGUM_TARGETS_OF_PAX3_FOXO1_FUSION_UP	59	0.343092	0.00397663	0.012	0.166538	462	19	0		59	0.343092	0.00397663	0.009	0.138191	406	19	0		59	0.165189	0.387845	0.484	0.983598	3196	14	0		4064
CHANG_IMMORTALIZED_BY_HPV31_UP	73	0.284743	0.0105601	0.025	0.225521	715	19	0		73	0.284743	0.0105601	0.026	0.224263	741	19	0		73	0.178877	0.158748	0.375	0.933889	2608	9	0		4064
BYSTRYKH_HEMATOPOIESIS_STEM_CELL_SCP2_QTL_TRANS	27	0.316197	0.0657533	0.105	0.39194	1733	9	0		27	0.316197	0.0657533	0.113	0.403927	1812	9	0		27	0.381751	0.00969696	0.034	0.420629	520	14	0		4065
BOYLAN_MULTIPLE_MYELOMA_C_DN	59	0.304771	0.0453526	0.036	0.264203	880	19	0		59	0.304771	0.0453526	0.023	0.214942	690	19	0		59	0.184781	0.151708	0.352	0.914169	2496	13	0		4066
REACTOME_REPRESSION_OF_WNT_TARGET_GENES	14	0.501014	0.0465751	0.016	0.18792	544	6	0		14	0.501014	0.0465751	0.014	0.169646	509	6	0		14	0.231763	0.0500135	0.45	0.969403	3014	1	0		4067
BAKKER_FOXO3_TARGETS_DN	176	0.208053	0.0266218	0.076	0.352334	1398	45	0		176	0.208053	0.0266218	0.081	0.356917	1472	45	0		176	0.190687	0.115285	0.125	0.674315	1204	49	0		4074
REACTOME_FORMATION_OF_XYLULOSE_5_PHOSPHATE	5	0.590897	0.0166287	0.087	0.36836	1527	1	0		5	0.590897	0.0166287	0.112	0.403014	1794	1	0		5	0.623068	0.204711	0.064	0.544797	754	2	0		4075
REACTOME_PROTEIN_FOLDING	98	0.342941	0.000116725	0	0	35	44	0		98	0.342941	0.000116725	0	0	32	44	0		98	0.129483	0.198971	0.644	1	4009	17	0		4076
AMIT_EGF_RESPONSE_60_MCF10A	39	0.322644	0.017998	0.051	0.295491	1107	12	0		39	0.322644	0.017998	0.046	0.288667	1030	12	0		39	0.235263	0.0960719	0.245	0.81562	1948	12	0		4085
GENTILE_UV_RESPONSE_CLUSTER_D5	35	0.477946	0.000182092	0	0	16	14	0		35	0.477946	0.000182092	0.001	0.0427303	106	14	0		35	0.138807	0.114234	0.636	1	3966	3	0		4088
LAIHO_COLORECTAL_CANCER_SERRATED_DN	85	0.308915	0.000706492	0.008	0.136737	371	37	0		85	0.308915	0.000706492	0.007	0.126292	346	37	0		85	0.150029	0.153279	0.517	0.994541	3376	22	0		4093
REACTOME_SUMOYLATION_OF_INTRACELLULAR_RECEPTORS	30	0.324523	0.020921	0.086	0.366035	1520	16	0		30	0.324523	0.020921	0.066	0.333336	1278	16	0		30	0.295038	0.0103737	0.14	0.696422	1298	11	0		4096
DACOSTA_UV_RESPONSE_VIA_ERCC3_UP	318	0.21885	0.0309509	0.011	0.158415	448	87	0		318	0.21885	0.0309509	0.002	0.0646269	197	87	0		318	0.133175	0.362478	0.531	0.998508	3454	63	0		4099
KAAB_FAILED_HEART_VENTRICLE_DN	44	0.27664	0.13047	0.08	0.35884	1441	17	0		44	0.27664	0.13047	0.106	0.394866	1737	17	0		44	0.281813	0.0527229	0.084	0.589179	923	18	0		4101
WP_HEME_BIOSYNTHESIS	9	0.496685	0.0434619	0.06	0.317863	1219	3	0		9	0.496685	0.0434619	0.073	0.345328	1361	3	0		9	0.405438	0.100088	0.175	0.746162	1521	2	0		4101
IGARASHI_ATF4_TARGETS_UP	5	0.644595	0.000637386	0.048	0.29055	1060	1	0		5	0.644595	0.000637386	0.058	0.315767	1177	1	0		5	0.445128	0	0.23	0.799278	1867	0	0		4104
MULLIGHAN_MLL_SIGNATURE_1_DN	238	0.206141	0.00536029	0.037	0.265835	901	59	0		238	0.206141	0.00536029	0.031	0.244055	823	59	0		238	0.157908	0.241413	0.331	0.901557	2381	49	0		4105
REACTOME_PROSTACYCLIN_SIGNALLING_THROUGH_PROSTACYCLIN_RECEPTOR	19	0.461762	0.00561766	0.012	0.166538	453	11	0		19	0.461762	0.00561766	0.008	0.13289	366	11	0		19	0.189197	0.274275	0.501	0.988155	3291	2	0		4110
FERRANDO_T_ALL_WITH_MLL_ENL_FUSION_UP	89	0.243249	0.0985355	0.079	0.357564	1433	27	0		89	0.243249	0.0985355	0.066	0.333336	1283	27	0		89	0.2184	0.245346	0.153	0.70888	1398	22	0		4114
BIOCARTA_MHC_PATHWAY	14	0.417517	0.0402367	0.096	0.380195	1633	3	0		14	0.417517	0.0402367	0.082	0.358164	1478	3	0		14	0.414885	0.180308	0.096	0.614911	1006	4	0		4117
RIGGINS_TAMOXIFEN_RESISTANCE_UP	67	0.331846	0.010546	0.01	0.150347	413	22	0		67	0.331846	0.010546	0.007	0.126292	344	22	0		67	0.157131	0.204555	0.514	0.993149	3360	12	0		4117
NAKAMURA_ADIPOGENESIS_EARLY_DN	35	0.276639	0.00574518	0.121	0.415817	1885	6	0		35	0.276639	0.00574518	0.14	0.437584	2075	6	0		35	0.412074	0.0142905	0.005	0.185571	159	14	0		4119
SASSON_RESPONSE_TO_FORSKOLIN_UP	88	0.265423	0.0107631	0.042	0.277508	979	32	0		88	0.265423	0.0107631	0.037	0.262353	904	32	0		88	0.184058	0.148359	0.299	0.866967	2239	19	0		4122
WP_CORTICOTROPINRELEASING_HORMONE_SIGNALING_PATHWAY	92	0.316277	0.00203607	0.003	0.0788866	230	37	0		92	0.316277	0.00203607	0.003	0.0808506	221	37	0		92	0.144099	0.233112	0.577	1	3674	26	0		4125
REACTOME_METABOLISM_OF_PORPHYRINS	27	0.318561	0.0219445	0.087	0.36836	1530	8	0		27	0.318561	0.0219445	0.093	0.377051	1598	8	0		27	0.312478	0.126418	0.095	0.614911	998	6	0		4126
SMID_BREAST_CANCER_BASAL_UP	662	0.168963	0.026251	0.066	0.331019	1295	198	0		662	0.168963	0.026251	0.05	0.296035	1097	198	0		662	0.151738	0.128118	0.21	0.780136	1741	146	0		4133
KEGG_ERBB_SIGNALING_PATHWAY	87	0.281924	0.0138928	0.014	0.173862	518	31	0		87	0.281924	0.0138928	0.015	0.173354	556	31	0		87	0.157509	0.214226	0.46	0.973192	3070	13	0		4144
NABA_BASEMENT_MEMBRANES	40	0.320118	0.0185476	0.042	0.277508	974	15	0		40	0.320118	0.0185476	0.037	0.262353	901	15	0		40	0.210201	0.153164	0.307	0.875698	2276	11	0		4151
LIU_OVARIAN_CANCER_TUMORS_AND_XENOGRAFTS_XDGS_UP	250	0.244653	0.00872452	0.065	0.327776	1281	18	0		250	0.244653	0.00872452	0.057	0.314809	1173	18	0		250	0.203822	0.361891	0.203	0.774842	1699	18	0		4153
MODY_HIPPOCAMPUS_POSTNATAL	56	0.315492	0.0186468	0.021	0.210811	643	17	0		56	0.315492	0.0186468	0.015	0.173354	553	17	0		56	0.170799	0.304568	0.439	0.96393	2958	14	0		4154
REACTOME_SIGNALING_BY_VEGF	106	0.2427	0.00165693	0.037	0.265835	896	46	0		106	0.2427	0.00165693	0.044	0.28295	1009	46	0		106	0.173597	0.268636	0.301	0.868887	2249	23	0		4154
FARDIN_HYPOXIA_11	32	0.322438	0.137287	0.06	0.317863	1221	12	0		32	0.322438	0.137287	0.064	0.330167	1254	12	0		32	0.256798	0.074758	0.2	0.770006	1681	11	0		4156
GERY_CEBP_TARGETS	130	0.241804	0.0132116	0.03	0.243867	795	36	0		130	0.241804	0.0132116	0.03	0.240556	810	36	0		130	0.16342	0.0659371	0.362	0.920971	2551	40	0		4156
UEDA_PERIFERAL_CLOCK	171	0.230899	0.0192598	0.024	0.221735	696	55	0		171	0.230899	0.0192598	0.023	0.214942	692	55	0		171	0.157646	0.312282	0.404	0.94626	2773	46	0		4161
REACTOME_SPHINGOLIPID_DE_NOVO_BIOSYNTHESIS	45	0.337308	0.0228982	0.025	0.225521	713	17	0		45	0.337308	0.0228982	0.018	0.190407	605	17	0		45	0.185962	0.294925	0.42	0.956681	2847	9	0		4165
ROSS_AML_WITH_MLL_FUSIONS	80	0.274994	0.000963501	0.035	0.261293	862	16	0		80	0.274994	0.000963501	0.033	0.251567	847	16	0		80	0.178872	0.150026	0.344	0.909353	2456	14	0		4165
PETRETTO_HEART_MASS_QTL_CIS_DN	28	0.340028	0.0142051	0.048	0.29055	1066	8	0		28	0.340028	0.0142051	0.073	0.345328	1364	8	0		28	0.265195	0.128583	0.21	0.780136	1736	4	0		4166
CREIGHTON_ENDOCRINE_THERAPY_RESISTANCE_3	727	0.225215	3.92412e-05	0	0	79	261	0		727	0.225215	3.92412e-05	0	0	75	261	0		727	0.12513	0.285636	0.645	1	4019	201	0		4173
WP_PHYSICOCHEMICAL_FEATURES_AND_TOXICITYASSOCIATED_PATHWAYS	66	0.360975	0.00375829	0	0	33	22	0		66	0.360975	0.00375829	0.002	0.0646269	171	22	0		66	0.135065	0.22996	0.637	1	3973	16	0		4177
WP_WNTBETACATENIN_SIGNALING_PATHWAY_IN_LEUKEMIA	26	0.400349	0.019912	0.014	0.173862	509	12	0		26	0.400349	0.019912	0.023	0.214942	687	12	0		26	0.204017	0.324432	0.444	0.966414	2982	5	0		4178
VERRECCHIA_RESPONSE_TO_TGFB1_C4	11	0.470702	0.0910523	0.075	0.350955	1375	3	0		11	0.470702	0.0910523	0.062	0.325538	1226	3	0		11	0.363011	0.0121763	0.185	0.758091	1581	1	0		4182
KEGG_MAPK_SIGNALING_PATHWAY	267	0.253814	0.0174967	0	0	67	95	0		267	0.253814	0.0174967	0	0	60	95	0		267	0.12548	0.573672	0.652	1	4056	49	0		4183
BENITEZ_GBM_PROTEASOME_INHIBITION_RESPONSE	48	0.290554	0.00532434	0.051	0.295491	1111	18	0		48	0.290554	0.00532434	0.075	0.346708	1398	18	0		48	0.237725	0.14034	0.2	0.770006	1683	10	0		4192
GALLUZZI_PERMEABILIZE_MITOCHONDRIA	41	0.397382	0.00292828	0.006	0.119908	307	11	0		41	0.397382	0.00292828	0.005	0.106475	289	11	0		41	0.160198	0.302818	0.557	1	3596	10	0		4192
BAELDE_DIABETIC_NEPHROPATHY_DN	437	0.216612	0.00183127	0.001	0.0391265	156	156	0		437	0.216612	0.00183127	0.001	0.0427303	147	156	0		437	0.12677	0.458008	0.624	1	3895	121	0		4198
LOPEZ_MESOTELIOMA_SURVIVAL_TIME_DN	7	0.550334	0.00792423	0.073	0.347606	1361	5	0		7	0.550334	0.00792423	0.066	0.333336	1273	5	0		7	0.433504	0.0627177	0.183	0.755617	1568	3	0		4202
REACTOME_GAP_JUNCTION_TRAFFICKING_AND_REGULATION	51	0.269282	0.0104116	0.095	0.378543	1624	20	0		51	0.269282	0.0104116	0.075	0.346708	1400	20	0		51	0.249667	0.109134	0.121	0.665449	1178	22	0		4202
WONG_ENDMETRIUM_CANCER_DN	78	0.247047	0.0339361	0.08	0.35884	1443	16	0		78	0.247047	0.0339361	0.079	0.35411	1448	16	0		78	0.227391	0.0783184	0.141	0.696422	1312	23	0		4203
COLINA_TARGETS_OF_4EBP1_AND_4EBP2	359	0.207426	0.013754	0.004	0.0962222	269	103	0		359	0.207426	0.013754	0.009	0.138191	420	103	0		359	0.135011	0.449131	0.543	1	3517	72	0		4206
GARGALOVIC_RESPONSE_TO_OXIDIZED_PHOSPHOLIPIDS_LIGHTGREEN_DN	8	0.635258	0.0104215	0.022	0.214872	649	5	0		8	0.635258	0.0104215	0.013	0.166868	490	5	0		8	0.261677	0.431198	0.46	0.973192	3067	2	0		4206
KEGG_WNT_SIGNALING_PATHWAY	151	0.281009	0.00411103	0	0	48	45	0		151	0.281009	0.00411103	0.001	0.0427303	132	45	0		151	0.127917	0.569801	0.647	1	4032	25	0		4212
SARTIPY_BLUNTED_BY_INSULIN_RESISTANCE_DN	18	0.388228	0.0063394	0.068	0.336631	1304	7	0		18	0.388228	0.0063394	0.056	0.312743	1153	7	0		18	0.301381	0.135376	0.212	0.780136	1757	6	0		4214
JINESH_BLEBBISHIELD_TO_IMMUNE_CELL_FUSION_PBSHMS_DN	387	0.172902	0.0909	0.102	0.387195	1711	85	0		387	0.172902	0.0909	0.104	0.392949	1718	85	0		387	0.179085	0.041902	0.068	0.561296	786	107	0		4215
REACTOME_COOPERATION_OF_PREFOLDIN_AND_TRIC_CCT_IN_ACTIN_AND_TUBULIN_FOLDING	33	0.431132	0.00798553	0.003	0.0788866	225	15	0		33	0.431132	0.00798553	0.003	0.0808506	211	15	0		33	0.1536	0.226055	0.6	1	3783	6	0		4219
WP_OVERLAP_BETWEEN_SIGNAL_TRANSDUCTION_PATHWAYS_CONTRIBUTING_TO_LMNA_LAMINOPATHIES	57	0.31791	0.0158876	0.018	0.19715	584	24	0		57	0.31791	0.0158876	0.015	0.173354	551	24	0		57	0.168898	0.246485	0.464	0.973206	3093	17	0		4228
NIKOLSKY_BREAST_CANCER_20P13_AMPLICON	8	0.486907	0.0455721	0.096	0.380195	1631	2	0		8	0.486907	0.0455721	0.1	0.386837	1671	2	0		8	0.500435	0.15996	0.085	0.59172	927	3	0		4229
WANG_HCP_PROSTATE_CANCER	106	0.20841	0.196888	0.121	0.415817	1889	24	0		106	0.20841	0.196888	0.13	0.42558	1981	24	0		106	0.261797	0.00200884	0.018	0.320301	364	46	0		4234
BORLAK_LIVER_CANCER_EGF_UP	53	0.305731	0.00814285	0.037	0.265835	892	16	0		53	0.305731	0.00814285	0.037	0.262353	903	16	0		53	0.192826	0.259124	0.344	0.909353	2454	15	0		4249
LIU_CMYB_TARGETS_UP	164	0.247053	0.0123371	0.007	0.12807	349	61	0		164	0.247053	0.0123371	0.008	0.13289	386	61	0		164	0.13794	0.545694	0.543	1	3516	36	0		4251
GUENTHER_GROWTH_SPHERICAL_VS_ADHERENT_UP	22	0.426462	0.00621283	0.019	0.200659	603	12	0		22	0.426462	0.00621283	0.015	0.173354	543	12	0		22	0.205684	0.185633	0.467	0.974354	3112	5	0		4258
MIKI_COEXPRESSED_WITH_CYP19A1	7	0.531198	0.00368681	0.082	0.359615	1461	5	0		7	0.531198	0.00368681	0.1	0.386837	1670	5	0		7	0.481846	0.229021	0.115	0.655773	1131	3	0		4262
HERNANDEZ_MITOTIC_ARREST_BY_DOCETAXEL_2_UP	61	0.338765	0.0021849	0.002	0.0601389	193	22	0		61	0.338765	0.0021849	0.005	0.106475	295	22	0		61	0.145733	0.185584	0.599	1	3780	8	0		4268
PALOMERO_GSI_SENSITIVITY_UP	7	0.645019	0.00512538	0.024	0.221735	680	5	0		7	0.645019	0.00512538	0.02	0.199846	633	5	0		7	0.284479	0.184591	0.439	0.96393	2955	2	0		4268
CHIANG_LIVER_CANCER_SUBCLASS_INTERFERON_DN	52	0.354118	0.0257999	0.007	0.12807	341	18	0		52	0.354118	0.0257999	0.008	0.13289	375	18	0		52	0.155326	0.672896	0.549	1	3553	10	0		4269
PRAMOONJAGO_SOX4_TARGETS_UP	52	0.346673	0.00174987	0.005	0.109713	284	25	0		52	0.346673	0.00174987	0.009	0.138191	404	25	0		52	0.145263	0.408542	0.555	1	3584	13	0		4272
PID_NFKAPPAB_CANONICAL_PATHWAY	23	0.351422	0.0216316	0.083	0.361802	1486	12	0		23	0.351422	0.0216316	0.075	0.346708	1392	12	0		23	0.308462	0.000745487	0.153	0.70888	1397	3	0		4275
VERHAAK_GLIOBLASTOMA_PRONEURAL	177	0.232468	0.00773806	0.02	0.205864	631	60	0		177	0.232468	0.00773806	0.032	0.247723	835	60	0		177	0.153247	0.242063	0.412	0.952631	2809	35	0		4275
HADDAD_T_LYMPHOCYTE_AND_NK_PROGENITOR_UP	81	0.272127	0.0117044	0.023	0.220007	674	24	0		81	0.272127	0.0117044	0.028	0.232855	776	24	0		81	0.168885	0.510007	0.416	0.955012	2829	14	0		4279
ONDER_CDH1_TARGETS_3_UP	18	0.41641	0.0236192	0.045	0.285983	1014	9	0		18	0.41641	0.0236192	0.038	0.265387	918	9	0		18	0.256849	0.0759339	0.324	0.89358	2348	8	0		4280
REACTOME_VASOPRESSIN_REGULATES_RENAL_WATER_HOMEOSTASIS_VIA_AQUAPORINS	43	0.329694	0.0025783	0.033	0.255465	833	20	0		43	0.329694	0.0025783	0.029	0.23515	790	20	0		43	0.189654	0.23252	0.384	0.937222	2657	14	0		4280
WP_NEPHROTIC_SYNDROME	45	0.341933	0.00279138	0.017	0.192361	566	21	0		45	0.341933	0.00279138	0.01	0.144978	441	21	0		45	0.171119	0.483283	0.498	0.987335	3274	9	0		4281
REACTOME_ARMS_MEDIATED_ACTIVATION	7	0.512124	0.0678906	0.084	0.362512	1491	2	0		7	0.512124	0.0678906	0.087	0.367402	1522	2	0		7	0.451597	0.0205399	0.137	0.694083	1273	2	0		4286
LIU_TOPBP1_TARGETS	14	0.43937	0.00117282	0.056	0.308761	1170	4	0		14	0.43937	0.00117282	0.064	0.330167	1249	4	0		14	0.322809	0.344435	0.23	0.799278	1868	3	0		4287
REACTOME_G_PROTEIN_ACTIVATION	24	0.400209	0.00660709	0.029	0.241172	767	13	0		24	0.400209	0.00660709	0.023	0.214942	688	13	0		24	0.210405	0.195015	0.417	0.955012	2832	3	0		4287
DELASERNA_MYOD_TARGETS_DN	56	0.384684	0.00116364	0	0	27	27	0		56	0.384684	0.00116364	0.001	0.0427303	114	27	0		56	0.131996	0.353225	0.668	1	4147	9	0		4288
KANG_GLIS3_TARGETS	36	0.289372	0.0266996	0.107	0.395091	1753	14	0		36	0.289372	0.0266996	0.098	0.383902	1650	14	0		36	0.297906	0.012536	0.078	0.570507	886	17	0		4289
TONKS_TARGETS_OF_RUNX1_RUNX1T1_FUSION_ERYTHROCYTE_DN	18	0.362342	0.033021	0.097	0.381365	1645	4	0		18	0.362342	0.033021	0.094	0.377803	1607	4	0		18	0.36867	0.0231936	0.102	0.630943	1043	10	0		4295
YAO_TEMPORAL_RESPONSE_TO_PROGESTERONE_CLUSTER_6	79	0.224167	0.0532273	0.154	0.452798	2207	23	0		79	0.224167	0.0532273	0.125	0.421753	1923	23	0		79	0.313122	0.000827919	0.005	0.185571	165	37	0		4295
BOYLAN_MULTIPLE_MYELOMA_D_CLUSTER_DN	36	0.348915	0.0150923	0.037	0.265835	890	18	0		36	0.348915	0.0150923	0.027	0.229836	757	18	0		36	0.202748	0.241747	0.383	0.937222	2649	12	0		4296
GARGALOVIC_RESPONSE_TO_OXIDIZED_PHOSPHOLIPIDS_GREEN_DN	24	0.438227	0.00976256	0.01	0.150347	405	10	0		24	0.438227	0.00976256	0.016	0.180417	567	10	0		24	0.178655	0.240276	0.507	0.989343	3324	2	0		4296
BIOCARTA_FMLP_PATHWAY	34	0.448475	0.00271566	0.002	0.0601389	179	20	0		34	0.448475	0.00271566	0.002	0.0646269	166	20	0		34	0.143116	0.495611	0.634	1	3954	5	0		4299
WP_NEURAL_CREST_CELL_MIGRATION_DURING_DEVELOPMENT	40	0.273568	0.174052	0.134	0.433216	2004	14	0		40	0.273568	0.174052	0.119	0.412877	1870	14	0		40	0.331812	0.0201231	0.024	0.362512	427	12	0		4301
REACTOME_SIGNALING_BY_BMP	28	0.440643	0.00129973	0.007	0.12807	331	16	0		28	0.440643	0.00129973	0.004	0.0951648	245	16	0		28	0.156303	0.48592	0.589	1	3727	7	0		4303
VALK_AML_WITH_CEBPA	37	0.279346	0.0419966	0.128	0.423947	1955	7	0		37	0.279346	0.0419966	0.115	0.4066	1833	7	0		37	0.330976	0.0408232	0.034	0.420629	524	9	0		4312
FERRANDO_LYL1_NEIGHBORS	16	0.355473	0.0108533	0.131	0.427775	1983	4	0		16	0.355473	0.0108533	0.13	0.42558	1973	4	0		16	0.492244	0.00397256	0.019	0.328205	369	5	0		4325
PID_NECTIN_PATHWAY	30	0.352479	0.0189999	0.048	0.29055	1065	13	0		30	0.352479	0.0189999	0.05	0.296035	1089	13	0		30	0.236202	0.17509	0.289	0.858278	2185	7	0		4339
WILLERT_WNT_SIGNALING	23	0.361525	0.0359836	0.069	0.338486	1315	7	0		23	0.361525	0.0359836	0.064	0.330167	1252	7	0		23	0.279259	0.0686229	0.215	0.786275	1776	8	0		4343
ACEVEDO_LIVER_CANCER_DN	540	0.210576	0.00436871	0	0	91	170	0		540	0.210576	0.00436871	0.002	0.0646269	199	170	0		540	0.124727	0.528081	0.652	1	4057	92	0		4347
RIZ_ERYTHROID_DIFFERENTIATION_APOBEC2	25	0.302395	0.221002	0.129	0.42466	1966	8	0		25	0.302395	0.221002	0.146	0.444988	2125	8	0		25	0.457066	0.0155328	0.011	0.263635	260	10	0		4351
TERAMOTO_OPN_TARGETS_CLUSTER_6	26	0.398519	0.00668793	0.021	0.210811	637	13	0		26	0.398519	0.00668793	0.031	0.244055	816	13	0		26	0.199774	0.147066	0.429	0.959262	2899	10	0		4352
WANG_CLIM2_TARGETS_UP	267	0.22884	0.0109715	0.009	0.14505	399	59	0		267	0.22884	0.0109715	0.005	0.106475	302	59	0		267	0.136367	0.226609	0.57	1	3656	35	0		4357
MIYAGAWA_TARGETS_OF_EWSR1_ETS_FUSIONS_DN	235	0.202413	0.0808981	0.062	0.32241	1247	75	0		235	0.202413	0.0808981	0.065	0.33216	1271	75	0		235	0.170877	0.0731806	0.224	0.790266	1841	62	0		4359
RIZ_ERYTHROID_DIFFERENTIATION_HEMGN	26	0.293068	0.0909619	0.144	0.442841	2105	8	0		26	0.293068	0.0909619	0.153	0.45376	2184	8	0		26	0.468528	0.00109875	0.001	0.0729775	72	14	0		4361
KRASNOSELSKAYA_ILF3_TARGETS_DN	46	0.308877	0.178501	0.044	0.282671	1008	15	0		46	0.308877	0.178501	0.03	0.240556	806	15	0		46	0.187949	0.253149	0.362	0.920971	2549	12	0		4363
REACTOME_TRANSPORT_OF_FATTY_ACIDS	8	0.549242	0.0486049	0.044	0.282671	1001	3	0		8	0.549242	0.0486049	0.044	0.28295	997	3	0		8	0.32694	0.124639	0.329	0.900487	2366	3	0		4364
WP_TYROBP_CAUSAL_NETWORK_IN_MICROGLIA	60	0.288824	0.0463217	0.035	0.261293	861	20	0		60	0.288824	0.0463217	0.039	0.268332	939	20	0		60	0.186856	0.157461	0.364	0.922067	2564	11	0		4364
MARIADASON_REGULATED_BY_HISTONE_ACETYLATION_DN	42	0.377573	0.0824717	0.008	0.136737	365	14	0		42	0.377573	0.0824717	0.002	0.0646269	170	14	0		42	0.145897	0.274014	0.609	1	3831	5	0		4366
BIOCARTA_AT1R_PATHWAY	27	0.369774	0.0261003	0.038	0.2674	911	13	0		27	0.369774	0.0261003	0.038	0.265387	920	13	0		27	0.219174	0.245983	0.361	0.920971	2537	6	0		4368
AKL_HTLV1_INFECTION_UP	27	0.427917	0.00275655	0.01	0.150347	406	11	0		27	0.427917	0.00275655	0.011	0.152987	454	11	0		27	0.175445	0.150191	0.542	1	3509	4	0		4369
KYNG_WERNER_SYNDROM_DN	19	0.493624	0.00529641	0.005	0.109713	279	7	0		19	0.493624	0.00529641	0.011	0.152987	451	7	0		19	0.18608	0.321294	0.567	1	3639	1	0		4369
KOBAYASHI_EGFR_SIGNALING_6HR_UP	7	0.545179	0.00885593	0.07	0.339038	1325	5	0		7	0.545179	0.00885593	0.063	0.328399	1239	5	0		7	0.395777	0.0890164	0.221	0.788881	1810	2	0		4374
REACTOME_MELANIN_BIOSYNTHESIS	5	0.611953	0.0279124	0.075	0.350955	1374	1	0		5	0.611953	0.0279124	0.074	0.346275	1374	1	0		5	0.479319	0.129686	0.193	0.767375	1627	2	0		4375
REACTOME_N_GLYCAN_ANTENNAE_ELONGATION_IN_THE_MEDIAL_TRANS_GOLGI	26	0.302465	0.110112	0.116	0.407916	1842	11	0		26	0.302465	0.110112	0.13	0.42558	1974	11	0		26	0.36792	0.00228573	0.038	0.433761	561	11	0		4377
PID_TNF_PATHWAY	46	0.488639	2.6249e-05	0	0	13	20	0		46	0.488639	2.6249e-05	0	0	14	20	0		46	0.12647	0.38705	0.714	1	4358	5	0		4385
WP_MALIGNANT_PLEURAL_MESOTHELIOMA	439	0.181819	0.010882	0.051	0.295491	1121	150	0		439	0.181819	0.010882	0.043	0.280407	994	150	0		439	0.147812	0.276816	0.306	0.874767	2272	109	0		4387
PID_FRA_PATHWAY	37	0.290823	0.0261253	0.094	0.37687	1616	14	0		37	0.290823	0.0261253	0.085	0.365129	1507	14	0		37	0.271682	0.0191056	0.136	0.694083	1267	12	0		4390
HUMMEL_BURKITTS_LYMPHOMA_UP	43	0.303381	0.0802564	0.067	0.333972	1299	14	0		43	0.303381	0.0802564	0.061	0.323953	1219	14	0		43	0.236069	0.264617	0.231	0.801038	1873	7	0		4391
PID_INSULIN_GLUCOSE_PATHWAY	26	0.421596	0.00442404	0.014	0.173862	506	11	0		26	0.421596	0.00442404	0.014	0.169646	513	11	0		26	0.181135	0.257267	0.519	0.994541	3384	7	0		4403
WP_WNT_SIGNALING	114	0.237086	0.0770698	0.039	0.270336	932	29	0		114	0.237086	0.0770698	0.056	0.312743	1158	29	0		114	0.172712	0.277285	0.317	0.887846	2319	21	0		4409
REACTOME_MET_PROMOTES_CELL_MOTILITY	41	0.305508	0.0330793	0.05	0.295491	1091	15	0		41	0.305508	0.0330793	0.058	0.315767	1186	15	0		41	0.21727	0.0698038	0.279	0.847967	2134	8	0		4411
FRIDMAN_SENESCENCE_DN	13	0.440274	0.0579498	0.082	0.359615	1464	4	0		13	0.440274	0.0579498	0.074	0.346275	1377	4	0		13	0.357018	0.00919273	0.184	0.756859	1576	1	0		4417
REACTOME_REGULATION_OF_GENE_EXPRESSION_IN_EARLY_PANCREATIC_PRECURSOR_CELLS	8	0.5247	0.0161942	0.071	0.341842	1342	3	0		8	0.5247	0.0161942	0.062	0.325538	1225	3	0		8	0.403606	0.289665	0.227	0.79395	1851	2	0		4418
WP_PATHOGENESIS_OF_SARSCOV2_MEDIATED_BY_NSP9NSP10_COMPLEX	21	0.390129	0.0347651	0.038	0.2674	910	9	0		21	0.390129	0.0347651	0.035	0.258618	871	9	0		21	0.23704	0.10025	0.381	0.936992	2638	8	0		4419
BROWNE_HCMV_INFECTION_1HR_DN	218	0.185725	0.0910615	0.112	0.402345	1807	64	0		218	0.185725	0.0910615	0.125	0.421753	1924	64	0		218	0.205112	0.00606042	0.054	0.507569	691	75	0		4422
AIYAR_COBRA1_TARGETS_UP	40	0.314789	0.00526999	0.051	0.295491	1109	7	0		40	0.314789	0.00526999	0.06	0.321535	1203	7	0		40	0.224722	0.0749748	0.275	0.845575	2111	14	0		4423
GENTILE_UV_RESPONSE_CLUSTER_D7	37	0.387672	0.000992266	0.011	0.158415	440	11	0		37	0.387672	0.000992266	0.008	0.13289	370	11	0		37	0.15899	0.103329	0.563	1	3618	3	0		4428
HALMOS_CEBPA_TARGETS_UP	49	0.262211	0.0797904	0.11	0.398466	1791	15	0		49	0.262211	0.0797904	0.103	0.392367	1702	15	0		49	0.283143	0.0406402	0.086	0.594856	937	16	0		4430
KINSEY_TARGETS_OF_EWSR1_FLII_FUSION_DN	338	0.170229	0.186616	0.146	0.445825	2125	95	0		338	0.170229	0.186616	0.149	0.449283	2154	95	0		338	0.22487	0.00174458	0.004	0.169804	151	102	0		4430
PID_HIF1A_PATHWAY	19	0.397527	0.0134563	0.051	0.295491	1104	6	0		19	0.397527	0.0134563	0.052	0.30345	1110	6	0		19	0.271056	0.0920009	0.296	0.863666	2216	6	0		4430
BROWNE_HCMV_INFECTION_4HR_DN	252	0.183974	0.0785273	0.12	0.415237	1877	59	0		252	0.183974	0.0785273	0.118	0.410944	1864	59	0		252	0.199638	0.0436457	0.055	0.513254	696	76	0		4437
MIKKELSEN_IPS_LCP_WITH_H3K4ME3	175	0.196264	0.0242563	0.101	0.385879	1699	57	0		175	0.196264	0.0242563	0.117	0.409879	1852	57	0		175	0.204783	0.0543836	0.078	0.570507	888	31	0		4439
REACTOME_LYSOSPHINGOLIPID_AND_LPA_RECEPTORS	14	0.472276	0.03828	0.072	0.344106	1351	5	0		14	0.472276	0.03828	0.075	0.346708	1390	5	0		14	0.371237	0.0801555	0.204	0.774842	1702	5	0		4443
REACTOME_PREGNENOLONE_BIOSYNTHESIS	12	0.467517	0.0187112	0.048	0.29055	1061	6	0		12	0.467517	0.0187112	0.049	0.294136	1071	6	0		12	0.305674	0.00972906	0.317	0.887846	2316	1	0		4448
BOYAULT_LIVER_CANCER_SUBCLASS_G3_DN	53	0.264633	0.0555775	0.102	0.387195	1706	17	0		53	0.264633	0.0555775	0.112	0.403014	1799	17	0		53	0.275463	0.0594706	0.088	0.600378	947	25	0		4452
KEGG_FOLATE_BIOSYNTHESIS	11	0.464718	0.0202201	0.041	0.275953	951	5	0		11	0.464718	0.0202201	0.051	0.298958	1100	5	0		11	0.292074	0.0332063	0.335	0.903582	2407	6	0		4458
WP_2Q37_COPY_NUMBER_VARIATION_SYNDROME	145	0.202743	0.019557	0.127	0.423442	1944	21	0		145	0.202743	0.019557	0.123	0.419362	1904	21	0		145	0.230276	0.0222229	0.044	0.468492	610	48	0		4458
WP_TRANSCRIPTION_FACTOR_REGULATION_IN_ADIPOGENESIS	22	0.320213	0.0828002	0.126	0.422712	1928	6	0		22	0.320213	0.0828002	0.129	0.42558	1958	6	0		22	0.401167	0.0073469	0.039	0.437487	574	12	0		4460
WP_HIPPOMERLIN_SIGNALING_DYSREGULATION	121	0.214081	0.0150797	0.094	0.37687	1619	45	0		121	0.214081	0.0150797	0.098	0.383902	1656	45	0		121	0.208449	0.176658	0.122	0.665874	1188	31	0		4463
GARGALOVIC_RESPONSE_TO_OXIDIZED_PHOSPHOLIPIDS_GREY_DN	80	0.235581	0.00821404	0.105	0.39194	1739	17	0		80	0.235581	0.00821404	0.099	0.385495	1666	17	0		80	0.24433	0.203841	0.104	0.635447	1062	26	0		4467
REACTOME_MYOGENESIS	29	0.332847	0.0129743	0.055	0.306368	1154	14	0		29	0.332847	0.0129743	0.077	0.349976	1418	14	0		29	0.259499	0.319628	0.236	0.807192	1895	9	0		4467
REACTOME_CONSTITUTIVE_SIGNALING_BY_AKT1_E17K_IN_CANCER	26	0.386376	0.01668	0.034	0.25919	843	13	0		26	0.386376	0.01668	0.026	0.224263	736	13	0		26	0.201169	0.25221	0.427	0.958647	2891	3	0		4470
GOBERT_CORE_OLIGODENDROCYTE_DIFFERENTIATION	43	0.268025	0.0639143	0.11	0.398466	1790	12	0		43	0.268025	0.0639143	0.107	0.394866	1752	12	0		43	0.286397	0.0584956	0.086	0.594856	936	15	0		4478
NICK_RESPONSE_TO_PROC_TREATMENT_UP	5	0.625861	0.0318628	0.056	0.308761	1167	1	0		5	0.625861	0.0318628	0.063	0.328399	1238	1	0		5	0.416471	0.110919	0.269	0.838769	2079	2	0		4484
DEURIG_T_CELL_PROLYMPHOCYTIC_LEUKEMIA_UP	367	0.232605	0.000537504	0.002	0.0601389	208	101	0		367	0.232605	0.000537504	0	0	73	101	0		367	0.124254	0.221303	0.681	1	4205	105	0		4486
NUMATA_CSF3_SIGNALING_VIA_STAT3	21	0.339694	0.0592372	0.128	0.423947	1953	3	0		21	0.339694	0.0592372	0.127	0.423877	1938	3	0		21	0.379103	0.0105917	0.043	0.462392	597	12	0		4488
ZHU_CMV_24_HR_DN	84	0.214537	0.0594627	0.144	0.442841	2109	20	0		84	0.214537	0.0594627	0.159	0.45898	2250	20	0		84	0.314083	0.0159504	0.003	0.147614	129	25	0		4488
BIOCARTA_VIP_PATHWAY	26	0.411371	0.00185863	0.02	0.205864	623	15	0		26	0.411371	0.00185863	0.019	0.195571	620	15	0		26	0.188006	0.508803	0.494	0.987112	3248	7	0		4491
LAMB_CCND1_TARGETS	20	0.366892	0.00257799	0.089	0.372218	1547	2	0		20	0.366892	0.00257799	0.074	0.346275	1378	2	0		20	0.300146	0.118578	0.183	0.755617	1569	7	0		4494
ONDER_CDH1_TARGETS_2_UP	257	0.185283	0.0791745	0.116	0.407916	1847	74	0		257	0.185283	0.0791745	0.081	0.356917	1474	74	0		257	0.182286	0.0509238	0.12	0.663319	1175	86	0		4496
WP_GASTRIC_CANCER_NETWORK_1	28	0.488901	0.0094839	0.006	0.119908	302	8	0		28	0.488901	0.0094839	0.002	0.0646269	162	8	0		28	0.14467	0.00369975	0.648	1	4036	1	0		4500
DURAND_STROMA_S_UP	300	0.187557	0.0782089	0.063	0.325266	1258	90	0		300	0.187557	0.0782089	0.078	0.352792	1436	90	0		300	0.162855	0.221753	0.22	0.788881	1809	76	0		4503
WP_AUTOSOMAL_RECESSIVE_OSTEOPETROSIS_PATHWAYS	11	0.417845	0.148228	0.1	0.385231	1676	5	0		11	0.417845	0.148228	0.095	0.379942	1617	5	0		11	0.408303	0.0701672	0.127	0.680021	1210	6	0		4503
UZONYI_RESPONSE_TO_LEUKOTRIENE_AND_THROMBIN	36	0.287557	0.0277218	0.093	0.375877	1602	11	0		36	0.287557	0.0277218	0.098	0.383902	1651	11	0		36	0.28519	0.23349	0.134	0.692938	1251	10	0		4504
BROWNE_HCMV_INFECTION_12HR_UP	112	0.25245	0.0577116	0.025	0.225521	717	37	0		112	0.25245	0.0577116	0.026	0.224263	744	37	0		112	0.15281	0.140981	0.456	0.971592	3045	19	0		4506
GROSS_HYPOXIA_VIA_HIF1A_DN	110	0.289779	0.00325407	0.001	0.0391265	135	46	0		110	0.289779	0.00325407	0.002	0.0646269	180	46	0		110	0.124351	0.330635	0.681	1	4204	14	0		4519
OISHI_CHOLANGIOMA_STEM_CELL_LIKE_DN	274	0.177593	0.16338	0.134	0.433216	2009	83	0		274	0.177593	0.16338	0.127	0.423877	1945	83	0		274	0.199473	0.0256659	0.038	0.433761	568	90	0		4522
PID_IGF1_PATHWAY	29	0.325137	0.0214554	0.068	0.336631	1307	14	0		29	0.325137	0.0214554	0.087	0.367402	1527	14	0		29	0.261083	0.0773695	0.202	0.774492	1693	8	0		4527
ABDULRAHMAN_KIDNEY_CANCER_VHL_DN	13	0.409045	0.0141362	0.091	0.373606	1571	3	0		13	0.409045	0.0141362	0.09	0.372088	1566	3	0		13	0.375457	0.0304549	0.152	0.707192	1391	4	0		4528
KOKKINAKIS_METHIONINE_DEPRIVATION_48HR_UP	130	0.316967	0.00138672	0	0	40	39	0		130	0.316967	0.00138672	0	0	34	39	0		130	0.117402	0.515219	0.734	1	4455	21	0		4529
PID_VEGFR1_2_PATHWAY	69	0.274615	0.00325016	0.03	0.243867	792	36	0		69	0.274615	0.00325016	0.036	0.261251	890	36	0		69	0.169865	0.255476	0.42	0.956681	2849	14	0		4531
REACTOME_SUMOYLATION_OF_TRANSCRIPTION_FACTORS	20	0.393362	0.0586669	0.05	0.295491	1088	7	0		20	0.393362	0.0586669	0.057	0.314809	1165	7	0		20	0.250765	0.00107875	0.308	0.876017	2280	2	0		4533
REACTOME_TRANSLOCATION_OF_SLC2A4_GLUT4_TO_THE_PLASMA_MEMBRANE	72	0.368407	0.00345134	0	0	31	27	0		72	0.368407	0.00345134	0.001	0.0427303	117	27	0		72	0.120786	0.437746	0.72	1	4385	11	0		4533
BLANCO_MELO_RESPIRATORY_SYNCYTIAL_VIRUS_INFECTION_A594_CELLS_DN	119	0.213092	0.0408766	0.124	0.420344	1915	34	0		119	0.213092	0.0408766	0.12	0.414795	1879	34	0		119	0.232306	0.0121228	0.061	0.533956	741	47	0		4535
WANG_BARRETTS_ESOPHAGUS_UP	52	0.250383	0.0536374	0.095	0.378543	1625	14	0		52	0.250383	0.0536374	0.124	0.420564	1910	14	0		52	0.264996	0.0429709	0.095	0.614911	1001	12	0		4536
HUNSBERGER_EXERCISE_REGULATED_GENES	31	0.32029	0.00465765	0.072	0.344106	1355	19	0		31	0.32029	0.00465765	0.074	0.346275	1380	19	0		31	0.246763	0.0599566	0.22	0.788881	1806	9	0		4541
BURTON_ADIPOGENESIS_PEAK_AT_8HR	39	0.29457	0.075577	0.064	0.326792	1264	10	0		39	0.29457	0.075577	0.086	0.367402	1518	10	0		39	0.238113	0.0902305	0.212	0.780136	1762	12	0		4544
VERRECCHIA_RESPONSE_TO_TGFB1_C1	19	0.401287	0.0114147	0.038	0.2674	908	7	0		19	0.401287	0.0114147	0.048	0.292184	1060	7	0		19	0.237133	0.115	0.369	0.927498	2581	6	0		4549
ZHU_CMV_8_HR_UP	41	0.317184	0.0106703	0.043	0.279285	993	15	0		41	0.317184	0.0106703	0.048	0.292184	1062	15	0		41	0.198307	0.217402	0.352	0.914169	2495	8	0		4550
WP_NOTCH_SIGNALING_PATHWAY	61	0.275333	0.0154179	0.054	0.305514	1145	25	0		61	0.275333	0.0154179	0.06	0.321535	1210	25	0		61	0.200013	0.00380991	0.291	0.859502	2198	32	0		4553
RIGGINS_TAMOXIFEN_RESISTANCE_DN	221	0.233801	0.00904573	0.007	0.12807	351	61	0		221	0.233801	0.00904573	0.004	0.0951648	265	61	0		221	0.126311	0.529159	0.631	1	3939	48	0		4555
REACTOME_DEFECTIVE_INTRINSIC_PATHWAY_FOR_APOPTOSIS	25	0.376851	0.0821197	0.039	0.270336	928	9	0		25	0.376851	0.0821197	0.041	0.272843	964	9	0		25	0.223494	0.339148	0.385	0.937222	2664	5	0		4556
MEISSNER_NPC_HCP_WITH_H3K27ME3	79	0.217759	0.0980552	0.159	0.457354	2256	26	0		79	0.217759	0.0980552	0.154	0.453825	2198	26	0		79	0.335784	0.00060052	0.002	0.113947	103	26	0		4557
VALK_AML_CLUSTER_11	38	0.346613	0.0320623	0.025	0.225521	711	15	0		38	0.346613	0.0320623	0.014	0.169646	515	15	0		38	0.167222	0.36608	0.508	0.989343	3332	4	0		4558
YANG_BREAST_CANCER_ESR1_DN	24	0.317336	0.0897811	0.122	0.41639	1894	9	0		24	0.317336	0.0897811	0.134	0.429793	2018	9	0		24	0.381771	0.0623532	0.049	0.488871	647	6	0		4559
BIOCARTA_ETC_PATHWAY	10	0.451712	0.045356	0.094	0.37687	1611	3	0		10	0.451712	0.045356	0.079	0.35411	1441	3	0		10	0.399943	0.108731	0.173	0.741673	1510	2	0		4562
WP_NANOPARTICLE_TRIGGERED_REGULATED_NECROSIS	12	0.507127	0.00201836	0.036	0.264203	873	5	0		12	0.507127	0.00201836	0.026	0.224263	729	5	0		12	0.240634	0.492794	0.44	0.964495	2960	1	0		4562
KEGG_SELENOAMINO_ACID_METABOLISM	26	0.35496	0.0420995	0.057	0.311367	1183	10	0		26	0.35496	0.0420995	0.07	0.341585	1318	10	0		26	0.25724	0.28023	0.266	0.837049	2063	4	0		4564
MEBARKI_HCC_PROGENITOR_WNT_UP_CTNNB1_DEPENDENT	90	0.226936	0.0301588	0.124	0.420344	1914	25	0		90	0.226936	0.0301588	0.12	0.414795	1878	25	0		90	0.246798	0.14497	0.066	0.554554	773	23	0		4565
BOQUEST_STEM_CELL_DN	218	0.180784	0.0803213	0.163	0.463319	2285	65	0		218	0.180784	0.0803213	0.158	0.458539	2237	65	0		218	0.27548	0.00166067	0	0	46	65	0		4568
KEGG_GAP_JUNCTION	90	0.312241	0.000342952	0.002	0.0601389	195	40	0		90	0.312241	0.000342952	0.004	0.0951648	257	40	0		90	0.132079	0.609951	0.663	1	4120	21	0		4572
MAGRANGEAS_MULTIPLE_MYELOMA_IGLL_VS_IGLK_UP	41	0.308843	0.0185476	0.055	0.306368	1156	15	0		41	0.308843	0.0185476	0.06	0.321535	1204	15	0		41	0.214371	0.137632	0.295	0.863666	2212	8	0		4572
PID_AR_TF_PATHWAY	53	0.350243	0.00124102	0.006	0.119908	311	28	0		53	0.350243	0.00124102	0.007	0.126292	343	28	0		53	0.142841	0.367169	0.629	1	3922	17	0		4576
RICKMAN_TUMOR_DIFFERENTIATED_MODERATELY_VS_POORLY_DN	16	0.498329	0.0101407	0.013	0.169548	470	4	0		16	0.498329	0.0101407	0.015	0.173354	540	4	0		16	0.193472	0.0902927	0.553	1	3572	2	0		4582
REACTOME_RHOA_GTPASE_CYCLE	149	0.275703	0.00155034	0.001	0.0391265	141	54	0		149	0.275703	0.00155034	0.002	0.0646269	184	54	0		149	0.121795	0.422892	0.694	1	4262	21	0		4587
LEE_AGING_MUSCLE_UP	38	0.378983	0.000601292	0.008	0.136737	364	20	0		38	0.378983	0.000601292	0.008	0.13289	372	20	0		38	0.142924	0.236269	0.618	1	3865	4	0		4601
REACTOME_GLUCAGON_SIGNALING_IN_METABOLIC_REGULATION	33	0.351196	0.0010341	0.026	0.228821	727	17	0		33	0.351196	0.0010341	0.033	0.251567	845	17	0		33	0.191591	0.288016	0.454	0.971592	3031	9	0		4603
PID_A6B1_A6B4_INTEGRIN_PATHWAY	46	0.412185	0.00016329	0.002	0.0601389	185	22	0		46	0.412185	0.00016329	0.001	0.0427303	113	22	0		46	0.12479	0.312194	0.705	1	4306	9	0		4604
REACTOME_THROMBOXANE_SIGNALLING_THROUGH_TP_RECEPTOR	24	0.470672	0.00660709	0.006	0.119908	303	13	0		24	0.470672	0.00660709	0.005	0.106475	281	13	0		24	0.144959	0.410449	0.646	1	4021	2	0		4605
WP_COPPER_HOMEOSTASIS	53	0.303394	0.00457073	0.028	0.238975	756	21	0		53	0.303394	0.00457073	0.019	0.195571	627	21	0		53	0.166072	0.216339	0.489	0.985434	3222	16	0		4605
FIGUEROA_AML_METHYLATION_CLUSTER_7_UP	118	0.286277	0.0113953	0.008	0.136737	373	38	0		118	0.286277	0.0113953	0.003	0.0808506	226	38	0		118	0.131147	0.441552	0.644	1	4008	35	0		4607
REACTOME_CALCINEURIN_ACTIVATES_NFAT	9	0.430521	0.00811079	0.129	0.42466	1962	2	0		9	0.430521	0.00811079	0.131	0.427346	1985	2	0		9	0.523627	0.0393844	0.051	0.495876	663	2	0		4610
REACTOME_NCAM1_INTERACTIONS	42	0.294285	0.154731	0.07	0.339038	1333	11	0		42	0.294285	0.154731	0.068	0.338956	1301	11	0		42	0.217538	0.260974	0.251	0.823772	1977	7	0		4611
WAMUNYOKOLI_OVARIAN_CANCER_GRADES_1_2_UP	140	0.25211	0.00338699	0.01	0.150347	423	30	0		140	0.25211	0.00338699	0.014	0.169646	529	30	0		140	0.143556	0.310108	0.571	1	3660	38	0		4612
NUYTTEN_EZH2_TARGETS_UP	1033	0.210722	0.000261271	0	0	90	286	0		1033	0.210722	0.000261271	0	0	86	286	0		1033	0.120497	0.465986	0.733	1	4443	247	0		4619
KERLEY_RESPONSE_TO_CISPLATIN_DN	5	0.763046	0.00578075	0.005	0.109713	271	3	0		5	0.763046	0.00578075	0.005	0.106475	274	3	0		5	0.199867	0.386981	0.655	1	4076	0	0		4621
UEDA_CENTRAL_CLOCK	90	0.245548	0.0992348	0.062	0.32241	1245	28	0		90	0.245548	0.0992348	0.054	0.308199	1133	28	0		90	0.181436	0.0721483	0.3	0.867929	2243	35	0		4621
ROSS_AML_WITH_AML1_ETO_FUSION	79	0.285085	0.0118191	0.018	0.19715	587	21	0		79	0.285085	0.0118191	0.022	0.208904	680	21	0		79	0.153914	0.212114	0.513	0.992534	3355	23	0		4622
DARWICHE_PAPILLOMA_PROGRESSION_RISK	77	0.232879	0.0519163	0.115	0.4066	1836	18	0		77	0.232879	0.0519163	0.102	0.390159	1696	18	0		77	0.2405	0.0211768	0.11	0.650091	1094	17	0		4626
REACTOME_SODIUM_COUPLED_PHOSPHATE_COTRANSPORTERS	5	0.515948	0.213302	0.17	0.471657	2333	1	0		5	0.515948	0.213302	0.155	0.454709	2205	1	0		5	0.845944	0.00842967	0.002	0.113947	90	2	0		4628
GARGALOVIC_RESPONSE_TO_OXIDIZED_PHOSPHOLIPIDS_CYAN_UP	17	0.531697	0.0267727	0.002	0.0601389	172	8	0		17	0.531697	0.0267727	0.006	0.11845	308	8	0		17	0.139206	0.497067	0.669	1	4149	1	0		4629
REACTOME_SIGNALING_BY_ERBB2	50	0.308018	0.0142296	0.032	0.251622	819	20	0		50	0.308018	0.0142296	0.03	0.240556	807	20	0		50	0.173259	0.26646	0.448	0.967662	3005	11	0		4631
RODRIGUES_THYROID_CARCINOMA_UP	16	0.49021	0.00623861	0.017	0.192361	557	9	0		16	0.49021	0.00623861	0.01	0.144978	429	9	0		16	0.182032	0.0865922	0.569	1	3648	1	0		4634
REACTOME_INOSITOL_PHOSPHATE_METABOLISM	48	0.338128	0.0126193	0.017	0.192361	567	13	0		48	0.338128	0.0126193	0.019	0.195571	625	13	0		48	0.158501	0.301194	0.528	0.99546	3444	5	0		4636
REACTOME_ADRENALINE_NORADRENALINE_INHIBITS_INSULIN_SECRETION	28	0.430016	0.0104224	0.007	0.12807	332	11	0		28	0.430016	0.0104224	0.008	0.13289	368	11	0		28	0.145722	0.280896	0.631	1	3937	3	0		4637
ZHAN_V1_LATE_DIFFERENTIATION_GENES_DN	16	0.469593	0.0580609	0.023	0.220007	666	6	0		16	0.469593	0.0580609	0.028	0.232855	764	6	0		16	0.214458	0.165013	0.487	0.985072	3207	1	0		4637
DASU_IL6_SIGNALING_DN	7	0.699995	0.0218532	0.003	0.0788866	217	3	0		7	0.699995	0.0218532	0.008	0.13289	363	3	0		7	0.187059	0.434775	0.653	1	4059	0	0		4639
BIOCARTA_INTEGRIN_PATHWAY	34	0.420651	0.00789618	0.007	0.12807	333	19	0		34	0.420651	0.00789618	0.005	0.106475	287	19	0		34	0.141894	0.506788	0.646	1	4022	9	0		4642
GOZGIT_ESR1_TARGETS_UP	149	0.204687	0.0505889	0.107	0.395091	1757	46	0		149	0.204687	0.0505889	0.107	0.394866	1758	46	0		149	0.203024	0.127348	0.114	0.655248	1130	46	0		4645
REACTOME_ION_HOMEOSTASIS	54	0.260151	0.0781844	0.094	0.37687	1617	18	0		54	0.260151	0.0781844	0.101	0.388623	1686	18	0		54	0.240047	0.162294	0.147	0.701517	1359	16	0		4662
KEGG_PHOSPHATIDYLINOSITOL_SIGNALING_SYSTEM	76	0.24889	0.0100545	0.074	0.350058	1371	14	0		76	0.24889	0.0100545	0.064	0.330167	1257	14	0		76	0.195775	0.405508	0.261	0.831793	2038	20	0		4666
PID_P38_MK2_PATHWAY	21	0.398014	0.241964	0.045	0.285983	1015	8	0		21	0.398014	0.241964	0.041	0.272843	963	8	0		21	0.221605	0.374868	0.39	0.939559	2693	5	0		4671
SMIRNOV_RESPONSE_TO_IR_6HR_UP	168	0.271413	0.000428847	0.001	0.0391265	143	73	0		168	0.271413	0.000428847	0.004	0.0951648	260	73	0		168	0.123455	0.464715	0.697	1	4271	44	0		4674
MATZUK_FERTILIZATION	8	0.587437	0.00819736	0.032	0.251622	814	5	0		8	0.587437	0.00819736	0.017	0.18526	578	5	0		8	0.247945	0.29902	0.5	0.987382	3283	2	0		4675
KEGG_PATHOGENIC_ESCHERICHIA_COLI_INFECTION	56	0.423225	4.25416e-05	0	0	23	29	0		56	0.423225	4.25416e-05	0	0	24	29	0		56	0.109022	0.545148	0.772	1	4632	8	0		4679
PID_EPHA_FWDPATHWAY	34	0.296442	0.081837	0.106	0.394313	1745	15	0		34	0.296442	0.081837	0.111	0.402089	1789	15	0		34	0.288165	0.0236517	0.116	0.657435	1145	8	0		4679
ICHIBA_GRAFT_VERSUS_HOST_DISEASE_D7_DN	45	0.294621	0.0224148	0.063	0.325266	1255	15	0		45	0.294621	0.0224148	0.058	0.315767	1187	15	0		45	0.210509	0.189415	0.299	0.866967	2238	6	0		4680
REACTOME_UREA_CYCLE	10	0.587676	0.0153349	0.016	0.18792	542	5	0		10	0.587676	0.0153349	0.012	0.159387	469	5	0		10	0.192899	0	0.577	1	3672	0	0		4683
SWEET_KRAS_TARGETS_UP	83	0.219792	0.138077	0.174	0.473254	2386	17	0		83	0.219792	0.138077	0.144	0.442213	2112	17	0		83	0.319018	0.00458514	0.006	0.197817	186	29	0		4684
REACTOME_RESOLUTION_OF_D_LOOP_STRUCTURES_THROUGH_SYNTHESIS_DEPENDENT_STRAND_ANNEALING_SDSA	27	0.453623	0.0667597	0.01	0.150347	404	13	0		27	0.453623	0.0667597	0.002	0.0646269	164	13	0		27	0.137362	0.368914	0.664	1	4124	3	0		4692
TENEDINI_MEGAKARYOCYTE_MARKERS	62	0.271377	0.0171963	0.065	0.327776	1280	25	0		62	0.271377	0.0171963	0.067	0.336035	1293	25	0		62	0.203435	0.122672	0.276	0.845575	2119	12	0		4692
TERAO_AOX4_TARGETS_SKIN_UP	31	0.312783	0.141536	0.087	0.36836	1531	8	0		31	0.312783	0.141536	0.089	0.370074	1556	8	0		31	0.267103	0.0396907	0.189	0.76388	1605	6	0		4692
SIMBULAN_UV_RESPONSE_IMMORTALIZED_DN	31	0.313185	0.0910918	0.096	0.380195	1636	12	0		31	0.313185	0.0910918	0.098	0.383902	1649	12	0		31	0.27258	0.140118	0.155	0.711466	1414	9	0		4699
WP_APOPTOSIS	88	0.227911	0.0437975	0.113	0.403483	1818	22	0		88	0.227911	0.0437975	0.118	0.410944	1861	22	0		88	0.23476	0.0899365	0.098	0.621592	1022	21	0		4701
TSENG_ADIPOGENIC_POTENTIAL_DN	47	0.271958	0.0960626	0.101	0.385879	1693	14	0		47	0.271958	0.0960626	0.1	0.386837	1675	14	0		47	0.254091	6.33362e-05	0.144	0.70006	1335	6	0		4703
SMID_BREAST_CANCER_RELAPSE_IN_BRAIN_DN	82	0.242751	0.0592243	0.093	0.375877	1604	25	0		82	0.242751	0.0592243	0.095	0.379942	1622	25	0		82	0.220268	0.291381	0.167	0.732814	1478	22	0		4704
CHEOK_RESPONSE_TO_HD_MTX_UP	23	0.322465	0.0128948	0.135	0.433428	2017	4	0		23	0.322465	0.0128948	0.109	0.397951	1775	4	0		23	0.345444	0.0109719	0.084	0.589179	921	12	0		4713
BIOCARTA_TUBBY_PATHWAY	5	0.642309	0.0472489	0.039	0.270336	924	3	0		5	0.642309	0.0472489	0.047	0.288803	1036	3	0		5	0.33194	0.544014	0.403	0.94626	2756	0	0		4716
REACTOME_HDACS_DEACETYLATE_HISTONES	94	0.319951	0.0263444	0.069	0.338486	1316	5	0		94	0.319951	0.0263444	0.062	0.325538	1230	5	0		94	0.228359	0.0587851	0.287	0.857436	2173	8	0		4719
BLANCO_MELO_COVID19_BRONCHIAL_EPITHELIAL_CELLS_SARS_COV_2_INFECTION_DN	59	0.266236	0.024835	0.08	0.35884	1442	16	0		59	0.266236	0.024835	0.094	0.377803	1612	16	0		59	0.218002	0.0767155	0.197	0.768016	1666	17	0		4720
ROVERSI_GLIOMA_COPY_NUMBER_UP	100	0.285867	0.00246033	0.011	0.158415	446	36	0		100	0.285867	0.00246033	0.011	0.152987	463	36	0		100	0.132791	0.606233	0.605	1	3811	32	0		4720
VERHAAK_GLIOBLASTOMA_MESENCHYMAL	216	0.241069	0.000652499	0.003	0.0788866	240	58	0		216	0.241069	0.000652499	0.002	0.0646269	191	58	0		216	0.119553	0.512244	0.701	1	4289	49	0		4720
CREIGHTON_AKT1_SIGNALING_VIA_MTOR_DN	23	0.352696	0.052456	0.07	0.339038	1328	10	0		23	0.352696	0.052456	0.076	0.349837	1409	10	0		23	0.262153	0.0749362	0.252	0.824139	1984	4	0		4721
REACTOME_TRANSPORT_OF_SMALL_MOLECULES	726	0.168774	0.0413727	0.04	0.273762	949	214	0		726	0.168774	0.0413727	0.045	0.286263	1021	214	0		726	0.138558	0.351948	0.401	0.94626	2751	201	0		4721
YAO_TEMPORAL_RESPONSE_TO_PROGESTERONE_CLUSTER_3	22	0.591821	3.9555e-05	0.002	0.0601389	169	7	0		22	0.591821	3.9555e-05	0.004	0.0951648	243	7	0		22	0.133565	0.345993	0.706	1	4310	4	0		4722
REACTOME_ACTIVATION_OF_THE_TFAP2_AP_2_FAMILY_OF_TRANSCRIPTION_FACTORS	12	0.461162	0.00407197	0.061	0.320546	1230	8	0		12	0.461162	0.00407197	0.063	0.328399	1240	8	0		12	0.289749	0.194247	0.302	0.87002	2253	5	0		4723
SCHWAB_TARGETS_OF_BMYB_POLYMORPHIC_VARIANTS_UP	13	0.485127	0.00234652	0.038	0.2674	907	8	0		13	0.485127	0.00234652	0.039	0.268332	931	8	0		13	0.246306	0.00110643	0.427	0.958647	2888	1	0		4726
PASINI_SUZ12_TARGETS_UP	112	0.265895	0.0069899	0.012	0.166538	464	39	0		112	0.265895	0.0069899	0.018	0.190407	612	39	0		112	0.138466	0.58312	0.57	1	3655	17	0		4731
REACTOME_ACTIVATION_OF_BH3_ONLY_PROTEINS	30	0.287632	0.178951	0.157	0.45584	2232	8	0		30	0.287632	0.178951	0.131	0.427346	1988	8	0		30	0.348548	0.0329474	0.034	0.420629	522	9	0		4742
FIGUEROA_AML_METHYLATION_CLUSTER_6_UP	140	0.216948	0.135032	0.068	0.336631	1309	30	0		140	0.216948	0.135032	0.08	0.354918	1463	30	0		140	0.179167	0.229402	0.249	0.819278	1974	27	0		4746
HUI_MAPK14_TARGETS_UP	19	0.366343	0.0239565	0.096	0.380195	1635	8	0		19	0.366343	0.0239565	0.077	0.349976	1414	8	0		19	0.300646	0.138107	0.203	0.774842	1697	5	0		4746
WP_MET_IN_TYPE_1_PAPILLARY_RENAL_CELL_CARCINOMA	59	0.280249	0.0253031	0.044	0.282671	1010	18	0		59	0.280249	0.0253031	0.053	0.305987	1124	18	0		59	0.187104	0.404661	0.376	0.933889	2614	11	0		4748
ZHAN_MULTIPLE_MYELOMA_CD1_DN	47	0.275113	0.223744	0.091	0.373606	1577	11	0		47	0.275113	0.223744	0.087	0.367402	1530	11	0		47	0.234533	0.0309613	0.195	0.767591	1646	17	0		4753
REACTOME_REGULATION_OF_INSULIN_SECRETION	78	0.33092	0.0011541	0	0	36	29	0		78	0.33092	0.0011541	0.004	0.0951648	253	29	0		78	0.11746	0.62551	0.738	1	4469	19	0		4758
REACTOME_SIRT1_NEGATIVELY_REGULATES_RRNA_EXPRESSION	68	0.440219	0.13827	0.128	0.423947	1951	2	0		68	0.440219	0.13827	0.099	0.385495	1660	2	0		68	0.442815	0.0284277	0.117	0.660796	1147	2	0		4758
BILANGES_SERUM_SENSITIVE_VIA_TSC1	21	0.402562	0.0088502	0.031	0.247657	801	11	0		21	0.402562	0.0088502	0.036	0.261251	882	11	0		21	0.202396	0.15438	0.462	0.973206	3081	6	0		4764
HOFMANN_MYELODYSPLASTIC_SYNDROM_RISK_DN	23	0.364045	0.0102286	0.079	0.357564	1427	8	0		23	0.364045	0.0102286	0.085	0.365129	1506	8	0		23	0.277074	0.0506162	0.223	0.788881	1831	5	0		4764
WP_BRAINDERIVED_NEUROTROPHIC_FACTOR_BDNF_SIGNALING_PATHWAY	144	0.26573	0.030584	0.004	0.0962222	264	56	0		144	0.26573	0.030584	0.003	0.0808506	230	56	0		144	0.122067	0.252062	0.697	1	4272	31	0		4766
MOREAUX_B_LYMPHOCYTE_MATURATION_BY_TACI_UP	88	0.222605	0.0609044	0.14	0.439275	2067	23	0		88	0.222605	0.0609044	0.16	0.459011	2262	23	0		88	0.284266	0.0200222	0.025	0.366535	440	21	0		4769
REACTOME_TRANSPORT_OF_BILE_SALTS_AND_ORGANIC_ACIDS_METAL_IONS_AND_AMINE_COMPOUNDS	84	0.228241	0.0931539	0.114	0.405049	1827	27	0		84	0.228241	0.0931539	0.098	0.383902	1655	27	0		84	0.223702	0.126488	0.138	0.694814	1290	23	0		4772
REACTOME_SIGNALING_BY_MAPK_MUTANTS	7	0.643	0.00224156	0.017	0.192361	554	4	0		7	0.643	0.00224156	0.009	0.138191	394	4	0		7	0.201354	0.345729	0.609	1	3826	1	0		4774
KYNG_NORMAL_AGING_DN	18	0.460517	0.0103832	0.017	0.192361	558	6	0		18	0.460517	0.0103832	0.021	0.203879	654	6	0		18	0.175387	0.275502	0.551	1	3563	1	0		4775
WP_ERBB_SIGNALING_PATHWAY	92	0.280489	0.00982859	0.013	0.169548	488	28	0		92	0.280489	0.00982859	0.009	0.138191	410	28	0		92	0.137968	0.42231	0.62	1	3877	18	0		4775
ABE_VEGFA_TARGETS	19	0.333561	0.159386	0.125	0.421972	1918	4	0		19	0.333561	0.159386	0.129	0.42558	1957	4	0		19	0.367344	0.0401892	0.081	0.580039	906	6	0		4781
BIOCARTA_EGFR_SMRTE_PATHWAY	11	0.509163	0.0182675	0.031	0.247657	800	6	0		11	0.509163	0.0182675	0.031	0.244055	814	6	0		11	0.238278	0.24536	0.478	0.979063	3168	2	0		4782
WP_DNA_IRDOUBLE_STRAND_BREAKS_AND_CELLULAR_RESPONSE_VIA_ATM	55	0.372139	0.00323253	0	0	30	11	0		55	0.372139	0.00323253	0	0	28	11	0		55	0.10793	0.32212	0.791	1	4727	4	0		4785
WP_LNCRNAMEDIATED_MECHANISMS_OF_THERAPEUTIC_RESISTANCE	11	0.472087	0.0905112	0.151	0.450917	2164	2	0		11	0.472087	0.0905112	0.13	0.42558	1970	2	0		11	0.54534	0.0110067	0.05	0.490559	652	4	0		4786
WATANABE_COLON_CANCER_MSI_VS_MSS_UP	29	0.343489	0.0229703	0.049	0.293323	1078	11	0		29	0.343489	0.0229703	0.061	0.323953	1217	11	0		29	0.220212	0.0727782	0.352	0.914169	2494	4	0		4789
WP_ROLES_OF_CERAMIDES_IN_DEVELOPMENT_OF_INSULIN_RESISTANCE	23	0.374368	0.0158368	0.055	0.306368	1152	7	0		23	0.374368	0.0158368	0.041	0.272843	965	7	0		23	0.222933	0.252304	0.387	0.938948	2676	6	0		4793
WP_ENERGY_METABOLISM	48	0.313214	0.0213156	0.027	0.233509	746	15	0		48	0.313214	0.0213156	0.029	0.23515	794	15	0		48	0.161003	0.00536579	0.495	0.987112	3256	3	0		4796
DAZARD_UV_RESPONSE_CLUSTER_G2	30	0.361818	0.0013372	0.062	0.32241	1241	6	0		30	0.361818	0.0013372	0.042	0.276103	981	6	0		30	0.211472	0.133909	0.368	0.926778	2575	8	0		4797
ZWANG_CLASS_3_TRANSIENTLY_INDUCED_BY_EGF	232	0.187635	0.0629517	0.13	0.426655	1979	57	0		232	0.187635	0.0629517	0.105	0.394205	1730	57	0		232	0.188364	0.244296	0.109	0.650091	1089	62	0		4798
CHIANG_LIVER_CANCER_SUBCLASS_UNANNOTATED_UP	86	0.261763	0.00662508	0.04	0.273762	944	31	0		86	0.261763	0.00662508	0.034	0.25412	863	31	0		86	0.162137	0.300982	0.446	0.966879	2996	18	0		4803
REACTOME_DOWNREGULATION_OF_ERBB2_SIGNALING	29	0.420655	0.0022807	0.005	0.109713	281	10	0		29	0.420655	0.0022807	0.006	0.11845	311	10	0		29	0.133748	0.429166	0.683	1	4211	5	0		4803
MIZUKAMI_HYPOXIA_DN	6	0.590748	0.0157447	0.056	0.308761	1168	4	0		6	0.590748	0.0157447	0.053	0.305987	1114	4	0		6	0.348167	0.0654032	0.358	0.920875	2523	3	0		4805
KEGG_ADIPOCYTOKINE_SIGNALING_PATHWAY	67	0.240399	0.115154	0.111	0.400748	1798	13	0		67	0.240399	0.115154	0.131	0.427346	1991	13	0		67	0.250667	0.0356173	0.097	0.618268	1018	18	0		4807
EPPERT_CE_HSC_LSC	41	0.286438	0.121776	0.098	0.38344	1659	8	0		41	0.286438	0.121776	0.099	0.385495	1665	8	0		41	0.256237	0.137106	0.168	0.732814	1486	12	0		4810
SAKAI_CHRONIC_HEPATITIS_VS_LIVER_CANCER_DN	36	0.331069	0.0018521	0.044	0.282671	1007	17	0		36	0.331069	0.0018521	0.046	0.288667	1028	17	0		36	0.193636	0.39561	0.405	0.947236	2776	8	0		4811
CHARAFE_BREAST_CANCER_LUMINAL_VS_MESENCHYMAL_DN	465	0.188689	0.0624153	0.025	0.225521	720	99	0		465	0.188689	0.0624153	0.021	0.203879	667	99	0		465	0.135369	0.244378	0.525	0.99546	3425	105	0		4812
PID_ANGIOPOIETIN_RECEPTOR_PATHWAY	49	0.259899	0.0545737	0.114	0.405049	1825	15	0		49	0.259899	0.0545737	0.113	0.403927	1814	15	0		49	0.250126	0.163444	0.12	0.663319	1173	17	0		4812
WP_MAMMARY_GLAND_DEVELOPMENT_PATHWAY_EMBRYONIC_DEVELOPMENT_STAGE_1_OF_4	18	0.352685	0.00216061	0.143	0.442489	2091	4	0		18	0.352685	0.00216061	0.127	0.423877	1936	4	0		18	0.385327	0.0411205	0.069	0.561296	792	6	0		4819
REACTOME_SPHINGOLIPID_METABOLISM	90	0.224485	0.107149	0.125	0.421972	1923	28	0		90	0.224485	0.107149	0.112	0.403014	1803	28	0		90	0.228705	0.0498691	0.11	0.650091	1096	23	0		4822
WP_GASTRIN_SIGNALING_PATHWAY	115	0.301528	0.00179425	0.003	0.0788866	235	46	0		115	0.301528	0.00179425	0.003	0.0808506	225	46	0		115	0.117342	0.465805	0.714	1	4362	32	0		4822
BOYLAN_MULTIPLE_MYELOMA_C_CLUSTER_UP	36	0.317725	0.0170817	0.061	0.320546	1235	7	0		36	0.317725	0.0170817	0.061	0.323953	1218	7	0		36	0.207832	0.169079	0.33	0.901557	2374	8	0		4827
LIU_LIVER_CANCER	35	0.306427	0.0213998	0.073	0.347606	1363	13	0		35	0.306427	0.0213998	0.077	0.349976	1421	13	0		35	0.243327	0.111854	0.263	0.832449	2049	8	0		4833
MARTORIATI_MDM4_TARGETS_NEUROEPITHELIUM_UP	178	0.259193	0.0033268	0.006	0.119908	321	63	0		178	0.259193	0.0033268	0.004	0.0951648	261	63	0		178	0.127408	0.420535	0.693	1	4256	40	0		4838
WP_TARGET_OF_RAPAMYCIN_SIGNALING	36	0.297534	0.0594147	0.092	0.374868	1589	16	0		36	0.297534	0.0594147	0.075	0.346708	1396	16	0		36	0.241235	0.190885	0.227	0.79395	1855	9	0		4840
PID_HES_HEY_PATHWAY	48	0.306333	0.0181817	0.043	0.279285	994	23	0		48	0.306333	0.0181817	0.037	0.262353	902	23	0		48	0.182011	0.0508306	0.437	0.962141	2948	18	0		4844
NIKOLSKY_BREAST_CANCER_8Q23_Q24_AMPLICON	157	0.247026	0.00298298	0.01	0.150347	424	48	0		157	0.247026	0.00298298	0.009	0.138191	415	48	0		157	0.128856	0.420478	0.644	1	4010	28	0		4849
WP_INSULIN_SIGNALING	160	0.259912	0.0147741	0.005	0.109713	289	52	0		160	0.259912	0.0147741	0.003	0.0808506	231	52	0		160	0.122747	0.432765	0.709	1	4329	32	0		4849
LOPEZ_MESOTHELIOMA_SURVIVAL_OVERALL_DN	15	0.383208	0.00989629	0.118	0.411827	1857	6	0		15	0.383208	0.00989629	0.099	0.385495	1661	6	0		15	0.364356	0.0836112	0.144	0.70006	1332	5	0		4850
KANG_DOXORUBICIN_RESISTANCE_DN	19	0.474694	0.0184232	0.013	0.169548	473	7	0		19	0.474694	0.0184232	0.007	0.126292	334	7	0		19	0.145344	0.42552	0.65	1	4046	3	0		4853
AMIT_EGF_RESPONSE_240_HELA	59	0.2763	0.0963076	0.052	0.298094	1129	18	0		59	0.2763	0.0963076	0.048	0.292184	1066	18	0		59	0.18354	0.208218	0.384	0.937222	2659	12	0		4854
DUTERTRE_ESTRADIOL_RESPONSE_6HR_DN	91	0.25109	0.0553017	0.048	0.29055	1069	35	0		91	0.25109	0.0553017	0.04	0.27119	957	35	0		91	0.160655	0.211427	0.417	0.955012	2836	32	0		4862
WP_ECTODERM_DIFFERENTIATION	142	0.245422	0.0170817	0.026	0.228821	735	40	0		142	0.245422	0.0170817	0.014	0.169646	530	40	0		142	0.137821	0.540118	0.557	1	3599	37	0		4864
BASSO_HAIRY_CELL_LEUKEMIA_UP	79	0.238807	0.0157823	0.084	0.362512	1505	16	0		79	0.238807	0.0157823	0.106	0.394866	1740	16	0		79	0.212738	0.147466	0.192	0.767375	1623	23	0		4868
WP_MEVALONATE_ARM_OF_CHOLESTEROL_BIOSYNTHESIS_PATHWAY	13	0.372411	0.129696	0.156	0.455585	2219	2	0		13	0.372411	0.129696	0.152	0.45307	2176	2	0		13	0.501223	0.00260592	0.029	0.389969	475	8	0		4870
FIGUEROA_AML_METHYLATION_CLUSTER_2_DN	9	0.493553	0.00703101	0.058	0.314975	1191	1	0		9	0.493553	0.00703101	0.066	0.333336	1274	1	0		9	0.302703	0.0740393	0.336	0.904776	2409	1	0		4874
REACTOME_PROTEIN_PROTEIN_INTERACTIONS_AT_SYNAPSES	87	0.209515	0.0334948	0.175	0.474186	2395	24	0		87	0.209515	0.0334948	0.173	0.471521	2381	24	0		87	0.336094	0.000306027	0.002	0.113947	102	35	0		4878
PID_HIF1_TFPATHWAY	66	0.227888	0.0169149	0.157	0.45584	2236	32	0		66	0.227888	0.0169149	0.144	0.442213	2111	32	0		66	0.284664	0.00901654	0.035	0.425702	532	25	0		4879
COLLER_MYC_TARGETS_UP	24	0.386264	0.016904	0.04	0.273762	940	12	0		24	0.386264	0.016904	0.029	0.23515	787	12	0		24	0.195889	0.161699	0.476	0.978867	3154	2	0		4881
LEI_HOXC8_TARGETS_UP	11	0.462778	0.0293841	0.065	0.327776	1274	5	0		11	0.462778	0.0293841	0.061	0.323953	1215	5	0		11	0.288647	0.262147	0.333	0.901557	2392	2	0		4881
REACTOME_PLATELET_HOMEOSTASIS	86	0.267765	0.00249694	0.032	0.251622	823	39	0		86	0.267765	0.00249694	0.032	0.247723	831	39	0		86	0.153962	0.474616	0.49	0.985615	3228	16	0		4882
REACTOME_REGULATION_OF_FOXO_TRANSCRIPTIONAL_ACTIVITY_BY_ACETYLATION	10	0.510139	0.0035807	0.05	0.295491	1086	7	0		10	0.510139	0.0035807	0.047	0.288803	1039	7	0		10	0.250911	0.179738	0.403	0.94626	2761	3	0		4886
BYSTRYKH_HEMATOPOIESIS_STEM_CELL_QTL_TRANS	783	0.181013	0.00462959	0.007	0.12807	355	234	0		783	0.181013	0.00462959	0.008	0.13289	391	234	0		783	0.122561	0.432292	0.667	1	4141	179	0		4887
WP_SOMITOGENESIS_IN_THE_CONTEXT_OF_SPONDYLOCOSTAL_DYSOSTOSIS	9	0.444812	0.0541722	0.109	0.396836	1776	3	0		9	0.444812	0.0541722	0.115	0.4066	1830	3	0		9	0.422569	0.267367	0.138	0.694814	1283	3	0		4889
WP_S1P_RECEPTOR_SIGNAL_TRANSDUCTION	25	0.444474	0.0739967	0.007	0.12807	330	10	0		25	0.444474	0.0739967	0.01	0.144978	432	10	0		25	0.135301	0.472952	0.665	1	4130	7	0		4892
CARRILLOREIXACH_HEPATOBLASTOMA_VS_NORMAL_DN	1259	0.150367	0.153244	0.138	0.437865	2047	285	0		1259	0.150367	0.153244	0.147	0.446987	2136	285	0		1259	0.159951	0.0130094	0.057	0.52143	710	349	0		4893
REACTOME_ANTI_INFLAMMATORY_RESPONSE_FAVOURING_LEISHMANIA_PARASITE_INFECTION	134	0.294857	0.00234447	0.013	0.169548	487	32	0		134	0.294857	0.00234447	0.014	0.169646	523	32	0		134	0.13463	0.485826	0.622	1	3887	22	0		4897
REACTOME_GLUCAGON_TYPE_LIGAND_RECEPTORS	33	0.385774	0.000659979	0.018	0.19715	582	15	0		33	0.385774	0.000659979	0.011	0.152987	458	15	0		33	0.151505	0.393794	0.618	1	3864	3	0		4904
BIOCARTA_ATM_PATHWAY	20	0.588578	0.00979957	0	0	5	7	0		20	0.588578	0.00979957	0	0	6	7	0		20	0.0945727	0	0.825	1	4896	0	0		4907
MEBARKI_HCC_PROGENITOR_WNT_DN_CTNNB1_INDEPENDENT	16	0.366109	0.0152305	0.134	0.433216	2000	8	0		16	0.366109	0.0152305	0.142	0.440234	2092	8	0		16	0.408437	0.0570632	0.071	0.563059	815	7	0		4907
WP_16P112_DISTAL_DELETION_SYNDROME	33	0.325033	0.0366895	0.058	0.314975	1192	8	0		33	0.325033	0.0366895	0.063	0.328399	1243	8	0		33	0.220813	0.215292	0.348	0.911028	2475	10	0		4910
WP_SPHINGOLIPID_METABOLISM_IN_SENESCENCE	28	0.359721	0.00666635	0.048	0.29055	1064	6	0		28	0.359721	0.00666635	0.047	0.288803	1043	6	0		28	0.204444	0.163883	0.412	0.952631	2807	7	0		4914
KORKOLA_YOLK_SAC_TUMOR_UP	20	0.474637	0.0130534	0.014	0.173862	504	9	0		20	0.474637	0.0130534	0.009	0.138191	397	9	0		20	0.15246	0.180018	0.645	1	4014	2	0		4915
NADLER_OBESITY_UP	60	0.286483	0.0232174	0.037	0.265835	895	17	0		60	0.286483	0.0232174	0.046	0.288667	1032	17	0		60	0.170075	0.198194	0.445	0.966647	2989	20	0		4916
VALK_AML_CLUSTER_3	34	0.297268	0.0013162	0.102	0.387195	1705	7	0		34	0.297268	0.0013162	0.099	0.385495	1664	7	0		34	0.271291	0.0310029	0.179	0.750068	1547	14	0		4916
WP_MARKERS_OF_KIDNEY_CELL_LINEAGE	59	0.236154	0.051955	0.153	0.451903	2195	18	0		59	0.236154	0.051955	0.137	0.433633	2048	18	0		59	0.272572	0.0932481	0.052	0.499615	674	21	0		4917
WP_MITOCHONDRIAL_IMMUNE_RESPONSE_TO_SARSCOV2	33	0.279156	0.0560068	0.157	0.45584	2234	5	0		33	0.279156	0.0560068	0.155	0.454709	2210	5	0		33	0.367083	0.0112529	0.029	0.389969	476	8	0		4920
KORKOLA_YOLK_SAC_TUMOR	65	0.271535	0.0273319	0.049	0.293323	1081	17	0		65	0.271535	0.0273319	0.062	0.325538	1234	17	0		65	0.182845	0.391833	0.375	0.933889	2607	18	0		4922
NUYTTEN_NIPP1_TARGETS_DN	845	0.190981	0.0193613	0.001	0.0391265	165	185	0		845	0.190981	0.0193613	0	0	94	185	0		845	0.116203	0.696492	0.78	1	4671	162	0		4930
PID_MET_PATHWAY	79	0.268073	0.0447992	0.042	0.277508	978	28	0		79	0.268073	0.0447992	0.035	0.258618	876	28	0		79	0.156843	0.24723	0.461	0.973206	3076	18	0		4930
WP_HIJACK_OF_UBIQUITINATION_BY_SARSCOV2	8	0.629989	0.0314498	0.018	0.19715	575	4	0		8	0.629989	0.0314498	0.013	0.166868	491	4	0		8	0.202655	0	0.619	1	3867	0	0		4933
PID_RHOA_PATHWAY	45	0.288233	0.0373454	0.083	0.361802	1488	20	0		45	0.288233	0.0373454	0.07	0.341585	1322	20	0		45	0.217496	0.0257556	0.278	0.847967	2128	20	0		4938
WP_GENE_REGULATORY_NETWORK_MODELLING_SOMITOGENESIS	11	0.430072	0.0284814	0.103	0.389171	1712	4	0		11	0.430072	0.0284814	0.102	0.390159	1689	4	0		11	0.361596	0.359841	0.178	0.748291	1539	3	0		4940
LEIN_LOCALIZED_TO_DISTAL_AND_PROXIMAL_DENDRITES	18	0.324794	0.113949	0.154	0.452798	2201	4	0		18	0.324794	0.113949	0.167	0.464326	2331	4	0		18	0.4463	0.0151076	0.023	0.35738	414	8	0		4946
STARK_BRAIN_22Q11_DELETION	16	0.376377	0.198118	0.157	0.45584	2227	2	0		16	0.376377	0.198118	0.189	0.488676	2506	2	0		16	0.596695	0.0149586	0.008	0.2269	220	5	0		4953
CHANGOLKAR_H2AFY_TARGETS_UP	49	0.321324	0.0119412	0.029	0.241172	775	12	0		49	0.321324	0.0119412	0.026	0.224263	740	12	0		49	0.166208	0.245133	0.528	0.99546	3443	9	0		4958
SMID_BREAST_CANCER_LUMINAL_B_DN	587	0.158947	0.023817	0.18	0.477964	2446	172	0		587	0.158947	0.023817	0.154	0.453825	2204	172	0		587	0.187246	0.00413683	0.014	0.290511	311	206	0		4961
HELLER_SILENCED_BY_METHYLATION_UP	283	0.172156	0.0770336	0.153	0.451903	2199	75	0		283	0.172156	0.0770336	0.168	0.465313	2345	75	0		283	0.206851	0.0669156	0.023	0.35738	418	88	0		4962
REACTOME_GABA_B_RECEPTOR_ACTIVATION	43	0.280707	0.0699515	0.108	0.396305	1767	13	0		43	0.280707	0.0699515	0.11	0.400701	1783	13	0		43	0.254775	0.0919818	0.155	0.711466	1415	16	0		4965
REACTOME_PRESYNAPTIC_FUNCTION_OF_KAINATE_RECEPTORS	21	0.407315	0.0143252	0.029	0.241172	766	11	0		21	0.407315	0.0143252	0.028	0.232855	767	11	0		21	0.188037	0.328949	0.527	0.99546	3433	2	0		4966
REACTOME_PHOSPHATE_BOND_HYDROLYSIS_BY_NUDT_PROTEINS	7	0.501295	0.300339	0.108	0.396305	1760	1	0		7	0.501295	0.300339	0.091	0.373843	1572	1	0		7	0.421948	0.29636	0.194	0.767375	1635	2	0		4967
BOYLAN_MULTIPLE_MYELOMA_PCA1_DN	9	0.539051	0.0156964	0.025	0.225521	704	3	0		9	0.539051	0.0156964	0.031	0.244055	811	3	0		9	0.222395	0.32719	0.532	0.998653	3455	2	0		4970
REACTOME_MET_ACTIVATES_PTK2_SIGNALING	30	0.329163	0.0214647	0.064	0.326792	1262	12	0		30	0.329163	0.0214647	0.065	0.33216	1265	12	0		30	0.216244	0.195653	0.342	0.908503	2443	6	0		4970
VANDESLUIS_COMMD1_TARGETS_GROUP_4_DN	17	0.326573	0.277146	0.14	0.439275	2060	4	0		17	0.326573	0.277146	0.16	0.459011	2254	4	0		17	0.418654	0.114446	0.05	0.490559	656	7	0		4970
ENGELMANN_CANCER_PROGENITORS_UP	48	0.254009	0.0532041	0.147	0.446778	2133	7	0		48	0.254009	0.0532041	0.124	0.420564	1909	7	0		48	0.276366	0.0201323	0.085	0.59172	931	17	0		4973
REACTOME_G_BETA_GAMMA_SIGNALLING_THROUGH_PI3KGAMMA	25	0.379207	0.0180102	0.042	0.277508	971	13	0		25	0.379207	0.0180102	0.024	0.218933	702	13	0		25	0.179963	0.215743	0.503	0.989096	3300	3	0		4973
HOFMANN_MYELODYSPLASTIC_SYNDROM_RISK_UP	23	0.46813	0.00307061	0.009	0.14505	384	12	0		23	0.46813	0.00307061	0.005	0.106475	282	12	0		23	0.139904	0.0850805	0.706	1	4308	1	0		4974
WP_BREAST_CANCER_PATHWAY	154	0.204015	0.134001	0.083	0.361802	1490	45	0		154	0.204015	0.134001	0.107	0.394866	1759	45	0		154	0.180513	0.139635	0.208	0.780136	1725	52	0		4974
REACTOME_DISEASES_OF_PROGRAMMED_CELL_DEATH	105	0.33697	0.011132	0.022	0.214872	657	18	0		105	0.33697	0.011132	0.024	0.218933	704	18	0		105	0.15835	0.367051	0.563	1	3619	7	0		4980
FOSTER_TOLERANT_MACROPHAGE_DN	412	0.21693	0.000766352	0.002	0.0601389	210	155	0		412	0.21693	0.000766352	0.002	0.0646269	198	155	0		412	0.114889	0.683204	0.763	1	4576	82	0		4984
REACTOME_THROMBIN_SIGNALLING_THROUGH_PROTEINASE_ACTIVATED_RECEPTORS_PARS	32	0.347287	0.0539512	0.023	0.220007	669	14	0		32	0.347287	0.0539512	0.036	0.261251	887	14	0		32	0.173421	0.371181	0.526	0.99546	3428	3	0		4984
PID_MAPK_TRK_PATHWAY	34	0.435986	0.00130589	0.004	0.0962222	252	18	0		34	0.435986	0.00130589	0.005	0.106475	284	18	0		34	0.119421	0.495611	0.734	1	4451	5	0		4987
REACTOME_NFE2L2_REGULATING_ANTI_OXIDANT_DETOXIFICATION_ENZYMES	17	0.374845	0.11013	0.092	0.374868	1584	6	0		17	0.374845	0.11013	0.086	0.367402	1515	6	0		17	0.306578	0.0513709	0.235	0.807152	1888	5	0		4987
MIKKELSEN_ES_ICP_WITH_H3K27ME3	43	0.26428	0.0118161	0.109	0.396836	1781	19	0		43	0.26428	0.0118161	0.126	0.423368	1932	19	0		43	0.258417	0.103871	0.137	0.694083	1277	13	0		4990
WP_SOMATIC_SEX_DETERMINATION	14	0.342902	0.0818184	0.169	0.470693	2330	7	0		14	0.342902	0.0818184	0.186	0.486145	2482	7	0		14	0.56603	0.00621408	0.006	0.197817	178	4	0		4990
DUNNE_TARGETS_OF_AML1_MTG8_FUSION_UP	53	0.254543	0.00876133	0.142	0.44171	2086	16	0		53	0.254543	0.00876133	0.116	0.408137	1843	16	0		53	0.269634	0.0170305	0.105	0.639152	1066	12	0		4995
SANCHEZ_MDM2_TARGETS	15	0.37716	0.014593	0.126	0.422712	1927	6	0		15	0.37716	0.014593	0.123	0.419362	1898	6	0		15	0.385447	0.0849874	0.12	0.663319	1170	5	0		4995
CHANGOLKAR_H2AFY_TARGETS_DN	42	0.28101	0.0191859	0.105	0.39194	1735	15	0		42	0.28101	0.0191859	0.103	0.392367	1701	15	0		42	0.253586	0.0289388	0.181	0.752622	1561	13	0		4997
REACTOME_EXTRA_NUCLEAR_ESTROGEN_SIGNALING	75	0.236254	0.0256599	0.113	0.403483	1815	28	0		75	0.236254	0.0256599	0.112	0.403014	1801	28	0		75	0.217682	0.106304	0.15	0.704957	1381	18	0		4997
REACTOME_SARS_COV_2_TARGETS_PDZ_PROTEINS_IN_CELL_CELL_JUNCTION	5	0.615009	0.0258746	0.109	0.396836	1771	2	0		5	0.615009	0.0258746	0.109	0.397951	1772	2	0		5	0.546888	0.255356	0.164	0.727085	1461	1	0		5004
SESTO_RESPONSE_TO_UV_C8	71	0.414206	3.14959e-05	0	0	24	30	0		71	0.414206	3.14959e-05	0	0	25	30	0		71	0.0960159	0.391363	0.839	1	4955	8	0		5004
REACTOME_A_TETRASACCHARIDE_LINKER_SEQUENCE_IS_REQUIRED_FOR_GAG_SYNTHESIS	26	0.335818	0.0302391	0.07	0.339038	1330	14	0		26	0.335818	0.0302391	0.074	0.346275	1379	14	0		26	0.233897	0.198334	0.312	0.880678	2299	7	0		5008
MARTINEZ_RB1_TARGETS_UP	686	0.200531	0.00207683	0.001	0.0391265	161	242	0		686	0.200531	0.00207683	0.001	0.0427303	150	242	0		686	0.116757	0.743418	0.785	1	4698	137	0		5009
RATTENBACHER_BOUND_BY_CELF1	442	0.185817	0.023337	0.034	0.25919	851	134	0		442	0.185817	0.023337	0.037	0.262353	913	134	0		442	0.137412	0.310919	0.494	0.987112	3249	119	0		5013
WP_TRANSCRIPTION_FACTORS_REGULATE_MIRNAS_RELATED_TO_CARDIAC_HYPERTROPHY	15	0.393101	0.000984661	0.182	0.48072	2455	1	0		15	0.393101	0.000984661	0.184	0.483838	2467	1	0		15	0.692322	0.0027517	0.002	0.113947	91	6	0		5013
AMIT_SERUM_RESPONSE_120_MCF10A	65	0.245651	0.00652073	0.102	0.387195	1709	27	0		65	0.245651	0.00652073	0.098	0.383902	1653	27	0		65	0.220542	0.042191	0.196	0.768016	1652	21	0		5014
TERAO_AOX4_TARGETS_SKIN_DN	23	0.339644	0.0167121	0.093	0.375877	1598	9	0		23	0.339644	0.0167121	0.113	0.403927	1811	9	0		23	0.309527	0.0274778	0.191	0.767189	1612	5	0		5021
LEE_METASTASIS_AND_ALTERNATIVE_SPLICING_UP	74	0.229607	0.0712066	0.131	0.427775	1986	32	0		74	0.229607	0.0712066	0.121	0.417363	1883	32	0		74	0.235358	0.0071115	0.118	0.661268	1157	35	0		5026
CUI_TCF21_TARGETS_2_DN	850	0.206221	0.000349878	0.002	0.0601389	213	297	0		850	0.206221	0.000349878	0	0	87	297	0		850	0.116333	0.727428	0.792	1	4734	198	0		5034
LINDSTEDT_DENDRITIC_CELL_MATURATION_D	63	0.234945	0.0895414	0.138	0.437865	2045	24	0		63	0.234945	0.0895414	0.149	0.449283	2151	24	0		63	0.256424	0.0109078	0.074	0.568312	844	12	0		5040
PID_ENDOTHELIN_PATHWAY	63	0.307045	0.0421924	0.019	0.200659	607	23	0		63	0.307045	0.0421924	0.014	0.169646	521	23	0		63	0.142489	0.413265	0.627	1	3914	19	0		5042
SANA_TNF_SIGNALING_DN	85	0.272822	0.00657606	0.032	0.251622	822	28	0		85	0.272822	0.00657606	0.023	0.214942	691	28	0		85	0.148253	0.484161	0.545	1	3531	19	0		5044
WP_GLIOBLASTOMA_SIGNALING_PATHWAYS	83	0.239647	0.00406298	0.065	0.327776	1283	41	0		83	0.239647	0.00406298	0.072	0.344106	1357	41	0		83	0.177826	0.198939	0.334	0.902008	2404	18	0		5044
MEBARKI_HCC_PROGENITOR_WNT_UP_CTNNB1_INDEPENDENT	24	0.384251	0.0941685	0.049	0.293323	1077	8	0		24	0.384251	0.0941685	0.045	0.286263	1014	8	0		24	0.208966	0.156869	0.439	0.96393	2956	6	0		5047
ZHANG_RESPONSE_TO_CANTHARIDIN_UP	15	0.490226	0.136807	0.02	0.205864	621	7	0		15	0.490226	0.136807	0.017	0.18526	581	7	0		15	0.17206	0.0589705	0.612	1	3845	14	0		5047
MARTORIATI_MDM4_TARGETS_FETAL_LIVER_UP	238	0.22019	0.015186	0.013	0.169548	495	80	0		238	0.22019	0.015186	0.013	0.166868	505	80	0		238	0.127616	0.26699	0.651	1	4052	41	0		5052
REACTOME_ESTROGEN_DEPENDENT_NUCLEAR_EVENTS_DOWNSTREAM_OF_ESR_MEMBRANE_SIGNALING	24	0.308018	0.136257	0.143	0.442489	2093	8	0		24	0.308018	0.136257	0.155	0.454709	2209	8	0		24	0.356613	0.0226283	0.064	0.544797	758	9	0		5060
BYSTRYKH_HEMATOPOIESIS_STEM_CELL_QTL_CIS	131	0.284237	0.00169761	0.005	0.109713	287	42	0		131	0.284237	0.00169761	0.001	0.0427303	131	42	0		131	0.111039	0.470035	0.775	1	4646	36	0		5064
DAVICIONI_RHABDOMYOSARCOMA_PAX_FOXO1_FUSION_DN	14	0.418995	0.0415806	0.069	0.338486	1313	5	0		14	0.418995	0.0415806	0.072	0.344106	1351	5	0		14	0.272161	0.15426	0.334	0.902008	2400	3	0		5064
TRAYNOR_RETT_SYNDROM_DN	15	0.392181	0.0261349	0.107	0.395091	1747	7	0		15	0.392181	0.0261349	0.083	0.35939	1489	7	0		15	0.310248	0.246168	0.223	0.788881	1828	4	0		5064
YAMAZAKI_TCEB3_TARGETS_DN	201	0.256049	0.000788216	0	0	63	71	0		201	0.256049	0.000788216	0	0	56	71	0		201	0.102421	0.532145	0.838	1	4951	33	0		5070
BOYAULT_LIVER_CANCER_SUBCLASS_G56_UP	11	0.473023	0.00268856	0.057	0.311367	1179	8	0		11	0.473023	0.00268856	0.064	0.330167	1248	8	0		11	0.270089	0.292989	0.383	0.937222	2646	1	0		5073
SEITZ_NEOPLASTIC_TRANSFORMATION_BY_8P_DELETION_DN	32	0.284459	0.0227967	0.146	0.445825	2120	10	0		32	0.284459	0.0227967	0.147	0.446987	2134	10	0		32	0.32302	0.0481833	0.072	0.565466	821	10	0		5075
DASU_IL6_SIGNALING_SCAR_UP	31	0.366811	0.0115655	0.03	0.243867	790	11	0		31	0.366811	0.0115655	0.02	0.199846	640	11	0		31	0.158473	0.347916	0.568	1	3646	8	0		5076
REACTOME_PROPIONYL_COA_CATABOLISM	5	0.600922	0.0101361	0.076	0.352334	1389	4	0		5	0.600922	0.0101361	0.079	0.35411	1438	4	0		5	0.396038	0	0.302	0.87002	2251	0	0		5078
GUO_HEX_TARGETS_DN	66	0.239844	0.0209326	0.128	0.423947	1957	29	0		66	0.239844	0.0209326	0.12	0.414795	1877	29	0		66	0.239054	0.0749557	0.133	0.691621	1246	20	0		5080
XU_HGF_TARGETS_INDUCED_BY_AKT1_48HR_UP	13	0.371703	0.0116996	0.138	0.437865	2040	5	0		13	0.371703	0.0116996	0.13	0.42558	1972	5	0		13	0.415946	0.0093527	0.107	0.645878	1070	8	0		5082
REACTOME_SUMOYLATION_OF_TRANSCRIPTION_COFACTORS	43	0.332098	0.000722336	0.029	0.241172	774	12	0		43	0.332098	0.000722336	0.028	0.232855	769	12	0		43	0.159661	0.210885	0.547	1	3544	10	0		5087
WP_NANOPARTICLE_TRIGGERED_AUTOPHAGIC_CELL_DEATH	23	0.365103	0.00407639	0.037	0.265835	889	4	0		23	0.365103	0.00407639	0.068	0.338956	1299	4	0		23	0.201603	0.32528	0.43	0.959262	2905	6	0		5093
YAO_TEMPORAL_RESPONSE_TO_PROGESTERONE_CLUSTER_1	69	0.252185	0.0410238	0.089	0.372218	1550	22	0		69	0.252185	0.0410238	0.079	0.35411	1447	22	0		69	0.195591	0.11838	0.272	0.842059	2097	13	0		5094
WP_TP53_NETWORK	19	0.444932	0.0185417	0.017	0.192361	560	7	0		19	0.444932	0.0185417	0.026	0.224263	733	7	0		19	0.156503	0.319932	0.604	1	3802	3	0		5095
BOYLAN_MULTIPLE_MYELOMA_PCA3_UP	82	0.218116	0.117171	0.148	0.447514	2145	18	0		82	0.218116	0.117171	0.162	0.459472	2284	18	0		82	0.254915	0.00509702	0.052	0.499615	675	29	0		5104
BERNARD_PPAPDC1B_TARGETS_DN	59	0.261717	0.0429976	0.102	0.387195	1707	25	0		59	0.261717	0.0429976	0.078	0.352792	1434	25	0		59	0.211908	0.149531	0.248	0.818892	1965	9	0		5106
REACTOME_SENSING_OF_DNA_DOUBLE_STRAND_BREAKS	6	0.61282	0.0549458	0.046	0.287003	1023	1	0		6	0.61282	0.0549458	0.049	0.294136	1068	1	0		6	0.294049	0	0.452	0.971456	3021	0	0		5112
WP_ENDOCHONDRAL_OSSIFICATION	63	0.259194	0.0282617	0.081	0.359615	1453	24	0		63	0.259194	0.0282617	0.073	0.345328	1369	24	0		63	0.192173	0.284563	0.309	0.876017	2290	20	0		5112
NGO_MALIGNANT_GLIOMA_1P_LOH	15	0.454475	0.0116026	0.029	0.241172	765	3	0		15	0.454475	0.0116026	0.042	0.276103	979	3	0		15	0.201365	0.279348	0.516	0.993308	3370	2	0		5114
REACTOME_ACYL_CHAIN_REMODELLING_OF_PE	29	0.356507	0.129077	0.062	0.32241	1242	7	0		29	0.356507	0.129077	0.08	0.354918	1454	7	0		29	0.239309	0.109548	0.338	0.906093	2421	10	0		5117
REACTOME_PYRUVATE_METABOLISM_AND_CITRIC_ACID_TCA_CYCLE	55	0.241793	0.050858	0.143	0.442489	2096	23	0		55	0.241793	0.050858	0.141	0.438389	2087	23	0		55	0.261065	0.0270512	0.086	0.594856	938	24	0		5121
JINESH_BLEBBISHIELD_TRANSFORMED_STEM_CELL_SPHERES_UP	170	0.193135	0.0131392	0.142	0.44171	2088	27	0		170	0.193135	0.0131392	0.116	0.408137	1845	27	0		170	0.198202	0.0242354	0.122	0.665874	1190	52	0		5123
BIOCARTA_IL17_PATHWAY	15	0.405619	0.00733043	0.067	0.333972	1296	8	0		15	0.405619	0.00733043	0.076	0.349837	1408	8	0		15	0.257191	0.123862	0.338	0.906093	2420	3	0		5124
TAKEDA_TARGETS_OF_NUP98_HOXA9_FUSION_6HR_DN	45	0.251781	0.074452	0.164	0.464738	2289	15	0		45	0.251781	0.074452	0.173	0.471521	2380	15	0		45	0.342499	0.0566835	0.027	0.375514	459	13	0		5128
WP_PRADERWILLI_AND_ANGELMAN_SYNDROME	68	0.226362	0.0623229	0.174	0.473254	2385	18	0		68	0.226362	0.0623229	0.172	0.470573	2372	18	0		68	0.304138	0.00395872	0.019	0.328205	373	21	0		5130
NEWMAN_ERCC6_TARGETS_DN	39	0.298046	0.0113879	0.075	0.350955	1382	15	0		39	0.298046	0.0113879	0.081	0.356917	1470	15	0		39	0.220698	0.143718	0.308	0.876017	2281	8	0		5133
MASRI_RESISTANCE_TO_TAMOXIFEN_AND_AROMATASE_INHIBITORS_DN	20	0.34777	0.00328475	0.11	0.398466	1787	3	0		20	0.34777	0.00328475	0.116	0.408137	1840	3	0		20	0.304795	0.14647	0.173	0.741673	1511	7	0		5138
REACTOME_AGGREPHAGY	44	0.336771	0.000913236	0.034	0.25919	845	21	0		44	0.336771	0.000913236	0.024	0.218933	705	21	0		44	0.160963	0.300584	0.556	1	3589	7	0		5139
LINDGREN_BLADDER_CANCER_CLUSTER_2A_DN	141	0.271212	0.00277225	0.002	0.0601389	204	44	0		141	0.271212	0.00277225	0.003	0.0808506	229	44	0		141	0.107789	0.338709	0.787	1	4711	17	0		5144
PID_PI3KCI_AKT_PATHWAY	35	0.43318	0.00108305	0.002	0.0601389	182	20	0		35	0.43318	0.00108305	0.005	0.106475	285	20	0		35	0.105969	0.541274	0.781	1	4677	4	0		5144
REACTOME_SUMOYLATION_OF_DNA_METHYLATION_PROTEINS	16	0.415969	0.0714854	0.061	0.320546	1231	6	0		16	0.415969	0.0714854	0.043	0.280407	989	6	0		16	0.22218	0.148025	0.434	0.961074	2932	4	0		5152
REACTOME_FGFR1B_LIGAND_BINDING_AND_ACTIVATION	6	0.60558	0.101116	0.052	0.298094	1123	3	0		6	0.60558	0.101116	0.046	0.288667	1022	3	0		6	0.297933	0.243682	0.449	0.968212	3008	2	0		5153
MULLIGHAN_NPM1_MUTATED_SIGNATURE_2_DN	76	0.260139	0.0487334	0.05	0.295491	1094	26	0		76	0.260139	0.0487334	0.057	0.314809	1172	26	0		76	0.167212	0.207084	0.427	0.958647	2893	12	0		5159
WP_ETHER_LIPID_BIOSYNTHESIS	20	0.445894	0.00934269	0.023	0.220007	667	7	0		20	0.445894	0.00934269	0.017	0.18526	582	7	0		20	0.156601	0.296144	0.627	1	3911	6	0		5160
REACTOME_NUCLEAR_SIGNALING_BY_ERBB4	32	0.345116	0.0114535	0.039	0.270336	929	6	0		32	0.345116	0.0114535	0.034	0.25412	858	6	0		32	0.172488	0.166062	0.519	0.994541	3388	14	0		5175
MARCHINI_TRABECTEDIN_RESISTANCE_DN	46	0.289993	0.0814314	0.065	0.327776	1278	16	0		46	0.289993	0.0814314	0.057	0.314809	1171	16	0		46	0.191806	0.322554	0.396	0.942823	2728	7	0		5177
REACTOME_ADORA2B_MEDIATED_ANTI_INFLAMMATORY_CYTOKINES_PRODUCTION	43	0.385442	0.000942733	0.005	0.109713	282	21	0		43	0.385442	0.000942733	0.003	0.0808506	213	21	0		43	0.109447	0.572281	0.782	1	4684	10	0		5179
BROWNE_HCMV_INFECTION_6HR_UP	63	0.23626	0.0291819	0.12	0.415237	1876	19	0		63	0.23626	0.0291819	0.149	0.449283	2150	19	0		63	0.240338	0.0489538	0.118	0.661268	1156	15	0		5182
PID_S1P_META_PATHWAY	21	0.510276	0.0681188	0.002	0.0601389	175	10	0		21	0.510276	0.0681188	0.003	0.0808506	208	10	0		21	0.102774	0.624233	0.807	1	4809	5	0		5192
WP_RANKLRANK_SIGNALING_PATHWAY	55	0.272729	0.0255192	0.07	0.339038	1336	24	0		55	0.272729	0.0255192	0.074	0.346275	1384	24	0		55	0.182302	0.297913	0.348	0.911028	2477	14	0		5197
OSADA_ASCL1_TARGETS_DN	24	0.309838	0.0617049	0.144	0.442841	2104	9	0		24	0.309838	0.0617049	0.129	0.42558	1960	9	0		24	0.321758	0.0110338	0.115	0.655773	1134	10	0		5198
REACTOME_ADP_SIGNALLING_THROUGH_P2Y_PURINOCEPTOR_1	25	0.399477	0.0287241	0.018	0.19715	579	12	0		25	0.399477	0.0287241	0.017	0.18526	585	12	0		25	0.14628	0.436999	0.648	1	4035	2	0		5199
LEIN_CHOROID_PLEXUS_MARKERS	105	0.220887	0.0680196	0.102	0.387195	1710	29	0		105	0.220887	0.0680196	0.112	0.403014	1804	29	0		105	0.193017	0.0187532	0.2	0.770006	1686	16	0		5200
RICKMAN_TUMOR_DIFFERENTIATED_WELL_VS_POORLY_DN	384	0.239062	0.00034742	0	0	73	132	0		384	0.239062	0.00034742	0	0	66	132	0		384	0.105201	0.954188	0.857	1	5065	75	0		5204
LANDIS_ERBB2_BREAST_TUMORS_324_UP	150	0.254951	0.00864577	0.01	0.150347	421	64	0		150	0.254951	0.00864577	0.014	0.169646	527	64	0		150	0.123454	0.485771	0.693	1	4258	29	0		5206
ROSS_AML_WITH_CBFB_MYH11_FUSION	52	0.313125	0.00914084	0.03	0.243867	791	20	0		52	0.313125	0.00914084	0.016	0.180417	570	20	0		52	0.140819	0.354475	0.612	1	3849	5	0		5210
WP_FAMILIAL_PARTIAL_LIPODYSTROPHY	30	0.280848	0.0296481	0.172	0.472711	2352	6	0		30	0.280848	0.0296481	0.146	0.444988	2127	6	0		30	0.33682	0.127887	0.06	0.530926	734	9	0		5213
HANN_RESISTANCE_TO_BCL2_INHIBITOR_DN	48	0.242359	0.0688692	0.193	0.493323	2540	17	0		48	0.242359	0.0688692	0.176	0.474324	2408	17	0		48	0.359493	0.00778256	0.011	0.263635	266	15	0		5214
PASQUALUCCI_LYMPHOMA_BY_GC_STAGE_UP	286	0.201928	0.132693	0.03	0.243867	796	72	0		286	0.201928	0.132693	0.029	0.23515	797	72	0		286	0.132355	0.442304	0.563	1	3621	71	0		5214
WP_SILDENAFIL_TREATMENT	23	0.309516	0.0340809	0.174	0.473254	2381	6	0		23	0.309516	0.0340809	0.168	0.465313	2340	6	0		23	0.419512	0.00499256	0.031	0.40269	496	8	0		5217
MARTINELLI_IMMATURE_NEUTROPHIL_DN	13	0.408418	0.0660572	0.082	0.359615	1466	7	0		13	0.408418	0.0660572	0.08	0.354918	1450	7	0		13	0.277377	0.0741795	0.314	0.884018	2306	6	0		5222
ZHOU_INFLAMMATORY_RESPONSE_LIVE_DN	377	0.172287	0.0379832	0.117	0.409879	1854	80	0		377	0.172287	0.0379832	0.118	0.410944	1865	80	0		377	0.164429	0.0427444	0.171	0.73748	1506	124	0		5225
KARLSSON_TGFB1_TARGETS_DN	194	0.244904	0.000186029	0.012	0.166538	467	84	0		194	0.244904	0.000186029	0.006	0.11845	326	84	0		194	0.118374	0.32886	0.731	1	4433	34	0		5226
VANASSE_BCL2_TARGETS_UP	34	0.285886	0.0227186	0.121	0.415817	1883	6	0		34	0.285886	0.0227186	0.137	0.433633	2044	6	0		34	0.282564	0.00458735	0.14	0.696422	1299	5	0		5226
GRADE_COLON_VS_RECTAL_CANCER_DN	56	0.256392	0.115773	0.138	0.437865	2044	14	0		56	0.256392	0.115773	0.128	0.42558	1950	14	0		56	0.249782	0.0738691	0.131	0.689502	1233	21	0		5227
KIM_HYPOXIA	17	0.394109	0.100539	0.059	0.315136	1207	8	0		17	0.394109	0.100539	0.062	0.325538	1227	8	0		17	0.225553	0.0976259	0.409	0.950771	2793	2	0		5227
WEBER_METHYLATED_ICP_IN_FIBROBLAST	21	0.342843	0.0322386	0.1	0.385231	1679	4	0		21	0.342843	0.0322386	0.107	0.394866	1748	4	0		21	0.290107	0.0660215	0.219	0.788881	1800	6	0		5227
REACTOME_ANTIGEN_PRESENTATION_FOLDING_ASSEMBLY_AND_PEPTIDE_LOADING_OF_CLASS_I_MHC	29	0.338924	0.00979539	0.07	0.339038	1329	8	0		29	0.338924	0.00979539	0.047	0.288803	1045	8	0		29	0.19925	0.240017	0.421	0.956681	2855	5	0		5229
REACTOME_GLYCEROPHOSPHOLIPID_BIOSYNTHESIS	128	0.266464	0.0246489	0.007	0.12807	346	30	0		128	0.266464	0.0246489	0.01	0.144978	443	30	0		128	0.115639	0.420185	0.732	1	4440	37	0		5229
RAY_TUMORIGENESIS_BY_ERBB2_CDC25A_DN	266	0.213508	0.0617076	0.009	0.14505	401	76	0		266	0.213508	0.0617076	0.014	0.169646	534	76	0		266	0.122436	0.447714	0.704	1	4298	60	0		5233
KEGG_ADHERENS_JUNCTION	73	0.329367	0.0317935	0.007	0.12807	342	33	0		73	0.329367	0.0317935	0.003	0.0808506	218	33	0		73	0.109426	0.55014	0.784	1	4691	10	0		5251
REACTOME_ERYTHROCYTES_TAKE_UP_CARBON_DIOXIDE_AND_RELEASE_OXYGEN	13	0.382973	0.0205998	0.135	0.433428	2014	2	0		13	0.382973	0.0205998	0.123	0.419362	1897	2	0		13	0.380172	0.00585541	0.145	0.700204	1340	2	0		5251
CAFFAREL_RESPONSE_TO_THC_24HR_3_DN	13	0.421805	0.0107222	0.085	0.364888	1510	7	0		13	0.421805	0.0107222	0.082	0.358164	1477	7	0		13	0.285831	0.120306	0.306	0.874767	2270	6	0		5257
AMIT_SERUM_RESPONSE_20_MCF10A	17	0.426992	0.0165896	0.065	0.327776	1275	7	0		17	0.426992	0.0165896	0.054	0.308199	1127	7	0		17	0.233278	0.225279	0.422	0.956681	2858	4	0		5260
BURTON_ADIPOGENESIS_2	71	0.236913	0.0473885	0.108	0.396305	1768	30	0		71	0.236913	0.0473885	0.113	0.403927	1815	30	0		71	0.208656	0.0874607	0.199	0.769806	1678	22	0		5261
KASLER_HDAC7_TARGETS_1_UP	192	0.234431	0.00306471	0.019	0.200659	611	43	0		192	0.234431	0.00306471	0.009	0.138191	416	43	0		192	0.124859	0.209963	0.688	1	4234	58	0		5261
REACTOME_DEGRADATION_OF_THE_EXTRACELLULAR_MATRIX	140	0.226908	0.0108994	0.036	0.264203	883	51	0		140	0.226908	0.0108994	0.037	0.262353	909	51	0		140	0.147143	0.0949966	0.534	0.999519	3470	55	0		5262
WP_PHOTODYNAMIC_THERAPYINDUCED_AP1_SURVIVAL_SIGNALING	51	0.249781	0.100767	0.135	0.433428	2020	17	0		51	0.249781	0.100767	0.145	0.443815	2118	17	0		51	0.252205	0.0937	0.114	0.655248	1128	13	0		5266
REACTOME_RAC1_GTPASE_CYCLE	184	0.210809	0.0153438	0.039	0.270336	935	49	0		184	0.210809	0.0153438	0.047	0.288803	1054	49	0		184	0.141348	0.472776	0.499	0.987382	3281	32	0		5270
ENK_UV_RESPONSE_EPIDERMIS_DN	512	0.212643	8.0848e-05	0.001	0.0391265	159	212	0		512	0.212643	8.0848e-05	0.001	0.0427303	148	212	0		512	0.110402	0.821166	0.843	1	4972	111	0		5279
REACTOME_EXTRINSIC_PATHWAY_OF_FIBRIN_CLOT_FORMATION	5	0.587373	0.148458	0.091	0.373606	1568	1	0		5	0.587373	0.148458	0.092	0.375339	1582	1	0		5	0.40881	0.19801	0.279	0.847967	2130	2	0		5280
ACEVEDO_LIVER_TUMOR_VS_NORMAL_ADJACENT_TISSUE_DN	274	0.198896	0.0109784	0.049	0.293323	1083	84	0		274	0.198896	0.0109784	0.045	0.286263	1020	84	0		274	0.143038	0.351811	0.481	0.981494	3183	48	0		5286
DEBIASI_APOPTOSIS_BY_REOVIRUS_INFECTION_DN	276	0.186022	0.181927	0.094	0.37687	1620	65	0		276	0.186022	0.181927	0.101	0.388623	1688	65	0		276	0.163209	0.130131	0.251	0.823772	1979	73	0		5287
SCHAEFFER_SOX9_TARGETS_IN_PROSTATE_DEVELOPMENT_UP	21	0.315675	0.0466785	0.16	0.458605	2262	11	0		21	0.315675	0.0466785	0.158	0.458539	2232	11	0		21	0.373261	0.00518057	0.069	0.561296	793	10	0		5287
BLANCO_MELO_BRONCHIAL_EPITHELIAL_CELLS_INFLUENZA_A_INFECTION_UP	137	0.220927	0.0568822	0.069	0.338486	1323	31	0		137	0.220927	0.0568822	0.074	0.346275	1386	31	0		137	0.16449	0.21896	0.368	0.926778	2579	34	0		5288
KORKOLA_CHORIOCARCINOMA_DN	11	0.420728	0.387509	0.127	0.423442	1937	2	0		11	0.420728	0.387509	0.119	0.412877	1868	2	0		11	0.38197	0.0224604	0.168	0.732814	1483	2	0		5288
SHEDDEN_LUNG_CANCER_GOOD_SURVIVAL_A5	69	0.287974	0.0500613	0.031	0.247657	806	19	0		69	0.287974	0.0500613	0.028	0.232855	773	19	0		69	0.14789	0.310861	0.586	1	3711	17	0		5290
SHAFFER_IRF4_TARGETS_IN_ACTIVATED_DENDRITIC_CELL	65	0.328289	0.00951846	0.007	0.12807	343	26	0		65	0.328289	0.00951846	0.006	0.11845	319	26	0		65	0.11116	0.583032	0.772	1	4630	13	0		5292
BROWNE_HCMV_INFECTION_2HR_UP	40	0.294026	0.0517322	0.084	0.362512	1498	17	0		40	0.294026	0.0517322	0.102	0.390159	1692	17	0		40	0.229134	0.148401	0.274	0.84543	2104	15	0		5294
HUANG_GATA2_TARGETS_UP	152	0.211898	0.00763317	0.059	0.315136	1214	35	0		152	0.211898	0.00763317	0.078	0.352792	1435	35	0		152	0.15917	0.204821	0.382	0.937222	2645	38	0		5294
JAZAG_TGFB1_SIGNALING_DN	35	0.299883	0.0323356	0.093	0.375877	1600	11	0		35	0.299883	0.0323356	0.094	0.377803	1610	11	0		35	0.229778	0.138781	0.27	0.840273	2084	9	0		5294
WP_VEGFAVEGFR2_SIGNALING	431	0.223244	0.000443197	0.001	0.0391265	152	161	0		431	0.223244	0.000443197	0.001	0.0427303	143	161	0		431	0.107193	0.483224	0.847	1	4999	84	0		5294
FARMER_BREAST_CANCER_APOCRINE_VS_LUMINAL	327	0.18531	0.0862469	0.069	0.338486	1324	80	0		327	0.18531	0.0862469	0.062	0.325538	1237	80	0		327	0.145494	0.307563	0.399	0.94626	2738	86	0		5299
GAZDA_DIAMOND_BLACKFAN_ANEMIA_PROGENITOR_UP	39	0.364807	0.0110219	0.013	0.169548	480	14	0		39	0.364807	0.0110219	0.012	0.159387	477	14	0		39	0.130559	0.0185144	0.712	1	4345	2	0		5302
HAHTOLA_CTCL_PATHOGENESIS	15	0.344967	0.0106699	0.152	0.451207	2177	4	0		15	0.344967	0.0106699	0.16	0.459011	2252	4	0		15	0.400178	0.0892446	0.077	0.568312	873	7	0		5302
REACTOME_CREATINE_METABOLISM	11	0.387612	0.118884	0.156	0.455585	2217	3	0		11	0.387612	0.118884	0.139	0.436138	2060	3	0		11	0.434098	0.0391213	0.1	0.629971	1029	3	0		5306
SHIN_B_CELL_LYMPHOMA_CLUSTER_2	31	0.299305	0.0187555	0.112	0.402345	1802	12	0		31	0.299305	0.0187555	0.114	0.404828	1824	12	0		31	0.259104	0.0483626	0.2	0.770006	1680	9	0		5306
KEGG_LYSINE_DEGRADATION	44	0.251285	0.253054	0.151	0.450917	2171	16	0		44	0.251285	0.253054	0.165	0.462128	2318	16	0		44	0.297521	0.0130317	0.071	0.563059	818	9	0		5307
CREIGHTON_ENDOCRINE_THERAPY_RESISTANCE_5	491	0.23816	0.000128602	0	0	74	112	0		491	0.23816	0.000128602	0	0	67	112	0		491	0.10506	0.794971	0.874	1	5167	98	0		5308
WP_PI3KAKT_SIGNALING_PATHWAY	339	0.172282	0.00338542	0.14	0.439275	2070	122	0		339	0.172282	0.00338542	0.129	0.42558	1968	122	0		339	0.174201	0.110835	0.136	0.694083	1271	89	0		5309
WP_P38_MAPK_SIGNALING_PATHWAY	35	0.382678	0.0308979	0.01	0.150347	408	15	0		35	0.382678	0.0308979	0.008	0.13289	371	15	0		35	0.115866	0.525661	0.753	1	4537	5	0		5316
PARK_TRETINOIN_RESPONSE_AND_PML_RARA_FUSION	30	0.298748	0.132322	0.113	0.403483	1813	9	0		30	0.298748	0.132322	0.095	0.379942	1618	9	0		30	0.246371	0.0819681	0.234	0.805421	1886	6	0		5317
WP_METHIONINE_DE_NOVO_AND_SALVAGE_PATHWAY	22	0.428597	0.0576683	0.015	0.180417	528	7	0		22	0.428597	0.0576683	0.018	0.190407	599	7	0		22	0.138034	0.292897	0.678	1	4192	1	0		5319
WP_ENDOCHONDRAL_OSSIFICATION_WITH_SKELETAL_DYSPLASIAS	63	0.259194	0.0282617	0.082	0.359615	1474	24	0		63	0.259194	0.0282617	0.08	0.354918	1461	24	0		63	0.192173	0.284563	0.332	0.901557	2387	20	0		5322
REACTOME_TRANSMISSION_ACROSS_CHEMICAL_SYNAPSES	270	0.189586	0.0722546	0.065	0.327776	1288	88	0		270	0.189586	0.0722546	0.07	0.341585	1330	88	0		270	0.148028	0.395409	0.392	0.941235	2705	70	0		5323
JAZAG_TGFB1_SIGNALING_VIA_SMAD4_DN	65	0.23508	0.082938	0.152	0.451207	2185	23	0		65	0.23508	0.082938	0.113	0.403927	1816	23	0		65	0.235135	0.10506	0.143	0.698335	1327	19	0		5328
KEGG_VASCULAR_SMOOTH_MUSCLE_CONTRACTION	115	0.278939	0.00604409	0.009	0.14505	395	39	0		115	0.278939	0.00604409	0.009	0.138191	411	39	0		115	0.115464	0.704716	0.749	1	4525	19	0		5331
RIZKI_TUMOR_INVASIVENESS_2D_UP	69	0.231651	0.0149296	0.151	0.450917	2174	14	0		69	0.231651	0.0149296	0.144	0.442213	2110	14	0		69	0.235422	0.0595401	0.102	0.630943	1048	21	0		5332
JIANG_HYPOXIA_VIA_VHL	19	0.463852	0.00320138	0.008	0.136737	360	6	0		19	0.463852	0.00320138	0.013	0.166868	497	6	0		19	0.122366	0.343707	0.74	1	4477	1	0		5334
MELLMAN_TUT1_TARGETS_UP	20	0.34738	0.097222	0.09	0.373038	1559	8	0		20	0.34738	0.097222	0.081	0.356917	1468	8	0		20	0.253416	0.0478956	0.316	0.886958	2313	4	0		5340
HUTTMANN_B_CLL_POOR_SURVIVAL_DN	59	0.303862	0.0534258	0.018	0.19715	586	21	0		59	0.303862	0.0534258	0.035	0.258618	875	21	0		59	0.137511	0.180623	0.626	1	3903	22	0		5364
BOHN_PRIMARY_IMMUNODEFICIENCY_SYNDROM_DN	38	0.393104	0.0108317	0.006	0.119908	308	13	0		38	0.393104	0.0108317	0.008	0.13289	369	13	0		38	0.104499	0.530793	0.784	1	4693	4	0		5370
LOPEZ_MESOTHELIOMA_SURVIVAL_OVERALL_UP	8	0.538708	0.00530062	0.059	0.315136	1200	5	0		8	0.538708	0.00530062	0.047	0.288803	1038	5	0		8	0.24631	0.254978	0.473	0.978275	3132	1	0		5370
MADAN_DPPA4_TARGETS	62	0.321233	0.00721717	0.01	0.150347	414	23	0		62	0.321233	0.00721717	0.009	0.138191	408	23	0		62	0.106488	0.590797	0.756	1	4549	8	0		5371
REACTOME_RUNX1_REGULATES_GENES_INVOLVED_IN_MEGAKARYOCYTE_DIFFERENTIATION_AND_PLATELET_FUNCTION	98	0.308695	0.0415184	0.059	0.315136	1210	16	0		98	0.308695	0.0415184	0.051	0.298958	1103	16	0		98	0.183952	0.320051	0.458	0.972343	3059	7	0		5372
SIMBULAN_UV_RESPONSE_NORMAL_UP	9	0.42269	0.0698992	0.144	0.442841	2101	3	0		9	0.42269	0.0698992	0.126	0.423368	1928	3	0		9	0.43402	0.0216408	0.146	0.701383	1346	3	0		5375
LIM_MAMMARY_LUMINAL_PROGENITOR_DN	14	0.388357	0.050556	0.112	0.402345	1800	3	0		14	0.388357	0.050556	0.114	0.404828	1822	3	0		14	0.320801	0.161336	0.212	0.780136	1756	4	0		5378
CLASPER_LYMPHATIC_VESSELS_DURING_METASTASIS_DN	35	0.261258	0.0999613	0.175	0.474186	2393	6	0		35	0.261258	0.0999613	0.174	0.472265	2388	6	0		35	0.340657	0.00122678	0.043	0.462392	598	19	0		5379
TAKEDA_TARGETS_OF_NUP98_HOXA9_FUSION_16D_DN	131	0.202839	0.0820287	0.165	0.465541	2301	24	0		131	0.202839	0.0820287	0.154	0.453825	2200	24	0		131	0.222743	0.0248043	0.077	0.568312	879	38	0		5380
WP_PATHOGENIC_ESCHERICHIA_COLI_INFECTION	55	0.423225	4.25416e-05	0	0	22	29	0		55	0.423225	4.25416e-05	0	0	23	29	0		55	0.0814295	0.666987	0.902	1	5335	7	0		5380
XU_RESPONSE_TO_TRETINOIN_UP	16	0.49313	0.038695	0.013	0.169548	471	4	0		16	0.49313	0.038695	0.011	0.152987	452	4	0		16	0.129089	0.619959	0.735	1	4458	2	0		5381
REACTOME_TP53_REGULATES_TRANSCRIPTION_OF_GENES_INVOLVED_IN_CYTOCHROME_C_RELEASE	20	0.30862	0.0930223	0.189	0.488288	2510	10	0		20	0.30862	0.0930223	0.176	0.474324	2405	10	0		20	0.422538	0.00831947	0.028	0.383671	469	7	0		5384
WP_MAP3K1_ROLE_IN_PROMOTING_AND_BLOCKING_GONADAL_DETERMINATION	17	0.428971	0.0233678	0.039	0.270336	926	6	0		17	0.428971	0.0233678	0.041	0.272843	962	6	0		17	0.188236	0.197554	0.54	1	3497	2	0		5385
KIM_WT1_TARGETS_8HR_UP	167	0.240886	0.000817404	0.013	0.169548	493	78	0		167	0.240886	0.000817404	0.011	0.152987	465	78	0		167	0.11691	0.547744	0.73	1	4428	39	0		5386
KANG_AR_TARGETS_DN	18	0.366888	0.0382586	0.097	0.381365	1644	8	0		18	0.366888	0.0382586	0.11	0.400701	1780	8	0		18	0.285847	0.136212	0.248	0.818892	1963	7	0		5387
PID_TCR_JNK_PATHWAY	14	0.352803	0.0943299	0.157	0.45584	2230	4	0		14	0.352803	0.0943299	0.153	0.45376	2180	4	0		14	0.391218	0.00895222	0.093	0.614481	977	6	0		5387
MYLLYKANGAS_AMPLIFICATION_HOT_SPOT_15	10	0.527674	0.000357915	0.025	0.225521	705	2	0		10	0.527674	0.000357915	0.044	0.28295	998	2	0		10	0.188675	0	0.581	1	3689	0	0		5392
BALLIF_DEVELOPMENTAL_DISABILITY_P16_P12_DELETION	13	0.454322	0.0250308	0.051	0.295491	1103	6	0		13	0.454322	0.0250308	0.04	0.27119	949	6	0		13	0.200358	0.501489	0.512	0.992534	3342	3	0		5394
KOHOUTEK_CCNT2_TARGETS	58	0.215151	0.164787	0.179	0.476282	2438	18	0		58	0.215151	0.164787	0.231	0.529222	2834	18	0		58	0.363647	0.0132247	0.003	0.147614	124	23	0		5396
WP_INFLUENCE_OF_LAMINOPATHIES_ON_WNT_SIGNALING	37	0.351739	0.00586532	0.029	0.241172	769	17	0		37	0.351739	0.00586532	0.022	0.208904	675	17	0		37	0.144926	0.534384	0.634	1	3952	9	0		5396
SA_PROGRAMMED_CELL_DEATH	12	0.390228	0.0457321	0.126	0.422712	1926	2	0		12	0.390228	0.0457321	0.123	0.419362	1896	2	0		12	0.339452	0.0854729	0.184	0.756859	1577	1	0		5399
KEGG_GLYCEROLIPID_METABOLISM	49	0.262696	0.00255573	0.129	0.42466	1971	7	0		49	0.262696	0.00255573	0.134	0.429793	2022	7	0		49	0.245288	0.202976	0.154	0.70888	1409	12	0		5402
DORN_ADENOVIRUS_INFECTION_12HR_UP	28	0.311785	0.00184469	0.105	0.39194	1734	5	0		28	0.311785	0.00184469	0.117	0.409879	1851	5	0		28	0.269477	0.00979553	0.222	0.788881	1819	4	0		5404
KEGG_LIMONENE_AND_PINENE_DEGRADATION	10	0.459699	0.130014	0.081	0.359615	1449	2	0		10	0.459699	0.130014	0.094	0.377803	1604	2	0		10	0.288161	0	0.327	0.899562	2359	0	0		5412
CEBALLOS_TARGETS_OF_TP53_AND_MYC_DN	33	0.37114	0.0146831	0.035	0.261293	860	13	0		33	0.37114	0.0146831	0.015	0.173354	549	13	0		33	0.146447	0.442631	0.644	1	4007	5	0		5416
MARZEC_IL2_SIGNALING_UP	115	0.217766	0.0317162	0.083	0.361802	1489	29	0		115	0.217766	0.0317162	0.092	0.375339	1591	29	0		115	0.173864	0.150735	0.32	0.889345	2337	31	0		5417
MATZUK_EMBRYONIC_GERM_CELL	19	0.354632	0.084094	0.09	0.373038	1558	6	0		19	0.354632	0.084094	0.096	0.381358	1628	6	0		19	0.255705	0.318043	0.298	0.866388	2232	5	0		5418
CUI_TCF21_TARGETS_2_UP	432	0.169211	0.0390289	0.127	0.423442	1948	135	0		432	0.169211	0.0390289	0.114	0.404828	1829	135	0		432	0.161069	0.032983	0.194	0.767375	1642	86	0		5419
FRASOR_RESPONSE_TO_ESTRADIOL_DN	78	0.224813	0.262302	0.135	0.433428	2021	23	0		78	0.224813	0.262302	0.151	0.451125	2172	23	0		78	0.223525	0.0592137	0.131	0.689502	1234	14	0		5427
MCCLUNG_DELTA_FOSB_TARGETS_2WK	48	0.263373	0.050265	0.122	0.41639	1897	9	0		48	0.263373	0.050265	0.13	0.42558	1978	9	0		48	0.244625	0.120844	0.18	0.752317	1553	6	0		5428
DOANE_BREAST_CANCER_ESR1_UP	111	0.234724	0.0508113	0.071	0.341842	1348	34	0		111	0.234724	0.0508113	0.061	0.323953	1221	34	0		111	0.163885	0.239843	0.422	0.956681	2864	31	0		5433
RIZKI_TUMOR_INVASIVENESS_2D_DN	63	0.235544	0.0361737	0.154	0.452798	2206	16	0		63	0.235544	0.0361737	0.162	0.459472	2283	16	0		63	0.256034	0.0146275	0.088	0.600378	948	16	0		5437
GRYDER_PAX3FOXO1_TOP_ENHANCERS	441	0.217503	0.00197454	0.001	0.0391265	155	146	0		441	0.217503	0.00197454	0.004	0.0951648	269	146	0		441	0.106144	0.578336	0.85	1	5015	73	0		5439
HOLLERN_ADENOMYOEPITHELIAL_BREAST_TUMOR	17	0.32998	0.0215785	0.162	0.462298	2274	7	0		17	0.32998	0.0215785	0.166	0.46333	2321	7	0		17	0.387965	0.0812004	0.075	0.568312	847	6	0		5442
REACTOME_CA_DEPENDENT_EVENTS	37	0.357679	0.0305246	0.018	0.19715	583	16	0		37	0.357679	0.0305246	0.017	0.18526	588	16	0		37	0.11991	0.553056	0.697	1	4273	8	0		5444
REACTOME_ERBB2_ACTIVATES_PTK6_SIGNALING	13	0.502227	0.0275805	0.035	0.261293	854	6	0		13	0.502227	0.0275805	0.023	0.214942	685	6	0		13	0.177371	0.169174	0.627	1	3907	6	0		5446
MILICIC_FAMILIAL_ADENOMATOUS_POLYPOSIS_UP	10	0.382243	0.0688806	0.182	0.48072	2456	1	0		10	0.382243	0.0688806	0.205	0.505304	2628	1	0		10	0.572344	0.00487602	0.019	0.328205	366	6	0		5450
WP_THIAMINE_METABOLIC_PATHWAYS	9	0.46201	0.0141542	0.1	0.385231	1673	3	0		9	0.46201	0.0141542	0.109	0.397951	1773	3	0		9	0.340238	0.0983103	0.256	0.827163	2006	1	0		5452
KYNG_DNA_DAMAGE_BY_4NQO	36	0.295264	0.0236495	0.07	0.339038	1332	17	0		36	0.295264	0.0236495	0.082	0.358164	1484	17	0		36	0.196031	0.118646	0.381	0.936992	2640	12	0		5456
KEGG_TAURINE_AND_HYPOTAURINE_METABOLISM	10	0.454216	0.00816989	0.085	0.364888	1509	6	0		10	0.454216	0.00816989	0.105	0.394205	1720	6	0		10	0.321793	0.0504892	0.298	0.866388	2230	6	0		5459
REACTOME_RHOC_GTPASE_CYCLE	74	0.328702	0.0035248	0.001	0.0391265	127	29	0		74	0.328702	0.0035248	0.006	0.11845	318	29	0		74	0.0877115	0.629427	0.85	1	5018	6	0		5463
WIERENGA_STAT5A_TARGETS_GROUP1	127	0.18671	0.204371	0.225	0.526811	2772	27	0		127	0.18671	0.204371	0.208	0.508836	2655	27	0		127	0.301831	0.00498833	0	0	37	44	0		5464
RODRIGUES_THYROID_CARCINOMA_POORLY_DIFFERENTIATED_DN	802	0.180582	0.00575379	0.013	0.169548	498	248	0		802	0.180582	0.00575379	0.01	0.144978	448	248	0		802	0.11798	0.580215	0.749	1	4523	134	0		5469
WEIGEL_OXIDATIVE_STRESS_BY_HNE_AND_TBH	59	0.264336	0.0110746	0.075	0.350955	1384	16	0		59	0.264336	0.0110746	0.08	0.354918	1460	16	0		59	0.177957	0.344752	0.378	0.93528	2625	14	0		5469
HOQUE_METHYLATED_IN_CANCER	56	0.2191	0.210943	0.208	0.510567	2645	15	0		56	0.2191	0.210943	0.227	0.525246	2807	15	0		56	0.373307	0.00265424	0	0	18	21	0		5470
WP_ANDROGEN_RECEPTOR_SIGNALING_PATHWAY	91	0.310042	0.00652686	0.006	0.119908	315	42	0		91	0.310042	0.00652686	0.005	0.106475	297	42	0		91	0.102414	0.373656	0.818	1	4859	17	0		5471
CHEN_LVAD_SUPPORT_OF_FAILING_HEART_UP	102	0.193983	0.10278	0.226	0.526874	2785	34	0		102	0.193983	0.10278	0.209	0.509317	2660	34	0		102	0.335418	0.00474231	0	0	27	38	0		5472
PID_LKB1_PATHWAY	47	0.329715	0.0175969	0.02	0.205864	627	21	0		47	0.329715	0.0175969	0.018	0.190407	607	21	0		47	0.131323	0.186662	0.69	1	4238	5	0		5472
HOFFMANN_IMMATURE_TO_MATURE_B_LYMPHOCYTE_UP	40	0.291317	0.0213261	0.083	0.361802	1487	16	0		40	0.291317	0.0213261	0.076	0.349837	1410	16	0		40	0.205595	0.0256116	0.368	0.926778	2576	4	0		5473
TOMLINS_PROSTATE_CANCER_DN	40	0.247914	0.0200884	0.178	0.475765	2427	17	0		40	0.247914	0.0200884	0.191	0.490528	2524	17	0		40	0.344502	0.00852268	0.035	0.425702	529	14	0		5480
MATTHEWS_SKIN_CARCINOGENESIS_VIA_JUN	18	0.359468	0.0452356	0.134	0.433216	2001	7	0		18	0.359468	0.0452356	0.096	0.381358	1627	7	0		18	0.303271	0.0885661	0.227	0.79395	1854	6	0		5482
ZHOU_PANCREATIC_ENDOCRINE_PROGENITOR	14	0.336148	0.0582288	0.194	0.494129	2543	4	0		14	0.336148	0.0582288	0.189	0.488676	2508	4	0		14	0.492011	0.00771397	0.025	0.366535	434	8	0		5485
SASSON_RESPONSE_TO_GONADOTROPHINS_UP	86	0.250834	0.0160395	0.056	0.308761	1175	31	0		86	0.250834	0.0160395	0.046	0.288667	1033	31	0		86	0.152236	0.328449	0.499	0.987382	3280	18	0		5488
WP_REGULATORY_CIRCUITS_OF_THE_STAT3_SIGNALING_PATHWAY	78	0.219654	0.158576	0.137	0.436612	2038	18	0		78	0.219654	0.158576	0.154	0.453825	2197	18	0		78	0.227137	0.228847	0.134	0.692938	1254	18	0		5489
BURTON_ADIPOGENESIS_10	31	0.281508	0.0304088	0.163	0.463319	2282	15	0		31	0.281508	0.0304088	0.164	0.460519	2309	15	0		31	0.305422	0.00579232	0.08	0.576053	899	14	0		5490
REACTOME_OXIDATIVE_STRESS_INDUCED_SENESCENCE	126	0.359714	0.00124708	0.002	0.0601389	190	22	0		126	0.359714	0.00124708	0.003	0.0808506	217	22	0		126	0.0842906	0.601113	0.862	1	5091	11	0		5498
PID_AR_NONGENOMIC_PATHWAY	31	0.427184	0.00115307	0.003	0.0788866	226	16	0		31	0.427184	0.00115307	0.009	0.138191	398	16	0		31	0.0930918	0.569003	0.821	1	4876	7	0		5500
REACTOME_MUSCLE_CONTRACTION	203	0.172074	0.0982441	0.212	0.514359	2677	67	0		203	0.172074	0.0982441	0.214	0.512511	2712	67	0		203	0.243908	0.01542	0.002	0.113947	112	58	0		5501
WP_CARDIAC_HYPERTROPHIC_RESPONSE	55	0.277931	0.0408656	0.052	0.298094	1128	24	0		55	0.277931	0.0408656	0.071	0.342096	1342	24	0		55	0.16975	0.1817	0.454	0.971592	3032	12	0		5502
FARMER_BREAST_CANCER_APOCRINE_VS_BASAL	329	0.191676	0.0167221	0.04	0.273762	948	90	0		329	0.191676	0.0167221	0.033	0.251567	852	90	0		329	0.131252	0.568928	0.584	1	3703	58	0		5503
REACTOME_SIGNALING_BY_NODAL	23	0.351625	0.0342496	0.077	0.353938	1404	13	0		23	0.351625	0.0342496	0.089	0.370074	1554	13	0		23	0.230631	0.0981931	0.362	0.920971	2547	9	0		5505
WP_GPCRS_CLASS_B_SECRETINLIKE	24	0.428032	0.00239807	0.019	0.200659	602	11	0		24	0.428032	0.00239807	0.01	0.144978	433	11	0		24	0.123177	0.427507	0.739	1	4472	1	0		5507
WP_ACETYLCHOLINE_SYNTHESIS	7	0.627958	0.00531214	0.026	0.228821	721	2	0		7	0.627958	0.00531214	0.014	0.169646	507	2	0		7	0.167277	0.277674	0.701	1	4283	6	0		5511
REACTOME_INTERFERON_GAMMA_SIGNALING	94	0.208515	0.114618	0.181	0.479248	2451	21	0		94	0.208515	0.114618	0.21	0.509317	2675	21	0		94	0.262099	0.0129005	0.02	0.335659	386	23	0		5512
WP_FATTY_ACID_BETAOXIDATION	34	0.260452	0.282285	0.168	0.469114	2324	9	0		34	0.260452	0.282285	0.193	0.492936	2538	9	0		34	0.324642	0.0386429	0.049	0.488871	650	13	0		5512
REACTOME_MEIOTIC_SYNAPSIS	79	0.369608	0.0361746	0.016	0.18792	548	10	0		79	0.369608	0.0361746	0.022	0.208904	674	10	0		79	0.131801	0.312674	0.702	1	4291	5	0		5513
REACTOME_GLYCEROPHOSPHOLIPID_CATABOLISM	7	0.556587	0.017716	0.059	0.315136	1199	5	0		7	0.556587	0.017716	0.069	0.340802	1305	5	0		7	0.27561	0.106486	0.45	0.969403	3013	3	0		5517
LEIN_OLIGODENDROCYTE_MARKERS	76	0.230744	0.0149207	0.113	0.403483	1817	13	0		76	0.230744	0.0149207	0.109	0.397951	1779	13	0		76	0.196184	0.243861	0.24	0.810608	1923	14	0		5519
CHANG_POU5F1_TARGETS_DN	8	0.420214	0.0328763	0.159	0.457354	2250	4	0		8	0.420214	0.0328763	0.161	0.459041	2267	4	0		8	0.491568	0.0833489	0.096	0.614911	1005	2	0		5522
PID_ECADHERIN_STABILIZATION_PATHWAY	41	0.285987	0.0593644	0.087	0.36836	1533	14	0		41	0.285987	0.0593644	0.082	0.358164	1485	14	0		41	0.205775	0.1696	0.353	0.914169	2504	8	0		5522
SMID_BREAST_CANCER_RELAPSE_IN_LUNG_UP	22	0.299	0.0690714	0.173	0.472711	2365	7	0		22	0.299	0.0690714	0.159	0.45898	2244	7	0		22	0.355011	0.000920069	0.083	0.587239	914	15	0		5523
BIOCARTA_AGR_PATHWAY	33	0.298505	0.0708028	0.084	0.362512	1497	13	0		33	0.298505	0.0708028	0.097	0.383902	1640	13	0		33	0.221842	0.281067	0.333	0.901557	2394	8	0		5531
SENESE_HDAC3_TARGETS_DN	548	0.232615	0.000485729	0.001	0.0391265	150	160	0		548	0.232615	0.000485729	0	0	72	160	0		548	0.106887	0.499866	0.899	1	5310	80	0		5532
WP_FOLLICLE_STIMULATING_HORMONE_FSH_SIGNALING_PATHWAY	27	0.330524	0.124537	0.054	0.305514	1143	9	0		27	0.330524	0.124537	0.071	0.342096	1340	9	0		27	0.193654	0.175761	0.457	0.971592	3050	6	0		5533
REACTOME_ERYTHROCYTES_TAKE_UP_OXYGEN_AND_RELEASE_CARBON_DIOXIDE	9	0.43479	0.20228	0.119	0.412877	1865	3	0		9	0.43479	0.20228	0.123	0.419362	1895	3	0		9	0.360058	0.0272163	0.216	0.78639	1777	1	0		5537
REACTOME_RUNX1_REGULATES_TRANSCRIPTION_OF_GENES_INVOLVED_IN_WNT_SIGNALING	6	0.467717	0.0205678	0.176	0.474915	2399	1	0		6	0.467717	0.0205678	0.143	0.441228	2097	1	0		6	0.5334	0.319118	0.102	0.630943	1041	1	0		5537
WAKABAYASHI_ADIPOGENESIS_PPARG_RXRA_BOUND_WITH_H4K20ME1_MARK	148	0.214005	0.133709	0.066	0.331019	1294	37	0		148	0.214005	0.133709	0.088	0.368986	1548	37	0		148	0.160227	0.138636	0.39	0.939559	2695	24	0		5537
WP_CELLTYPE_DEPENDENT_SELECTIVITY_OF_CCK2R_SIGNALING	13	0.523807	0.051865	0.013	0.169548	469	5	0		13	0.523807	0.051865	0.018	0.190407	598	5	0		13	0.128848	0.166513	0.739	1	4471	12	0		5538
GROSS_ELK3_TARGETS_UP	27	0.353246	0.0705862	0.046	0.287003	1028	8	0		27	0.353246	0.0705862	0.05	0.296035	1088	8	0		27	0.172266	0.206407	0.525	0.99546	3423	3	0		5539
VANDESLUIS_COMMD1_TARGETS_GROUP_3_UP	82	0.204775	0.120605	0.198	0.497875	2582	29	0		82	0.204775	0.120605	0.219	0.517615	2746	29	0		82	0.316375	0.000986933	0.007	0.208555	214	37	0		5542
REACTOME_DOPAMINE_NEUROTRANSMITTER_RELEASE_CYCLE	23	0.287256	0.0405862	0.214	0.516319	2688	4	0		23	0.287256	0.0405862	0.213	0.511625	2700	4	0		23	0.47753	0.000161337	0.005	0.185571	157	6	0		5545
WP_DEGRADATION_PATHWAY_OF_SPHINGOLIPIDS_INCLUDING_DISEASES	17	0.396981	0.0643762	0.059	0.315136	1205	5	0		17	0.396981	0.0643762	0.071	0.342096	1336	5	0		17	0.225875	0.320897	0.449	0.968212	3010	3	0		5551
SCHAEFFER_PROSTATE_DEVELOPMENT_12HR_DN	54	0.2329	0.0519832	0.187	0.485826	2493	20	0		54	0.2329	0.0519832	0.184	0.483838	2470	20	0		54	0.292977	0.0715233	0.041	0.449823	591	16	0		5554
WENG_POR_TARGETS_GLOBAL_UP	19	0.344204	0.033353	0.105	0.39194	1732	4	0		19	0.344204	0.033353	0.131	0.427346	1986	4	0		19	0.28077	0.0790246	0.224	0.790266	1839	8	0		5557
GHO_ATF5_TARGETS_UP	13	0.514351	0.0246508	0.017	0.192361	556	4	0		13	0.514351	0.0246508	0.024	0.218933	696	4	0		13	0.150502	0	0.706	1	4307	0	0		5559
JOHANSSON_GLIOMAGENESIS_BY_PDGFB_DN	22	0.378565	0.0152591	0.056	0.308761	1172	5	0		22	0.378565	0.0152591	0.044	0.28295	1002	5	0		22	0.180383	0.185987	0.519	0.994541	3385	10	0		5559
DING_LUNG_CANCER_MUTATED_SIGNIFICANTLY	26	0.372422	0.00720254	0.041	0.275953	953	8	0		26	0.372422	0.00720254	0.033	0.251567	843	8	0		26	0.151657	0.027422	0.596	1	3765	1	0		5561
WALLACE_JAK2_TARGETS_UP	23	0.379516	0.0515439	0.056	0.308761	1171	9	0		23	0.379516	0.0515439	0.045	0.286263	1015	9	0		23	0.182849	0.380594	0.519	0.994541	3383	5	0		5569
REACTOME_REGULATION_OF_GENE_EXPRESSION_BY_HYPOXIA_INDUCIBLE_FACTOR	11	0.446231	0.0401304	0.082	0.359615	1463	6	0		11	0.446231	0.0401304	0.072	0.344106	1350	6	0		11	0.263889	0.276912	0.403	0.94626	2759	3	0		5572
REACTOME_REGULATION_OF_MECP2_EXPRESSION_AND_ACTIVITY	32	0.473353	0.00931045	0.001	0.0391265	115	10	0		32	0.473353	0.00931045	0.001	0.0427303	108	10	0		32	0.0670587	0	0.904	1	5351	0	0		5574
REACTOME_RND1_GTPASE_CYCLE	42	0.277735	0.044508	0.103	0.389171	1717	12	0		42	0.277735	0.044508	0.093	0.377051	1601	12	0		42	0.218212	0.302005	0.303	0.87002	2258	11	0		5576
BIOCARTA_MAL_PATHWAY	19	0.419236	0.0051466	0.035	0.261293	857	12	0		19	0.419236	0.0051466	0.028	0.232855	765	12	0		19	0.160895	0.32744	0.635	1	3960	4	0		5582
WP_ARSENIC_METABOLISM_AND_REACTIVE_OXYGEN_SPECIES_GENERATION	11	0.512641	0.0280794	0.027	0.233509	740	7	0		11	0.512641	0.0280794	0.029	0.23515	782	7	0		11	0.163956	0	0.653	1	4061	0	0		5583
WEST_ADRENOCORTICAL_CARCINOMA_VS_ADENOMA_DN	25	0.286659	0.0921324	0.184	0.483251	2471	8	0		25	0.286659	0.0921324	0.164	0.460519	2308	8	0		25	0.340839	0.159745	0.07	0.561296	805	8	0		5584
REACTOME_PARACETAMOL_ADME	29	0.31941	0.00451756	0.107	0.395091	1752	10	0		29	0.31941	0.00451756	0.082	0.358164	1483	10	0		29	0.227067	0.19712	0.324	0.89358	2350	5	0		5585
SEAVEY_EPITHELIOID_HEMANGIOENDOTHELIOMA	93	0.198698	0.137887	0.218	0.5196	2721	30	0		93	0.198698	0.137887	0.216	0.515211	2721	30	0		93	0.29607	0.00592892	0.004	0.169804	146	31	0		5588
HASLINGER_B_CLL_WITH_6Q21_DELETION	22	0.469918	0.0317211	0.052	0.298094	1124	5	0		22	0.469918	0.0317211	0.058	0.315767	1180	5	0		22	0.205921	0.0890856	0.5	0.987382	3286	5	0		5590
REACTOME_SYNTHESIS_OF_PI	5	0.656888	0.0184937	0.047	0.288258	1042	1	0		5	0.656888	0.0184937	0.048	0.292184	1058	1	0		5	0.252726	0.40002	0.54	1	3493	1	0		5593
WOOD_EBV_EBNA1_TARGETS_DN	48	0.29742	0.0354679	0.047	0.288258	1051	20	0		48	0.29742	0.0354679	0.049	0.294136	1077	20	0		48	0.160188	0.122576	0.534	0.999519	3468	16	0		5596
WANG_LSD1_TARGETS_DN	37	0.284423	0.019464	0.09	0.373038	1560	15	0		37	0.284423	0.019464	0.106	0.394866	1736	15	0		37	0.221931	0.242606	0.313	0.881967	2302	10	0		5598
HANN_RESISTANCE_TO_BCL2_INHIBITOR_UP	36	0.253376	0.0839696	0.185	0.483921	2479	10	0		36	0.253376	0.0839696	0.197	0.497866	2567	10	0		36	0.329039	0.0147317	0.037	0.432221	553	17	0		5599
KEGG_TYROSINE_METABOLISM	42	0.263733	0.0455469	0.116	0.407916	1843	7	0		42	0.263733	0.0455469	0.123	0.419362	1903	7	0		42	0.234666	0.117186	0.227	0.79395	1856	13	0		5602
WP_EXRNA_MECHANISM_OF_ACTION_AND_BIOGENESIS	6	0.722999	0.0183296	0.006	0.119908	298	2	0		6	0.722999	0.0183296	0.01	0.144978	425	2	0		6	0.10347	0.519196	0.822	1	4879	5	0		5602
LOPEZ_MESOTHELIOMA_SURVIVAL_WORST_VS_BEST_DN	7	0.479392	0.0282166	0.135	0.433428	2010	3	0		7	0.479392	0.0282166	0.126	0.423368	1927	3	0		7	0.420063	0.0627177	0.198	0.769806	1667	3	0		5604
CHANDRAN_METASTASIS_TOP50_DN	44	0.357031	0.0574767	0.012	0.166538	461	16	0		44	0.357031	0.0574767	0.007	0.126292	342	16	0		44	0.0987148	0.343817	0.805	1	4803	2	0		5606
FLECHNER_BIOPSY_KIDNEY_TRANSPLANT_OK_VS_DONOR_DN	24	0.417417	0.0224298	0.02	0.205864	622	10	0		24	0.417417	0.0224298	0.019	0.195571	619	10	0		24	0.131318	0.217474	0.715	1	4366	2	0		5607
RAY_TARGETS_OF_P210_BCR_ABL_FUSION_UP	16	0.436252	0.0387828	0.057	0.311367	1181	5	0		16	0.436252	0.0387828	0.071	0.342096	1333	5	0		16	0.217904	0.297265	0.465	0.973206	3094	5	0		5608
YANG_BREAST_CANCER_ESR1_BULK_DN	22	0.360611	0.00986648	0.063	0.325266	1253	11	0		22	0.360611	0.00986648	0.056	0.312743	1155	11	0		22	0.190062	0.22375	0.486	0.985072	3202	4	0		5610
ZWANG_EGF_PERSISTENTLY_UP	34	0.264424	0.0261597	0.196	0.495917	2565	5	0		34	0.264424	0.0261597	0.178	0.477337	2416	5	0		34	0.342684	0.028688	0.047	0.483014	629	10	0		5610
OKAWA_NEUROBLASTOMA_1P36_31_DELETION	22	0.310557	0.0627072	0.14	0.439275	2061	8	0		22	0.310557	0.0627072	0.158	0.458539	2233	8	0		22	0.308619	0.0074878	0.142	0.697648	1317	10	0		5611
PID_SYNDECAN_3_PATHWAY	17	0.322734	0.160323	0.169	0.470693	2331	8	0		17	0.322734	0.160323	0.175	0.472806	2398	8	0		17	0.385057	0.00422519	0.079	0.573943	889	11	0		5618
REACTOME_HEME_BIOSYNTHESIS	14	0.36086	0.0617194	0.158	0.456296	2239	4	0		14	0.36086	0.0617194	0.144	0.442213	2106	4	0		14	0.371175	0.0586447	0.137	0.694083	1274	4	0		5619
PID_PS1_PATHWAY	46	0.33138	0.0447654	0.023	0.220007	672	16	0		46	0.33138	0.0447654	0.012	0.159387	480	16	0		46	0.118534	0.497938	0.738	1	4468	8	0		5620
TARTE_PLASMA_CELL_VS_PLASMABLAST_UP	397	0.174881	0.0554913	0.101	0.385879	1700	111	0		397	0.174881	0.0554913	0.088	0.368986	1549	111	0		397	0.147623	0.269384	0.329	0.900487	2373	76	0		5622
PID_HIF2PATHWAY	34	0.274991	0.0362432	0.133	0.432134	1997	10	0		34	0.274991	0.0362432	0.144	0.442213	2107	10	0		34	0.261252	0.153258	0.174	0.743996	1519	10	0		5623
REACTOME_INTERACTION_WITH_CUMULUS_CELLS_AND_THE_ZONA_PELLUCIDA	11	0.384799	0.00175486	0.186	0.485169	2485	2	0		11	0.384799	0.00175486	0.135	0.431508	2026	2	0		11	0.42043	0.0427804	0.113	0.655248	1114	7	0		5625
GENTILE_UV_LOW_DOSE_DN	64	0.231438	0.0555963	0.149	0.44845	2156	26	0		64	0.231438	0.0555963	0.148	0.448349	2144	26	0		64	0.235943	0.0539523	0.143	0.698335	1326	14	0		5626
BIOCARTA_KERATINOCYTE_PATHWAY	46	0.314595	0.0513147	0.038	0.2674	916	16	0		46	0.314595	0.0513147	0.041	0.272843	969	16	0		46	0.146081	0.340855	0.592	1	3746	8	0		5631
KEGG_NITROGEN_METABOLISM	23	0.327489	0.0958401	0.11	0.398466	1788	5	0		23	0.327489	0.0958401	0.096	0.381358	1629	5	0		23	0.250482	0.0675219	0.296	0.863666	2217	4	0		5634
WP_CANONICAL_AND_NONCANONICAL_TGFB_SIGNALING	17	0.325119	0.104096	0.185	0.483921	2476	3	0		17	0.325119	0.104096	0.16	0.459011	2255	3	0		17	0.383312	0.043013	0.081	0.580039	905	5	0		5636
LUND_SILENCED_BY_METHYLATION	16	0.326045	0.158082	0.196	0.495917	2559	6	0		16	0.326045	0.158082	0.175	0.472806	2397	6	0		16	0.407844	0.00505871	0.054	0.507569	684	3	0		5640
WP_REGULATION_OF_APOPTOSIS_BY_PARATHYROID_HORMONERELATED_PROTEIN	23	0.35587	0.015696	0.079	0.357564	1428	8	0		23	0.35587	0.015696	0.081	0.356917	1467	8	0		23	0.21986	0.0673191	0.401	0.94626	2746	2	0		5641
ASGHARZADEH_NEUROBLASTOMA_POOR_SURVIVAL_DN	43	0.290008	0.109311	0.096	0.380195	1637	9	0		43	0.290008	0.109311	0.091	0.373843	1577	9	0		43	0.20689	0.0832965	0.339	0.906093	2430	6	0		5644
WP_LDLRAD4_AND_WHAT_WE_KNOW_ABOUT_IT	8	0.410409	0.204433	0.169	0.470693	2329	3	0		8	0.410409	0.204433	0.175	0.472806	2396	3	0		8	0.497613	0.0780995	0.084	0.589179	919	1	0		5644
GENTILE_RESPONSE_CLUSTER_D3	53	0.290172	0.0307704	0.045	0.285983	1018	15	0		53	0.290172	0.0307704	0.046	0.288667	1031	15	0		53	0.152253	0.427163	0.557	1	3597	15	0		5646
HOLLEMAN_DAUNORUBICIN_B_ALL_UP	10	0.558088	0.0680245	0.029	0.241172	762	4	0		10	0.558088	0.0680245	0.025	0.223966	713	4	0		10	0.153117	0.189834	0.674	1	4172	9	0		5647
TONKS_TARGETS_OF_RUNX1_RUNX1T1_FUSION_SUSTAINED_IN_MONOCYTE_DN	10	0.390348	0.269779	0.189	0.488288	2509	2	0		10	0.390348	0.269779	0.213	0.511625	2696	2	0		10	0.545867	0.0529289	0.026	0.37196	444	2	0		5649
WP_REGUCALCIN_IN_PROXIMAL_TUBULE_EPITHELIAL_KIDNEY_CELLS	32	0.283704	0.0713847	0.109	0.396836	1779	13	0		32	0.283704	0.0713847	0.124	0.420564	1906	13	0		32	0.243842	0.0750457	0.248	0.818892	1964	5	0		5649
RAMJAUN_APOPTOSIS_BY_TGFB1_VIA_MAPK1_DN	8	0.4034	0.17379	0.197	0.497285	2570	3	0		8	0.4034	0.17379	0.161	0.459041	2268	3	0		8	0.516638	0.0805389	0.071	0.563059	813	3	0		5651
STARK_PREFRONTAL_CORTEX_22Q11_DELETION_UP	202	0.208557	0.155135	0.044	0.282671	1011	62	0		202	0.208557	0.155135	0.056	0.312743	1161	62	0		202	0.138671	0.638315	0.538	1	3488	44	0		5660
REACTOME_ERBB2_REGULATES_CELL_MOTILITY	15	0.528445	0.00294471	0.006	0.119908	299	5	0		15	0.528445	0.00294471	0.01	0.144978	428	5	0		15	0.0897698	0.301542	0.833	1	4934	6	0		5661
MULLIGHAN_MLL_SIGNATURE_2_DN	279	0.215266	0.0051841	0.017	0.192361	573	77	0		279	0.215266	0.0051841	0.009	0.138191	419	77	0		279	0.117637	0.633232	0.78	1	4670	50	0		5662
REACTOME_NR1H3_NR1H2_REGULATE_GENE_EXPRESSION_LINKED_TO_CHOLESTEROL_TRANSPORT_AND_EFFLUX	37	0.341099	0.0107681	0.031	0.247657	805	17	0		37	0.341099	0.0107681	0.022	0.208904	676	17	0		37	0.131828	0.192987	0.676	1	4181	2	0		5662
KEGG_GNRH_SIGNALING_PATHWAY	101	0.315805	0.00484807	0.002	0.0601389	194	36	0		101	0.315805	0.00484807	0	0	35	36	0		101	0.0787102	0.708107	0.919	1	5434	26	0		5663
KEGG_NEUROTROPHIN_SIGNALING_PATHWAY	126	0.233412	0.152143	0.052	0.298094	1132	45	0		126	0.233412	0.152143	0.05	0.296035	1093	45	0		126	0.144267	0.327874	0.527	0.99546	3438	26	0		5663
MARTORIATI_MDM4_TARGETS_NEUROEPITHELIUM_DN	163	0.199396	0.0242827	0.127	0.423442	1945	39	0		163	0.199396	0.0242827	0.103	0.392367	1703	39	0		163	0.173489	0.358701	0.257	0.827163	2017	45	0		5665
NADELLA_PRKAR1A_TARGETS_UP	9	0.383878	0.0378423	0.18	0.477964	2442	4	0		9	0.383878	0.0378423	0.222	0.519413	2767	4	0		9	0.567654	0.00632058	0.027	0.375514	456	4	0		5665
NAGASHIMA_EGF_SIGNALING_UP	57	0.22412	0.096962	0.199	0.498844	2588	15	0		57	0.22412	0.096962	0.207	0.507345	2648	15	0		57	0.29688	0.00204784	0.024	0.362512	429	29	0		5665
WP_HIPPOYAP_SIGNALING	23	0.291564	0.121528	0.183	0.482185	2463	6	0		23	0.291564	0.121528	0.199	0.499809	2583	6	0		23	0.373129	0.0241675	0.046	0.479567	620	7	0		5666
VANLOO_SP3_TARGETS_DN	89	0.235853	0.0284376	0.069	0.338486	1322	19	0		89	0.235853	0.0284376	0.083	0.35939	1498	19	0		89	0.162455	0.389613	0.42	0.956681	2850	14	0		5670
GAUSSMANN_MLL_AF4_FUSION_TARGETS_F_UP	184	0.19604	0.0210912	0.095	0.378543	1628	66	0		184	0.19604	0.0210912	0.102	0.390159	1698	66	0		184	0.161923	0.176791	0.323	0.89358	2347	63	0		5673
PEPPER_CHRONIC_LYMPHOCYTIC_LEUKEMIA_DN	23	0.297756	0.0850253	0.181	0.479248	2448	5	0		23	0.297756	0.0850253	0.179	0.478241	2424	5	0		23	0.357982	0.0114718	0.07	0.561296	803	6	0		5675
SANSOM_WNT_PATHWAY_REQUIRE_MYC	63	0.232193	0.0473373	0.149	0.44845	2155	17	0		63	0.232193	0.0473373	0.156	0.455995	2221	17	0		63	0.233927	0.033303	0.14	0.696422	1302	25	0		5678
PID_INTEGRIN4_PATHWAY	11	0.513745	0.000414988	0.026	0.228821	724	8	0		11	0.513745	0.000414988	0.032	0.247723	826	8	0		11	0.163229	0.428692	0.666	1	4134	1	0		5684
REACTOME_ACYL_CHAIN_REMODELING_OF_DAG_AND_TAG	7	0.418764	0.0388259	0.21	0.511801	2659	1	0		7	0.418764	0.0388259	0.191	0.490528	2518	1	0		7	0.605103	0.141825	0.033	0.414574	507	2	0		5684
KIM_WT1_TARGETS_8HR_DN	126	0.21749	0.0277194	0.096	0.380195	1640	36	0		126	0.21749	0.0277194	0.09	0.372088	1568	36	0		126	0.164186	0.280099	0.348	0.911028	2479	34	0		5687
REACTOME_UBIQUINOL_BIOSYNTHESIS	8	0.533697	0.00668508	0.064	0.326792	1259	4	0		8	0.533697	0.00668508	0.053	0.305987	1116	4	0		8	0.231286	0.486772	0.506	0.989343	3317	0	0		5692
HOOI_ST7_TARGETS_DN	117	0.204604	0.0821602	0.181	0.479248	2452	30	0		117	0.204604	0.0821602	0.168	0.465313	2342	30	0		117	0.222822	0.0242216	0.08	0.576053	901	44	0		5695
REACTOME_MITOCHONDRIAL_BIOGENESIS	94	0.302996	0.0330967	0.016	0.18792	551	30	0		94	0.302996	0.0330967	0.017	0.18526	592	30	0		94	0.112515	0.0230196	0.757	1	4552	4	0		5695
REACTOME_TOLL_LIKE_RECEPTOR_CASCADES	166	0.254319	0.000817439	0.005	0.109713	290	48	0		166	0.254319	0.000817439	0.004	0.0951648	263	48	0		166	0.094845	0.631697	0.869	1	5142	23	0		5695
PID_PRL_SIGNALING_EVENTS_PATHWAY	23	0.496173	0.00574333	0.002	0.0601389	176	9	0		23	0.496173	0.00574333	0.005	0.106475	280	9	0		23	0.0686282	0.195579	0.884	1	5240	0	0		5696
BURTON_ADIPOGENESIS_12	32	0.315445	0.0234526	0.1	0.385231	1681	15	0		32	0.315445	0.0234526	0.083	0.35939	1492	15	0		32	0.226851	0.310564	0.359	0.920895	2530	5	0		5703
WP_SARSCOV2_AND_ACE2_RECEPTOR_MOLECULAR_MECHANISMS	7	0.442014	0.332339	0.163	0.463319	2277	1	0		7	0.442014	0.332339	0.173	0.471521	2376	1	0		7	0.490616	0.0299801	0.103	0.634711	1051	2	0		5704
REACTOME_RECOGNITION_AND_ASSOCIATION_OF_DNA_GLYCOSYLASE_WITH_SITE_CONTAINING_AN_AFFECTED_PURINE	56	0.369449	0.0732356	0.165	0.465541	2294	2	0		56	0.369449	0.0732356	0.198	0.498453	2572	2	0		56	0.455754	0.0428415	0.074	0.568312	839	5	0		5705
TOMLINS_METASTASIS_DN	20	0.345363	0.112075	0.113	0.403483	1812	5	0		20	0.345363	0.112075	0.104	0.392949	1708	5	0		20	0.26082	0.131992	0.291	0.859502	2196	5	0		5716
WIERENGA_STAT5A_TARGETS_UP	202	0.17192	0.22334	0.223	0.525158	2757	45	0		202	0.17192	0.22334	0.221	0.519318	2764	45	0		202	0.251748	0.00803693	0.006	0.197817	195	60	0		5716
INAMURA_LUNG_CANCER_SCC_DN	13	0.426968	0.0142865	0.062	0.32241	1237	5	0		13	0.426968	0.0142865	0.067	0.336035	1288	5	0		13	0.225886	0.151279	0.484	0.983598	3192	1	0		5717
AGARWAL_AKT_PATHWAY_TARGETS	11	0.422891	0.129509	0.123	0.418483	1904	5	0		11	0.422891	0.129509	0.09	0.372088	1565	5	0		11	0.301388	0.113578	0.302	0.87002	2252	1	0		5721
HARRIS_HYPOXIA	81	0.219288	0.0616337	0.131	0.427775	1987	32	0		81	0.219288	0.0616337	0.15	0.449377	2167	32	0		81	0.209255	0.104771	0.182	0.754365	1567	25	0		5721
BASSO_CD40_SIGNALING_DN	71	0.205244	0.0311288	0.242	0.539591	2910	28	0		71	0.205244	0.0311288	0.225	0.52192	2799	28	0		71	0.444939	0.000107646	0	0	13	32	0		5722
WP_CLOCKCONTROLLED_AUTOPHAGY_IN_BONE_METABOLISM	80	0.212298	0.079708	0.204	0.50437	2627	19	0		80	0.212298	0.079708	0.187	0.486995	2493	19	0		80	0.256535	0.0243175	0.043	0.462392	603	21	0		5723
IKEDA_MIR133_TARGETS_UP	44	0.355158	0.0116015	0.01	0.150347	411	15	0		44	0.355158	0.0116015	0.009	0.138191	403	15	0		44	0.0957878	0.565321	0.828	1	4910	6	0		5724
VERNELL_RETINOBLASTOMA_PATHWAY_DN	23	0.365833	0.0951567	0.061	0.320546	1232	7	0		23	0.365833	0.0951567	0.058	0.315767	1182	7	0		23	0.184352	0.307954	0.505	0.989343	3313	4	0		5727
PID_CD40_PATHWAY	31	0.352485	0.0525903	0.033	0.255465	830	11	0		31	0.352485	0.0525903	0.039	0.268332	935	11	0		31	0.140973	0.360153	0.636	1	3964	9	0		5729
BAFNA_MUC4_TARGETS_UP	5	0.465878	0.0466887	0.203	0.502855	2616	1	0		5	0.465878	0.0466887	0.204	0.50437	2621	1	0		5	0.6917	0.0027911	0.031	0.40269	493	4	0		5730
PID_PI3K_PLC_TRK_PATHWAY	36	0.298137	0.0563832	0.094	0.37687	1613	11	0		36	0.298137	0.0563832	0.093	0.377051	1600	11	0		36	0.204815	0.189568	0.356	0.917548	2520	8	0		5733
WEBER_METHYLATED_ICP_IN_SPERM_DN	13	0.403311	0.0197442	0.1	0.385231	1678	3	0		13	0.403311	0.0197442	0.098	0.383902	1645	3	0		13	0.287991	0.0507328	0.336	0.904776	2410	1	0		5733
VETTER_TARGETS_OF_PRKCA_AND_ETS1_UP	16	0.52839	0.00282926	0.003	0.0788866	222	8	0		16	0.52839	0.00282926	0.008	0.13289	365	8	0		16	0.0759634	0.751197	0.87	1	5150	2	0		5737
GAZDA_DIAMOND_BLACKFAN_ANEMIA_PROGENITOR_DN	66	0.297865	0.0700705	0.032	0.251622	820	22	0		66	0.297865	0.0700705	0.021	0.203879	664	22	0		66	0.130373	0.218732	0.693	1	4254	17	0		5738
LUCAS_HNF4A_TARGETS_DN	8	0.382803	0.120523	0.226	0.526874	2775	4	0		8	0.382803	0.120523	0.216	0.515211	2715	4	0		8	0.654941	0.000494394	0.01	0.252724	248	4	0		5738
WP_MICRORNA_FOR_TARGETING_CANCER_GROWTH_AND_VASCULARIZATION_IN_GLIOBLASTOMA	9	0.426562	0.0428682	0.17	0.471657	2334	4	0		9	0.426562	0.0428682	0.164	0.460519	2304	4	0		9	0.491365	0.0372713	0.111	0.651849	1101	4	0		5739
KEGG_VALINE_LEUCINE_AND_ISOLEUCINE_BIOSYNTHESIS	11	0.491777	0.115125	0.074	0.350058	1366	2	0		11	0.491777	0.115125	0.058	0.315767	1179	2	0		11	0.236681	0	0.487	0.985072	3206	0	0		5751
WESTON_VEGFA_TARGETS_6HR	50	0.242081	0.0629957	0.185	0.483921	2480	18	0		50	0.242081	0.0629957	0.162	0.459472	2282	18	0		50	0.268131	0.0302449	0.094	0.614911	989	15	0		5751
PID_AR_PATHWAY	61	0.237693	0.0899483	0.13	0.426655	1978	18	0		61	0.237693	0.0899483	0.125	0.421753	1921	18	0		61	0.215525	0.0390966	0.227	0.79395	1857	16	0		5756
VALK_AML_CLUSTER_2	29	0.270514	0.0758097	0.188	0.48706	2506	5	0		29	0.270514	0.0758097	0.195	0.495123	2555	5	0		29	0.3652	0.00759284	0.055	0.513254	695	5	0		5756
PID_ATM_PATHWAY	34	0.448566	0.00719031	0.002	0.0601389	178	10	0		34	0.448566	0.00719031	0.001	0.0427303	110	10	0		34	0.0614759	0	0.924	1	5469	0	0		5757
KEGG_LONG_TERM_POTENTIATION	70	0.298051	0.00914483	0.028	0.238975	757	26	0		70	0.298051	0.00914483	0.012	0.159387	482	26	0		70	0.115036	0.287187	0.748	1	4520	28	0		5759
ZHU_CMV_ALL_DN	119	0.191349	0.0597309	0.224	0.525797	2766	27	0		119	0.191349	0.0597309	0.19	0.490286	2517	27	0		119	0.247025	0.0380624	0.029	0.389969	481	33	0		5764
BIOCARTA_G1_PATHWAY	28	0.329412	0.0496095	0.077	0.353938	1407	8	0		28	0.329412	0.0496095	0.079	0.35411	1444	8	0		28	0.199716	0.108286	0.432	0.959262	2916	7	0		5767
CHEMELLO_SOLEUS_VS_EDL_MYOFIBERS_UP	20	0.280672	0.0603398	0.239	0.538621	2880	6	0		20	0.280672	0.0603398	0.225	0.52192	2795	6	0		20	0.539816	0.00555469	0.002	0.113947	93	9	0		5768
RUAN_RESPONSE_TO_TNF_TROGLITAZONE_DN	39	0.304744	0.129112	0.076	0.352334	1394	11	0		39	0.304744	0.129112	0.062	0.325538	1232	11	0		39	0.178045	0.140529	0.474	0.978275	3144	6	0		5770
REACTOME_ERKS_ARE_INACTIVATED	13	0.626089	0.00276732	0	0	4	6	0		13	0.626089	0.00276732	0.002	0.0646269	156	6	0		13	0.0259162	0.710478	0.945	1	5613	12	0		5773
REACTOME_SUMOYLATION_OF_UBIQUITINYLATION_PROTEINS	39	0.450643	0.000357451	0	0	17	17	0		39	0.450643	0.000357451	0	0	18	17	0		39	0.0410762	0	0.96	1	5738	0	0		5773
BIOCARTA_LIS1_PATHWAY	19	0.444114	0.00909933	0.018	0.19715	577	7	0		19	0.444114	0.00909933	0.021	0.203879	655	7	0		19	0.11597	0.444138	0.754	1	4542	2	0		5774
REACTOME_INTERLEUKIN_17_SIGNALING	71	0.389209	6.53644e-05	0	0	26	26	0		71	0.389209	6.53644e-05	0	0	26	26	0		71	0.0503208	0.690474	0.959	1	5727	6	0		5779
KIM_LIVER_CANCER_POOR_SURVIVAL_UP	22	0.436321	0.0181193	0.014	0.173862	505	9	0		22	0.436321	0.0181193	0.014	0.169646	510	9	0		22	0.0995012	0	0.798	1	4765	0	0		5780
REACTOME_SUMOYLATION_OF_DNA_DAMAGE_RESPONSE_AND_REPAIR_PROTEINS	77	0.356855	0.0277589	0	0	34	23	0		77	0.356855	0.0277589	0.001	0.0427303	119	23	0		77	0.0588833	0.157854	0.948	1	5628	3	0		5781
REACTOME_GLUTAMATE_AND_GLUTAMINE_METABOLISM	14	0.39686	0.0177525	0.093	0.375877	1595	5	0		14	0.39686	0.0177525	0.097	0.383902	1636	5	0		14	0.260851	0.367538	0.363	0.920971	2554	1	0		5785
PID_RAC1_PATHWAY	54	0.384928	0.00466706	0.001	0.0391265	120	21	0		54	0.384928	0.00466706	0.003	0.0808506	214	21	0		54	0.0638712	0.682378	0.921	1	5452	7	0		5786
REACTOME_PI5P_REGULATES_TP53_ACETYLATION	9	0.467968	0.00916829	0.086	0.366035	1516	3	0		9	0.467968	0.00916829	0.088	0.368986	1539	3	0		9	0.258294	0.0475865	0.398	0.94626	2731	5	0		5786
WP_MIRNAS_INVOLVED_IN_DNA_DAMAGE_RESPONSE	68	0.406813	0.051593	0.071	0.341842	1344	5	0		68	0.406813	0.051593	0.071	0.342096	1335	5	0		68	0.222583	0.110733	0.467	0.974354	3111	4	0		5790
TARTE_PLASMA_CELL_VS_B_LYMPHOCYTE_UP	81	0.262957	0.0358396	0.059	0.315136	1213	23	0		81	0.262957	0.0358396	0.044	0.28295	1008	23	0		81	0.145886	0.330706	0.553	1	3575	13	0		5796
SASAKI_TARGETS_OF_TP73_AND_TP63	12	0.346044	0.183787	0.192	0.492123	2528	3	0		12	0.346044	0.183787	0.188	0.487644	2497	3	0		12	0.437884	0.00168822	0.066	0.554554	772	2	0		5797
REACTOME_ADP_SIGNALLING_THROUGH_P2Y_PURINOCEPTOR_12	22	0.38213	0.034805	0.048	0.29055	1062	8	0		22	0.38213	0.034805	0.039	0.268332	933	8	0		22	0.152398	0.356314	0.604	1	3804	2	0		5799
REACTOME_DEATH_RECEPTOR_SIGNALING	154	0.224995	0.0157412	0.036	0.264203	884	38	0		154	0.224995	0.0157412	0.032	0.247723	836	38	0		154	0.12694	0.458533	0.655	1	4079	19	0		5799
REACTOME_NON_INTEGRIN_MEMBRANE_ECM_INTERACTIONS	59	0.254224	0.0470896	0.103	0.389171	1718	23	0		59	0.254224	0.0470896	0.105	0.394205	1728	23	0		59	0.194569	0.402911	0.324	0.89358	2353	18	0		5799
REACTOME_COOPERATION_OF_PDCL_PHLP1_AND_TRIC_CCT_IN_G_PROTEIN_BETA_FOLDING	38	0.438347	0.000280716	0.002	0.0601389	181	24	0		38	0.438347	0.000280716	0.001	0.0427303	111	24	0		38	0.0508136	0.552978	0.93	1	5509	1	0		5801
PID_REG_GR_PATHWAY	82	0.283773	0.00177421	0.02	0.205864	629	34	0		82	0.283773	0.00177421	0.02	0.199846	645	34	0		82	0.115513	0.513664	0.752	1	4532	17	0		5806
SMID_BREAST_CANCER_RELAPSE_IN_LIVER_DN	10	0.436785	0.00587232	0.106	0.394313	1742	3	0		10	0.436785	0.00587232	0.09	0.372088	1564	3	0		10	0.306726	0.224616	0.353	0.914169	2500	1	0		5806
DANG_REGULATED_BY_MYC_DN	251	0.203862	0.0341561	0.031	0.247657	812	72	0		251	0.203862	0.0341561	0.025	0.223966	725	72	0		251	0.119724	0.453637	0.697	1	4274	52	0		5811
REACTOME_PLATELET_CALCIUM_HOMEOSTASIS	28	0.291011	0.0142373	0.141	0.440922	2073	12	0		28	0.291011	0.0142373	0.139	0.436138	2064	12	0		28	0.272749	0.137864	0.199	0.769806	1675	13	0		5812
WP_TH17_CELL_DIFFERENTIATION_PATHWAY	69	0.223233	0.0289555	0.137	0.436612	2037	27	0		69	0.223233	0.0289555	0.163	0.459698	2302	27	0		69	0.218728	0.0646742	0.166	0.731459	1474	14	0		5813
HELLEBREKERS_SILENCED_DURING_TUMOR_ANGIOGENESIS	77	0.222548	0.0905368	0.152	0.451207	2186	23	0		77	0.222548	0.0905368	0.143	0.441228	2104	23	0		77	0.215254	0.118495	0.176	0.746162	1532	13	0		5822
PURBEY_TARGETS_OF_CTBP1_NOT_SATB1_DN	403	0.17738	0.0709144	0.075	0.350955	1388	127	0		403	0.17738	0.0709144	0.074	0.346275	1388	127	0		403	0.139368	0.240335	0.456	0.971592	3046	97	0		5822
DAZARD_UV_RESPONSE_CLUSTER_G28	20	0.335245	0.0445185	0.144	0.442841	2103	6	0		20	0.335245	0.0445185	0.15	0.449377	2160	6	0		20	0.317392	0.0473589	0.181	0.752622	1560	7	0		5823
REACTOME_REDUCTION_OF_CYTOSOLIC_CA_LEVELS	12	0.368749	0.0349977	0.138	0.437865	2041	6	0		12	0.368749	0.0349977	0.173	0.471521	2378	6	0		12	0.379812	0.127626	0.154	0.70888	1404	5	0		5823
BIOCARTA_TNFR2_PATHWAY	17	0.401951	0.0597461	0.081	0.359615	1450	8	0		17	0.401951	0.0597461	0.064	0.330167	1251	8	0		17	0.209964	0.292989	0.471	0.977988	3127	2	0		5828
PID_CERAMIDE_PATHWAY	44	0.409051	0.000750332	0	0	25	17	0		44	0.409051	0.000750332	0.003	0.0808506	212	17	0		44	0.0541809	0.547096	0.942	1	5592	1	0		5829
BIOCARTA_PKC_PATHWAY	7	0.418506	0.153777	0.177	0.47544	2408	3	0		7	0.418506	0.153777	0.224	0.520902	2782	3	0		7	0.575584	0.0604662	0.049	0.488871	640	4	0		5830
REACTOME_PURINE_RIBONUCLEOSIDE_MONOPHOSPHATE_BIOSYNTHESIS	11	0.494075	0.0362415	0.051	0.295491	1101	2	0		11	0.494075	0.0362415	0.05	0.296035	1086	2	0		11	0.208351	0	0.568	1	3644	0	0		5831
IBRAHIM_NRF1_DOWN	167	0.191192	0.153196	0.17	0.471657	2341	32	0		167	0.191192	0.153196	0.174	0.472265	2393	32	0		167	0.203107	0.148642	0.11	0.650091	1098	43	0		5832
WP_2Q112_COPY_NUMBER_VARIATION_SYNDROME	42	0.390343	0.00338479	0.004	0.0962222	254	13	0		42	0.390343	0.00338479	0.006	0.11845	313	13	0		42	0.0738326	0.167724	0.89	1	5266	1	0		5833
MUNSHI_MULTIPLE_MYELOMA_DN	10	0.423472	0.0360862	0.122	0.41639	1891	3	0		10	0.423472	0.0360862	0.111	0.402089	1784	3	0		10	0.322546	0.257462	0.284	0.853182	2159	3	0		5834
ENK_UV_RESPONSE_KERATINOCYTE_UP	533	0.186405	0.0279447	0.023	0.220007	679	149	0		533	0.186405	0.0279447	0.021	0.203879	668	149	0		533	0.118894	0.200008	0.742	1	4490	105	0		5837
WP_SEROTONIN_AND_ANXIETYRELATED_EVENTS	14	0.336168	0.0334644	0.171	0.472711	2344	8	0		14	0.336168	0.0334644	0.214	0.512511	2705	8	0		14	0.440774	0.0106738	0.069	0.561296	789	3	0		5838
YANG_BCL3_TARGETS_DN	8	0.403886	0.136109	0.197	0.497285	2569	3	0		8	0.403886	0.136109	0.181	0.479443	2441	3	0		8	0.521604	0.0740342	0.073	0.565794	828	3	0		5838
GENTILE_UV_HIGH_DOSE_DN	289	0.259149	0.00116827	0	0	62	82	0		289	0.259149	0.00116827	0	0	55	82	0		289	0.0848652	0.611919	0.959	1	5724	68	0		5841
SIG_INSULIN_RECEPTOR_PATHWAY_IN_CARDIAC_MYOCYTES	51	0.315302	0.0372523	0.027	0.233509	745	20	0		51	0.315302	0.0372523	0.035	0.258618	873	20	0		51	0.130363	0.490842	0.687	1	4228	9	0		5846
LOPES_METHYLATED_IN_COLON_CANCER_UP	28	0.256052	0.127499	0.25	0.545065	2976	7	0		28	0.256052	0.127499	0.236	0.534456	2864	7	0		28	0.512484	0.00425524	0	0	7	13	0		5847
WP_STATIN_INHIBITION_OF_CHOLESTEROL_PRODUCTION	31	0.290204	0.0814706	0.15	0.450416	2160	12	0		31	0.290204	0.0814706	0.131	0.427346	1987	12	0		31	0.260605	0.095036	0.204	0.774842	1705	5	0		5852
REACTOME_RHO_GTPASE_CYCLE	450	0.212105	0.00380391	0.003	0.0788866	246	148	0		450	0.212105	0.00380391	0.003	0.0808506	239	148	0		450	0.101003	0.691385	0.909	1	5368	64	0		5853
WANG_RECURRENT_LIVER_CANCER_DN	16	0.561578	0.00201318	0.002	0.0601389	170	7	0		16	0.561578	0.00201318	0.002	0.0646269	158	7	0		16	0.048928	0.718035	0.932	1	5527	0	0		5855
KANG_IMMORTALIZED_BY_TERT_UP	88	0.21833	0.0246825	0.127	0.423442	1943	39	0		88	0.21833	0.0246825	0.161	0.459041	2275	39	0		88	0.207277	0.0127937	0.194	0.767375	1638	37	0		5856
REACTOME_MAPK_TARGETS_NUCLEAR_EVENTS_MEDIATED_BY_MAP_KINASES	31	0.486435	0.00180091	0	0	14	12	0		31	0.486435	0.00180091	0	0	16	12	0		31	0.0275824	0.788713	0.968	1	5829	5	0		5859
REACTOME_DNA_DOUBLE_STRAND_BREAK_RESPONSE	78	0.330386	0.0290193	0.021	0.210811	642	13	0		78	0.330386	0.0290193	0.024	0.218933	707	13	0		78	0.112716	0.0806952	0.747	1	4513	2	0		5862
KEGG_GLYCOSAMINOGLYCAN_BIOSYNTHESIS_CHONDROITIN_SULFATE	22	0.299502	0.106664	0.162	0.462298	2275	4	0		22	0.299502	0.106664	0.18	0.479139	2435	4	0		22	0.320855	0.101873	0.118	0.661268	1153	8	0		5863
REACTOME_PTK6_REGULATES_PROTEINS_INVOLVED_IN_RNA_PROCESSING	5	0.780891	0.000506788	0.004	0.0962222	249	4	0		5	0.780891	0.000506788	0.008	0.13289	361	4	0		5	0.0619636	0.726131	0.887	1	5253	4	0		5863
VANTVEER_BREAST_CANCER_BRCA1_UP	34	0.30926	0.0864898	0.078	0.356015	1417	9	0		34	0.30926	0.0864898	0.074	0.346275	1382	9	0		34	0.178941	0.359132	0.459	0.972343	3066	4	0		5865
SESTO_RESPONSE_TO_UV_C6	39	0.323863	0.034251	0.048	0.29055	1067	14	0		39	0.323863	0.034251	0.047	0.288803	1046	14	0		39	0.151905	0.205473	0.595	1	3759	12	0		5872
MOOTHA_PYR	8	0.543712	0.0647776	0.045	0.285983	1013	4	0		8	0.543712	0.0647776	0.05	0.296035	1084	4	0		8	0.183507	0.469859	0.6	1	3782	2	0		5879
REACTOME_PROCESSING_OF_SMDT1	16	0.416318	0.0180069	0.044	0.282671	1005	7	0		16	0.416318	0.0180069	0.068	0.338956	1297	7	0		16	0.186649	0.31919	0.554	1	3578	1	0		5880
REACTOME_RORA_ACTIVATES_GENE_EXPRESSION	18	0.378492	0.0817285	0.079	0.357564	1426	9	0		18	0.378492	0.0817285	0.093	0.377051	1595	9	0		18	0.215178	0.277113	0.422	0.956681	2859	3	0		5880
BIOCARTA_TEL_PATHWAY	17	0.344018	0.0201873	0.139	0.438894	2052	8	0		17	0.344018	0.0201873	0.134	0.429793	2016	8	0		17	0.297586	0.0703696	0.221	0.788881	1814	5	0		5882
WP_CIRCADIAN_RHYTHM_GENES	201	0.233531	0.00169909	0.009	0.14505	397	81	0		201	0.233531	0.00169909	0.012	0.159387	485	81	0		201	0.0992539	0.765391	0.848	1	5005	40	0		5887
CHEN_LUNG_CANCER_SURVIVAL	28	0.286757	0.208062	0.157	0.45584	2233	10	0		28	0.286757	0.208062	0.15	0.449377	2163	10	0		28	0.27735	0.025576	0.169	0.733727	1495	4	0		5891
BIOCARTA_CHREBP_PATHWAY	19	0.356428	0.0397373	0.107	0.395091	1750	9	0		19	0.356428	0.0397373	0.093	0.377051	1596	9	0		19	0.236628	0.439835	0.362	0.920971	2546	3	0		5892
MONNIER_POSTRADIATION_TUMOR_ESCAPE_DN	384	0.186061	0.0187076	0.045	0.285983	1022	109	0		384	0.186061	0.0187076	0.05	0.296035	1095	109	0		384	0.129759	0.384524	0.598	1	3777	87	0		5894
FARMER_BREAST_CANCER_CLUSTER_4	19	0.287746	0.111687	0.227	0.52769	2790	7	0		19	0.287746	0.111687	0.217	0.515703	2726	7	0		19	0.439918	0.0334917	0.02	0.335659	382	6	0		5898
IZADPANAH_STEM_CELL_ADIPOSE_VS_BONE_UP	128	0.22485	0.0314049	0.051	0.295491	1119	44	0		128	0.22485	0.0314049	0.058	0.315767	1191	44	0		128	0.138477	0.539607	0.556	1	3591	36	0		5901
GESERICK_TERT_TARGETS_DN	21	0.39153	0.0069143	0.043	0.279285	990	13	0		21	0.39153	0.0069143	0.045	0.286263	1013	13	0		21	0.164548	0.357331	0.626	1	3900	5	0		5903
LIN_APC_TARGETS	71	0.242518	0.0228643	0.095	0.378543	1626	18	0		71	0.242518	0.0228643	0.105	0.394205	1729	18	0		71	0.176134	0.288409	0.362	0.920971	2550	13	0		5905
KEGG_DORSO_VENTRAL_AXIS_FORMATION	24	0.334607	0.00596659	0.077	0.353938	1406	4	0		24	0.334607	0.00596659	0.105	0.394205	1725	4	0		24	0.20255	0.274024	0.405	0.947236	2775	8	0		5906
BARIS_THYROID_CANCER_DN	59	0.29592	0.0010134	0.037	0.265835	893	24	0		59	0.29592	0.0010134	0.034	0.25412	862	24	0		59	0.130464	0.229604	0.669	1	4152	9	0		5907
GREGORY_SYNTHETIC_LETHAL_WITH_IMATINIB	145	0.261542	0.0626579	0.006	0.119908	320	48	0		145	0.261542	0.0626579	0.005	0.106475	299	48	0		145	0.0870806	0.903377	0.895	1	5290	27	0		5909
REACTOME_ONCOGENIC_MAPK_SIGNALING	82	0.251596	0.024057	0.055	0.306368	1165	38	0		82	0.251596	0.024057	0.055	0.310361	1148	38	0		82	0.149439	0.403041	0.557	1	3598	14	0		5911
WAKABAYASHI_ADIPOGENESIS_PPARG_BOUND_8D	646	0.187239	0.035094	0.008	0.136737	379	194	0		646	0.187239	0.035094	0.009	0.138191	423	194	0		646	0.107281	0.69999	0.865	1	5113	148	0		5915
GARY_CD5_TARGETS_UP	473	0.186595	0.0323015	0.03	0.243867	797	144	0		473	0.186595	0.0323015	0.029	0.23515	801	144	0		473	0.120812	0.442955	0.708	1	4323	76	0		5921
BONOME_OVARIAN_CANCER_SURVIVAL_SUBOPTIMAL_DEBULKING	505	0.205271	0.00172483	0.005	0.109713	293	183	0		505	0.205271	0.00172483	0.002	0.0646269	200	183	0		505	0.0989836	0.710457	0.919	1	5431	114	0		5924
PLASARI_TGFB1_SIGNALING_VIA_NFIC_10HR_UP	58	0.275897	0.021345	0.062	0.32241	1244	22	0		58	0.275897	0.021345	0.06	0.321535	1209	22	0		58	0.160804	0.0932162	0.535	0.99995	3473	25	0		5926
REACTOME_RHOF_GTPASE_CYCLE	42	0.306051	0.0241218	0.036	0.264203	879	13	0		42	0.306051	0.0241218	0.042	0.276103	983	13	0		42	0.130604	0.599017	0.653	1	4067	7	0		5929
HOWLIN_PUBERTAL_MAMMARY_GLAND	66	0.213182	0.0896031	0.246	0.54125	2949	13	0		66	0.213182	0.0896031	0.203	0.503239	2620	13	0		66	0.301033	0.0116666	0.018	0.320301	362	22	0		5931
REACTOME_MYD88_INDEPENDENT_TLR4_CASCADE	108	0.305976	0.000373187	0.001	0.0391265	129	35	0		108	0.305976	0.000373187	0.003	0.0808506	224	35	0		108	0.0709386	0.76971	0.94	1	5580	13	0		5933
REACTOME_RHOD_GTPASE_CYCLE	53	0.239377	0.098681	0.165	0.465541	2299	20	0		53	0.239377	0.098681	0.143	0.441228	2103	20	0		53	0.231273	0.271374	0.176	0.746162	1531	16	0		5933
WP_HEPATOCYTE_GROWTH_FACTOR_RECEPTOR_SIGNALING	34	0.306349	0.01922	0.069	0.338486	1319	18	0		34	0.306349	0.01922	0.073	0.345328	1365	18	0		34	0.174606	0.314046	0.495	0.987112	3252	8	0		5936
BLANCO_MELO_COVID19_BRONCHIAL_EPITHELIAL_CELLS_SARS_COV_2_INFECTION_UP	144	0.182451	0.118677	0.208	0.510567	2646	34	0		144	0.182451	0.118677	0.228	0.5255	2818	34	0		144	0.243327	0.0355235	0.028	0.383671	474	42	0		5938
WP_PHOSPHOINOSITIDES_METABOLISM	49	0.33876	0.0354104	0.013	0.169548	483	20	0		49	0.33876	0.0354104	0.017	0.18526	591	20	0		49	0.0987434	0.482132	0.819	1	4864	4	0		5938
MARTENS_TRETINOIN_RESPONSE_UP	855	0.14541	0.134371	0.255	0.548964	3017	244	0		855	0.14541	0.134371	0.241	0.539385	2902	244	0		855	0.361793	5.70606e-26	0	0	23	394	0		5942
REACTOME_SIGNALING_BY_NOTCH1_T_7_9_NOTCH1_M1580_K2555_TRANSLOCATION_MUTANT	7	0.438357	0.0584665	0.156	0.455585	2216	1	0		7	0.438357	0.0584665	0.17	0.46786	2353	1	0		7	0.433531	0.0083702	0.15	0.704957	1377	1	0		5946
JISON_SICKLE_CELL_DISEASE_UP	182	0.197688	0.0561056	0.104	0.390677	1729	54	0		182	0.197688	0.0561056	0.094	0.377803	1616	54	0		182	0.154596	0.254491	0.374	0.933563	2602	49	0		5947
PID_FOXO_PATHWAY	49	0.334107	0.0252997	0.013	0.169548	484	18	0		49	0.334107	0.0252997	0.018	0.190407	606	18	0		49	0.103796	0.452428	0.818	1	4858	7	0		5948
REACTOME_AKT_PHOSPHORYLATES_TARGETS_IN_THE_CYTOSOL	14	0.481795	0.0165469	0.024	0.221735	682	7	0		14	0.481795	0.0165469	0.021	0.203879	652	7	0		14	0.109381	0.374998	0.769	1	4614	0	0		5948
REACTOME_COPI_INDEPENDENT_GOLGI_TO_ER_RETROGRADE_TRAFFIC	53	0.343861	0.0080153	0.013	0.169548	482	21	0		53	0.343861	0.0080153	0.008	0.13289	376	21	0		53	0.0889164	0.253952	0.862	1	5090	2	0		5948
SPIELMAN_LYMPHOBLAST_EUROPEAN_VS_ASIAN_2FC_UP	13	0.389453	0.0991892	0.12	0.415237	1873	3	0		13	0.389453	0.0991892	0.117	0.409879	1848	3	0		13	0.300442	0.153124	0.298	0.866388	2231	4	0		5952
REACTOME_HISTIDINE_CATABOLISM	8	0.484582	2.00284e-05	0.084	0.362512	1493	1	0		8	0.484582	2.00284e-05	0.087	0.367402	1523	1	0		8	0.274251	0	0.436	0.961569	2940	0	0		5956
REACTOME_RUNX1_INTERACTS_WITH_CO_FACTORS_WHOSE_PRECISE_EFFECT_ON_RUNX1_TARGETS_IS_NOT_KNOWN	37	0.272461	0.200519	0.139	0.438894	2054	7	0		37	0.272461	0.200519	0.138	0.435313	2057	7	0		37	0.245419	0.214459	0.225	0.790787	1845	8	0		5956
GAVIN_FOXP3_TARGETS_CLUSTER_P7	91	0.208703	0.122233	0.18	0.477964	2445	30	0		91	0.208703	0.122233	0.158	0.458539	2235	30	0		91	0.214377	0.168992	0.137	0.694083	1279	15	0		5959
WILSON_PROTEASES_AT_TUMOR_BONE_INTERFACE_DN	5	0.615851	0.000704775	0.073	0.347606	1360	2	0		5	0.615851	0.000704775	0.073	0.345328	1360	2	0		5	0.280961	0.287137	0.493	0.987064	3241	0	0		5961
PID_TCR_PATHWAY	64	0.287068	0.00353745	0.041	0.275953	960	33	0		64	0.287068	0.00353745	0.028	0.232855	774	33	0		64	0.127817	0.340664	0.688	1	4232	13	0		5966
BIOCARTA_SKP2E2F_PATHWAY	10	0.640186	0.00425992	0.009	0.14505	382	5	0		10	0.640186	0.00425992	0.009	0.138191	395	5	0		10	0.0742292	0.462351	0.877	1	5191	9	0		5968
BYSTRYKH_SCP2_QTL	6	0.477969	0.0723495	0.145	0.444863	2113	1	0		6	0.477969	0.0723495	0.14	0.437584	2071	1	0		6	0.435883	0.103425	0.217	0.786943	1785	3	0		5969
JAERVINEN_AMPLIFIED_IN_LARYNGEAL_CANCER	40	0.321099	0.0190445	0.033	0.255465	834	15	0		40	0.321099	0.0190445	0.041	0.272843	968	15	0		40	0.133782	0.212573	0.672	1	4167	4	0		5969
GRADE_COLON_VS_RECTAL_CANCER_UP	38	0.309389	0.000640526	0.071	0.341842	1347	7	0		38	0.309389	0.000640526	0.069	0.340802	1308	7	0		38	0.178309	0.214644	0.505	0.989343	3315	6	0		5970
REACTOME_RET_SIGNALING	40	0.234784	0.0900168	0.233	0.53324	2837	13	0		40	0.234784	0.0900168	0.217	0.515703	2731	13	0		40	0.329851	0.00747665	0.022	0.351946	404	10	0		5972
GUTIERREZ_CHRONIC_LYMPHOCYTIC_LEUKEMIA_DN	56	0.257959	0.11198	0.096	0.380195	1639	11	0		56	0.257959	0.11198	0.087	0.367402	1532	11	0		56	0.18244	0.416342	0.411	0.952013	2802	13	0		5973
REACTOME_ENDOGENOUS_STEROLS	26	0.329082	0.0204405	0.098	0.38344	1656	13	0		26	0.329082	0.0204405	0.086	0.367402	1517	13	0		26	0.210573	0.145801	0.411	0.952013	2800	7	0		5973
REACTOME_EGR2_AND_SOX10_MEDIATED_INITIATION_OF_SCHWANN_CELL_MYELINATION	29	0.402587	0.000442129	0.009	0.14505	386	8	0		29	0.402587	0.000442129	0.024	0.218933	700	8	0		29	0.0966254	0.0526602	0.824	1	4893	28	0		5979
REACTOME_RUNX3_REGULATES_BCL2L11_BIM_TRANSCRIPTION	5	0.487393	0.22919	0.184	0.483251	2466	2	0		5	0.487393	0.22919	0.183	0.481989	2458	2	0		5	0.558888	0.15742	0.104	0.635447	1055	1	0		5979
BIOCARTA_NOS1_PATHWAY	21	0.276128	0.0230151	0.237	0.536721	2864	10	0		21	0.276128	0.0230151	0.198	0.498453	2577	10	0		21	0.393803	0.103477	0.036	0.428242	542	6	0		5983
BONOME_OVARIAN_CANCER_POOR_SURVIVAL_DN	22	0.314876	0.046833	0.156	0.455585	2221	8	0		22	0.314876	0.046833	0.153	0.45376	2181	8	0		22	0.304528	0.0463222	0.185	0.758091	1582	9	0		5984
NAKAMURA_LUNG_CANCER_DIFFERENTIATION_MARKERS	13	0.410746	0.0530972	0.091	0.373606	1570	3	0		13	0.410746	0.0530972	0.104	0.392949	1706	3	0		13	0.249379	0.257059	0.393	0.941895	2708	2	0		5984
WP_NRP1TRIGGERED_SIGNALING_PATHWAYS_IN_PANCREATIC_CANCER	54	0.244141	0.266657	0.172	0.472711	2357	10	0		54	0.244141	0.266657	0.148	0.448349	2143	10	0		54	0.232202	0.239059	0.168	0.732814	1487	11	0		5987
CHESLER_BRAIN_QTL_CIS	73	0.262564	0.0194297	0.069	0.338486	1321	19	0		73	0.262564	0.0194297	0.054	0.308199	1131	19	0		73	0.154413	0.37643	0.546	1	3537	20	0		5989
KEGG_TYPE_II_DIABETES_MELLITUS	47	0.286076	0.000900143	0.073	0.347606	1364	9	0		47	0.286076	0.000900143	0.077	0.349976	1423	9	0		47	0.171141	0.317063	0.486	0.985072	3204	12	0		5991
HOEBEKE_LYMPHOID_STEM_CELL_UP	97	0.257857	0.0242813	0.036	0.264203	881	28	0		97	0.257857	0.0242813	0.038	0.265387	925	28	0		97	0.129351	0.323276	0.677	1	4186	15	0		5992
BOYAULT_LIVER_CANCER_SUBCLASS_G1_DN	40	0.273527	0.0333372	0.121	0.415817	1886	11	0		40	0.273527	0.0333372	0.095	0.379942	1620	11	0		40	0.208687	0.225104	0.351	0.914169	2491	9	0		5997
MARTENS_BOUND_BY_PML_RARA_FUSION	456	0.185458	0.0152748	0.032	0.251622	825	105	0		456	0.185458	0.0152748	0.026	0.224263	752	105	0		456	0.118293	0.671991	0.729	1	4425	78	0		6002
REACTOME_RECEPTOR_MEDIATED_MITOPHAGY	11	0.561541	0.0135017	0.014	0.173862	501	2	0		11	0.561541	0.0135017	0.015	0.173354	538	2	0		11	0.097379	0.583402	0.84	1	4963	1	0		6002
FOURNIER_ACINAR_DEVELOPMENT_EARLY_UP	20	0.286494	0.305145	0.239	0.538621	2879	6	0		20	0.286494	0.305145	0.233	0.532864	2839	6	0		20	0.442934	0.002149	0.013	0.289161	287	9	0		6005
KAPOSI_LIVER_CANCER_MET_DN	6	0.487532	0.0171646	0.142	0.44171	2079	2	0		6	0.487532	0.0171646	0.152	0.45307	2175	2	0		6	0.445682	0.276506	0.212	0.780136	1751	2	0		6005
REACTOME_SYNDECAN_INTERACTIONS	27	0.258249	0.0946369	0.222	0.525087	2743	13	0		27	0.258249	0.0946369	0.228	0.5255	2816	13	0		27	0.384384	0.0517602	0.026	0.37196	447	9	0		6006
STEIN_ESTROGEN_RESPONSE_NOT_VIA_ESRRA	18	0.406633	0.00482588	0.049	0.293323	1075	12	0		18	0.406633	0.00482588	0.045	0.286263	1012	12	0		18	0.156544	0.424584	0.629	1	3920	6	0		6007
WP_TNFALPHA_SIGNALING_PATHWAY	92	0.38267	3.53467e-06	0	0	28	45	0		92	0.38267	3.53467e-06	0	0	27	45	0		92	0.0482113	0.227803	0.979	1	5955	2	0		6010
WP_EFFECTS_OF_NITRIC_OXIDE	8	0.449537	0.0134706	0.148	0.447514	2138	1	0		8	0.449537	0.0134706	0.156	0.455995	2215	1	0		8	0.405264	0.162053	0.197	0.768016	1658	2	0		6011
REACTOME_OPIOID_SIGNALLING	90	0.313867	0.00286436	0.003	0.0788866	231	34	0		90	0.313867	0.00286436	0.003	0.0808506	222	34	0		90	0.0643912	0.826405	0.938	1	5563	8	0		6016
WP_PREIMPLANTATION_EMBRYO	59	0.2274	0.0374184	0.188	0.48706	2507	25	0		59	0.2274	0.0374184	0.172	0.470573	2371	25	0		59	0.248954	0.0411993	0.115	0.655773	1138	18	0		6016
REACTOME_NONHOMOLOGOUS_END_JOINING_NHEJ	68	0.356037	0.0828771	0.031	0.247657	804	9	0		68	0.356037	0.0828771	0.026	0.224263	738	9	0		68	0.121658	0.221176	0.74	1	4478	3	0		6020
WP_MEVALONATE_PATHWAY	7	0.513729	0.146212	0.09	0.373038	1554	1	0		7	0.513729	0.146212	0.086	0.367402	1513	1	0		7	0.290862	0.216565	0.439	0.96393	2954	1	0		6021
WP_DISORDERS_OF_FOLATE_METABOLISM_AND_TRANSPORT	19	0.352785	0.0371528	0.108	0.396305	1763	3	0		19	0.352785	0.0371528	0.103	0.392367	1699	3	0		19	0.232766	0.167497	0.364	0.922067	2562	5	0		6024
REACTOME_SCAVENGING_BY_CLASS_B_RECEPTORS	6	0.633668	0.169392	0.022	0.214872	650	2	0		6	0.633668	0.169392	0.037	0.262353	896	2	0		6	0.152824	0.369683	0.741	1	4480	5	0		6026
BENPORATH_MYC_TARGETS_WITH_EBOX	230	0.214208	0.0615321	0.027	0.233509	748	69	0		230	0.214208	0.0615321	0.031	0.244055	822	69	0		230	0.116943	0.342114	0.735	1	4462	55	0		6032
CAFFAREL_RESPONSE_TO_THC_DN	32	0.301257	0.025222	0.111	0.400748	1797	10	0		32	0.301257	0.025222	0.106	0.394866	1735	10	0		32	0.213766	0.0288226	0.353	0.914169	2503	4	0		6035
WANG_CISPLATIN_RESPONSE_AND_XPC_DN	219	0.214947	0.0157065	0.029	0.241172	779	55	0		219	0.214947	0.0157065	0.029	0.23515	796	55	0		219	0.119603	0.439855	0.735	1	4460	50	0		6035
KIM_LIVER_CANCER_POOR_SURVIVAL_DN	43	0.285339	0.018433	0.078	0.356015	1418	10	0		43	0.285339	0.018433	0.096	0.381358	1630	10	0		43	0.18498	0.280284	0.445	0.966647	2988	16	0		6036
DAVICIONI_PAX_FOXO1_SIGNATURE_IN_ARMS_UP	60	0.258889	0.0896358	0.096	0.380195	1638	18	0		60	0.258889	0.0896358	0.091	0.373843	1578	18	0		60	0.175842	0.150346	0.415	0.955012	2821	17	0		6037
PROVENZANI_METASTASIS_DN	142	0.184384	0.145637	0.218	0.5196	2723	35	0		142	0.184384	0.145637	0.173	0.471521	2382	35	0		142	0.209553	0.0407119	0.085	0.59172	933	31	0		6038
WP_SRF_AND_MIRS_IN_SMOOTH_MUSCLE_DIFFERENTIATION_AND_PROLIFERATION	18	0.341344	0.176359	0.178	0.475765	2423	3	0		18	0.341344	0.176359	0.208	0.508836	2653	3	0		18	0.42209	0.0229126	0.09	0.605751	962	3	0		6038
XU_GH1_AUTOCRINE_TARGETS_UP	201	0.182989	0.150569	0.189	0.488288	2514	49	0		201	0.182989	0.150569	0.193	0.492936	2541	49	0		201	0.20065	0.0699127	0.093	0.614481	983	54	0		6038
POOLA_INVASIVE_BREAST_CANCER_DN	133	0.191177	0.0703692	0.186	0.485169	2490	41	0		133	0.191177	0.0703692	0.162	0.459472	2288	41	0		133	0.202602	0.153515	0.135	0.693691	1264	32	0		6042
GU_PDEF_TARGETS_UP	71	0.208234	0.219927	0.23	0.53011	2814	25	0		71	0.208234	0.219927	0.208	0.508836	2654	25	0		71	0.270647	0.00369569	0.039	0.437487	577	18	0		6045
TONKS_TARGETS_OF_RUNX1_RUNX1T1_FUSION_SUSTAINED_IN_GRANULOCYTE_UP	15	0.325161	0.0568831	0.19	0.489897	2515	6	0		15	0.325161	0.0568831	0.188	0.487644	2500	6	0		15	0.392182	0.187551	0.101	0.630943	1034	4	0		6049
HOELZEL_NF1_TARGETS_UP	141	0.198008	0.180785	0.139	0.438894	2056	44	0		141	0.198008	0.180785	0.129	0.42558	1966	44	0		141	0.181877	0.075095	0.259	0.82949	2028	45	0		6050
IWANAGA_E2F1_TARGETS_NOT_INDUCED_BY_SERUM	6	0.562323	0.114411	0.076	0.352334	1391	1	0		6	0.562323	0.114411	0.069	0.340802	1304	1	0		6	0.249019	0.179417	0.514	0.993149	3358	5	0		6053
KEGG_ENDOCYTOSIS	181	0.211339	0.0380533	0.038	0.2674	922	62	0		181	0.211339	0.0380533	0.062	0.325538	1235	62	0		181	0.129842	0.459657	0.625	1	3899	33	0		6056
SCHAEFFER_PROSTATE_DEVELOPMENT_AND_CANCER_BOX5_DN	8	0.58248	0.0101946	0.03	0.243867	783	5	0		8	0.58248	0.0101946	0.026	0.224263	727	5	0		8	0.135304	0.451426	0.756	1	4547	0	0		6057
GOZGIT_ESR1_TARGETS_DN	785	0.153719	0.298801	0.149	0.44845	2158	170	0		785	0.153719	0.298801	0.153	0.45376	2190	170	0		785	0.15261	0.124213	0.204	0.774842	1710	206	0		6058
REACTOME_CDC42_GTPASE_CYCLE	155	0.220008	0.0312848	0.05	0.295491	1096	46	0		155	0.220008	0.0312848	0.052	0.30345	1113	46	0		155	0.131568	0.500417	0.612	1	3850	28	0		6059
CHIARADONNA_NEOPLASTIC_TRANSFORMATION_KRAS_CDC25_DN	53	0.250418	0.0325103	0.115	0.4066	1835	14	0		53	0.250418	0.0325103	0.141	0.438389	2086	14	0		53	0.208241	0.233509	0.28	0.84902	2141	12	0		6062
LEE_INTRATHYMIC_T_PROGENITOR	20	0.330517	0.0472191	0.13	0.426655	1976	6	0		20	0.330517	0.0472191	0.149	0.449283	2147	6	0		20	0.287215	0.00619967	0.244	0.81562	1939	3	0		6062
REACTOME_CRISTAE_FORMATION	31	0.428263	0.417703	0.082	0.359615	1465	3	0		31	0.428263	0.417703	0.094	0.377803	1605	3	0		31	0.246648	0.152709	0.446	0.966879	2992	1	0		6062
REACTOME_OTHER_INTERLEUKIN_SIGNALING	24	0.341344	0.101061	0.091	0.373606	1576	7	0		24	0.341344	0.101061	0.075	0.346708	1393	7	0		24	0.193543	0.229133	0.465	0.973206	3098	6	0		6067
ZERBINI_RESPONSE_TO_SULINDAC_UP	9	0.452018	0.0197085	0.118	0.411827	1856	4	0		9	0.452018	0.0197085	0.105	0.394205	1722	4	0		9	0.302076	0.13781	0.351	0.914169	2489	3	0		6067
KEGG_ALPHA_LINOLENIC_ACID_METABOLISM	19	0.465646	0.0690492	0.011	0.158415	437	7	0		19	0.465646	0.0690492	0.021	0.203879	653	7	0		19	0.0919394	0.309698	0.844	1	4979	7	0		6069
DACOSTA_LOW_DOSE_UV_RESPONSE_VIA_ERCC3_XPCS_DN	9	0.455712	0.203343	0.119	0.412877	1863	2	0		9	0.455712	0.203343	0.098	0.383902	1643	2	0		9	0.30382	0.15279	0.365	0.92424	2565	1	0		6071
WP_NEURAL_CREST_CELL_MIGRATION_IN_CANCER	43	0.231899	0.267775	0.206	0.506999	2638	14	0		43	0.231899	0.267775	0.234	0.533836	2844	14	0		43	0.3151	0.0164837	0.041	0.449823	589	13	0		6071
BANG_VERTEPORFIN_ENDOMETRIAL_CANCER_CELLS_UP	20	0.415527	0.00560521	0.047	0.288258	1046	12	0		20	0.415527	0.00560521	0.04	0.27119	952	12	0		20	0.147435	0.53514	0.656	1	4082	3	0		6080
REACTOME_IRS_ACTIVATION	5	0.437255	0.168601	0.254	0.547719	3001	2	0		5	0.437255	0.168601	0.242	0.54032	2904	2	0		5	0.766852	0.000691103	0.006	0.197817	176	4	0		6081
EBAUER_MYOGENIC_TARGETS_OF_PAX3_FOXO1_FUSION	48	0.216133	0.0273311	0.246	0.54125	2948	9	0		48	0.216133	0.0273311	0.263	0.557684	3059	9	0		48	0.400483	0.00180572	0.001	0.0729775	75	18	0		6082
REACTOME_FORMATION_OF_PARAXIAL_MESODERM	23	0.32697	0.0337431	0.109	0.396836	1778	7	0		23	0.32697	0.0337431	0.087	0.367402	1526	7	0		23	0.211833	0.209704	0.406	0.947868	2780	10	0		6084
NIKOLSKY_BREAST_CANCER_11Q12_Q14_AMPLICON	158	0.172683	0.139426	0.272	0.562266	3141	41	0		158	0.172683	0.139426	0.243	0.541807	2913	41	0		158	0.304221	8.57959e-06	0	0	36	70	0		6090
REACTOME_SYNTHESIS_OF_IP3_AND_IP4_IN_THE_CYTOSOL	26	0.353958	0.0944695	0.047	0.288258	1048	11	0		26	0.353958	0.0944695	0.062	0.325538	1229	11	0		26	0.155677	0.452722	0.606	1	3813	2	0		6090
WANG_PROSTATE_CANCER_ANDROGEN_INDEPENDENT	66	0.256428	0.0822839	0.084	0.362512	1501	16	0		66	0.256428	0.0822839	0.063	0.328399	1244	16	0		66	0.158108	0.272078	0.512	0.992534	3345	19	0		6090
KAMMINGA_SENESCENCE	40	0.304201	0.0530943	0.052	0.298094	1126	12	0		40	0.304201	0.0530943	0.068	0.338956	1300	12	0		40	0.15583	0.434657	0.574	1	3665	11	0		6091
WP_DISRUPTION_OF_POSTSYNAPTIC_SIGNALING_BY_CNV	33	0.272652	0.082089	0.141	0.440922	2074	10	0		33	0.272652	0.082089	0.146	0.444988	2128	10	0		33	0.242379	0.0684571	0.235	0.807152	1889	12	0		6091
WP_HIF1A_AND_PPARG_REGULATION_OF_GLYCOLYSIS	8	0.41742	0.295179	0.173	0.472711	2363	3	0		8	0.41742	0.295179	0.189	0.488676	2505	3	0		8	0.44392	0.00853366	0.129	0.682848	1223	1	0		6091
REACTOME_ONCOGENE_INDUCED_SENESCENCE	35	0.370324	0.00177667	0.02	0.205864	626	12	0		35	0.370324	0.00177667	0.018	0.190407	601	12	0		35	0.0947694	0.0449384	0.819	1	4865	1	0		6092
BOQUEST_STEM_CELL_CULTURED_VS_FRESH_UP	428	0.157876	0.0767957	0.215	0.51662	2703	109	0		428	0.157876	0.0767957	0.204	0.50437	2627	109	0		428	0.178888	0.0485267	0.064	0.544797	763	125	0		6093
VALK_AML_CLUSTER_8	25	0.29922	0.206151	0.151	0.450917	2170	7	0		25	0.29922	0.206151	0.134	0.429793	2020	7	0		25	0.265236	0.0602105	0.237	0.807192	1903	10	0		6093
REACTOME_SIGNAL_ATTENUATION	10	0.418409	0.0294515	0.136	0.434919	2024	1	0		10	0.418409	0.0294515	0.122	0.418369	1885	1	0		10	0.330191	0.0601228	0.291	0.859502	2195	4	0		6104
XU_HGF_SIGNALING_NOT_VIA_AKT1_48HR_UP	35	0.315049	0.0284496	0.069	0.338486	1318	17	0		35	0.315049	0.0284496	0.083	0.35939	1493	17	0		35	0.181878	0.195526	0.502	0.988926	3297	12	0		6108
SWEET_LUNG_CANCER_KRAS_UP	481	0.214508	0.000994152	0.001	0.0391265	157	158	0		481	0.214508	0.000994152	0	0	83	158	0		481	0.0886716	0.741869	0.972	1	5870	57	0		6110
WU_HBX_TARGETS_1_DN	23	0.31038	0.0278639	0.135	0.433428	2018	12	0		23	0.31038	0.0278639	0.147	0.446987	2133	12	0		23	0.268603	0.0868066	0.247	0.817668	1959	9	0		6110
STEIN_ESRRA_TARGETS	529	0.185348	0.0852801	0.024	0.221735	701	162	0		529	0.185348	0.0852801	0.02	0.199846	650	162	0		529	0.11498	0.623828	0.8	1	4768	122	0		6119
SUZUKI_CTCFL_TARGETS_UP	13	0.447341	0.0688036	0.071	0.341842	1343	4	0		13	0.447341	0.0688036	0.061	0.323953	1216	4	0		13	0.193465	0.0168086	0.551	1	3560	1	0		6119
KEGG_VIBRIO_CHOLERAE_INFECTION	54	0.332033	0.00562654	0.015	0.180417	532	22	0		54	0.332033	0.00562654	0.012	0.159387	479	22	0		54	0.0856485	0.572268	0.864	1	5109	4	0		6120
REACTOME_FORMATION_OF_LATERAL_PLATE_MESODERM	5	0.449599	0.0396115	0.218	0.5196	2717	3	0		5	0.449599	0.0396115	0.218	0.516755	2734	3	0		5	0.629384	0.0979453	0.052	0.499615	670	0	0		6121
NAKAMURA_ALVEOLAR_EPITHELIUM	5	0.535599	0.162852	0.167	0.467528	2310	1	0		5	0.535599	0.162852	0.149	0.449283	2145	1	0		5	0.437623	0.182855	0.199	0.769806	1672	2	0		6127
WP_THYROXINE_THYROID_HORMONE_PRODUCTION	25	0.340939	0.0150058	0.065	0.327776	1277	11	0		25	0.340939	0.0150058	0.079	0.35411	1443	11	0		25	0.186789	0.25511	0.522	0.994541	3407	4	0		6127
WP_EXTRACELLULAR_VESICLES_IN_THE_CROSSTALK_OF_CARDIAC_CELLS	21	0.343521	0.16009	0.108	0.396305	1764	8	0		21	0.343521	0.16009	0.108	0.396081	1764	8	0		21	0.237786	0.123912	0.375	0.933889	2604	7	0		6132
DELACROIX_RAR_TARGETS_UP	47	0.252432	0.0494409	0.142	0.44171	2087	13	0		47	0.252432	0.0494409	0.157	0.457271	2225	13	0		47	0.228656	0.0378257	0.222	0.788881	1822	8	0		6134
GRADE_COLON_AND_RECTAL_CANCER_DN	102	0.204321	0.147496	0.167	0.467528	2319	27	0		102	0.204321	0.147496	0.178	0.477337	2420	27	0		102	0.206295	0.0442333	0.153	0.70888	1399	37	0		6138
PID_HEDGEHOG_GLI_PATHWAY	48	0.321953	0.00524438	0.026	0.228821	729	22	0		48	0.321953	0.00524438	0.022	0.208904	677	22	0		48	0.101444	0.591065	0.791	1	4732	11	0		6138
REACTOME_NRAGE_SIGNALS_DEATH_THROUGH_JNK	59	0.221107	0.112739	0.191	0.491305	2524	20	0		59	0.221107	0.112739	0.185	0.484897	2478	20	0		59	0.249867	0.0834552	0.115	0.655773	1137	10	0		6139
MURAKAMI_UV_RESPONSE_1HR_DN	10	0.525378	0.014879	0.038	0.2674	906	5	0		10	0.525378	0.014879	0.027	0.229836	755	5	0		10	0.13432	0.548763	0.741	1	4481	0	0		6142
PEDERSEN_METASTASIS_BY_ERBB2_ISOFORM_7	399	0.175256	0.0841145	0.09	0.373038	1567	112	0		399	0.175256	0.0841145	0.082	0.358164	1487	112	0		399	0.139837	0.394451	0.463	0.973206	3088	103	0		6142
REACTOME_SIGNALING_BY_PTK6	54	0.278166	0.0233724	0.064	0.326792	1265	21	0		54	0.278166	0.0233724	0.077	0.349976	1424	21	0		54	0.159141	0.144642	0.531	0.998508	3453	17	0		6142
PID_TAP63_PATHWAY	54	0.288461	0.0375153	0.054	0.305514	1144	15	0		54	0.288461	0.0375153	0.053	0.305987	1123	15	0		54	0.139596	0.23111	0.62	1	3876	9	0		6143
BIOCARTA_BARRESTIN_SRC_PATHWAY	17	0.339282	0.157736	0.148	0.447514	2140	6	0		17	0.339282	0.157736	0.133	0.429555	2006	6	0		17	0.29024	0.384472	0.255	0.82646	2001	4	0		6147
LINDGREN_BLADDER_CANCER_WITH_LOH_IN_CHR9Q	116	0.244652	0.0184865	0.033	0.255465	837	39	0		116	0.244652	0.0184865	0.026	0.224263	747	39	0		116	0.112054	0.690333	0.76	1	4564	20	0		6148
WP_JOUBERT_SYNDROME	76	0.282301	0.00742327	0.026	0.228821	734	26	0		76	0.282301	0.00742327	0.014	0.169646	525	26	0		76	0.0987978	0.0362472	0.823	1	4890	5	0		6149
BOYLAN_MULTIPLE_MYELOMA_C_UP	49	0.269979	0.000334252	0.1	0.385231	1684	8	0		49	0.269979	0.000334252	0.108	0.396081	1766	8	0		49	0.184337	0.282164	0.392	0.941235	2704	9	0		6154
STAMBOLSKY_BOUND_BY_MUTATED_TP53	18	0.404954	0.176553	0.086	0.366035	1518	5	0		18	0.404954	0.176553	0.079	0.35411	1442	5	0		18	0.220324	0.0280309	0.484	0.983598	3194	1	0		6154
NIKOLSKY_BREAST_CANCER_1Q21_AMPLICON	38	0.26676	0.269741	0.122	0.41639	1896	6	0		38	0.26676	0.269741	0.151	0.451125	2171	6	0		38	0.234413	0.20173	0.271	0.841772	2091	9	0		6158
REACTOME_INSULIN_PROCESSING	25	0.317564	0.0275443	0.118	0.411827	1858	4	0		25	0.317564	0.0275443	0.122	0.418369	1888	4	0		25	0.238031	0.069858	0.336	0.904776	2412	6	0		6158
REACTOME_THE_RETINOID_CYCLE_IN_CONES_DAYLIGHT_VISION	7	0.486637	0.0388259	0.099	0.384572	1662	1	0		7	0.486637	0.0388259	0.113	0.403927	1806	1	0		7	0.311106	0.347014	0.39	0.939559	2691	2	0		6159
REACTOME_ZINC_EFFLUX_AND_COMPARTMENTALIZATION_BY_THE_SLC30_FAMILY	5	0.48233	0.0548682	0.195	0.495317	2551	2	0		5	0.48233	0.0548682	0.18	0.479139	2432	2	0		5	0.539744	0.0447977	0.121	0.665449	1176	2	0		6159
REACTOME_SIGNALING_BY_RHO_GTPASES_MIRO_GTPASES_AND_RHOBTB3	721	0.206024	0.000766609	0	0	92	220	0		721	0.206024	0.000766609	0.001	0.0427303	149	220	0		721	0.0846604	0.855431	0.976	1	5919	92	0		6160
PID_S1P_S1P4_PATHWAY	14	0.502553	0.0914638	0.027	0.233509	741	7	0		14	0.502553	0.0914638	0.025	0.223966	715	7	0		14	0.100853	0.404528	0.786	1	4706	4	0		6162
WP_VITAMIN_K_METABOLISM_AND_ACTIVATION_OF_DEPENDENT_PROTEINS	12	0.376574	0.0988099	0.142	0.44171	2080	4	0		12	0.376574	0.0988099	0.141	0.438389	2082	4	0		12	0.322019	0.25255	0.255	0.82646	2000	2	0		6162
REACTOME_SIGNALING_BY_ALK_IN_CANCER	55	0.292535	0.0191933	0.047	0.288258	1053	17	0		55	0.292535	0.0191933	0.048	0.292184	1063	17	0		55	0.136703	0.538225	0.65	1	4047	10	0		6163
WP_SUDDEN_INFANT_DEATH_SYNDROME_SIDS_SUSCEPTIBILITY_PATHWAYS	159	0.17491	0.180108	0.246	0.54125	2952	39	0		159	0.17491	0.180108	0.269	0.562329	3105	39	0		159	0.279672	0.00456256	0.002	0.113947	106	58	0		6163
FRASOR_RESPONSE_TO_ESTRADIOL_UP	35	0.254622	0.286465	0.201	0.500765	2600	7	0		35	0.254622	0.286465	0.197	0.497866	2566	7	0		35	0.283869	0.0217183	0.095	0.614911	999	15	0		6165
REACTOME_INTEGRATION_OF_ENERGY_METABOLISM	108	0.286729	0.00161995	0.004	0.0962222	261	37	0		108	0.286729	0.00161995	0.007	0.126292	350	37	0		108	0.0767474	0.702741	0.937	1	5556	28	0		6167
WP_RAC1PAK1P38MMP2_PATHWAY	68	0.273284	0.0252822	0.049	0.293323	1080	29	0		68	0.273284	0.0252822	0.04	0.27119	956	29	0		68	0.130661	0.503128	0.665	1	4131	20	0		6167
REACTOME_TBC_RABGAPS	44	0.226755	0.2457	0.23	0.53011	2810	14	0		44	0.226755	0.2457	0.218	0.516755	2737	14	0		44	0.305132	0.0296179	0.046	0.479567	622	10	0		6169
WP_TYPE_II_DIABETES_MELLITUS	22	0.404815	0.00683891	0.03	0.243867	789	6	0		22	0.404815	0.00683891	0.029	0.23515	784	6	0		22	0.110274	0.627696	0.766	1	4596	4	0		6169
IWANAGA_CARCINOGENESIS_BY_KRAS_PTEN_DN	355	0.197195	0.00271886	0.026	0.228821	736	78	0		355	0.197195	0.00271886	0.029	0.23515	798	78	0		355	0.113559	0.580892	0.774	1	4637	72	0		6171
DELYS_THYROID_CANCER_UP	445	0.158819	0.334841	0.198	0.497875	2583	110	0		445	0.158819	0.334841	0.167	0.464326	2336	110	0		445	0.165579	0.121204	0.134	0.692938	1256	144	0		6175
REACTOME_HCMV_INFECTION	162	0.312967	0.00115011	0	0	41	43	0		162	0.312967	0.00115011	0.002	0.0646269	178	43	0		162	0.0439561	0.684364	0.979	1	5956	13	0		6175
MCCABE_HOXC6_TARGETS_CANCER_UP	31	0.31465	0.454328	0.112	0.402345	1801	8	0		31	0.31465	0.454328	0.118	0.410944	1858	8	0		31	0.215716	0.254118	0.355	0.915333	2517	10	0		6176
REACTOME_TRIGLYCERIDE_METABOLISM	38	0.28086	0.051105	0.114	0.405049	1824	13	0		38	0.28086	0.051105	0.111	0.402089	1790	13	0		38	0.205256	0.120965	0.364	0.922067	2563	6	0		6177
WEST_ADRENOCORTICAL_TUMOR_MARKERS_DN	20	0.370865	0.00458075	0.077	0.353938	1403	6	0		20	0.370865	0.00458075	0.07	0.341585	1317	6	0		20	0.186362	0.287632	0.532	0.998653	3457	4	0		6177
BLALOCK_ALZHEIMERS_DISEASE_UP	1671	0.16714	0.00154975	0.005	0.109713	296	508	0		1671	0.16714	0.00154975	0.006	0.11845	329	508	0		1671	0.108049	0.691294	0.937	1	5555	469	0		6180
REACTOME_WAX_AND_PLASMALOGEN_BIOSYNTHESIS	7	0.575465	0.00891226	0.043	0.279285	984	2	0		7	0.575465	0.00891226	0.047	0.288803	1037	2	0		7	0.172892	0.308993	0.671	1	4159	0	0		6180
SHIN_B_CELL_LYMPHOMA_CLUSTER_7	27	0.397367	0.00236599	0.02	0.205864	624	14	0		27	0.397367	0.00236599	0.021	0.203879	656	14	0		27	0.0907791	0.58757	0.826	1	4903	7	0		6183
SILIGAN_BOUND_BY_EWS_FLT1_FUSION	46	0.23483	0.183565	0.199	0.498844	2587	12	0		46	0.23483	0.183565	0.21	0.509317	2670	12	0		46	0.283536	0.00591237	0.085	0.59172	930	11	0		6187
ADDYA_ERYTHROID_DIFFERENTIATION_BY_HEMIN	74	0.253536	0.0721995	0.084	0.362512	1502	21	0		74	0.253536	0.0721995	0.058	0.315767	1188	21	0		74	0.148691	0.226612	0.54	1	3499	21	0		6189
BURTON_ADIPOGENESIS_5	118	0.265272	0.00248944	0.013	0.169548	489	43	0		118	0.265272	0.00248944	0.015	0.173354	557	43	0		118	0.0902699	0.480964	0.869	1	5143	11	0		6189
BLANCO_MELO_COVID19_SARS_COV_2_INFECTION_CALU3_CELLS_DN	24	0.300445	0.0355919	0.189	0.488288	2511	7	0		24	0.300445	0.0355919	0.2	0.500385	2587	7	0		24	0.353684	0.0498575	0.11	0.650091	1092	4	0		6190
FONTAINE_FOLLICULAR_THYROID_ADENOMA_UP	78	0.286744	0.00827642	0.015	0.180417	537	17	0		78	0.286744	0.00827642	0.016	0.180417	571	17	0		78	0.0902404	0.632557	0.861	1	5082	14	0		6190
REACTOME_CASPASE_ACTIVATION_VIA_EXTRINSIC_APOPTOTIC_SIGNALLING_PATHWAY	26	0.350662	0.00583565	0.067	0.333972	1297	10	0		26	0.350662	0.00583565	0.053	0.305987	1120	10	0		26	0.160858	0.572086	0.598	1	3773	3	0		6190
REACTOME_GLUCAGON_LIKE_PEPTIDE_1_GLP1_REGULATES_INSULIN_SECRETION	42	0.338588	0.000843405	0.029	0.241172	771	18	0		42	0.338588	0.000843405	0.019	0.195571	624	18	0		42	0.109319	0.671706	0.804	1	4795	7	0		6190
MIDORIKAWA_AMPLIFIED_IN_LIVER_CANCER	55	0.288425	0.0237312	0.055	0.306368	1158	19	0		55	0.288425	0.0237312	0.059	0.319604	1197	19	0		55	0.145566	0.0874106	0.61	1	3837	21	0		6192
REACTOME_FGFR3B_LIGAND_BINDING_AND_ACTIVATION	7	0.400023	0.194863	0.232	0.532452	2826	1	0		7	0.400023	0.194863	0.21	0.509317	2663	1	0		7	0.578466	0.0779632	0.057	0.52143	703	3	0		6192
LIU_SMARCA4_TARGETS	50	0.21909	0.0108739	0.265	0.557015	3085	8	0		50	0.21909	0.0108739	0.231	0.529222	2833	8	0		50	0.344868	0.0227158	0.012	0.28036	276	17	0		6194
REACTOME_G2_M_DNA_DAMAGE_CHECKPOINT	94	0.333561	0.0457262	0.008	0.136737	367	18	0		94	0.333561	0.0457262	0.008	0.13289	377	18	0		94	0.0667128	0.0641856	0.921	1	5451	2	0		6195
WP_MIRNA_REGULATION_OF_P53_PATHWAY_IN_PROSTATE_CANCER	31	0.294298	0.038698	0.176	0.474915	2403	10	0		31	0.294298	0.038698	0.159	0.45898	2246	10	0		31	0.272693	0.0713782	0.179	0.750068	1546	6	0		6195
SERVITJA_ISLET_HNF1A_TARGETS_DN	110	0.196341	0.1617	0.201	0.500765	2605	30	0		110	0.196341	0.1617	0.198	0.498453	2580	30	0		110	0.21784	0.0306404	0.096	0.614911	1011	23	0		6196
KAYO_CALORIE_RESTRICTION_MUSCLE_DN	87	0.234022	0.0242351	0.099	0.384572	1669	17	0		87	0.234022	0.0242351	0.102	0.390159	1695	17	0		87	0.16536	0.242536	0.417	0.955012	2835	18	0		6199
IIZUKA_LIVER_CANCER_PROGRESSION_G2_G3_UP	27	0.291842	0.0486603	0.155	0.454503	2210	6	0		27	0.291842	0.0486603	0.139	0.436138	2063	6	0		27	0.258276	0.154985	0.241	0.810614	1927	8	0		6200
REACTOME_PROCESSING_OF_DNA_DOUBLE_STRAND_BREAK_ENDS	97	0.315646	0.0404389	0.01	0.150347	415	19	0		97	0.315646	0.0404389	0.022	0.208904	678	19	0		97	0.0864999	0.0160313	0.864	1	5108	3	0		6201
KUMAR_AUTOPHAGY_NETWORK	72	0.244248	0.0746117	0.101	0.385879	1697	19	0		72	0.244248	0.0746117	0.095	0.379942	1621	19	0		72	0.174587	0.258508	0.426	0.958647	2885	19	0		6203
WP_INCLUSION_BODY_MYOSITIS	11	0.425173	0.0540735	0.097	0.381365	1642	4	0		11	0.425173	0.0540735	0.107	0.394866	1744	4	0		11	0.251219	0.167671	0.415	0.955012	2818	5	0		6204
HOSHIDA_LIVER_CANCER_SUBCLASS_S2	115	0.279311	0.0172544	0.01	0.150347	418	45	0		115	0.279311	0.0172544	0.006	0.11845	324	45	0		115	0.0780351	0.599655	0.924	1	5464	17	0		6206
REACTOME_PKA_ACTIVATION_IN_GLUCAGON_SIGNALLING	17	0.337497	0.0208439	0.13	0.426655	1975	8	0		17	0.337497	0.0208439	0.156	0.455995	2218	8	0		17	0.296039	0.191178	0.258	0.828739	2021	6	0		6214
BRUINS_UVC_RESPONSE_VIA_TP53_GROUP_A	899	0.144557	0.247399	0.25	0.545065	2979	266	0		899	0.144557	0.247399	0.269	0.562329	3107	266	0		899	0.183499	0.00830737	0.003	0.147614	132	189	0		6218
ONGUSAHA_BRCA1_TARGETS_DN	11	0.464155	0.131843	0.072	0.344106	1352	4	0		11	0.464155	0.131843	0.065	0.33216	1262	4	0		11	0.185448	0.340206	0.559	1	3604	1	0		6218
BLANCO_MELO_BETA_INTERFERON_TREATED_BRONCHIAL_EPITHELIAL_CELLS_UP	378	0.223779	0.000409226	0	0	80	129	0		378	0.223779	0.000409226	0.004	0.0951648	268	129	0		378	0.0820044	0.920748	0.972	1	5871	76	0		6219
REACTOME_FOXO_MEDIATED_TRANSCRIPTION_OF_OXIDATIVE_STRESS_METABOLIC_AND_NEURONAL_GENES	30	0.257049	0.011725	0.242	0.539591	2906	3	0		30	0.257049	0.011725	0.224	0.520902	2788	3	0		30	0.364602	0.0242706	0.035	0.425702	528	10	0		6222
CHEOK_RESPONSE_TO_MERCAPTOPURINE_AND_HD_MTX_DN	25	0.347155	0.100533	0.076	0.352334	1393	5	0		25	0.347155	0.100533	0.057	0.314809	1166	5	0		25	0.167775	0.221701	0.575	1	3666	5	0		6225
REACTOME_SUMOYLATION	187	0.279587	0.0114075	0.001	0.0391265	140	57	0		187	0.279587	0.0114075	0.001	0.0427303	134	57	0		187	0.0623277	0.00815061	0.979	1	5952	6	0		6226
SMID_BREAST_CANCER_LUMINAL_B_UP	169	0.186891	0.145172	0.173	0.472711	2375	46	0		169	0.186891	0.145172	0.154	0.453825	2201	46	0		169	0.18182	0.1143	0.195	0.767591	1650	48	0		6226
GAVIN_FOXP3_TARGETS_CLUSTER_P4	100	0.213593	0.0906072	0.143	0.442489	2097	24	0		100	0.213593	0.0906072	0.141	0.438389	2088	24	0		100	0.188058	0.0430864	0.262	0.832449	2042	40	0		6227
MCCLUNG_CREB1_TARGETS_DN	56	0.266871	0.0974224	0.084	0.362512	1500	17	0		56	0.266871	0.0974224	0.067	0.336035	1294	17	0		56	0.157591	0.402154	0.527	0.99546	3437	13	0		6231
YANAGIHARA_ESX1_TARGETS	29	0.378043	0.00631678	0.016	0.18792	547	10	0		29	0.378043	0.00631678	0.022	0.208904	672	10	0		29	0.084318	0.629056	0.85	1	5019	2	0		6238
PID_BARD1_PATHWAY	29	0.351294	0.0726292	0.033	0.255465	831	8	0		29	0.351294	0.0726292	0.044	0.28295	1004	8	0		29	0.122875	0.281971	0.724	1	4404	5	0		6239
MILI_PSEUDOPODIA_CHEMOTAXIS_DN	427	0.261359	4.88842e-05	0	0	60	139	0		427	0.261359	4.88842e-05	0	0	53	139	0		427	0.0705083	0.93441	0.992	1	6127	84	0		6240
REACTOME_EPHRIN_SIGNALING	19	0.30453	0.1246	0.194	0.494129	2544	2	0		19	0.30453	0.1246	0.19	0.490286	2515	2	0		19	0.337921	0.129265	0.122	0.665874	1183	7	0		6242
MURAKAMI_UV_RESPONSE_1HR_UP	15	0.451904	0.0232937	0.042	0.277508	968	6	0		15	0.451904	0.0232937	0.041	0.272843	961	6	0		15	0.125601	0.126806	0.707	1	4316	0	0		6245
LIAO_METASTASIS	540	0.179726	0.0812325	0.032	0.251622	826	162	0		540	0.179726	0.0812325	0.041	0.272843	976	162	0		540	0.120094	0.585702	0.733	1	4444	124	0		6246
KEGG_ALZHEIMERS_DISEASE	166	0.232799	0.0146476	0.036	0.264203	882	43	0		166	0.232799	0.0146476	0.022	0.208904	682	43	0		166	0.110372	0.66885	0.782	1	4683	26	0		6247
WALLACE_PROSTATE_CANCER_UP	20	0.286	0.0872513	0.226	0.526874	2777	4	0		20	0.286	0.0872513	0.206	0.506423	2637	4	0		20	0.368321	0.205855	0.073	0.565794	833	6	0		6247
ONGUSAHA_TP53_TARGETS	38	0.270103	0.0187546	0.152	0.451207	2182	7	0		38	0.270103	0.0187546	0.153	0.45376	2185	7	0		38	0.23342	0.137773	0.235	0.807152	1890	14	0		6257
PID_S1P_S1P3_PATHWAY	29	0.476826	0.00155266	0.001	0.0391265	114	18	0		29	0.476826	0.00155266	0.001	0.0427303	107	18	0		29	0.021222	0.536517	0.985	1	6036	28	0		6257
LUI_THYROID_CANCER_CLUSTER_1	52	0.258076	0.123287	0.112	0.402345	1803	19	0		52	0.258076	0.123287	0.118	0.410944	1859	19	0		52	0.186053	0.0951781	0.372	0.930716	2596	21	0		6258
REACTOME_ERK_MAPK_TARGETS	22	0.501087	0.00806885	0.003	0.0788866	223	8	0		22	0.501087	0.00806885	0.005	0.106475	278	8	0		22	0.0259284	0.560762	0.962	1	5759	21	0		6260
REACTOME_EGFR_INTERACTS_WITH_PHOSPHOLIPASE_C_GAMMA	9	0.369634	0.177135	0.209	0.510898	2648	3	0		9	0.369634	0.177135	0.226	0.523491	2801	3	0		9	0.483038	0.0279623	0.071	0.563059	814	4	0		6263
YAO_HOXA10_TARGETS_VIA_PROGESTERONE_UP	83	0.216357	0.00853131	0.16	0.458605	2264	37	0		83	0.216357	0.00853131	0.157	0.457271	2227	37	0		83	0.206911	0.0243183	0.214	0.784385	1772	36	0		6263
WP_LEPTININSULIN_SIGNALING_OVERLAP	17	0.306186	0.0498006	0.204	0.50437	2625	8	0		17	0.306186	0.0498006	0.202	0.501717	2610	8	0		17	0.361986	0.0163742	0.1	0.629971	1030	8	0		6265
WP_APOPTOSIS_MODULATION_AND_SIGNALING	92	0.209009	0.153469	0.168	0.469114	2326	20	0		92	0.209009	0.153469	0.166	0.46333	2326	20	0		92	0.200915	0.164411	0.191	0.767189	1614	33	0		6266
KENNY_CTNNB1_TARGETS_DN	52	0.286356	0.00640245	0.06	0.317863	1224	10	0		52	0.286356	0.00640245	0.06	0.321535	1208	10	0		52	0.144082	0.118022	0.61	1	3838	16	0		6270
THEILGAARD_NEUTROPHIL_AT_SKIN_WOUND_DN	227	0.26171	0.000103627	0	0	59	66	0		227	0.26171	0.000103627	0.001	0.0427303	137	66	0		227	0.0608267	0.893678	0.989	1	6075	38	0		6271
GRAESSMANN_RESPONSE_TO_MC_AND_SERUM_DEPRIVATION_UP	218	0.211997	0.0821478	0.04	0.273762	946	67	0		218	0.211997	0.0821478	0.04	0.27119	958	67	0		218	0.123453	0.265227	0.715	1	4368	29	0		6272
REACTOME_HEME_SIGNALING	48	0.237086	0.183071	0.19	0.489897	2517	17	0		48	0.237086	0.183071	0.183	0.481989	2463	17	0		48	0.257122	0.0464915	0.139	0.696422	1293	11	0		6273
BIOCARTA_UCALPAIN_PATHWAY	14	0.474679	0.0352563	0.042	0.277508	967	8	0		14	0.474679	0.0352563	0.026	0.224263	730	8	0		14	0.109713	0.616554	0.763	1	4578	2	0		6275
REACTOME_LEISHMANIA_INFECTION	219	0.242374	0.00495978	0.013	0.169548	491	59	0		219	0.242374	0.00495978	0.004	0.0951648	264	59	0		219	0.0833578	0.717365	0.932	1	5521	43	0		6276
BIOCARTA_BARR_MAPK_PATHWAY	14	0.344189	0.130781	0.148	0.447514	2139	5	0		14	0.344189	0.130781	0.172	0.470573	2368	5	0		14	0.326876	0.227213	0.214	0.784385	1770	4	0		6277
REACTOME_GASTRULATION	50	0.223863	0.143759	0.198	0.497875	2580	11	0		50	0.223863	0.143759	0.222	0.519413	2774	11	0		50	0.270639	0.136006	0.084	0.589179	924	18	0		6278
WP_KALLMANN_SYNDROME	24	0.422855	0.00976558	0.022	0.214872	652	10	0		24	0.422855	0.00976558	0.012	0.159387	474	10	0		24	0.0734367	0.597279	0.87	1	5152	1	0		6278
MULLIGHAN_MLL_SIGNATURE_2_UP	420	0.197991	0.04253	0.011	0.158415	450	110	0		420	0.197991	0.04253	0.014	0.169646	536	110	0		420	0.102351	0.765826	0.896	1	5294	77	0		6280
REACTOME_METABOLISM_OF_CARBOHYDRATES	293	0.228416	0.00169358	0.003	0.0788866	244	114	0		293	0.228416	0.00169358	0.002	0.0646269	193	114	0		293	0.0794873	0.723003	0.97	1	5843	65	0		6280
CARRILLOREIXACH_HEPATOBLASTOMA_VS_NORMAL_UP	893	0.188372	0.00810215	0.001	0.0391265	166	250	0		893	0.188372	0.00810215	0.002	0.0646269	201	250	0		893	0.0934981	0.831331	0.976	1	5918	157	0		6285
REACTOME_PHOSPHOLIPID_METABOLISM	211	0.233939	0.0311598	0.012	0.166538	468	47	0		211	0.233939	0.0311598	0.009	0.138191	417	47	0		211	0.0885819	0.733124	0.914	1	5401	32	0		6286
LINDGREN_BLADDER_CANCER_CLUSTER_2B	389	0.160037	0.111361	0.231	0.531096	2825	87	0		389	0.160037	0.111361	0.205	0.505304	2635	87	0		389	0.179333	0.0401474	0.072	0.565466	827	112	0		6287
WP_ANGIOPOIETINLIKE_PROTEIN_8_REGULATORY_PATHWAY	132	0.228796	0.108714	0.051	0.295491	1118	38	0		132	0.228796	0.108714	0.049	0.294136	1079	38	0		132	0.125492	0.510739	0.657	1	4091	30	0		6288
MYLLYKANGAS_AMPLIFICATION_HOT_SPOT_25	9	0.479789	0.171864	0.085	0.364888	1507	3	0		9	0.479789	0.171864	0.074	0.346275	1375	3	0		9	0.225028	0.223035	0.524	0.995431	3416	3	0		6298
CHARAFE_BREAST_CANCER_LUMINAL_VS_BASAL_DN	456	0.168619	0.0937563	0.112	0.402345	1808	139	0		456	0.168619	0.0937563	0.1	0.386837	1679	139	0		456	0.140223	0.556968	0.413	0.953585	2813	115	0		6300
MARTIN_VIRAL_GPCR_SIGNALING_DN	52	0.235073	0.0516352	0.164	0.464738	2291	16	0		52	0.235073	0.0516352	0.175	0.472806	2404	16	0		52	0.233002	0.243222	0.19	0.766491	1610	16	0		6305
BIOCARTA_HDAC_PATHWAY	25	0.299221	0.0530033	0.151	0.450917	2169	11	0		25	0.299221	0.0530033	0.139	0.436138	2062	11	0		25	0.256618	0.216278	0.268	0.837661	2077	7	0		6308
COWLING_MYCN_TARGETS	43	0.231966	0.0788916	0.225	0.526811	2771	8	0		43	0.231966	0.0788916	0.238	0.535624	2878	8	0		43	0.303524	0.0740161	0.05	0.490559	659	13	0		6308
LIU_TARGETS_OF_VMYB_VS_CMYB_DN	44	0.263324	0.0274218	0.127	0.423442	1941	14	0		44	0.263324	0.0274218	0.144	0.442213	2108	14	0		44	0.211417	0.185263	0.303	0.87002	2259	12	0		6308
REACTOME_PLATELET_AGGREGATION_PLUG_FORMATION	39	0.25378	0.265681	0.165	0.465541	2298	11	0		39	0.25378	0.265681	0.149	0.449283	2149	11	0		39	0.245137	0.126608	0.228	0.794879	1861	10	0		6308
WP_CELL_DIFFERENTIATION_INDEX	50	0.28599	0.137568	0.269	0.560525	3111	6	0		50	0.28599	0.137568	0.266	0.559841	3080	6	0		50	0.595408	0.00676414	0.003	0.147614	117	6	0		6308
WESTON_VEGFA_TARGETS	95	0.205758	0.0653343	0.172	0.472711	2359	30	0		95	0.205758	0.0653343	0.171	0.469221	2366	30	0		95	0.209729	0.099239	0.185	0.758091	1584	24	0		6309
HO_LIVER_CANCER_VASCULAR_INVASION	13	0.435024	0.0722711	0.078	0.356015	1415	5	0		13	0.435024	0.0722711	0.071	0.342096	1334	5	0		13	0.18809	0.0182096	0.551	1	3561	0	0		6310
CHANDRAN_METASTASIS_TOP50_UP	37	0.308919	0.00756049	0.075	0.350955	1381	8	0		37	0.308919	0.00756049	0.066	0.333336	1279	8	0		37	0.155895	0.0604437	0.57	1	3654	3	0		6314
WP_ANGIOTENSIN_II_RECEPTOR_TYPE_1_PATHWAY	28	0.279169	0.00627768	0.178	0.475765	2425	4	0		28	0.279169	0.00627768	0.183	0.481989	2461	4	0		28	0.288701	0.0211991	0.158	0.717128	1428	6	0		6314
WP_INTERACTIONS_BETWEEN_LOXL4_AND_OXIDATIVE_STRESS_PATHWAY	18	0.300706	0.0975696	0.223	0.525158	2749	5	0		18	0.300706	0.0975696	0.224	0.520902	2785	5	0		18	0.380417	0.04998	0.068	0.561296	781	4	0		6315
REACTOME_SIGNAL_AMPLIFICATION	33	0.369764	0.0512497	0.014	0.173862	511	11	0		33	0.369764	0.0512497	0.025	0.223966	718	11	0		33	0.0826127	0.627438	0.863	1	5098	2	0		6327
LU_EZH2_TARGETS_DN	400	0.255731	5.45669e-06	0	0	64	128	0		400	0.255731	5.45669e-06	0	0	57	128	0		400	0.0527243	0.982012	0.996	1	6207	68	0		6328
WP_SYNTHESIS_OF_CERAMIDES_AND_1DEOXYCERAMIDES	22	0.326122	0.0399816	0.12	0.415237	1875	8	0		22	0.326122	0.0399816	0.134	0.429793	2017	8	0		22	0.230893	0.202183	0.342	0.908503	2441	5	0		6333
PID_WNT_CANONICAL_PATHWAY	20	0.353994	0.0318458	0.086	0.366035	1519	8	0		20	0.353994	0.0318458	0.106	0.394866	1734	8	0		20	0.201317	0.277641	0.462	0.973206	3082	2	0		6335
HOLLERN_EMT_BREAST_TUMOR_UP	139	0.175345	0.106059	0.272	0.562266	3140	43	0		139	0.175345	0.106059	0.259	0.554269	3034	43	0		139	0.26797	0.00491878	0.005	0.185571	167	42	0		6341
LINDGREN_BLADDER_CANCER_CLUSTER_3_DN	226	0.17814	0.0591191	0.157	0.45584	2237	71	0		226	0.17814	0.0591191	0.153	0.45376	2189	71	0		226	0.1695	0.0377605	0.239	0.809335	1916	39	0		6342
WP_CYSTEINE_AND_METHIONINE_CATABOLISM	15	0.360399	0.114013	0.14	0.439275	2058	3	0		15	0.360399	0.114013	0.119	0.412877	1869	3	0		15	0.265377	0.236936	0.337	0.905217	2415	4	0		6342
RIGGI_EWING_SARCOMA_PROGENITOR_UP	437	0.152877	0.124695	0.273	0.562721	3150	117	0		437	0.152877	0.124695	0.272	0.564061	3131	117	0		437	0.215383	0.019745	0	0	62	101	0		6343
YORDY_RECIPROCAL_REGULATION_BY_ETS1_AND_SP100_DN	72	0.268786	0.0154419	0.042	0.277508	977	15	0		72	0.268786	0.0154419	0.044	0.28295	1007	15	0		72	0.118641	0.501011	0.714	1	4361	10	0		6345
BRUNO_HEMATOPOIESIS	67	0.225761	0.00647568	0.177	0.47544	2414	22	0		67	0.225761	0.00647568	0.174	0.472265	2390	22	0		67	0.225387	0.0253176	0.178	0.748291	1542	20	0		6346
PID_IL3_PATHWAY	26	0.300018	0.0363499	0.142	0.44171	2084	10	0		26	0.300018	0.0363499	0.161	0.459041	2273	10	0		26	0.257303	0.115198	0.253	0.824503	1989	9	0		6346
SHETH_LIVER_CANCER_VS_TXNIP_LOSS_PAM6	55	0.258246	0.051374	0.102	0.387195	1708	15	0		55	0.258246	0.051374	0.097	0.383902	1641	15	0		55	0.171507	0.227075	0.447	0.967433	3001	12	0		6350
PID_KIT_PATHWAY	52	0.268125	0.00991984	0.09	0.373038	1562	27	0		52	0.268125	0.00991984	0.089	0.370074	1558	27	0		52	0.165806	0.332731	0.491	0.986404	3232	10	0		6352
REACTOME_LAMININ_INTERACTIONS	30	0.342185	0.0115889	0.047	0.288258	1049	14	0		30	0.342185	0.0115889	0.049	0.294136	1076	14	0		30	0.133914	0.335683	0.688	1	4230	7	0		6355
LEE_LIVER_CANCER_MYC_DN	63	0.209733	0.0487429	0.234	0.533461	2845	9	0		63	0.209733	0.0487429	0.238	0.535624	2884	9	0		63	0.28257	0.0307013	0.048	0.487887	637	23	0		6366
PARK_HSC_MARKERS	44	0.298094	0.0569526	0.046	0.287003	1033	15	0		44	0.298094	0.0569526	0.057	0.314809	1169	15	0		44	0.13634	0.440079	0.672	1	4166	5	0		6368
LINSLEY_MIR16_TARGETS	206	0.227422	0.0183482	0.019	0.200659	613	52	0		206	0.227422	0.0183482	0.012	0.159387	486	52	0		206	0.0948892	0.684493	0.891	1	5270	35	0		6369
MOOTHA_PGC	421	0.21023	0.00534983	0.011	0.158415	449	121	0		421	0.21023	0.00534983	0.004	0.0951648	271	121	0		421	0.0917812	0.370399	0.951	1	5649	126	0		6369
BUYTAERT_PHOTODYNAMIC_THERAPY_STRESS_UP	822	0.181849	0.00717212	0.008	0.136737	380	260	0		822	0.181849	0.00717212	0.005	0.106475	304	260	0		822	0.098104	0.744028	0.956	1	5693	185	0		6377
KOINUMA_TARGETS_OF_SMAD2_OR_SMAD3	842	0.17093	0.161712	0.024	0.221735	703	214	0		842	0.17093	0.161712	0.024	0.218933	712	214	0		842	0.112589	0.490518	0.84	1	4962	213	0		6377
PIONTEK_PKD1_TARGETS_UP	42	0.312309	0.0223824	0.046	0.287003	1031	8	0		42	0.312309	0.0223824	0.062	0.325538	1231	8	0		42	0.137415	0.305445	0.662	1	4115	10	0		6377
JOSEPH_RESPONSE_TO_SODIUM_BUTYRATE_DN	60	0.330461	0.000517703	0.009	0.14505	391	20	0		60	0.330461	0.000517703	0.009	0.138191	407	20	0		60	0.063233	0.875166	0.94	1	5581	11	0		6379
LOPEZ_MESOTHELIOMA_SURVIVAL_DN	12	0.342988	0.0361965	0.234	0.533461	2841	7	0		12	0.342988	0.0361965	0.207	0.507345	2644	7	0		12	0.428995	0.039391	0.08	0.576053	895	5	0		6380
PID_RHOA_REG_PATHWAY	46	0.251232	0.0742571	0.151	0.450917	2172	9	0		46	0.251232	0.0742571	0.154	0.453825	2196	9	0		46	0.21612	0.126719	0.257	0.827163	2014	7	0		6382
WP_LNCRNA_IN_CANONICAL_WNT_SIGNALING_AND_COLORECTAL_CANCER	98	0.217628	0.150152	0.126	0.422712	1932	28	0		98	0.217628	0.150152	0.118	0.410944	1863	28	0		98	0.170572	0.432122	0.37	0.928216	2588	22	0		6383
HOLLEMAN_PREDNISOLONE_RESISTANCE_B_ALL_DN	12	0.411328	0.0560256	0.097	0.381365	1643	1	0		12	0.411328	0.0560256	0.117	0.409879	1847	1	0		12	0.246512	0.243834	0.428	0.959262	2894	3	0		6384
MORI_MATURE_B_LYMPHOCYTE_DN	76	0.263298	0.0547106	0.051	0.295491	1114	28	0		76	0.263298	0.0547106	0.055	0.310361	1145	28	0		76	0.129912	0.333516	0.664	1	4125	10	0		6384
REACTOME_DAG_AND_IP3_SIGNALING	41	0.308797	0.0428225	0.049	0.293323	1079	17	0		41	0.308797	0.0428225	0.051	0.298958	1102	17	0		41	0.132214	0.545455	0.681	1	4203	9	0		6384
GALE_APL_WITH_FLT3_MUTATED_DN	16	0.43473	0.0338584	0.043	0.279285	987	6	0		16	0.43473	0.0338584	0.064	0.330167	1250	6	0		16	0.156366	0.465008	0.669	1	4148	2	0		6385
REACTOME_MET_ACTIVATES_RAP1_AND_RAC1	11	0.39567	0.206566	0.133	0.432134	1995	2	0		11	0.39567	0.206566	0.134	0.429793	2014	2	0		11	0.294749	0.0733492	0.331	0.901557	2377	2	0		6386
WP_FGF23_SIGNALING_IN_HYPOPHOSPHATEMIC_RICKETS_AND_RELATED_DISORDERS	23	0.313856	0.0676078	0.134	0.433216	2003	6	0		23	0.313856	0.0676078	0.123	0.419362	1899	6	0		23	0.230742	0.167368	0.35	0.914053	2486	8	0		6388
YAMASHITA_SILENCED_BY_METHYLATION	8	0.421224	0.00983205	0.174	0.473254	2378	1	0		8	0.421224	0.00983205	0.161	0.459041	2266	1	0		8	0.380307	0.0454456	0.211	0.780136	1744	5	0		6388
REACTOME_REGULATION_OF_HMOX1_EXPRESSION_AND_ACTIVITY	5	0.519816	0.325531	0.16	0.458605	2259	1	0		5	0.519816	0.325531	0.148	0.448349	2137	1	0		5	0.402389	0.0762382	0.254	0.825691	1994	1	0		6390
REACTOME_SIGNALLING_TO_ERKS	34	0.317345	0.0490918	0.069	0.338486	1317	15	0		34	0.317345	0.0490918	0.056	0.312743	1156	15	0		34	0.14068	0.37254	0.629	1	3923	4	0		6396
GERHOLD_RESPONSE_TO_TZD_DN	13	0.385855	0.165001	0.11	0.398466	1786	4	0		13	0.385855	0.165001	0.137	0.433633	2043	4	0		13	0.256204	0.151303	0.368	0.926778	2574	5	0		6403
NABA_CORE_MATRISOME	275	0.169518	0.0534637	0.19	0.489897	2519	78	0		275	0.169518	0.0534637	0.192	0.492123	2534	78	0		275	0.176141	0.209851	0.146	0.701383	1352	76	0		6405
WP_OLIGODENDROCYTE_SPECIFICATION_AND_DIFFERENTIATION_LEADING_TO_MYELIN_COMPONENTS_FOR_CNS	30	0.28212	0.0554369	0.154	0.452798	2202	9	0		30	0.28212	0.0554369	0.136	0.433425	2034	9	0		30	0.232924	0.00583505	0.286	0.855629	2170	3	0		6406
ZHAN_VARIABLE_EARLY_DIFFERENTIATION_GENES_DN	31	0.406536	0.00358332	0.008	0.136737	361	8	0		31	0.406536	0.00358332	0.015	0.173354	545	8	0		31	0.0546541	0	0.929	1	5504	0	0		6410
BIOCARTA_CACAM_PATHWAY	9	0.467394	0.126905	0.085	0.364888	1508	5	0		9	0.467394	0.126905	0.092	0.375339	1583	5	0		9	0.222984	0	0.507	0.989343	3322	0	0		6413
REACTOME_GERM_LAYER_FORMATION_AT_GASTRULATION	17	0.324484	0.259554	0.165	0.465541	2296	3	0		17	0.324484	0.259554	0.163	0.459698	2296	3	0		17	0.291661	0.279612	0.223	0.788881	1829	5	0		6421
MARIADASON_RESPONSE_TO_BUTYRATE_SULINDAC_6	47	0.331498	0.0117724	0.024	0.221735	690	20	0		47	0.331498	0.0117724	0.028	0.232855	770	20	0		47	0.0950553	0.590502	0.841	1	4967	7	0		6427
REACTOME_TRANSCRIPTIONAL_ACTIVATION_OF_MITOCHONDRIAL_BIOGENESIS	55	0.288173	0.0517073	0.047	0.288258	1054	21	0		55	0.288173	0.0517073	0.042	0.276103	984	21	0		55	0.124135	0.490794	0.721	1	4390	12	0		6428
REACTOME_APOPTOTIC_FACTOR_MEDIATED_RESPONSE	20	0.36246	0.0026918	0.088	0.369942	1536	3	0		20	0.36246	0.0026918	0.08	0.354918	1452	3	0		20	0.188985	0.0166723	0.528	0.99546	3441	1	0		6429
SHEDDEN_LUNG_CANCER_GOOD_SURVIVAL_A4	197	0.172438	0.0328695	0.236	0.535764	2861	74	0		197	0.172438	0.0328695	0.193	0.492936	2543	74	0		197	0.192354	0.0312325	0.099	0.625491	1027	71	0		6431
REACTOME_GLYCOGEN_STORAGE_DISEASES	16	0.419982	0.0110652	0.059	0.315136	1203	5	0		16	0.419982	0.0110652	0.05	0.296035	1087	5	0		16	0.154124	0.322649	0.668	1	4144	2	0		6434
REACTOME_SUMOYLATION_OF_SUMOYLATION_PROTEINS	35	0.392425	0.00257233	0.007	0.12807	334	14	0		35	0.392425	0.00257233	0.011	0.152987	457	14	0		35	0.0430346	0	0.95	1	5645	0	0		6436
AGUIRRE_PANCREATIC_CANCER_COPY_NUMBER_UP	303	0.215215	0.00526802	0.009	0.14505	400	115	0		303	0.215215	0.00526802	0.015	0.173354	562	115	0		303	0.0924532	0.656271	0.926	1	5476	43	0		6438
REACTOME_ACTIVATION_OF_THE_PHOTOTRANSDUCTION_CASCADE	11	0.420378	0.0347298	0.11	0.398466	1785	6	0		11	0.420378	0.0347298	0.111	0.402089	1785	6	0		11	0.256811	0.149429	0.424	0.958647	2872	4	0		6442
WP_TROP2_REGULATORY_SIGNALING	49	0.248104	0.0330871	0.174	0.473254	2383	7	0		49	0.248104	0.0330871	0.14	0.437584	2078	7	0		49	0.216374	0.0960008	0.252	0.824139	1986	14	0		6447
PEDRIOLI_MIR31_TARGETS_DN	413	0.170563	0.011369	0.133	0.432134	1999	97	0		413	0.170563	0.011369	0.115	0.4066	1837	97	0		413	0.144935	0.414794	0.376	0.933889	2615	95	0		6451
WP_ATM_SIGNALING_PATHWAY	40	0.37415	0.000953203	0.007	0.12807	337	8	0		40	0.37415	0.000953203	0.011	0.152987	459	8	0		40	0.0480895	0	0.951	1	5655	0	0		6451
BIOCARTA_LYM_PATHWAY	14	0.316176	0.0739311	0.224	0.525797	2761	2	0		14	0.316176	0.0739311	0.206	0.506423	2636	2	0		14	0.386434	0.0689804	0.104	0.635447	1056	5	0		6453
KIM_GERMINAL_CENTER_T_HELPER_DN	12	0.342318	0.0282035	0.207	0.508689	2643	2	0		12	0.342318	0.0282035	0.229	0.526311	2820	2	0		12	0.422304	0.081784	0.095	0.614911	994	3	0		6457
REACTOME_HCMV_EARLY_EVENTS	138	0.325178	0.00306761	0.008	0.136737	368	32	0		138	0.325178	0.00306761	0.004	0.0951648	254	32	0		138	0.0410539	0.734782	0.969	1	5837	9	0		6459
KEGG_INOSITOL_PHOSPHATE_METABOLISM	54	0.257866	0.0695445	0.112	0.402345	1804	11	0		54	0.257866	0.0695445	0.079	0.35411	1446	11	0		54	0.162978	0.425213	0.487	0.985072	3210	14	0		6460
GAVIN_FOXP3_TARGETS_CLUSTER_P2	81	0.228254	0.0434705	0.123	0.418483	1907	26	0		81	0.228254	0.0434705	0.116	0.408137	1844	26	0		81	0.169509	0.239873	0.394	0.942552	2715	25	0		6466
MORI_MATURE_B_LYMPHOCYTE_UP	95	0.242816	0.0491987	0.051	0.295491	1117	22	0		95	0.242816	0.0491987	0.066	0.333336	1284	22	0		95	0.131112	0.232825	0.653	1	4066	13	0		6467
REACTOME_ABACAVIR_TRANSMEMBRANE_TRANSPORT	5	0.555765	0.0273667	0.118	0.411827	1855	1	0		5	0.555765	0.0273667	0.108	0.396081	1761	1	0		5	0.333894	0.381123	0.421	0.956681	2851	0	0		6467
KRISHNAN_FURIN_TARGETS_DN	9	0.375619	0.380842	0.211	0.512507	2666	1	0		9	0.375619	0.380842	0.234	0.533836	2842	1	0		9	0.476245	0.0214297	0.09	0.605751	961	5	0		6469
REACTOME_TRIF_MEDIATED_PROGRAMMED_CELL_DEATH	9	0.465629	0.00634471	0.096	0.380195	1632	5	0		9	0.465629	0.00634471	0.094	0.377803	1603	5	0		9	0.243457	0.0812503	0.492	0.986887	3234	8	0		6469
LIN_MELANOMA_COPY_NUMBER_UP	72	0.240286	0.0189864	0.116	0.407916	1845	26	0		72	0.240286	0.0189864	0.119	0.412877	1871	26	0		72	0.176431	0.0168434	0.402	0.94626	2754	8	0		6470
PID_ERBB_NETWORK_PATHWAY	15	0.403084	0.0803881	0.063	0.325266	1252	6	0		15	0.403084	0.0803881	0.08	0.354918	1451	6	0		15	0.176656	0.0646873	0.598	1	3771	9	0		6474
SHEDDEN_LUNG_CANCER_GOOD_SURVIVAL_A12	318	0.158972	0.0412382	0.266	0.558033	3096	95	0		318	0.158972	0.0412382	0.266	0.559841	3086	95	0		318	0.213617	0.00555036	0.013	0.289161	292	105	0		6474
GRYDER_PAX3FOXO1_ENHANCERS_IN_TADS	1009	0.198785	0.00357323	0	0	96	296	0		1009	0.198785	0.00357323	0	0	92	296	0		1009	0.0787466	0.947195	0.999	1	6287	222	0		6475
HAHTOLA_MYCOSIS_FUNGOIDES_UP	18	0.343199	0.193193	0.129	0.42466	1964	2	0		18	0.343199	0.193193	0.146	0.444988	2124	2	0		18	0.25692	0.0789594	0.333	0.901557	2393	4	0		6481
GRYDER_PAX3FOXO1_ENHANCERS_KO_DOWN	438	0.202936	0.00714401	0.01	0.150347	432	136	0		438	0.202936	0.00714401	0.007	0.126292	360	136	0		438	0.0876524	0.91043	0.956	1	5694	101	0		6486
HALMOS_CEBPA_TARGETS_DN	45	0.255292	0.0279319	0.148	0.447514	2144	14	0		45	0.255292	0.0279319	0.157	0.457271	2224	14	0		45	0.217816	0.134507	0.276	0.845575	2118	14	0		6486
MINGUEZ_LIVER_CANCER_VASCULAR_INVASION_UP	14	0.368655	0.120641	0.157	0.45584	2228	3	0		14	0.368655	0.120641	0.118	0.410944	1857	3	0		14	0.266111	0.170658	0.334	0.902008	2401	5	0		6486
ONKEN_UVEAL_MELANOMA_UP	790	0.223309	0.000624915	0	0	81	231	0		790	0.223309	0.000624915	0	0	76	231	0		790	0.0583502	0.992765	1	1	6332	122	0		6489
NAKAMURA_TUMOR_ZONE_PERIPHERAL_VS_CENTRAL_DN	648	0.169364	0.0301008	0.049	0.293323	1085	198	0		648	0.169364	0.0301008	0.054	0.308199	1138	198	0		648	0.122689	0.384037	0.696	1	4267	149	0		6490
TAKADA_GASTRIC_CANCER_COPY_NUMBER_DN	29	0.246204	0.0310777	0.239	0.538621	2881	4	0		29	0.246204	0.0310777	0.257	0.55327	3014	4	0		29	0.352461	0.0200603	0.042	0.457701	595	12	0		6490
WP_ENDODERM_DIFFERENTIATION	143	0.233398	0.0744501	0.024	0.221735	695	43	0		143	0.233398	0.0744501	0.026	0.224263	748	43	0		143	0.0994369	0.529147	0.855	1	5050	36	0		6493
BRACHAT_RESPONSE_TO_METHOTREXATE_DN	26	0.307477	0.0646821	0.148	0.447514	2141	7	0		26	0.307477	0.0646821	0.135	0.431508	2028	7	0		26	0.230414	0.077192	0.319	0.888848	2325	4	0		6494
GRAHAM_CML_DIVIDING_VS_NORMAL_DIVIDING_UP	13	0.316858	0.0236233	0.261	0.553985	3054	2	0		13	0.316858	0.0236233	0.269	0.562329	3102	2	0		13	0.542818	0.00190333	0.017	0.311907	341	5	0		6497
KEGG_CYSTEINE_AND_METHIONINE_METABOLISM	34	0.262049	0.307815	0.172	0.472711	2354	9	0		34	0.262049	0.307815	0.166	0.46333	2323	9	0		34	0.245479	0.214724	0.222	0.788881	1820	10	0		6497
KEGG_VALINE_LEUCINE_AND_ISOLEUCINE_DEGRADATION	44	0.285218	0.11396	0.086	0.366035	1523	9	0		44	0.285218	0.11396	0.079	0.35411	1445	9	0		44	0.15849	0.481209	0.545	1	3529	11	0		6497
OUYANG_PROSTATE_CANCER_PROGRESSION_DN	21	0.326581	0.356932	0.147	0.446778	2130	4	0		21	0.326581	0.356932	0.155	0.454709	2207	4	0		21	0.268223	0.282392	0.284	0.853182	2160	5	0		6497
STEINER_ERYTHROCYTE_MEMBRANE_GENES	14	0.450544	0.172519	0.036	0.264203	875	4	0		14	0.450544	0.172519	0.046	0.288667	1024	4	0		14	0.11712	0.685811	0.767	1	4598	0	0		6497
REACTOME_TRANSCRIPTIONAL_REGULATION_OF_GRANULOPOIESIS	90	0.307817	0.0340927	0.099	0.384572	1664	15	0		90	0.307817	0.0340927	0.111	0.402089	1788	15	0		90	0.189968	0.24386	0.457	0.971592	3051	11	0		6503
REACTOME_DNA_DOUBLE_STRAND_BREAK_REPAIR	168	0.258677	0.0235941	0.01	0.150347	419	39	0		168	0.258677	0.0235941	0.01	0.144978	444	39	0		168	0.0761074	0.243658	0.95	1	5644	12	0		6507
CARRILLOREIXACH_14Q32OVEREXPRESSION_IN_HEPATOBLASTOMA	48	0.543778	0.0870666	0.245	0.540148	2938	1	0		48	0.543778	0.0870666	0.26	0.554581	3036	1	0		48	0.75356	0.0930667	0.036	0.428242	535	1	0		6509
REACTOME_SARS_COV_1_TARGETS_HOST_INTRACELLULAR_SIGNALLING_AND_REGULATORY_PATHWAYS	16	0.431429	0.0385214	0.047	0.288258	1044	6	0		16	0.431429	0.0385214	0.038	0.265387	917	6	0		16	0.120509	0.38386	0.756	1	4548	2	0		6509
KRIGE_RESPONSE_TO_TOSEDOSTAT_6HR_DN	947	0.20556	0.0022019	0	0	93	270	0		947	0.20556	0.0022019	0	0	88	270	0		947	0.0651416	0.990621	1	1	6330	182	0		6511
WAKABAYASHI_ADIPOGENESIS_PPARG_RXRA_BOUND_8D	865	0.20411	0.000893225	0	0	95	228	0		865	0.20411	0.000893225	0	0	90	228	0		865	0.0735607	0.966361	1	1	6327	115	0		6512
BIOCARTA_RHO_PATHWAY	21	0.380793	0.0603485	0.048	0.29055	1063	8	0		21	0.380793	0.0603485	0.056	0.312743	1154	8	0		21	0.13578	0.200891	0.704	1	4296	8	0		6513
REACTOME_NUCLEOTIDE_BIOSYNTHESIS	14	0.414501	0.0727243	0.083	0.361802	1484	2	0		14	0.414501	0.0727243	0.082	0.358164	1479	2	0		14	0.197503	0.374071	0.549	1	3550	4	0		6513
WP_CANCER_IMMUNOTHERAPY_BY_PD1_BLOCKADE	23	0.297289	0.0348195	0.185	0.483921	2477	5	0		23	0.297289	0.0348195	0.159	0.45898	2245	5	0		23	0.270294	0.133055	0.218	0.78793	1796	6	0		6518
DACOSTA_UV_RESPONSE_VIA_ERCC3_COMMON_DN	466	0.229493	0.00346854	0	0	78	145	0		466	0.229493	0.00346854	0	0	74	145	0		466	0.0315696	0.984942	1	1	6369	42	0		6521
KRIGE_RESPONSE_TO_TOSEDOSTAT_24HR_DN	1040	0.204425	0.000574006	0	0	94	321	0		1040	0.204425	0.000574006	0	0	89	321	0		1040	0.0501685	0.997405	1	1	6341	109	0		6524
REACTOME_NUCLEAR_ENVELOPE_NE_REASSEMBLY	76	0.299601	0.00205982	0.009	0.14505	393	33	0		76	0.299601	0.00205982	0.015	0.173354	555	33	0		76	0.0609263	0.366807	0.939	1	5576	5	0		6524
TURASHVILI_BREAST_LOBULAR_CARCINOMA_VS_LOBULAR_NORMAL_DN	74	0.240609	0.0363368	0.099	0.384572	1667	18	0		74	0.240609	0.0363368	0.101	0.388623	1687	18	0		74	0.159835	0.217394	0.478	0.979063	3170	25	0		6524
HUANG_GATA2_TARGETS_DN	74	0.24837	0.14032	0.086	0.366035	1525	18	0		74	0.24837	0.14032	0.085	0.365129	1510	18	0		74	0.151675	0.213859	0.539	1	3492	23	0		6527
WP_AMINO_ACID_METABOLISM_PATHWAY_EXCERPT_HISTIDINE_CATABOLISM_EXTENSION	6	0.514897	0.0701412	0.128	0.423947	1949	1	0		6	0.514897	0.0701412	0.143	0.441228	2096	1	0		6	0.342178	0	0.349	0.912542	2482	0	0		6527
REACTOME_ATORVASTATIN_ADME	9	0.502058	3.37986e-05	0.061	0.320546	1228	2	0		9	0.502058	3.37986e-05	0.044	0.28295	1001	2	0		9	0.157768	0.213298	0.705	1	4301	8	0		6530
SMITH_TERT_TARGETS_DN	87	0.25939	0.0392944	0.039	0.270336	930	25	0		87	0.25939	0.0392944	0.039	0.268332	942	25	0		87	0.109076	0.547886	0.778	1	4659	22	0		6531
REACTOME_TNFR1_INDUCED_PROAPOPTOTIC_SIGNALING	24	0.291092	0.0220087	0.186	0.485169	2487	7	0		24	0.291092	0.0220087	0.163	0.459698	2299	7	0		24	0.272667	0.306705	0.211	0.780136	1746	8	0		6532
WP_ALPHA_6_BETA_4_SIGNALING_PATHWAY	33	0.308708	0.026024	0.077	0.353938	1409	16	0		33	0.308708	0.026024	0.088	0.368986	1544	16	0		33	0.159896	0.26707	0.554	1	3579	7	0		6532
REACTOME_SUMOYLATION_OF_RNA_BINDING_PROTEINS	47	0.381409	0.00549355	0.007	0.12807	336	17	0		47	0.381409	0.00549355	0.003	0.0808506	215	17	0		47	0.0348794	0.375428	0.981	1	5985	1	0		6536
THILLAINADESAN_ZNF217_TARGETS_DN	9	0.396552	0.00242309	0.195	0.495317	2552	1	0		9	0.396552	0.00242309	0.186	0.486145	2479	1	0		9	0.428314	0.186219	0.172	0.740318	1507	2	0		6538
BENPORATH_ES_2	40	0.380674	0.00612462	0.006	0.119908	309	17	0		40	0.380674	0.00612462	0.005	0.106475	292	17	0		40	0.0290492	0.746004	0.977	1	5938	6	0		6539
GRAESSMANN_APOPTOSIS_BY_DOXORUBICIN_DN	1775	0.178742	0.011028	0	0	99	514	0		1775	0.178742	0.011028	0	0	97	514	0		1775	0.046546	0.999928	1	1	6347	213	0		6543
REACTOME_TFAP2_AP_2_FAMILY_REGULATES_TRANSCRIPTION_OF_CELL_CYCLE_FACTORS	5	0.723983	0.0103004	0.015	0.180417	524	3	0		5	0.723983	0.0103004	0.011	0.152987	449	3	0		5	0.0342265	0.839999	0.938	1	5570	4	0		6543
NOJIMA_SFRP2_TARGETS_DN	26	0.323774	0.0408097	0.098	0.38344	1657	8	0		26	0.323774	0.0408097	0.088	0.368986	1543	8	0		26	0.173065	0.271989	0.512	0.992534	3344	7	0		6544
CARDOSO_RESPONSE_TO_GAMMA_RADIATION_AND_3AB	14	0.375703	0.21553	0.117	0.409879	1848	4	0		14	0.375703	0.21553	0.139	0.436138	2061	4	0		14	0.248383	0.478614	0.381	0.936992	2637	3	0		6546
KIM_ALL_DISORDERS_DURATION_CORR_UP	9	0.403795	0.0726379	0.171	0.472711	2343	5	0		9	0.403795	0.0726379	0.187	0.486995	2488	5	0		9	0.377629	0.273802	0.206	0.77789	1715	1	0		6546
DACOSTA_UV_RESPONSE_VIA_ERCC3_DN	856	0.219616	0.00039508	0	0	84	274	0		856	0.219616	0.00039508	0	0	79	274	0		856	0.0197032	0.999972	1	1	6386	90	0		6549
REACTOME_TNF_SIGNALING	57	0.307906	0.00441135	0.029	0.241172	776	18	0		57	0.307906	0.00441135	0.022	0.208904	679	18	0		57	0.0919311	0.079004	0.863	1	5094	2	0		6549
RICKMAN_TUMOR_DIFFERENTIATED_WELL_VS_POORLY_UP	242	0.249789	0.000553875	0.001	0.0391265	148	83	0		242	0.249789	0.000553875	0.001	0.0427303	139	83	0		242	0.0421464	0.778866	0.998	1	6262	14	0		6549
REACTOME_BH3_ONLY_PROTEINS_ASSOCIATE_WITH_AND_INACTIVATE_ANTI_APOPTOTIC_BCL_2_MEMBERS	9	0.370557	0.0637918	0.218	0.5196	2718	5	0		9	0.370557	0.0637918	0.236	0.534456	2859	5	0		9	0.472877	0.0577064	0.093	0.614481	974	4	0		6551
KUWANO_RNA_STABILIZED_BY_NO	7	0.481029	0.0537346	0.105	0.39194	1731	3	0		7	0.481029	0.0537346	0.128	0.42558	1947	3	0		7	0.287151	0.0395978	0.425	0.958647	2875	0	0		6553
BIOCARTA_AGPCR_PATHWAY	11	0.31657	0.0493023	0.267	0.559228	3098	5	0		11	0.31657	0.0493023	0.271	0.563788	3117	5	0		11	0.545867	0.0978937	0.017	0.311907	340	4	0		6555
BENPORATH_OCT4_TARGETS	290	0.227253	0.00520653	0.006	0.119908	325	102	0		290	0.227253	0.00520653	0.004	0.0951648	267	102	0		290	0.0733393	0.723572	0.98	1	5964	35	0		6556
LOPEZ_MESOTHELIOMA_SURVIVAL_WORST_VS_BEST_UP	14	0.301616	0.0325365	0.267	0.559228	3099	6	0		14	0.301616	0.0325365	0.26	0.554581	3039	6	0		14	0.478705	0.0332213	0.024	0.362512	422	7	0		6560
BIOCARTA_TCRA_PATHWAY	14	0.38388	0.0397648	0.12	0.415237	1874	2	0		14	0.38388	0.0397648	0.129	0.42558	1956	2	0		14	0.25938	0.12334	0.399	0.94626	2732	5	0		6562
WP_UREA_CYCLE_AND_METABOLISM_OF_AMINO_GROUPS	21	0.400172	0.0791754	0.039	0.270336	927	10	0		21	0.400172	0.0791754	0.035	0.258618	870	10	0		21	0.103353	0	0.799	1	4766	0	0		6563
REACTOME_SUMOYLATION_OF_CHROMATIN_ORGANIZATION_PROTEINS	71	0.352646	0.00956896	0.006	0.119908	310	19	0		71	0.352646	0.00956896	0.005	0.106475	294	19	0		71	0.0294526	0	0.979	1	5960	0	0		6564
BIOCARTA_PML_PATHWAY	17	0.30493	0.0744791	0.196	0.495917	2561	4	0		17	0.30493	0.0744791	0.219	0.517615	2744	4	0		17	0.335858	0.100709	0.135	0.693691	1262	4	0		6567
HOSHIDA_LIVER_CANCER_LATE_RECURRENCE_UP	62	0.272686	0.0481304	0.053	0.301432	1137	19	0		62	0.272686	0.0481304	0.059	0.319604	1198	19	0		62	0.126105	0.503562	0.688	1	4233	12	0		6568
PEDERSEN_METASTASIS_BY_ERBB2_ISOFORM_5	11	0.44544	0.0299452	0.106	0.394313	1741	7	0		11	0.44544	0.0299452	0.081	0.356917	1466	7	0		11	0.222386	0.15735	0.515	0.993149	3362	5	0		6569
DOANE_RESPONSE_TO_ANDROGEN_DN	242	0.213027	0.0334429	0.027	0.233509	749	60	0		242	0.213027	0.0334429	0.019	0.195571	630	60	0		242	0.0971194	0.6198	0.879	1	5202	61	0		6581
WP_NCRNAS_INVOLVED_IN_WNT_SIGNALING_IN_HEPATOCELLULAR_CARCINOMA	89	0.213281	0.146232	0.166	0.466942	2308	21	0		89	0.213281	0.146232	0.145	0.443815	2121	21	0		89	0.188393	0.38824	0.283	0.852544	2154	21	0		6583
ROZANOV_MMP14_TARGETS_UP	267	0.162212	0.104758	0.272	0.562266	3142	78	0		267	0.162212	0.104758	0.255	0.552075	3000	78	0		267	0.210554	0.0425965	0.025	0.366535	443	80	0		6585
VALK_AML_CLUSTER_4	30	0.371996	0.0338948	0.027	0.233509	743	7	0		30	0.371996	0.0338948	0.038	0.265387	919	7	0		30	0.0939417	0.4609	0.83	1	4923	1	0		6585
WOO_LIVER_CANCER_RECURRENCE_UP	105	0.203275	0.178178	0.154	0.452798	2208	31	0		105	0.203275	0.178178	0.179	0.478241	2427	31	0		105	0.186976	0.0424549	0.245	0.81562	1951	23	0		6586
REACTOME_NFE2L2_REGULATES_PENTOSE_PHOSPHATE_PATHWAY_GENES	8	0.469584	0.0903878	0.108	0.396305	1761	4	0		8	0.469584	0.0903878	0.112	0.403014	1795	4	0		8	0.276403	0.18689	0.455	0.971592	3033	2	0		6589
SETLUR_PROSTATE_CANCER_TMPRSS2_ERG_FUSION_DN	20	0.273438	0.0692762	0.284	0.574636	3208	9	0		20	0.273438	0.0692762	0.224	0.520902	2787	9	0		20	0.408599	0.000245419	0.042	0.457701	594	5	0		6589
PYEON_CANCER_HEAD_AND_NECK_VS_CERVICAL_UP	194	0.270668	0.00140062	0.001	0.0391265	145	54	0		194	0.270668	0.00140062	0.002	0.0646269	187	54	0		194	0.0422467	0.58567	0.998	1	6261	8	0		6593
CHO_NR4A1_TARGETS	32	0.27068	0.0365525	0.172	0.472711	2353	11	0		32	0.27068	0.0365525	0.164	0.460519	2311	11	0		32	0.244329	0.0641564	0.242	0.813135	1933	8	0		6597
REACTOME_SENSORY_PROCESSING_OF_SOUND_BY_OUTER_HAIR_CELLS_OF_THE_COCHLEA	55	0.205777	0.239778	0.259	0.552993	3041	17	0		55	0.205777	0.239778	0.262	0.556836	3055	17	0		55	0.288765	0.00519474	0.032	0.410751	504	27	0		6600
REACTOME_G_BETA_GAMMA_SIGNALLING_THROUGH_CDC42	20	0.355004	0.0282776	0.088	0.369942	1537	9	0		20	0.355004	0.0282776	0.092	0.375339	1585	9	0		20	0.181191	0.397921	0.537	1	3481	3	0		6603
GHANDHI_DIRECT_IRRADIATION_UP	105	0.226898	0.0689626	0.095	0.378543	1627	30	0		105	0.226898	0.0689626	0.069	0.340802	1311	30	0		105	0.142615	0.331759	0.576	1	3671	14	0		6609
REACTOME_TRNA_PROCESSING_IN_THE_NUCLEUS	59	0.325767	0.00360548	0.015	0.180417	535	21	0		59	0.325767	0.00360548	0.014	0.169646	518	21	0		59	0.0586824	0.197641	0.937	1	5559	2	0		6612
REACTOME_TLR3_MEDIATED_TICAM1_DEPENDENT_PROGRAMMED_CELL_DEATH	6	0.528074	0.0276719	0.116	0.407916	1838	3	0		6	0.528074	0.0276719	0.107	0.394866	1743	3	0		6	0.281939	0.13712	0.456	0.971592	3036	5	0		6617
REACTOME_HEMOSTASIS	678	0.17043	0.00968726	0.046	0.287003	1040	191	0		678	0.17043	0.00968726	0.055	0.310361	1151	191	0		678	0.119583	0.68248	0.73	1	4427	148	0		6618
ZHAN_V1_LATE_DIFFERENTIATION_GENES_UP	33	0.271415	0.0489192	0.147	0.446778	2132	8	0		33	0.271415	0.0489192	0.137	0.433633	2046	8	0		33	0.216633	0.114946	0.342	0.908503	2442	6	0		6620
GARGALOVIC_RESPONSE_TO_OXIDIZED_PHOSPHOLIPIDS_BROWN_UP	16	0.33331	0.0707878	0.187	0.485826	2492	5	0		16	0.33331	0.0707878	0.195	0.495123	2551	5	0		16	0.326085	0.142123	0.184	0.756859	1578	4	0		6621
NIKOLSKY_BREAST_CANCER_19Q13.4_AMPLICON	7	0.432348	0.0737064	0.188	0.48706	2502	2	0		7	0.432348	0.0737064	0.192	0.492123	2531	2	0		7	0.421607	0.183901	0.186	0.758838	1588	2	0		6621
YEGNASUBRAMANIAN_PROSTATE_CANCER	135	0.199285	0.0264657	0.131	0.427775	1989	45	0		135	0.199285	0.0264657	0.158	0.458539	2236	45	0		135	0.17067	0.131772	0.333	0.901557	2397	37	0		6622
FAELT_B_CLL_WITH_VH3_21_DN	49	0.260439	0.00724271	0.115	0.4066	1833	10	0		49	0.260439	0.00724271	0.126	0.423368	1933	10	0		49	0.180657	0.17597	0.422	0.956681	2861	12	0		6627
REACTOME_TOXICITY_OF_BOTULINUM_TOXIN_TYPE_D_BOTD	5	0.393715	0.208528	0.288	0.577333	3229	0	0		5	0.393715	0.208528	0.314	0.599451	3394	0	0		5	0.806966	0.106973	0	0	4	1	0		6627
WP_BONE_MORPHOGENIC_PROTEIN_SIGNALING_AND_REGULATION	12	0.343769	0.181907	0.184	0.483251	2469	3	0		12	0.343769	0.181907	0.202	0.501717	2609	3	0		12	0.351228	0.345355	0.18	0.752317	1551	3	0		6629
SARRIO_EPITHELIAL_MESENCHYMAL_TRANSITION_DN	145	0.210376	0.0159965	0.099	0.384572	1670	54	0		145	0.210376	0.0159965	0.09	0.372088	1569	54	0		145	0.144034	0.334271	0.52	0.994541	3392	39	0		6631
HOSHIDA_LIVER_CANCER_LATE_RECURRENCE_DN	70	0.226516	0.071807	0.149	0.44845	2157	22	0		70	0.226516	0.071807	0.145	0.443815	2119	22	0		70	0.187705	0.399376	0.325	0.895957	2356	22	0		6632
MOTAMED_RESPONSE_TO_ANDROGEN_DN	6	0.594496	0.139284	0.036	0.264203	872	3	0		6	0.594496	0.139284	0.064	0.330167	1247	3	0		6	0.13051	0.674268	0.748	1	4515	0	0		6634
ZWANG_CLASS_2_TRANSIENTLY_INDUCED_BY_EGF	54	0.282799	0.0355444	0.075	0.350955	1383	18	0		54	0.282799	0.0355444	0.071	0.342096	1341	18	0		54	0.144007	0.279534	0.627	1	3913	13	0		6637
TIAN_TNF_SIGNALING_NOT_VIA_NFKB	22	0.348249	0.159893	0.092	0.374868	1586	6	0		22	0.348249	0.159893	0.077	0.349976	1417	6	0		22	0.168543	0.280631	0.566	1	3635	5	0		6638
CAMPS_COLON_CANCER_COPY_NUMBER_UP	93	0.185829	0.161373	0.277	0.567544	3168	28	0		93	0.185829	0.161373	0.288	0.5793	3229	28	0		93	0.298492	0.00970351	0.009	0.23666	242	38	0		6639
MALONEY_RESPONSE_TO_17AAG_UP	40	0.336155	0.0206201	0.028	0.238975	755	13	0		40	0.336155	0.0206201	0.033	0.251567	846	13	0		40	0.0843571	0.597961	0.853	1	5040	12	0		6641
PID_CDC42_PATHWAY	70	0.304717	0.0228736	0.018	0.19715	585	26	0		70	0.304717	0.0228736	0.006	0.11845	321	26	0		70	0.05383	0.734536	0.96	1	5737	9	0		6643
YAGUE_PRETUMOR_DRUG_RESISTANCE_UP	8	0.411856	0.0348446	0.161	0.460051	2268	3	0		8	0.411856	0.0348446	0.191	0.490528	2519	3	0		8	0.38519	0.244232	0.228	0.794879	1858	3	0		6645
VALK_AML_CLUSTER_13	31	0.241202	0.12623	0.27	0.561887	3119	9	0		31	0.241202	0.12623	0.285	0.575762	3209	9	0		31	0.397271	0.000892751	0.015	0.302562	318	14	0		6646
ZHAN_MULTIPLE_MYELOMA_PR_DN	49	0.26069	0.126364	0.116	0.407916	1844	11	0		49	0.26069	0.126364	0.129	0.42558	1962	11	0		49	0.178075	0.254541	0.419	0.956681	2841	15	0		6647
REACTOME_TRAF3_DEPENDENT_IRF_ACTIVATION_PATHWAY	15	0.297045	0.1214	0.24	0.538632	2887	7	0		15	0.297045	0.1214	0.271	0.563788	3118	7	0		15	0.431335	0.033491	0.049	0.488871	644	6	0		6649
PAL_PRMT5_TARGETS_DN	30	0.244714	0.12715	0.279	0.569486	3179	7	0		30	0.244714	0.12715	0.258	0.553771	3023	7	0		30	0.376726	0.00652126	0.026	0.37196	448	11	0		6650
COULOUARN_TEMPORAL_TGFB1_SIGNATURE_UP	109	0.178364	0.175091	0.31	0.594815	3383	29	0		109	0.178364	0.175091	0.289	0.580054	3234	29	0		109	0.309901	0.000837352	0	0	34	36	0		6651
LOPEZ_MBD_TARGETS	954	0.189247	0.00471145	0.002	0.0601389	214	296	0		954	0.189247	0.00471145	0	0	96	296	0		954	0.0501345	0.99753	1	1	6342	148	0		6652
BURTON_ADIPOGENESIS_PEAK_AT_0HR	64	0.198794	0.180795	0.285	0.575583	3215	22	0		64	0.198794	0.180795	0.288	0.5793	3227	22	0		64	0.322774	0.0123328	0.007	0.208555	213	22	0		6655
REACTOME_CHK1_CHK2_CDS1_MEDIATED_INACTIVATION_OF_CYCLIN_B_CDK1_COMPLEX	13	0.525944	0.0417343	0.02	0.205864	620	5	0		13	0.525944	0.0417343	0.016	0.180417	565	5	0		13	0.0502802	0.553521	0.924	1	5471	1	0		6656
WP_PROTEOGLYCAN_BIOSYNTHESIS	18	0.299919	0.130119	0.223	0.525158	2750	3	0		18	0.299919	0.130119	0.21	0.509317	2666	3	0		18	0.339916	0.088729	0.132	0.69029	1240	3	0		6656
REACTOME_SIGNALING_BY_BRAF_AND_RAF1_FUSIONS	65	0.253035	0.0471219	0.078	0.356015	1420	30	0		65	0.253035	0.0471219	0.085	0.365129	1509	30	0		65	0.144344	0.147506	0.589	1	3728	6	0		6657
TOMLINS_PROSTATE_CANCER_UP	40	0.345866	0.0120453	0.024	0.221735	688	16	0		40	0.345866	0.0120453	0.031	0.244055	818	16	0		40	0.0888786	0.0742032	0.871	1	5155	1	0		6661
TAYLOR_METHYLATED_IN_ACUTE_LYMPHOBLASTIC_LEUKEMIA	78	0.222387	0.0932899	0.158	0.456296	2246	23	0		78	0.222387	0.0932899	0.167	0.464326	2332	23	0		78	0.195256	0.0549276	0.27	0.840273	2086	14	0		6664
BIOCARTA_LEPTIN_PATHWAY	11	0.420316	0.0328702	0.109	0.396836	1777	2	0		11	0.420316	0.0328702	0.083	0.35939	1488	2	0		11	0.207822	0.369183	0.522	0.994541	3403	1	0		6668
LINDSTEDT_DENDRITIC_CELL_MATURATION_C	63	0.283621	0.0621467	0.04	0.273762	942	23	0		63	0.283621	0.0621467	0.052	0.30345	1111	23	0		63	0.109459	0.406165	0.77	1	4620	19	0		6673
REACTOME_O_GLYCOSYLATION_OF_TSR_DOMAIN_CONTAINING_PROTEINS	39	0.225075	0.118933	0.285	0.575583	3214	6	0		39	0.225075	0.118933	0.263	0.557684	3058	6	0		39	0.349551	0.0241339	0.022	0.351946	403	10	0		6675
WP_TGFBETA_SIGNALING_PATHWAY	132	0.241837	0.0129393	0.024	0.221735	694	47	0		132	0.241837	0.0129393	0.028	0.232855	778	47	0		132	0.0921011	0.516047	0.879	1	5203	25	0		6675
GROSS_HYPOXIA_VIA_HIF1A_ONLY	8	0.451617	0.0273836	0.144	0.442841	2100	4	0		8	0.451617	0.0273836	0.134	0.429793	2012	4	0		8	0.301201	0.2123	0.366	0.92605	2566	2	0		6678
KEGG_RIBOFLAVIN_METABOLISM	16	0.34483	0.0774013	0.156	0.455585	2220	6	0		16	0.34483	0.0774013	0.135	0.431508	2027	6	0		16	0.269901	0.256688	0.341	0.908447	2435	2	0		6682
REACTOME_MEMBRANE_TRAFFICKING	629	0.199408	0.00646503	0.001	0.0391265	162	193	0		629	0.199408	0.00646503	0.001	0.0427303	151	193	0		629	0.0298923	0.999743	1	1	6372	83	0		6685
REACTOME_L1CAM_INTERACTIONS	121	0.238841	0.0634792	0.034	0.25919	849	37	0		121	0.238841	0.0634792	0.036	0.261251	892	37	0		121	0.0986325	0.702922	0.837	1	4947	28	0		6688
RYAN_MANTLE_CELL_LYMPHOMA_NOTCH_DIRECT_UP	148	0.172381	0.128317	0.283	0.573327	3205	51	0		148	0.172381	0.128317	0.259	0.554269	3035	51	0		148	0.233506	0.00702054	0.026	0.37196	452	64	0		6692
WP_BIOGENIC_AMINE_SYNTHESIS	15	0.344043	0.114134	0.158	0.456296	2240	6	0		15	0.344043	0.114134	0.159	0.45898	2241	6	0		15	0.273182	0.187981	0.295	0.863666	2211	4	0		6692
TARTE_PLASMA_CELL_VS_B_LYMPHOCYTE_DN	38	0.262902	0.128629	0.167	0.467528	2316	9	0		38	0.262902	0.128629	0.148	0.448349	2142	9	0		38	0.216395	0.177264	0.299	0.866967	2237	16	0		6695
REACTOME_CELLULAR_HEXOSE_TRANSPORT	21	0.299027	0.24182	0.186	0.485169	2486	6	0		21	0.299027	0.24182	0.178	0.477337	2415	6	0		21	0.283562	0.192559	0.218	0.78793	1795	7	0		6696
WP_SEROTONIN_RECEPTOR_467_AND_NR3C_SIGNALING	19	0.478606	0.016387	0.014	0.173862	503	7	0		19	0.478606	0.016387	0.006	0.11845	310	7	0		19	0.0259244	0.606787	0.972	1	5885	18	0		6698
KEGG_BLADDER_CANCER	42	0.245508	0.097835	0.179	0.476282	2436	15	0		42	0.245508	0.097835	0.169	0.466889	2348	15	0		42	0.227541	0.0970256	0.239	0.809335	1915	10	0		6699
WP_CANONICAL_NFKB_PATHWAY	8	0.491302	0.166268	0.091	0.373606	1569	4	0		8	0.491302	0.166268	0.075	0.346708	1389	4	0		8	0.205995	0.158837	0.592	1	3744	3	0		6702
WOTTON_RUNX_TARGETS_DN	29	0.244611	0.173868	0.241	0.539385	2900	8	0		29	0.244611	0.173868	0.283	0.574761	3195	8	0		29	0.340938	0.038107	0.044	0.468492	608	13	0		6703
FARMER_BREAST_CANCER_CLUSTER_7	20	0.362815	0.0914121	0.082	0.359615	1467	8	0		20	0.362815	0.0914121	0.082	0.358164	1481	8	0		20	0.163184	0.164083	0.595	1	3756	7	0		6704
IBRAHIM_NRF2_UP	533	0.213012	0.00758573	0.002	0.0601389	212	160	0		533	0.213012	0.00758573	0	0	84	160	0		533	0.0145121	0.997162	1	1	6408	33	0		6704
ZHOU_INFLAMMATORY_RESPONSE_LPS_UP	405	0.154658	0.183588	0.258	0.552493	3033	75	0		405	0.154658	0.183588	0.275	0.565946	3156	75	0		405	0.19562	0.0267442	0.033	0.414574	517	99	0		6706
REACTOME_HOMOLOGY_DIRECTED_REPAIR	138	0.269459	0.0446741	0.014	0.173862	519	30	0		138	0.269459	0.0446741	0.017	0.18526	593	30	0		138	0.0641902	0.293123	0.943	1	5595	8	0		6707
GAZDA_DIAMOND_BLACKFAN_ANEMIA_ERYTHROID_DN	470	0.196071	0.00879524	0.011	0.158415	451	95	0		470	0.196071	0.00879524	0.017	0.18526	594	95	0		470	0.0918476	0.408074	0.952	1	5663	139	0		6708
DOANE_RESPONSE_TO_ANDROGEN_UP	184	0.183633	0.0967694	0.179	0.476282	2441	58	0		184	0.183633	0.0967694	0.179	0.478241	2429	58	0		184	0.17579	0.148836	0.224	0.790266	1840	58	0		6710
PETRETTO_LEFT_VENTRICLE_MASS_QTL_CIS_DN	10	0.357114	0.249264	0.231	0.531096	2821	2	0		10	0.357114	0.249264	0.208	0.508836	2652	2	0		10	0.416765	0.0347647	0.132	0.69029	1237	2	0		6710
REACTOME_ESR_MEDIATED_SIGNALING	221	0.223023	0.0283574	0.037	0.265835	899	60	0		221	0.223023	0.0283574	0.029	0.23515	795	60	0		221	0.100415	0.608411	0.85	1	5016	30	0		6710
REACTOME_CAMK_IV_MEDIATED_PHOSPHORYLATION_OF_CREB	10	0.504263	0.14744	0.036	0.264203	874	2	0		10	0.504263	0.14744	0.049	0.294136	1070	2	0		10	0.0985227	0.405764	0.799	1	4767	3	0		6711
CHIN_BREAST_CANCER_COPY_NUMBER_DN	13	0.386114	0.0102681	0.107	0.395091	1748	7	0		13	0.386114	0.0102681	0.117	0.409879	1849	7	0		13	0.224347	0.262112	0.469	0.975394	3117	3	0		6714
WP_DUAL_HIJACK_MODEL_OF_VIF_IN_HIV_INFECTION	8	0.456198	0.261575	0.139	0.438894	2049	1	0		8	0.456198	0.261575	0.125	0.421753	1916	1	0		8	0.296154	0	0.403	0.94626	2758	0	0		6723
REACTOME_VLDL_CLEARANCE	6	0.409791	0.39241	0.251	0.545232	2980	1	0		6	0.409791	0.39241	0.277	0.567902	3162	1	0		6	0.620371	0.0354727	0.041	0.449823	584	2	0		6726
REACTOME_NS1_MEDIATED_EFFECTS_ON_HOST_PATHWAYS	41	0.359013	0.00647951	0.007	0.12807	340	15	0		41	0.359013	0.00647951	0.019	0.195571	623	15	0		41	0.0391782	0	0.963	1	5768	0	0		6731
BOQUEST_STEM_CELL_UP	262	0.158869	0.115737	0.287	0.577333	3228	55	0		262	0.158869	0.115737	0.297	0.586505	3289	55	0		262	0.219399	0.011131	0.007	0.208555	217	78	0		6734
WP_SEROTONIN_AND_ANXIETY	17	0.292613	0.0722902	0.236	0.535764	2857	4	0		17	0.292613	0.0722902	0.228	0.5255	2815	4	0		17	0.372833	0.0421802	0.105	0.639152	1064	3	0		6736
TURASHVILI_BREAST_DUCTAL_CARCINOMA_VS_DUCTAL_NORMAL_DN	205	0.174013	0.0234831	0.235	0.534802	2853	71	0		205	0.174013	0.0234831	0.235	0.534054	2857	71	0		205	0.191018	0.105741	0.099	0.625491	1028	59	0		6738
GEORGES_TARGETS_OF_MIR192_AND_MIR215	892	0.191652	0.00822545	0.001	0.0391265	164	251	0		892	0.191652	0.00822545	0.003	0.0808506	241	251	0		892	0.0553393	0.986184	1	1	6336	96	0		6741
GAUSSMANN_MLL_AF4_FUSION_TARGETS_A_UP	195	0.193775	0.0750365	0.099	0.384572	1671	59	0		195	0.193775	0.0750365	0.103	0.392367	1704	59	0		195	0.139979	0.148032	0.515	0.993149	3368	35	0		6743
REACTOME_DISEASES_OF_DNA_REPAIR	51	0.286882	0.0785851	0.051	0.295491	1112	18	0		51	0.286882	0.0785851	0.048	0.292184	1064	18	0		51	0.109948	0.213978	0.76	1	4567	5	0		6743
JAATINEN_HEMATOPOIETIC_STEM_CELL_UP	323	0.224596	0.012716	0.003	0.0788866	245	106	0		323	0.224596	0.012716	0.001	0.0427303	142	106	0		323	0.0396833	0.994695	1	1	6357	38	0		6744
SMID_BREAST_CANCER_RELAPSE_IN_BONE_UP	99	0.193904	0.0545054	0.223	0.525158	2756	31	0		99	0.193904	0.0545054	0.223	0.520814	2779	31	0		99	0.214065	0.0811912	0.126	0.676898	1209	24	0		6744
CORONEL_RFX7_DIRECT_TARGETS_UP	44	0.291442	0.0650454	0.06	0.317863	1222	15	0		44	0.291442	0.0650454	0.055	0.310361	1144	15	0		44	0.122306	0.497291	0.718	1	4379	7	0		6745
REACTOME_ACYL_CHAIN_REMODELING_OF_CL	6	0.470057	0	0.182	0.48072	2454	0	0		6	0.470057	0	0.16	0.459011	2251	0	0		6	0.413337	0.220996	0.263	0.832449	2043	2	0		6748
REACTOME_KETONE_BODY_METABOLISM	10	0.358581	0.189531	0.231	0.531096	2820	2	0		10	0.358581	0.189531	0.224	0.520902	2783	2	0		10	0.4333	0.0390472	0.117	0.660796	1148	6	0		6751
REACTOME_TRANSPORT_OF_ORGANIC_ANIONS	11	0.352117	0.135926	0.207	0.508689	2641	2	0		11	0.352117	0.135926	0.217	0.515703	2725	2	0		11	0.386064	0.0629391	0.151	0.707098	1385	5	0		6751
GROSS_HYPOXIA_VIA_ELK3_AND_HIF1A_UP	142	0.251627	0.0137652	0.014	0.173862	520	51	0		142	0.251627	0.0137652	0.01	0.144978	445	51	0		142	0.0628622	0.827924	0.965	1	5787	37	0		6752
HUANG_FOXA2_TARGETS_UP	47	0.237219	0.0956321	0.19	0.489897	2516	19	0		47	0.237219	0.0956321	0.175	0.472806	2403	19	0		47	0.231568	0.0784178	0.223	0.788881	1834	17	0		6753
REACTOME_TRAF6_MEDIATED_NF_KB_ACTIVATION	25	0.322161	0.0701423	0.121	0.415817	1882	11	0		25	0.322161	0.0701423	0.107	0.394866	1749	11	0		25	0.191407	0.399797	0.469	0.975394	3122	7	0		6753
WP_NRF2ARE_REGULATION	23	0.324415	0.0281377	0.116	0.407916	1841	11	0		23	0.324415	0.0281377	0.115	0.4066	1831	11	0		23	0.195941	0.175113	0.463	0.973206	3083	5	0		6755
GENTILE_UV_HIGH_DOSE_UP	23	0.312891	0.0648552	0.157	0.45584	2231	7	0		23	0.312891	0.0648552	0.153	0.45376	2182	7	0		23	0.254523	0.127859	0.323	0.89358	2343	7	0		6756
REACTOME_RESPONSE_TO_METAL_IONS	14	0.365325	0.0992802	0.139	0.438894	2050	5	0		14	0.365325	0.0992802	0.156	0.455995	2217	5	0		14	0.265	0.125975	0.352	0.914169	2492	2	0		6759
REACTOME_OREXIN_AND_NEUROPEPTIDES_FF_AND_QRFP_BIND_TO_THEIR_RESPECTIVE_RECEPTORS	8	0.443012	0.119873	0.135	0.433428	2011	2	0		8	0.443012	0.119873	0.113	0.403927	1808	2	0		8	0.271717	0.0934082	0.436	0.961569	2941	4	0		6760
RANKIN_ANGIOGENIC_TARGETS_OF_VHL_HIF2A_UP	5	0.440875	0.171964	0.213	0.51563	2680	1	0		5	0.440875	0.171964	0.251	0.549274	2962	1	0		5	0.563255	0.0122868	0.114	0.655248	1122	1	0		6764
WP_LEPTIN_SIGNALING_PATHWAY	76	0.284296	0.00608216	0.02	0.205864	628	34	0		76	0.284296	0.00608216	0.026	0.224263	742	34	0		76	0.0717916	0.593844	0.913	1	5394	13	0		6764
REACTOME_HOMOLOGOUS_DNA_PAIRING_AND_STRAND_EXCHANGE	43	0.322465	0.101889	0.034	0.25919	846	15	0		43	0.322465	0.101889	0.029	0.23515	792	15	0		43	0.0726663	0.365333	0.866	1	5130	3	0		6768
VISALA_RESPONSE_TO_HEAT_SHOCK_AND_AGING_UP	15	0.332771	0.0255775	0.166	0.466942	2304	6	0		15	0.332771	0.0255775	0.191	0.490528	2522	6	0		15	0.304165	0.0684877	0.245	0.81562	1945	3	0		6771
REACTOME_ARACHIDONATE_PRODUCTION_FROM_DAG	5	0.581216	0.0463792	0.094	0.37687	1608	1	0		5	0.581216	0.0463792	0.099	0.385495	1659	1	0		5	0.252245	0.244026	0.542	1	3506	0	0		6773
WP_SPHINGOLIPID_PATHWAY	30	0.304413	0.0191734	0.118	0.411827	1859	14	0		30	0.304413	0.0191734	0.087	0.367402	1528	14	0		30	0.176972	0.35382	0.519	0.994541	3386	8	0		6773
BIOCARTA_PLCD_PATHWAY	5	0.388596	0.0982545	0.304	0.589925	3333	2	0		5	0.388596	0.0982545	0.32	0.602784	3442	2	0		5	0.911714	5.48172e-05	0	0	3	3	0		6778
HONMA_DOCETAXEL_RESISTANCE	35	0.329891	0.00845622	0.046	0.287003	1030	9	0		35	0.329891	0.00845622	0.046	0.288667	1029	9	0		35	0.10438	0.451495	0.788	1	4719	2	0		6778
SAGIV_CD24_TARGETS_DN	45	0.221921	0.0177908	0.26	0.553491	3050	22	0		45	0.221921	0.0177908	0.253	0.55046	2981	22	0		45	0.296698	0.0570395	0.063	0.544129	750	18	0		6781
CHUANG_OXIDATIVE_STRESS_RESPONSE_DN	11	0.436295	0.065837	0.101	0.385879	1688	4	0		11	0.436295	0.065837	0.114	0.404828	1819	4	0		11	0.221894	0.1733	0.499	0.987382	3277	4	0		6784
REACTOME_VESICLE_MEDIATED_TRANSPORT	724	0.193746	0.00641459	0.001	0.0391265	163	204	0		724	0.193746	0.00641459	0.004	0.0951648	272	204	0		724	0.0448375	0.998715	1	1	6350	102	0		6785
KEGG_DILATED_CARDIOMYOPATHY	90	0.217257	0.0513753	0.131	0.427775	1988	29	0		90	0.217257	0.0513753	0.129	0.42558	1965	29	0		90	0.167082	0.280932	0.417	0.955012	2834	23	0		6787
AMIT_EGF_RESPONSE_60_HELA	47	0.28094	0.00441581	0.08	0.35884	1440	25	0		47	0.28094	0.00441581	0.074	0.346275	1383	25	0		47	0.139754	0.236093	0.636	1	3965	10	0		6788
PANGAS_TUMOR_SUPPRESSION_BY_SMAD1_AND_SMAD5_UP	134	0.179183	0.0927487	0.255	0.548964	3015	42	0		134	0.179183	0.0927487	0.247	0.545854	2939	42	0		134	0.220025	0.0367811	0.073	0.565794	838	48	0		6792
WP_EV_RELEASE_FROM_CARDIAC_CELLS_AND_THEIR_FUNCTIONAL_EFFECTS	11	0.367737	0.0826044	0.255	0.548964	3013	1	0		11	0.367737	0.0826044	0.254	0.55046	2985	1	0		11	0.529084	0.212879	0.07	0.561296	799	1	0		6797
REACTOME_PTK6_PROMOTES_HIF1A_STABILIZATION	6	0.441378	0.143385	0.191	0.491305	2520	1	0		6	0.441378	0.143385	0.194	0.494129	2544	1	0		6	0.436246	0.0332456	0.211	0.780136	1743	3	0		6807
XU_AKT1_TARGETS_6HR	27	0.304634	0.0194151	0.149	0.44845	2151	6	0		27	0.304634	0.0194151	0.134	0.429793	2019	6	0		27	0.22423	0.172238	0.381	0.936992	2639	3	0		6809
DELPUECH_FOXO3_TARGETS_UP	65	0.253397	0.0440091	0.084	0.362512	1503	20	0		65	0.253397	0.0440091	0.088	0.368986	1546	20	0		65	0.144174	0.400442	0.595	1	3761	19	0		6810
WP_STEROL_REGULATORY_ELEMENTBINDING_PROTEINS_SREBP_SIGNALING	71	0.256255	0.0124909	0.079	0.357564	1432	17	0		71	0.256255	0.0124909	0.07	0.341585	1325	17	0		71	0.134442	0.390149	0.652	1	4055	13	0		6812
PARENT_MTOR_SIGNALING_UP	567	0.184805	0.0418956	0.018	0.19715	593	175	0		567	0.184805	0.0418956	0.017	0.18526	596	175	0		567	0.0929401	0.754974	0.948	1	5626	102	0		6815
SNIJDERS_AMPLIFIED_IN_HEAD_AND_NECK_TUMORS	37	0.330409	0.0142708	0.041	0.275953	957	11	0		37	0.330409	0.0142708	0.029	0.23515	789	11	0		37	0.086042	0.177669	0.858	1	5069	1	0		6815
DAVICIONI_PAX_FOXO1_SIGNATURE_IN_ARMS_DN	20	0.340362	0.0531945	0.103	0.389171	1715	5	0		20	0.340362	0.0531945	0.116	0.408137	1841	5	0		20	0.197128	0.155442	0.496	0.987288	3260	2	0		6816
PID_AJDISS_2PATHWAY	48	0.292466	0.108594	0.041	0.275953	959	17	0		48	0.292466	0.108594	0.06	0.321535	1206	17	0		48	0.11047	0.505335	0.776	1	4651	7	0		6816
REACTOME_GENE_SILENCING_BY_RNA	140	0.338337	0.00260934	0.009	0.14505	390	33	0		140	0.338337	0.00260934	0.004	0.0951648	251	33	0		140	0.0219044	0	0.994	1	6176	0	0		6817
REACTOME_CELLULAR_SENESCENCE	198	0.28189	0.0120388	0.004	0.0962222	262	34	0		198	0.28189	0.0120388	0.004	0.0951648	259	34	0		198	0.0228276	0.912595	0.999	1	6299	17	0		6820
REACTOME_NEGATIVE_REGULATORS_OF_DDX58_IFIH1_SIGNALING	35	0.277496	0.0588098	0.119	0.412877	1868	11	0		35	0.277496	0.0588098	0.136	0.433425	2035	11	0		35	0.199067	0.031645	0.432	0.959262	2917	4	0		6820
BIOCARTA_MRP_PATHWAY	6	0.638821	0.0117238	0.033	0.255465	827	2	0		6	0.638821	0.0117238	0.041	0.272843	959	2	0		6	0.0785053	0.61218	0.852	1	5036	5	0		6822
DARWICHE_PAPILLOMA_RISK_HIGH_DN	185	0.17649	0.10884	0.222	0.525087	2746	45	0		185	0.17649	0.10884	0.244	0.543105	2918	45	0		185	0.193551	0.0370945	0.118	0.661268	1159	44	0		6823
CHEOK_RESPONSE_TO_MERCAPTOPURINE_UP	12	0.450823	0.0431092	0.063	0.325266	1250	4	0		12	0.450823	0.0431092	0.049	0.294136	1072	4	0		12	0.127251	0.550945	0.746	1	4505	2	0		6827
WANG_ESOPHAGUS_CANCER_VS_NORMAL_UP	121	0.181175	0.109129	0.253	0.547719	2999	26	0		121	0.181175	0.109129	0.223	0.520814	2781	26	0		121	0.212773	0.0891356	0.102	0.630943	1050	30	0		6830
CAIRO_LIVER_DEVELOPMENT_UP	166	0.188277	0.185198	0.153	0.451903	2198	45	0		166	0.188277	0.185198	0.152	0.45307	2179	45	0		166	0.158811	0.323891	0.344	0.909353	2457	44	0		6834
FAELT_B_CLL_WITH_VH_REARRANGEMENTS_UP	48	0.295637	0.0159082	0.05	0.295491	1092	14	0		48	0.295637	0.0159082	0.04	0.27119	954	14	0		48	0.109667	0.624132	0.803	1	4788	12	0		6834
WP_IL17_SIGNALING_PATHWAY	32	0.333353	0.0473802	0.042	0.277508	973	9	0		32	0.333353	0.0473802	0.058	0.315767	1184	9	0		32	0.103984	0.264868	0.781	1	4678	10	0		6835
TAGHAVI_NEOPLASTIC_TRANSFORMATION	11	0.452921	0.0748686	0.074	0.350058	1367	5	0		11	0.452921	0.0748686	0.089	0.370074	1551	5	0		11	0.169703	0.40973	0.629	1	3919	3	0		6837
OUELLET_CULTURED_OVARIAN_CANCER_INVASIVE_VS_LMP_UP	69	0.281384	0.00801257	0.042	0.277508	976	17	0		69	0.281384	0.00801257	0.038	0.265387	923	17	0		69	0.0956616	0.410034	0.835	1	4940	7	0		6839
RASHI_NFKB1_TARGETS	18	0.409642	0.0104874	0.043	0.279285	988	6	0		18	0.409642	0.0104874	0.059	0.319604	1194	6	0		18	0.106782	0.131117	0.778	1	4661	17	0		6843
NABA_PROTEOGLYCANS	35	0.234866	0.000940285	0.272	0.562266	3135	5	0		35	0.234866	0.000940285	0.229	0.526311	2824	5	0		35	0.302184	0.010848	0.078	0.570507	885	14	0		6844
REACTOME_METABOLISM_OF_STEROID_HORMONES	35	0.276149	0.104045	0.136	0.434919	2027	12	0		35	0.276149	0.104045	0.133	0.429555	2007	12	0		35	0.198815	0.234931	0.413	0.953585	2811	8	0		6845
SATO_SILENCED_BY_METHYLATION_IN_PANCREATIC_CANCER_2	47	0.218653	0.138754	0.251	0.545232	2987	10	0		47	0.218653	0.138754	0.254	0.55046	2994	10	0		47	0.285	0.090188	0.076	0.568312	864	14	0		6845
WP_NAD_METABOLISM_SIRTUINS_AND_AGING	11	0.410586	0.0633452	0.1	0.385231	1677	4	0		11	0.410586	0.0633452	0.127	0.423877	1934	4	0		11	0.226555	0.167781	0.492	0.986887	3236	4	0		6847
MARIADASON_RESPONSE_TO_BUTYRATE_CURCUMIN_SULINDAC_TSA_2	8	0.385038	0.0695435	0.225	0.526811	2768	1	0		8	0.385038	0.0695435	0.213	0.511625	2697	1	0		8	0.423625	0.0647582	0.151	0.707098	1383	2	0		6848
LEE_LIVER_CANCER_MYC_TGFA_DN	65	0.219479	0.117784	0.192	0.492123	2532	12	0		65	0.219479	0.117784	0.21	0.509317	2672	12	0		65	0.222262	0.252886	0.195	0.767591	1648	17	0		6852
IVANOVA_HEMATOPOIESIS_INTERMEDIATE_PROGENITOR	135	0.257821	0.0106889	0.012	0.166538	466	40	0		135	0.257821	0.0106889	0.008	0.13289	384	40	0		135	0.0582308	0.832606	0.983	1	6003	17	0		6853
REACTOME_DEFECTIVE_CHST14_CAUSES_EDS_MUSCULOCONTRACTURAL_TYPE	8	0.436004	0.031202	0.158	0.456296	2238	5	0		8	0.436004	0.031202	0.159	0.45898	2239	5	0		8	0.324365	0.0695851	0.331	0.901557	2376	3	0		6853
JOHNSTONE_PARVB_TARGETS_1_DN	64	0.281976	0.0204922	0.055	0.306368	1160	15	0		64	0.281976	0.0204922	0.032	0.247723	830	15	0		64	0.0907575	0.637133	0.82	1	4869	15	0		6859
MARKEY_RB1_CHRONIC_LOF_UP	113	0.201065	0.0926967	0.184	0.483251	2473	40	0		113	0.201065	0.0926967	0.132	0.427814	2000	40	0		113	0.172887	0.238213	0.332	0.901557	2388	28	0		6861
TIEN_INTESTINE_PROBIOTICS_6HR_DN	170	0.209964	0.0507533	0.057	0.311367	1188	61	0		170	0.209964	0.0507533	0.054	0.308199	1137	61	0		170	0.11509	0.289974	0.753	1	4539	47	0		6864
BIOCARTA_ERBB3_PATHWAY	5	0.623174	0.287482	0.06	0.317863	1217	1	0		5	0.623174	0.287482	0.068	0.338956	1296	1	0		5	0.158675	0.57641	0.714	1	4352	0	0		6865
SMIRNOV_RESPONSE_TO_IR_2HR_UP	53	0.256078	0.115072	0.14	0.439275	2065	16	0		53	0.256078	0.115072	0.124	0.420564	1908	16	0		53	0.177149	0.0130357	0.427	0.958647	2892	24	0		6865
RORIE_TARGETS_OF_EWSR1_FLI1_FUSION_DN	28	0.238457	0.177866	0.265	0.557015	3084	7	0		28	0.238457	0.177866	0.3	0.588849	3306	7	0		28	0.359193	0.00839135	0.029	0.389969	477	11	0		6867
PID_S1P_S1P2_PATHWAY	24	0.432671	0.022913	0.017	0.192361	561	13	0		24	0.432671	0.022913	0.012	0.159387	473	13	0		24	0.0212164	0.59732	0.969	1	5840	23	0		6874
PID_NOTCH_PATHWAY	59	0.273629	0.0147712	0.051	0.295491	1113	18	0		59	0.273629	0.0147712	0.075	0.346708	1399	18	0		59	0.120556	0.00748598	0.715	1	4369	4	0		6881
REACTOME_ERCC6_CSB_AND_EHMT2_G9A_POSITIVELY_REGULATE_RRNA_EXPRESSION	76	0.400199	0.00856229	0.076	0.352334	1392	2	0		76	0.400199	0.00856229	0.078	0.352792	1430	2	0		76	0.15481	0.339439	0.653	1	4062	5	0		6884
CHEN_LIVER_METABOLISM_QTL_CIS	95	0.208074	0.0957574	0.174	0.473254	2388	27	0		95	0.208074	0.0957574	0.186	0.486145	2485	27	0		95	0.194252	0.0501376	0.257	0.827163	2015	31	0		6888
MCBRYAN_PUBERTAL_BREAST_4_5WK_DN	202	0.187286	0.203489	0.139	0.438894	2057	64	0		202	0.187286	0.203489	0.139	0.436138	2068	64	0		202	0.15356	0.221288	0.403	0.94626	2764	54	0		6889
REACTOME_COHESIN_LOADING_ONTO_CHROMATIN	10	0.433991	0.0775485	0.104	0.390677	1721	1	0		10	0.433991	0.0775485	0.109	0.397951	1774	1	0		10	0.21936	0	0.521	0.994541	3395	0	0		6890
WP_KETOGENESIS_AND_KETOLYSIS	8	0.414944	0.44818	0.166	0.466942	2303	1	0		8	0.414944	0.44818	0.174	0.472265	2386	1	0		8	0.336142	0.0377626	0.293	0.861882	2206	7	0		6895
REACTOME_TOLL_LIKE_RECEPTOR_9_TLR9_CASCADE	106	0.259589	0.00454854	0.025	0.225521	716	31	0		106	0.259589	0.00454854	0.021	0.203879	666	31	0		106	0.0746981	0.647412	0.931	1	5516	14	0		6898
YAMANAKA_GLIOBLASTOMA_SURVIVAL_DN	8	0.372722	0.161367	0.209	0.510898	2647	1	0		8	0.372722	0.161367	0.235	0.534054	2849	1	0		8	0.428361	0.120417	0.154	0.70888	1402	3	0		6898
PID_S1P_S1P1_PATHWAY	21	0.446549	0.00131537	0.012	0.166538	455	14	0		21	0.446549	0.00131537	0.013	0.166868	498	14	0		21	0.0212131	0.637061	0.978	1	5946	20	0		6899
WP_ZINC_HOMEOSTASIS	37	0.242472	0.173892	0.208	0.510567	2644	9	0		37	0.242472	0.173892	0.2	0.500385	2592	9	0		37	0.242244	0.120458	0.197	0.768016	1664	9	0		6900
CHEN_NEUROBLASTOMA_COPY_NUMBER_GAINS	50	0.291842	0.042867	0.052	0.298094	1127	12	0		50	0.291842	0.042867	0.047	0.288803	1048	12	0		50	0.108935	0.651578	0.791	1	4726	8	0		6901
PID_ILK_PATHWAY	45	0.275446	0.0798115	0.084	0.362512	1499	11	0		45	0.275446	0.0798115	0.08	0.354918	1459	11	0		45	0.143143	0.215757	0.632	1	3943	15	0		6901
HOWLIN_CITED1_TARGETS_1_DN	39	0.33257	0.0228645	0.033	0.255465	832	14	0		39	0.33257	0.0228645	0.036	0.261251	888	14	0		39	0.0741299	0.671792	0.875	1	5182	3	0		6902
REACTOME_LTC4_CYSLTR_MEDIATED_IL4_PRODUCTION	7	0.379207	0.077074	0.248	0.542526	2964	2	0		7	0.379207	0.077074	0.263	0.557684	3057	2	0		7	0.522641	0.0107096	0.078	0.570507	881	5	0		6902
BIOCARTA_WNT_PATHWAY	24	0.325172	0.0860391	0.116	0.407916	1840	9	0		24	0.325172	0.0860391	0.101	0.388623	1685	9	0		24	0.182647	0.233171	0.518	0.994541	3378	5	0		6903
ZHOU_PANCREATIC_BETA_CELL	11	0.30781	0.113185	0.324	0.606974	3461	3	0		11	0.30781	0.113185	0.311	0.59744	3376	3	0		11	0.630401	0.00155513	0.001	0.0729775	69	7	0		6906
WP_PERTURBATIONS_TO_HOSTCELL_AUTOPHAGY_INDUCED_BY_SARSCOV2_PROTEINS	18	0.396504	0.171444	0.051	0.295491	1105	6	0		18	0.396504	0.171444	0.053	0.305987	1119	6	0		18	0.108215	0	0.784	1	4692	0	0		6916
TESAR_ALK_AND_JAK_TARGETS_MOUSE_ES_D4_UP	5	0.458546	0.0485262	0.237	0.536721	2862	3	0		5	0.458546	0.0485262	0.23	0.527862	2827	3	0		5	0.539277	0.0214322	0.13	0.685349	1228	3	0		6917
REACTOME_REGULATION_OF_FZD_BY_UBIQUITINATION	21	0.346785	0.0112996	0.091	0.373606	1575	6	0		21	0.346785	0.0112996	0.097	0.383902	1638	6	0		21	0.17049	0.303675	0.585	1	3706	2	0		6919
ABBUD_LIF_SIGNALING_1_UP	43	0.218644	0.0883776	0.28	0.570273	3186	16	0		43	0.218644	0.0883776	0.288	0.5793	3226	16	0		43	0.32698	0.0133933	0.033	0.414574	512	17	0		6924
BIOCARTA_ERBB4_PATHWAY	7	0.408182	0.064526	0.204	0.50437	2623	1	0		7	0.408182	0.064526	0.202	0.501717	2608	1	0		7	0.409454	0.0533262	0.203	0.774842	1695	1	0		6926
WAMUNYOKOLI_OVARIAN_CANCER_GRADES_1_2_DN	71	0.212466	0.0717628	0.222	0.525087	2745	11	0		71	0.212466	0.0717628	0.199	0.499809	2585	11	0		71	0.220697	0.0341748	0.188	0.761734	1603	16	0		6933
VERRECCHIA_RESPONSE_TO_TGFB1_C6	5	0.421673	0.119825	0.254	0.547719	3002	0	0		5	0.421673	0.119825	0.272	0.564061	3123	0	0		5	0.617339	0.0676269	0.071	0.563059	811	3	0		6936
KYNG_RESPONSE_TO_H2O2_VIA_ERCC6_DN	45	0.289522	0.0472897	0.062	0.32241	1243	11	0		45	0.289522	0.0472897	0.06	0.321535	1207	11	0		45	0.120363	0.367947	0.742	1	4488	9	0		6938
LEIN_LOCALIZED_TO_PROXIMAL_DENDRITES	37	0.232635	0.206364	0.275	0.565229	3158	11	0		37	0.232635	0.206364	0.27	0.56297	3113	11	0		37	0.332204	0.0174105	0.051	0.495876	667	13	0		6938
REACTOME_ION_TRANSPORT_BY_P_TYPE_ATPASES	55	0.234939	0.0665269	0.167	0.467528	2318	11	0		55	0.234939	0.0665269	0.15	0.449377	2165	11	0		55	0.189172	0.0726742	0.344	0.909353	2455	10	0		6938
REACTOME_FRUCTOSE_METABOLISM	7	0.550832	0.00978716	0.061	0.320546	1227	3	0		7	0.550832	0.00978716	0.071	0.342096	1332	3	0		7	0.137194	0.342787	0.719	1	4380	1	0		6939
MOOTHA_GLYCOGEN_METABOLISM	21	0.331528	0.0563841	0.111	0.400748	1795	8	0		21	0.331528	0.0563841	0.117	0.409879	1850	8	0		21	0.190041	0.23668	0.502	0.988926	3296	4	0		6941
REACTOME_INWARDLY_RECTIFYING_K_CHANNELS	35	0.243373	0.220416	0.244	0.539591	2933	9	0		35	0.243373	0.220416	0.223	0.520814	2778	9	0		35	0.269951	0.219114	0.13	0.685349	1230	7	0		6941
LEE_AGING_MUSCLE_DN	40	0.258527	0.0448074	0.152	0.451207	2184	11	0		40	0.258527	0.0448074	0.156	0.455995	2220	11	0		40	0.194473	0.205104	0.361	0.920971	2541	7	0		6945
URS_ADIPOCYTE_DIFFERENTIATION_DN	31	0.239486	0.187114	0.26	0.553491	3049	8	0		31	0.239486	0.187114	0.266	0.559841	3081	8	0		31	0.311472	0.0343749	0.071	0.563059	817	10	0		6947
BORCZUK_MALIGNANT_MESOTHELIOMA_DN	106	0.183583	0.388695	0.272	0.562266	3139	25	0		106	0.183583	0.388695	0.298	0.587052	3295	25	0		106	0.256771	0.00235679	0.033	0.414574	515	39	0		6949
WP_MELATONIN_METABOLISM_AND_EFFECTS	37	0.244853	0.119733	0.234	0.533461	2844	13	0		37	0.244853	0.119733	0.25	0.548379	2959	13	0		37	0.2785	0.177812	0.116	0.657435	1146	12	0		6949
WP_VITAMIN_D_IN_INFLAMMATORY_DISEASES	22	0.325806	0.0957847	0.122	0.41639	1893	10	0		22	0.325806	0.0957847	0.132	0.427814	1994	10	0		22	0.213782	0.215075	0.459	0.972343	3063	8	0		6950
WP_ALZHEIMERS_DISEASE_AND_MIRNA_EFFECTS	327	0.216708	0.0154349	0.015	0.180417	540	92	0		327	0.216708	0.0154349	0.019	0.195571	629	92	0		327	0.0788952	0.920976	0.965	1	5786	55	0		6955
DIRMEIER_LMP1_RESPONSE_LATE_UP	56	0.201116	0.1802	0.297	0.586683	3287	15	0		56	0.201116	0.1802	0.303	0.592053	3324	15	0		56	0.314405	0.000327568	0.017	0.311907	346	14	0		6957
KEGG_GLYCEROPHOSPHOLIPID_METABOLISM	77	0.246023	0.0783599	0.082	0.359615	1476	30	0		77	0.246023	0.0783599	0.092	0.375339	1589	30	0		77	0.138499	0.352381	0.624	1	3894	24	0		6959
WP_DRAVET_SYNDROME	28	0.264609	0.0171449	0.227	0.52769	2791	14	0		28	0.264609	0.0171449	0.214	0.512511	2707	14	0		28	0.290727	0.271267	0.164	0.727085	1462	9	0		6960
LIANG_SILENCED_BY_METHYLATION_UP	33	0.233015	0.122598	0.288	0.577333	3233	7	0		33	0.233015	0.122598	0.315	0.599451	3409	7	0		33	0.394986	0.00845204	0.015	0.302562	319	14	0		6961
REACTOME_CARNITINE_METABOLISM	14	0.435826	0.20124	0.075	0.350955	1376	4	0		14	0.435826	0.20124	0.057	0.314809	1164	4	0		14	0.14407	0.052164	0.729	1	4422	0	0		6962
PID_INTEGRIN1_PATHWAY	66	0.222418	0.174239	0.176	0.474915	2406	19	0		66	0.222418	0.174239	0.194	0.494129	2549	19	0		66	0.201458	0.275386	0.256	0.827163	2008	16	0		6963
REACTOME_CIRCADIAN_CLOCK	70	0.25426	0.0515268	0.082	0.359615	1475	27	0		70	0.25426	0.0515268	0.083	0.35939	1497	27	0		70	0.131693	0.593289	0.641	1	3996	15	0		6968
REACTOME_REGULATION_OF_BACH1_ACTIVITY	11	0.556003	0.00150593	0.022	0.214872	651	6	0		11	0.556003	0.00150593	0.017	0.18526	579	6	0		11	0.0273793	0.736544	0.96	1	5740	10	0		6970
WP_MITOCHONDRIAL_COMPLEX_III_ASSEMBLY	16	0.369368	0.0225973	0.113	0.403483	1810	4	0		16	0.369368	0.0225973	0.118	0.410944	1856	4	0		16	0.199884	0.319746	0.504	0.989266	3304	2	0		6970
WP_OXIDATIVE_DAMAGE_RESPONSE	40	0.268517	0.0976192	0.129	0.42466	1969	10	0		40	0.268517	0.0976192	0.123	0.419362	1902	10	0		40	0.182371	0.166279	0.465	0.973206	3099	15	0		6970
TONKS_TARGETS_OF_RUNX1_RUNX1T1_FUSION_SUSTAINDED_IN_ERYTHROCYTE_UP	44	0.209298	0.0814666	0.299	0.588486	3297	15	0		44	0.209298	0.0814666	0.298	0.587052	3293	15	0		44	0.334612	0.0210629	0.02	0.335659	383	17	0		6973
REACTOME_ACTIVATED_NTRK2_SIGNALS_THROUGH_CDK5	6	0.389011	0.329449	0.269	0.560525	3108	0	0		6	0.389011	0.329449	0.268	0.561322	3095	0	0		6	0.583015	0.00573384	0.066	0.554554	771	3	0		6974
BOYAULT_LIVER_CANCER_SUBCLASS_G23_DN	10	0.529985	0.0911438	0.03	0.243867	786	4	0		10	0.529985	0.0911438	0.04	0.27119	947	4	0		10	0.06622	0.503922	0.885	1	5244	9	0		6977
FLECHNER_PBL_KIDNEY_TRANSPLANT_OK_VS_DONOR_UP	153	0.220946	0.00607645	0.051	0.295491	1120	53	0		153	0.220946	0.00607645	0.05	0.296035	1094	53	0		153	0.106361	0.040709	0.798	1	4763	13	0		6977
REACTOME_CLEC7A_DECTIN_1_INDUCES_NFAT_ACTIVATION	11	0.364335	0.0147914	0.183	0.482185	2461	2	0		11	0.364335	0.0147914	0.174	0.472265	2387	2	0		11	0.325332	0.254535	0.279	0.847967	2132	1	0		6980
WP_NOTCH_SIGNALING	45	0.217838	0.334415	0.257	0.551989	3023	12	0		45	0.217838	0.334415	0.273	0.564513	3139	12	0		45	0.28657	0.00639674	0.071	0.563059	819	24	0		6981
LI_WILMS_TUMOR_ANAPLASTIC_UP	17	0.409964	0.00620246	0.044	0.282671	1006	5	0		17	0.409964	0.00620246	0.047	0.288803	1042	5	0		17	0.0894952	0.203245	0.833	1	4935	16	0		6983
UDAYAKUMAR_MED1_TARGETS_UP	136	0.248706	0.0103069	0.025	0.225521	718	38	0		136	0.248706	0.0103069	0.03	0.240556	809	38	0		136	0.0835299	0.556795	0.923	1	5458	21	0		6985
BIOCARTA_NDKDYNAMIN_PATHWAY	17	0.372604	0.00958966	0.106	0.394313	1744	3	0		17	0.372604	0.00958966	0.098	0.383902	1647	3	0		17	0.177311	0.263443	0.56	1	3607	7	0		6998
BLANCO_MELO_SARS_COV_1_INFECTION_MCR5_CELLS_DN	9	0.523923	0.00577069	0.051	0.295491	1100	5	0		9	0.523923	0.00577069	0.044	0.28295	999	5	0		9	0.0898241	0.428632	0.825	1	4899	8	0		6998
GENTILE_UV_RESPONSE_CLUSTER_D2	38	0.253241	0.130138	0.186	0.485169	2488	16	0		38	0.253241	0.130138	0.206	0.506423	2639	16	0		38	0.253288	0.0844486	0.231	0.801038	1872	7	0		6999
REACTOME_REGULATION_OF_NPAS4_MRNA_TRANSLATION	9	0.538536	0.0211039	0.037	0.265835	886	4	0		9	0.538536	0.0211039	0.045	0.286263	1011	4	0		9	0.0773137	0.48464	0.863	1	5102	8	0		6999
FINAK_BREAST_CANCER_SDPP_SIGNATURE	26	0.273811	0.0494528	0.198	0.497875	2577	9	0		26	0.273811	0.0494528	0.195	0.495123	2554	9	0		26	0.268221	0.126521	0.231	0.801038	1870	5	0		7001
TORCHIA_TARGETS_OF_EWSR1_FLI1_FUSION_UP	272	0.176635	0.311734	0.151	0.450917	2175	69	0		272	0.176635	0.311734	0.141	0.438389	2089	69	0		272	0.15079	0.350743	0.399	0.94626	2737	65	0		7001
REACTOME_VEGFR2_MEDIATED_VASCULAR_PERMEABILITY	27	0.314951	0.0319429	0.088	0.369942	1539	14	0		27	0.314951	0.0319429	0.102	0.390159	1690	14	0		27	0.156533	0.223655	0.598	1	3774	1	0		7003
WANG_LMO4_TARGETS_UP	368	0.207344	0.0187558	0.009	0.14505	402	77	0		368	0.207344	0.0187558	0.009	0.138191	421	77	0		368	0.0606493	0.956606	0.995	1	6183	50	0		7006
WP_METHIONINE_METABOLISM_LEADING_TO_SULFUR_AMINO_ACIDS_AND_RELATED_DISORDERS	11	0.476422	0.0468173	0.053	0.301432	1134	3	0		11	0.476422	0.0468173	0.047	0.288803	1040	3	0		11	0.107109	0.287628	0.813	1	4833	10	0		7007
GOUYER_TUMOR_INVASIVENESS	9	0.327375	0.0747125	0.315	0.599978	3408	2	0		9	0.327375	0.0747125	0.303	0.592053	3320	2	0		9	0.626206	0.00954201	0.013	0.289161	280	6	0		7008
ONKEN_UVEAL_MELANOMA_DN	533	0.193292	0.00144187	0.007	0.12807	354	156	0		533	0.193292	0.00144187	0.006	0.11845	328	156	0		533	0.0663646	0.97281	1	1	6329	98	0		7011
BIOCARTA_RHODOPSIN_PATHWAY	11	0.357581	0.0433517	0.21	0.511801	2660	2	0		11	0.357581	0.0433517	0.221	0.519318	2757	2	0		11	0.371283	0.138078	0.187	0.760053	1596	3	0		7013
GHANDHI_DIRECT_IRRADIATION_DN	35	0.232425	0.0833605	0.294	0.583063	3271	6	0		35	0.232425	0.0833605	0.268	0.561322	3096	6	0		35	0.330096	0.0461016	0.049	0.488871	649	14	0		7016
TOMLINS_METASTASIS_UP	14	0.316131	0.0397192	0.246	0.54125	2947	3	0		14	0.316131	0.0397192	0.227	0.525246	2806	3	0		14	0.366869	0.0913159	0.136	0.694083	1265	5	0		7018
HOFFMANN_SMALL_PRE_BII_TO_IMMATURE_B_LYMPHOCYTE_UP	66	0.200055	0.199271	0.263	0.556412	3069	17	0		66	0.200055	0.199271	0.277	0.567902	3166	17	0		66	0.260685	0.0298227	0.068	0.561296	784	19	0		7019
REACTOME_SIGNALING_BY_WNT	331	0.214504	0.0212356	0.013	0.169548	496	74	0		331	0.214504	0.0212356	0.007	0.126292	359	74	0		331	0.0667261	0.896864	0.994	1	6165	40	0		7020
REACTOME_CLASS_I_PEROXISOMAL_MEMBRANE_PROTEIN_IMPORT	20	0.360225	0.0027937	0.073	0.347606	1362	6	0		20	0.360225	0.0027937	0.083	0.35939	1490	6	0		20	0.138413	0.392028	0.673	1	4169	2	0		7021
REACTOME_MITOCHONDRIAL_IRON_SULFUR_CLUSTER_BIOGENESIS	13	0.371943	0.0653028	0.135	0.433428	2015	3	0		13	0.371943	0.0653028	0.151	0.451125	2169	3	0		13	0.241485	0.113263	0.418	0.956291	2837	5	0		7021
MIKKELSEN_ES_ICP_WITH_H3K4ME3	728	0.148377	0.0745549	0.225	0.526811	2774	189	0		728	0.148377	0.0745549	0.242	0.54032	2909	189	0		728	0.155295	0.0530176	0.145	0.700204	1345	232	0		7028
REACTOME_SUMOYLATION_OF_DNA_REPLICATION_PROTEINS	46	0.345114	0.0231227	0.015	0.180417	530	15	0		46	0.345114	0.0231227	0.017	0.18526	590	15	0		46	0.0339529	0	0.975	1	5912	0	0		7032
CHASSOT_SKIN_WOUND	9	0.464664	0.0526663	0.102	0.387195	1702	5	0		9	0.464664	0.0526663	0.093	0.377051	1594	5	0		9	0.198809	0.238092	0.591	1	3738	2	0		7034
REACTOME_G_ALPHA_Q_SIGNALLING_EVENTS	217	0.176517	0.0465837	0.178	0.475765	2430	59	0		217	0.176517	0.0465837	0.2	0.500385	2594	59	0		217	0.167591	0.316982	0.256	0.827163	2010	61	0		7034
RICKMAN_TUMOR_DIFFERENTIATED_MODERATELY_VS_POORLY_UP	125	0.222039	0.0485123	0.077	0.353938	1413	28	0		125	0.222039	0.0485123	0.07	0.341585	1327	28	0		125	0.115939	0.579011	0.704	1	4300	26	0		7040
ZHU_CMV_8_HR_DN	50	0.236676	0.03864	0.186	0.485169	2489	17	0		50	0.236676	0.03864	0.169	0.466889	2349	17	0		50	0.208528	0.114939	0.292	0.860499	2202	11	0		7040
RICKMAN_TUMOR_DIFFERENTIATED_WELL_VS_MODERATELY_UP	107	0.226083	0.0347561	0.092	0.374868	1593	36	0		107	0.226083	0.0347561	0.069	0.340802	1312	36	0		107	0.129617	0.614663	0.666	1	4137	22	0		7042
REACTOME_IKK_COMPLEX_RECRUITMENT_MEDIATED_BY_RIP1	23	0.415561	0.00371887	0.021	0.210811	636	11	0		23	0.415561	0.00371887	0.02	0.199846	636	11	0		23	0.0273965	0.527624	0.963	1	5772	22	0		7044
NIKOLSKY_BREAST_CANCER_12Q13_Q21_AMPLICON	46	0.330611	0.00944901	0.015	0.180417	533	17	0		46	0.330611	0.00944901	0.023	0.214942	689	17	0		46	0.0424159	0	0.968	1	5825	0	0		7047
REACTOME_METHIONINE_SALVAGE_PATHWAY	6	0.412616	0.271967	0.243	0.539591	2914	1	0		6	0.412616	0.271967	0.234	0.533836	2841	1	0		6	0.52062	0.00979278	0.14	0.696422	1296	1	0		7051
TANG_SENESCENCE_TP53_TARGETS_UP	33	0.276606	0.0958724	0.154	0.452798	2203	11	0		33	0.276606	0.0958724	0.131	0.427346	1990	11	0		33	0.1921	0.111739	0.422	0.956681	2860	6	0		7053
MATTIOLI_MULTIPLE_MYELOMA_SUBGROUPS	17	0.348057	0.140856	0.142	0.44171	2081	6	0		17	0.348057	0.140856	0.127	0.423877	1937	6	0		17	0.218919	0.216378	0.456	0.971592	3038	4	0		7056
WP_TCELL_RECEPTOR_SIGNALING_PATHWAY	90	0.224252	0.0279503	0.104	0.390677	1727	37	0		90	0.224252	0.0279503	0.089	0.370074	1561	37	0		90	0.137592	0.261633	0.597	1	3769	19	0		7057
APPEL_IMATINIB_RESPONSE	33	0.246639	0.0118371	0.24	0.538632	2889	4	0		33	0.246639	0.0118371	0.236	0.534456	2865	4	0		33	0.286445	0.250277	0.141	0.696422	1309	10	0		7063
WP_NAD_METABOLISM	16	0.389041	0.0255912	0.071	0.341842	1345	8	0		16	0.389041	0.0255912	0.071	0.342096	1337	8	0		16	0.121083	0.0625473	0.719	1	4382	0	0		7064
ZWANG_EGF_INTERVAL_DN	239	0.159075	0.109014	0.338	0.61718	3557	56	0		239	0.159075	0.109014	0.314	0.599451	3401	56	0		239	0.246866	0.00121018	0.002	0.113947	111	49	0		7069
WP_MRNA_VACCINE_ACTIVATION_OF_DENDRITIC_CELL_AND_INDUCTION_OF_IFN1	10	0.350096	0.0442327	0.26	0.553491	3043	1	0		10	0.350096	0.0442327	0.211	0.510408	2680	1	0		10	0.417118	0.0341799	0.146	0.701383	1347	5	0		7070
CHEN_ETV5_TARGETS_TESTIS	25	0.320852	0.104123	0.108	0.396305	1766	7	0		25	0.320852	0.104123	0.114	0.404828	1823	7	0		25	0.171193	0.184187	0.537	1	3482	2	0		7071
PID_IFNG_PATHWAY	40	0.306716	0.0214251	0.068	0.336631	1308	12	0		40	0.306716	0.0214251	0.06	0.321535	1205	12	0		40	0.111996	0.620506	0.759	1	4559	9	0		7072
RIZKI_TUMOR_INVASIVENESS_3D_UP	209	0.204152	0.0327334	0.05	0.295491	1097	60	0		209	0.204152	0.0327334	0.046	0.288667	1035	60	0		209	0.105829	0.402871	0.837	1	4946	43	0		7078
GROSS_HYPOXIA_VIA_ELK3_DN	155	0.219773	0.0488388	0.057	0.311367	1187	47	0		155	0.219773	0.0488388	0.063	0.328399	1245	47	0		155	0.110298	0.6002	0.775	1	4647	40	0		7079
WP_FAMILIAL_HYPERLIPIDEMIA_TYPE_1	18	0.295901	0.0284129	0.205	0.505112	2631	3	0		18	0.295901	0.0284129	0.224	0.520902	2786	3	0		18	0.291939	0.0800154	0.197	0.768016	1663	7	0		7080
REACTOME_SYNTHESIS_OF_PE	13	0.373462	0.152595	0.121	0.415817	1881	3	0		13	0.373462	0.152595	0.13	0.42558	1971	3	0		13	0.219203	0.403812	0.491	0.986404	3230	2	0		7082
FERRARI_RESPONSE_TO_FENRETINIDE_DN	5	0.611839	0.016019	0.066	0.331019	1289	2	0		5	0.611839	0.016019	0.065	0.33216	1260	2	0		5	0.14047	0.456784	0.753	1	4534	0	0		7083
WP_METASTATIC_BRAIN_TUMOR	25	0.426254	0.0182332	0.189	0.488288	2508	4	0		25	0.426254	0.0182332	0.187	0.486995	2487	4	0		25	0.380607	0.0857814	0.271	0.841772	2088	2	0		7083
REACTOME_METABOLIC_DISORDERS_OF_BIOLOGICAL_OXIDATION_ENZYMES	34	0.286834	0.158776	0.107	0.395091	1754	11	0		34	0.286834	0.158776	0.115	0.4066	1832	11	0		34	0.165459	0.140787	0.54	1	3498	12	0		7084
CHESLER_BRAIN_QTL_TRANS	6	0.585509	0.0151689	0.076	0.352334	1390	1	0		6	0.585509	0.0151689	0.067	0.336035	1287	1	0		6	0.151567	0.372983	0.726	1	4409	5	0		7086
GARGALOVIC_RESPONSE_TO_OXIDIZED_PHOSPHOLIPIDS_BLACK_UP	35	0.327789	0.0364189	0.05	0.295491	1090	11	0		35	0.327789	0.0364189	0.05	0.296035	1090	11	0		35	0.0975827	0.455167	0.827	1	4906	2	0		7086
REACTOME_UPTAKE_OF_DIETARY_COBALAMINS_INTO_ENTEROCYTES	10	0.350309	0.149414	0.259	0.552993	3035	4	0		10	0.350309	0.149414	0.245	0.544212	2920	4	0		10	0.443463	0.0432741	0.115	0.655773	1132	3	0		7087
GOLDRATH_HOMEOSTATIC_PROLIFERATION	150	0.231762	0.0178606	0.039	0.270336	933	48	0		150	0.231762	0.0178606	0.034	0.25412	866	48	0		150	0.0922346	0.6193	0.895	1	5289	24	0		7088
WATANABE_ULCERATIVE_COLITIS_WITH_CANCER_UP	19	0.288682	0.0582473	0.217	0.51893	2713	8	0		19	0.288682	0.0582473	0.222	0.519413	2771	8	0		19	0.315502	0.0407984	0.189	0.76388	1604	3	0		7088
FIGUEROA_AML_METHYLATION_CLUSTER_1_UP	122	0.190841	0.168745	0.226	0.526874	2786	33	0		122	0.190841	0.168745	0.205	0.505304	2633	33	0		122	0.198743	0.079663	0.198	0.769806	1670	43	0		7089
REACTOME_REGULATION_OF_GLUCOKINASE_BY_GLUCOKINASE_REGULATORY_PROTEIN	32	0.375599	0.00798685	0.022	0.214872	655	12	0		32	0.375599	0.00798685	0.03	0.240556	805	12	0		32	0.0477841	0	0.948	1	5630	0	0		7090
FOSTER_KDM1A_TARGETS_UP	263	0.165137	0.0743622	0.235	0.534802	2854	61	0		263	0.165137	0.0743622	0.256	0.552215	3010	61	0		263	0.184057	0.114564	0.129	0.682848	1227	86	0		7091
PID_ERBB1_DOWNSTREAM_PATHWAY	105	0.251914	0.00656072	0.031	0.247657	808	42	0		105	0.251914	0.00656072	0.024	0.218933	709	42	0		105	0.0749745	0.717468	0.939	1	5575	14	0		7092
ZHU_SKIL_TARGETS_UP	20	0.314874	0.0447378	0.149	0.44845	2149	9	0		20	0.314874	0.0447378	0.163	0.459698	2297	9	0		20	0.236712	0.0913018	0.383	0.937222	2647	6	0		7093
BIOCARTA_BARRESTIN_PATHWAY	12	0.289298	0.286972	0.317	0.600968	3417	2	0		12	0.289298	0.286972	0.295	0.585403	3268	2	0		12	0.502283	0.0547433	0.023	0.35738	409	5	0		7094
KEGG_CARDIAC_MUSCLE_CONTRACTION	79	0.194923	0.0873499	0.267	0.559228	3101	13	0		79	0.194923	0.0873499	0.273	0.564513	3140	13	0		79	0.247486	0.043947	0.075	0.568312	855	18	0		7096
BIOCARTA_TNFR1_PATHWAY	29	0.362099	0.0124193	0.041	0.275953	955	11	0		29	0.362099	0.0124193	0.044	0.28295	1003	11	0		29	0.0783275	0.0313778	0.868	1	5140	0	0		7098
SMIRNOV_RESPONSE_TO_IR_2HR_DN	57	0.26321	0.10611	0.101	0.385879	1694	16	0		57	0.26321	0.10611	0.092	0.375339	1588	16	0		57	0.140407	0.746409	0.607	1	3818	9	0		7100
REACTOME_SYNTHESIS_OF_5_EICOSATETRAENOIC_ACIDS	9	0.549666	0.00309055	0.046	0.287003	1025	3	0		9	0.549666	0.00309055	0.03	0.240556	802	3	0		9	0.0666174	0.439213	0.892	1	5278	3	0		7105
WP_GLUCOCORTICOID_BIOSYNTHESIS	14	0.280687	0.273252	0.317	0.600968	3419	5	0		14	0.280687	0.273252	0.292	0.582297	3253	5	0		14	0.497414	0.0185338	0.025	0.366535	433	5	0		7105
ABBUD_LIF_SIGNALING_1_DN	28	0.320161	0.0495558	0.099	0.384572	1663	9	0		28	0.320161	0.0495558	0.104	0.392949	1710	9	0		28	0.163324	0.231403	0.59	1	3733	8	0		7106
BARRIER_CANCER_RELAPSE_NORMAL_SAMPLE_DN	31	0.259688	0.349258	0.179	0.476282	2434	11	0		31	0.259688	0.349258	0.186	0.486145	2483	11	0		31	0.230213	0.0597043	0.29	0.858892	2190	10	0		7107
REACTOME_KEAP1_NFE2L2_PATHWAY	107	0.250923	0.0105365	0.028	0.238975	761	44	0		107	0.250923	0.0105365	0.032	0.247723	834	44	0		107	0.074976	0.480299	0.931	1	5515	22	0		7110
WP_ALZHEIMERS_DISEASE	262	0.216708	0.0154349	0.018	0.19715	591	92	0		262	0.216708	0.0154349	0.023	0.214942	694	92	0		262	0.0788952	0.920976	0.969	1	5832	55	0		7117
GU_PDEF_TARGETS_DN	40	0.209486	0.00460499	0.326	0.60879	3475	21	0		40	0.209486	0.00460499	0.306	0.594161	3344	21	0		40	0.347185	0.00122154	0.014	0.290511	304	12	0		7123
PHONG_TNF_TARGETS_UP	63	0.20456	0.0394402	0.23	0.53011	2815	17	0		63	0.20456	0.0394402	0.287	0.578184	3223	17	0		63	0.236658	0.0798364	0.11	0.650091	1095	22	0		7133
HARRIS_BRAIN_CANCER_PROGENITORS	43	0.234473	0.102464	0.23	0.53011	2809	10	0		43	0.234473	0.102464	0.205	0.505304	2631	10	0		43	0.24317	0.0636707	0.203	0.774842	1698	11	0		7138
WP_EFFECT_OF_PROGERIN_ON_GENES_INVOLVED_IN_HUTCHINSONGILFORD_PROGERIA_SYNDROME	37	0.299618	0.0408491	0.159	0.457354	2254	3	0		37	0.299618	0.0408491	0.156	0.455995	2219	3	0		37	0.221857	0.0846221	0.385	0.937222	2665	9	0		7138
PID_SYNDECAN_2_PATHWAY	33	0.313	0.0750981	0.079	0.357564	1429	9	0		33	0.313	0.0750981	0.07	0.341585	1320	9	0		33	0.127609	0.443342	0.722	1	4392	8	0		7141
SA_REG_CASCADE_OF_CYCLIN_EXPR	13	0.350645	0.0410851	0.179	0.476282	2432	3	0		13	0.350645	0.0410851	0.191	0.490528	2521	3	0		13	0.299633	0.0642635	0.29	0.858892	2188	4	0		7141
WP_QUERCETIN_AND_NFKB_AP1_INDUCED_APOPTOSIS	16	0.377242	0.103859	0.091	0.373606	1573	7	0		16	0.377242	0.103859	0.107	0.394866	1746	7	0		16	0.170718	0.275055	0.608	1	3822	5	0		7141
REACTOME_TOLL_LIKE_RECEPTOR_TLR1_TLR2_CASCADE	115	0.239852	0.00921911	0.032	0.251622	824	32	0		115	0.239852	0.00921911	0.036	0.261251	891	32	0		115	0.0767954	0.693224	0.919	1	5435	15	0		7150
WP_GALANIN_RECEPTOR_PATHWAY	21	0.302067	0.101465	0.163	0.463319	2280	8	0		21	0.302067	0.101465	0.181	0.479443	2444	8	0		21	0.237502	0.139625	0.339	0.906093	2426	8	0		7150
REACTOME_COLLAGEN_BIOSYNTHESIS_AND_MODIFYING_ENZYMES	67	0.211715	0.137334	0.205	0.505112	2635	12	0		67	0.211715	0.137334	0.21	0.509317	2674	12	0		67	0.214826	0.207399	0.225	0.790787	1846	20	0		7155
REACTOME_SYNAPTIC_ADHESION_LIKE_MOLECULES	21	0.268018	0.112822	0.271	0.562266	3124	7	0		21	0.268018	0.112822	0.273	0.564513	3134	7	0		21	0.356522	0.0261926	0.08	0.576053	897	8	0		7155
REACTOME_OVARIAN_TUMOR_DOMAIN_PROTEASES	39	0.309823	0.00585116	0.057	0.311367	1184	12	0		39	0.309823	0.00585116	0.054	0.308199	1129	12	0		39	0.10038	0.0155705	0.814	1	4843	1	0		7156
DAZARD_UV_RESPONSE_CLUSTER_G24	24	0.241976	0.00146339	0.314	0.598776	3402	2	0		24	0.241976	0.00146339	0.304	0.592226	3331	2	0		24	0.419384	0.00281208	0.024	0.362512	424	13	0		7157
MELLMAN_TUT1_TARGETS_DN	47	0.283822	0.00135224	0.07	0.339038	1334	26	0		47	0.283822	0.00135224	0.07	0.341585	1323	26	0		47	0.113878	0.428245	0.744	1	4501	3	0		7158
GAUSSMANN_MLL_AF4_FUSION_TARGETS_A_DN	95	0.177158	0.0936876	0.302	0.589925	3324	22	0		95	0.177158	0.0936876	0.374	0.635898	3816	22	0		95	0.358997	0.000172639	0	0	24	47	0		7164
GAJATE_RESPONSE_TO_TRABECTEDIN_UP	66	0.207933	0.0317343	0.259	0.552993	3040	20	0		66	0.207933	0.0317343	0.26	0.554581	3042	20	0		66	0.241726	0.0633363	0.109	0.650091	1086	22	0		7168
PARK_HSC_VS_MULTIPOTENT_PROGENITORS_UP	19	0.337162	0.0403915	0.134	0.433216	2002	8	0		19	0.337162	0.0403915	0.126	0.423368	1931	8	0		19	0.198972	0.362655	0.492	0.986887	3237	2	0		7170
CAIRO_HEPATOBLASTOMA_CLASSES_DN	214	0.207862	0.00429189	0.043	0.279285	997	68	0		214	0.207862	0.00429189	0.033	0.251567	851	68	0		214	0.0937548	0.771949	0.901	1	5325	59	0		7173
PETRETTO_BLOOD_PRESSURE_UP	12	0.370002	0.027621	0.16	0.458605	2260	6	0		12	0.370002	0.027621	0.15	0.449377	2156	6	0		12	0.256436	0.122047	0.403	0.94626	2760	5	0		7176
MATZUK_PREOVULATORY_FOLLICLE	10	0.303054	0.127479	0.321	0.605194	3441	2	0		10	0.303054	0.127479	0.322	0.605148	3454	2	0		10	0.585709	0.000614703	0.013	0.289161	282	6	0		7177
BIOCARTA_ACH_PATHWAY	14	0.284421	0.0441521	0.294	0.583063	3270	5	0		14	0.284421	0.0441521	0.285	0.575762	3208	5	0		14	0.443129	0.130872	0.057	0.52143	705	5	0		7183
FULCHER_INFLAMMATORY_RESPONSE_LECTIN_VS_LPS_UP	587	0.150594	0.417618	0.245	0.540148	2946	138	0		587	0.150594	0.417618	0.245	0.544212	2924	138	0		587	0.160752	0.127983	0.141	0.696422	1315	114	0		7185
BIOCARTA_P53_PATHWAY	16	0.364053	0.0188403	0.113	0.403483	1811	3	0		16	0.364053	0.0188403	0.11	0.400701	1781	3	0		16	0.184486	0.138642	0.557	1	3594	4	0		7186
REACTOME_HCMV_LATE_EVENTS	116	0.333573	0.00594084	0.023	0.220007	671	19	0		116	0.333573	0.00594084	0.014	0.169646	517	19	0		116	0.0277984	0	0.982	1	5998	0	0		7186
REACTOME_REGULATION_OF_PTEN_MRNA_TRANSLATION	9	0.526334	0.0231259	0.037	0.265835	887	5	0		9	0.526334	0.0231259	0.053	0.305987	1117	5	0		9	0.0734401	0.503253	0.875	1	5184	8	0		7188
BYSTRYKH_HEMATOPOIESIS_STEM_CELL_AND_BRAIN_QTL_TRANS	157	0.226133	0.0500058	0.037	0.265835	898	46	0		157	0.226133	0.0500058	0.037	0.262353	910	46	0		157	0.0869924	0.623504	0.912	1	5387	22	0		7195
SCHAVOLT_TARGETS_OF_TP53_AND_TP63	15	0.44973	0.0475464	0.046	0.287003	1026	5	0		15	0.44973	0.0475464	0.046	0.288667	1025	5	0		15	0.0839093	0.315525	0.869	1	5144	0	0		7195
SHETH_LIVER_CANCER_VS_TXNIP_LOSS_PAM3	74	0.21235	0.084434	0.196	0.495917	2567	17	0		74	0.21235	0.084434	0.181	0.479443	2449	17	0		74	0.192764	0.080807	0.288	0.857662	2179	15	0		7195
WP_ROBO4_AND_VEGF_SIGNALING_PATHWAYS_CROSSTALK	6	0.425603	0.217071	0.247	0.541433	2953	2	0		6	0.425603	0.217071	0.221	0.519318	2755	2	0		6	0.472487	0.116818	0.169	0.733727	1490	1	0		7198
CASTELLANO_HRAS_AND_NRAS_TARGETS_DN	8	0.35434	0.128558	0.272	0.562266	3129	3	0		8	0.35434	0.128558	0.259	0.554269	3028	3	0		8	0.488022	0.126395	0.102	0.630943	1042	3	0		7199
REACTOME_G_ALPHA_S_SIGNALLING_EVENTS	157	0.165756	0.0779965	0.324	0.606974	3467	51	0		157	0.165756	0.0779965	0.323	0.605975	3461	51	0		157	0.245698	0.0214535	0.011	0.263635	271	56	0		7199
HUMMERICH_BENIGN_SKIN_TUMOR_UP	16	0.277412	0.0807715	0.288	0.577333	3232	7	0		16	0.277412	0.0807715	0.328	0.610593	3483	7	0		16	0.466973	0.00071792	0.03	0.396037	485	4	0		7200
BIOCARTA_G2_PATHWAY	24	0.406851	0.0633343	0.018	0.19715	578	9	0		24	0.406851	0.0633343	0.02	0.199846	638	9	0		24	0.0143538	0.706224	0.981	1	5987	23	0		7203
YAGI_AML_FAB_MARKERS	194	0.219873	0.0254498	0.024	0.221735	698	55	0		194	0.219873	0.0254498	0.032	0.247723	837	55	0		194	0.0760488	0.647137	0.953	1	5668	20	0		7203
REACTOME_PI3K_AKT_SIGNALING_IN_CANCER	105	0.202942	0.0227208	0.153	0.451903	2196	46	0		105	0.202942	0.0227208	0.169	0.466889	2351	46	0		105	0.170036	0.21317	0.384	0.937222	2660	34	0		7207
REACTOME_PROSTANOID_LIGAND_RECEPTORS	9	0.321337	0.0517594	0.322	0.605849	3446	5	0		9	0.321337	0.0517594	0.331	0.611794	3503	5	0		9	0.615391	0.00306304	0.011	0.263635	258	6	0		7207
REACTOME_REGULATION_OF_SIGNALING_BY_NODAL	12	0.368044	0.314101	0.157	0.45584	2229	4	0		12	0.368044	0.314101	0.163	0.459698	2295	4	0		12	0.260093	0.100237	0.389	0.939559	2685	5	0		7209
TAVAZOIE_METASTASIS	108	0.190253	0.0782825	0.237	0.536721	2868	24	0		108	0.190253	0.0782825	0.264	0.55871	3068	24	0		108	0.206667	0.178775	0.137	0.694083	1280	23	0		7216
KEGG_CIRCADIAN_RHYTHM_MAMMAL	13	0.310715	0.0874633	0.271	0.562266	3123	4	0		13	0.310715	0.0874633	0.257	0.55327	3012	4	0		13	0.391212	0.0546577	0.109	0.650091	1082	7	0		7217
ZHAN_MULTIPLE_MYELOMA_MF_DN	43	0.250148	0.038029	0.164	0.464738	2290	19	0		43	0.250148	0.038029	0.172	0.470573	2369	19	0		43	0.193995	0.137353	0.363	0.920971	2558	8	0		7217
MCCABE_HOXC6_TARGETS_CANCER_DN	20	0.362229	0.0709498	0.082	0.359615	1468	2	0		20	0.362229	0.0709498	0.08	0.354918	1453	2	0		20	0.133598	0.6492	0.704	1	4297	4	0		7218
[truncated: 4,498 more rows]

## Sheet: Brunello GSEA gene set c2
Pathway	Size	ES	p	p_permutation	FDR	Ranking	Hits	LFC
SALVADOR_MARTIN_PEDIATRIC_TBD_ANTI_TNF_THERAPY_NONRESPONDER_POST_TREATMENT_DN	16	1	0	0	0	1	0	0
REACTOME_FORMATION_OF_ATP_BY_CHEMIOSMOTIC_COUPLING	18	1	0	0	0	2	0	0
BIOCARTA_PLCD_PATHWAY	5	0.911714	5.48172e-05	0	0	3	3	0
REACTOME_TOXICITY_OF_BOTULINUM_TOXIN_TYPE_D_BOTD	5	0.806966	0.106973	0	0	4	1	0
BIOCARTA_BLYMPHOCYTE_PATHWAY	14	0.621186	7.06052e-06	0	0	5	10	0
MEISSNER_NPC_ICP_WITH_H3_UNMETHYLATED	23	0.527031	0.000414097	0	0	6	14	0
LOPES_METHYLATED_IN_COLON_CANCER_UP	28	0.512484	0.00425524	0	0	7	13	0
FRIDMAN_IMMORTALIZATION_DN	33	0.482647	2.05766e-05	0	0	8	14	0
WP_HEART_DEVELOPMENT	47	0.480998	1.87988e-05	0	0	9	20	0
SATO_SILENCED_BY_DEACETYLATION_IN_PANCREATIC_CANCER	47	0.480794	4.04006e-06	0	0	10	27	0
REACTOME_KERATINIZATION	217	0.458662	1.2338e-17	0	0	11	90	0
BEGUM_TARGETS_OF_PAX3_FOXO1_FUSION_DN	46	0.451234	0.000378855	0	0	12	22	0
BASSO_CD40_SIGNALING_DN	71	0.444939	0.000107646	0	0	13	32	0
PAPASPYRIDONOS_UNSTABLE_ATEROSCLEROTIC_PLAQUE_DN	43	0.428683	0.000537212	0	0	14	20	0
WATANABE_COLON_CANCER_MSI_VS_MSS_DN	69	0.426566	0.000581134	0	0	15	21	0
REACTOME_FORMATION_OF_THE_CORNIFIED_ENVELOPE	129	0.42459	1.04217e-08	0	0	16	48	0
BLANCO_MELO_HUMAN_PARAINFLUENZA_VIRUS_3_INFECTION_A594_CELLS_DN	122	0.380443	6.32321e-08	0	0	17	58	0
HOQUE_METHYLATED_IN_CANCER	56	0.373307	0.00265424	0	0	18	21	0
REACTOME_COMPLEMENT_CASCADE	115	0.369873	0.000312201	0	0	19	30	0
NIKOLSKY_BREAST_CANCER_16P13_AMPLICON	119	0.365585	3.07172e-05	0	0	20	45	0
LIM_MAMMARY_LUMINAL_MATURE_DN	94	0.362743	0.000168355	0	0	21	28	0
SCHLESINGER_METHYLATED_DE_NOVO_IN_CANCER	88	0.362595	8.16505e-05	0	0	22	40	0
MARTENS_TRETINOIN_RESPONSE_UP	855	0.361793	5.70606e-26	0	0	23	394	0
GAUSSMANN_MLL_AF4_FUSION_TARGETS_A_DN	95	0.358997	0.000172639	0	0	24	47	0
NIKOLSKY_BREAST_CANCER_20Q12_Q13_AMPLICON	149	0.349245	5.17384e-06	0	0	25	64	0
MEISSNER_NPC_HCP_WITH_H3K4ME3_AND_H3K27ME3	143	0.340824	1.30153e-06	0	0	26	73	0
CHEN_LVAD_SUPPORT_OF_FAILING_HEART_UP	102	0.335418	0.00474231	0	0	27	38	0
MEISSNER_BRAIN_HCP_WITH_H3K27ME3	272	0.329432	7.76443e-08	0	0	28	114	0
MANNE_COVID19_ICU_VS_HEALTHY_DONOR_PLATELETS_UP	128	0.325349	0.000110487	0	0	29	52	0
MIKKELSEN_NPC_HCP_WITH_H3K4ME3_AND_H3K27ME3	210	0.318325	6.21469e-07	0	0	30	100	0
MIKKELSEN_IPS_ICP_WITH_H3K4ME3_AND_H327ME3	124	0.317863	0.000918773	0	0	31	45	0
MIKKELSEN_NPC_HCP_WITH_H3K27ME3	345	0.317559	1.15807e-08	0	0	32	159	0
NOURUZI_NEPC_ASCL1_TARGETS	159	0.312502	0.00367792	0	0	33	46	0
COULOUARN_TEMPORAL_TGFB1_SIGNATURE_UP	109	0.309901	0.000837352	0	0	34	36	0
MEISSNER_NPC_HCP_WITH_H3K4ME2_AND_H3K27ME3	350	0.309677	5.6046e-08	0	0	35	157	0
NIKOLSKY_BREAST_CANCER_11Q12_Q14_AMPLICON	158	0.304221	8.57959e-06	0	0	36	70	0
WIERENGA_STAT5A_TARGETS_GROUP1	127	0.301831	0.00498833	0	0	37	44	0
MIKKELSEN_MCV6_HCP_WITH_H3K27ME3	438	0.301471	5.67641e-10	0	0	38	193	0
TONKS_TARGETS_OF_RUNX1_RUNX1T1_FUSION_HSC_DN	193	0.299451	0.00112023	0	0	39	71	0
BENPORATH_PRC2_TARGETS	650	0.295625	2.89615e-11	0	0	40	254	0
MIKKELSEN_MEF_HCP_WITH_H3K27ME3	591	0.291207	4.03813e-12	0	0	41	282	0
GRAESSMANN_APOPTOSIS_BY_SERUM_DEPRIVATION_DN	238	0.287282	1.35987e-05	0	0	42	72	0
MANALO_HYPOXIA_UP	205	0.284154	0.000105864	0	0	43	84	0
MIKKELSEN_MEF_ICP_WITH_H3K27ME3	207	0.279737	0.00279856	0	0	44	63	0
BENPORATH_SUZ12_TARGETS	1035	0.275588	7.69316e-12	0	0	45	380	0
BOQUEST_STEM_CELL_DN	218	0.27548	0.00166067	0	0	46	65	0
MEISSNER_NPC_HCP_WITH_H3_UNMETHYLATED	544	0.274248	2.51855e-06	0	0	47	186	0
HOLLERN_SQUAMOUS_BREAST_TUMOR	173	0.273822	0.00482943	0	0	48	51	0
BANDRES_RESPONSE_TO_CARMUSTIN_MGMT_48HR_DN	160	0.271548	0.000441121	0	0	49	66	0
BENPORATH_ES_WITH_H3K27ME3	1115	0.271115	2.9954e-12	0	0	50	400	0
SATO_SILENCED_BY_METHYLATION_IN_PANCREATIC_CANCER_1	422	0.249455	8.63749e-05	0	0	51	123	0
MEISSNER_BRAIN_HCP_WITH_H3K4ME3_AND_H3K27ME3	1074	0.249011	6.78917e-09	0	0	52	401	0
LIM_MAMMARY_STEM_CELL_UP	480	0.24739	7.45454e-05	0	0	53	131	0
MOREAUX_MULTIPLE_MYELOMA_BY_TACI_UP	374	0.245154	5.95149e-05	0	0	54	148	0
BENPORATH_EED_TARGETS	1059	0.239433	6.30317e-08	0	0	55	361	0
REACTOME_CLASS_A_1_RHODOPSIN_LIKE_RECEPTORS	331	0.238781	0.0015466	0	0	56	129	0
NABA_SECRETED_FACTORS	343	0.236199	0.00390475	0	0	57	123	0
ZWANG_TRANSIENTLY_UP_BY_2ND_EGF_PULSE_ONLY	1957	0.232862	1.06308e-08	0	0	58	546	0
GRAESSMANN_RESPONSE_TO_MC_AND_DOXORUBICIN_UP	611	0.230585	5.39078e-06	0	0	59	199	0
REACTOME_GPCR_LIGAND_BINDING	464	0.220164	0.00401104	0	0	60	173	0
KEGG_OLFACTORY_TRANSDUCTION	388	0.219781	0.0287901	0	0	61	119	0
RIGGI_EWING_SARCOMA_PROGENITOR_UP	437	0.215383	0.019745	0	0	62	101	0
PEREZ_TP53_TARGETS	1201	0.215046	4.45511e-06	0	0	63	388	0
BLANCO_MELO_BRONCHIAL_EPITHELIAL_CELLS_INFLUENZA_A_DEL_NS1_INFECTION_UP	644	0.212365	0.00423879	0	0	64	175	0
LIU_OVARIAN_CANCER_TUMORS_AND_XENOGRAFTS_XDGS_DN	1714	0.192386	0.000540995	0	0	65	457	0
DODD_NASOPHARYNGEAL_CARCINOMA_UP	1813	0.183368	0.000447789	0	0	66	530	0
GOUYER_TATI_TARGETS_UP	10	0.724569	0.00559658	0.001	0.0729775	67	4	0
PASTURAL_RIZ1_TARGETS_UP	10	0.710171	0.000808859	0.001	0.0729775	68	6	0
ZHOU_PANCREATIC_BETA_CELL	11	0.630401	0.00155513	0.001	0.0729775	69	7	0
REACTOME_INITIAL_TRIGGERING_OF_COMPLEMENT	80	0.516141	0.00135424	0.001	0.0729775	70	13	0
VANDESLUIS_COMMD1_TARGETS_GROUP_3_DN	37	0.469283	1.3855e-05	0.001	0.0729775	71	19	0
RIZ_ERYTHROID_DIFFERENTIATION_HEMGN	26	0.468528	0.00109875	0.001	0.0729775	72	14	0
BIOCARTA_ALK_PATHWAY	37	0.442536	0.000307128	0.001	0.0729775	73	15	0
OSADA_ASCL1_TARGETS_UP	46	0.406528	0.00318066	0.001	0.0729775	74	16	0
EBAUER_MYOGENIC_TARGETS_OF_PAX3_FOXO1_FUSION	48	0.400483	0.00180572	0.001	0.0729775	75	18	0
ISSAEVA_MLL2_TARGETS	61	0.37509	7.787e-05	0.001	0.0729775	76	28	0
ZHANG_TARGETS_OF_EWSR1_FLI1_FUSION	87	0.358205	0.00122837	0.001	0.0729775	77	28	0
BRIDEAU_IMPRINTED_GENES	65	0.347593	0.00247077	0.001	0.0729775	78	21	0
BROWNE_HCMV_INFECTION_16HR_DN	83	0.331525	0.000320818	0.001	0.0729775	79	39	0
REACTOME_CELL_JUNCTION_ORGANIZATION	92	0.30896	0.00236332	0.001	0.0729775	80	46	0
PEREZ_TP53_AND_TP63_TARGETS	207	0.283768	0.000188121	0.001	0.0729775	81	88	0
NABA_ECM_AFFILIATED	170	0.272119	0.00190606	0.001	0.0729775	82	78	0
PLASARI_TGFB1_TARGETS_10HR_UP	196	0.260395	0.00136555	0.001	0.0729775	83	65	0
PEREZ_TP63_TARGETS	356	0.24787	0.000159411	0.001	0.0729775	84	95	0
KEGG_CYTOKINE_CYTOKINE_RECEPTOR_INTERACTION	265	0.244103	0.00125977	0.001	0.0729775	85	63	0
HATADA_METHYLATED_IN_LUNG_CANCER_UP	377	0.243798	0.000155152	0.001	0.0729775	86	117	0
PHONG_TNF_RESPONSE_NOT_VIA_P38	341	0.234199	0.000341299	0.001	0.0729775	87	112	0
MEISSNER_NPC_HCP_WITH_H3K4ME2	493	0.22048	0.00912611	0.001	0.0729775	88	140	0
REACTOME_SENSORY_PERCEPTION	637	0.20905	0.0138558	0.001	0.0729775	89	186	0
REACTOME_SODIUM_COUPLED_PHOSPHATE_COTRANSPORTERS	5	0.845944	0.00842967	0.002	0.113947	90	2	0
WP_TRANSCRIPTION_FACTORS_REGULATE_MIRNAS_RELATED_TO_CARDIAC_HYPERTROPHY	15	0.692322	0.0027517	0.002	0.113947	91	6	0
LUI_THYROID_CANCER_CLUSTER_4	21	0.630333	0.00011968	0.002	0.113947	92	9	0
CHEMELLO_SOLEUS_VS_EDL_MYOFIBERS_UP	20	0.539816	0.00555469	0.002	0.113947	93	9	0
REACTOME_REGULATION_OF_GENE_EXPRESSION_IN_BETA_CELLS	21	0.511725	0.00239563	0.002	0.113947	94	11	0
NIKOLSKY_OVERCONNECTED_IN_BREAST_CANCER	21	0.494356	0.0286728	0.002	0.113947	95	7	0
WELCH_GATA1_TARGETS	25	0.441367	0.0247545	0.002	0.113947	96	11	0
FIGUEROA_AML_METHYLATION_CLUSTER_3_DN	40	0.43467	0.00143559	0.002	0.113947	97	17	0
MCGARVEY_SILENCED_BY_METHYLATION_IN_COLON_CANCER	42	0.420974	0.000860766	0.002	0.113947	98	15	0
MIKKELSEN_MCV6_ICP_WITH_H3K27ME3	75	0.355792	0.000914083	0.002	0.113947	99	28	0
MEISSNER_BRAIN_HCP_WITH_H3K4ME2_AND_H3K27ME3	60	0.344517	0.00626176	0.002	0.113947	100	20	0
JECHLINGER_EPITHELIAL_TO_MESENCHYMAL_TRANSITION_UP	67	0.339116	0.00241304	0.002	0.113947	101	20	0
REACTOME_PROTEIN_PROTEIN_INTERACTIONS_AT_SYNAPSES	87	0.336094	0.000306027	0.002	0.113947	102	35	0
MEISSNER_NPC_HCP_WITH_H3K27ME3	79	0.335784	0.00060052	0.002	0.113947	103	26	0
CROMER_METASTASIS_DN	77	0.320424	0.000152294	0.002	0.113947	104	31	0
SABATES_COLORECTAL_ADENOMA_UP	140	0.281417	0.00585442	0.002	0.113947	105	34	0
WP_SUDDEN_INFANT_DEATH_SYNDROME_SIDS_SUSCEPTIBILITY_PATHWAYS	159	0.279672	0.00456256	0.002	0.113947	106	58	0
WU_CELL_MIGRATION	183	0.264737	0.00672701	0.002	0.113947	107	65	0
PETROVA_ENDOTHELIUM_LYMPHATIC_VS_BLOOD_DN	162	0.261576	0.000173908	0.002	0.113947	108	60	0
ELVIDGE_HYPOXIA_UP	172	0.253671	0.000786361	0.002	0.113947	109	69	0
SENESE_HDAC1_TARGETS_DN	267	0.247349	0.00101008	0.002	0.113947	110	84	0
ZWANG_EGF_INTERVAL_DN	239	0.246866	0.00121018	0.002	0.113947	111	49	0
REACTOME_MUSCLE_CONTRACTION	203	0.243908	0.01542	0.002	0.113947	112	58	0
REACTOME_OLFACTORY_SIGNALING_PATHWAY	417	0.233136	0.0113252	0.002	0.113947	113	123	0
BROWNE_HCMV_INFECTION_48HR_DN	482	0.207226	0.00519954	0.002	0.113947	114	165	0
PID_P38_GAMMA_DELTA_PATHWAY	11	0.659441	0.000535076	0.003	0.147614	115	8	0
PARK_OSTEOBLAST_DIFFERENTIATION_BY_PHENYLAMIL_UP	12	0.605476	0.00120153	0.003	0.147614	116	4	0
WP_CELL_DIFFERENTIATION_INDEX	50	0.595408	0.00676414	0.003	0.147614	117	6	0
KIM_MYCL1_AMPLIFICATION_TARGETS_UP	14	0.565038	0.00251409	0.003	0.147614	118	8	0
NIKOLSKY_BREAST_CANCER_12Q24_AMPLICON	15	0.521534	0.00755091	0.003	0.147614	119	6	0
KEGG_MATURITY_ONSET_DIABETES_OF_THE_YOUNG	25	0.491917	0.000114325	0.003	0.147614	120	15	0
SHIN_B_CELL_LYMPHOMA_CLUSTER_3	28	0.44797	0.000323604	0.003	0.147614	121	9	0
RIZ_ERYTHROID_DIFFERENTIATION_HBZ	37	0.396579	0.00117587	0.003	0.147614	122	14	0
MEBARKI_HCC_PROGENITOR_WNT_DN_BLOCKED_BY_FZD8CRD	70	0.364103	0.00106371	0.003	0.147614	123	27	0
KOHOUTEK_CCNT2_TARGETS	58	0.363647	0.0132247	0.003	0.147614	124	23	0
WP_CARDIAC_PROGENITOR_DIFFERENTIATION	53	0.362252	0.00354687	0.003	0.147614	125	25	0
MEBARKI_HCC_PROGENITOR_WNT_DN	92	0.337183	0.000626966	0.003	0.147614	126	36	0
CASTELLANO_NRAS_TARGETS_UP	72	0.334511	0.00877297	0.003	0.147614	127	26	0
KIM_BIPOLAR_DISORDER_OLIGODENDROCYTE_DENSITY_CORR_DN	87	0.327495	0.00191604	0.003	0.147614	128	28	0
ZHU_CMV_24_HR_DN	84	0.314083	0.0159504	0.003	0.147614	129	25	0
ACOSTA_PROLIFERATION_INDEPENDENT_MYC_TARGETS_DN	116	0.293511	0.00278092	0.003	0.147614	130	46	0
REACTOME_SLC_MEDIATED_TRANSMEMBRANE_TRANSPORT	247	0.234145	0.0625157	0.003	0.147614	131	81	0
BRUINS_UVC_RESPONSE_VIA_TP53_GROUP_A	899	0.183499	0.00830737	0.003	0.147614	132	189	0
RAFFEL_VEGFA_TARGETS_UP	9	0.676826	0.0640613	0.004	0.169804	133	4	0
WP_GASTRIC_ACID_PRODUCTION	11	0.653649	0.0027815	0.004	0.169804	134	5	0
DELASERNA_TARGETS_OF_MYOD_AND_SMARCA4	11	0.614898	0.0151961	0.004	0.169804	135	7	0
BIOCARTA_AHSP_PATHWAY	13	0.575827	0.00358346	0.004	0.169804	136	5	0
WP_MIR5093P_ALTERATION_OF_YAP1ECM_AXIS	18	0.517169	0.000642951	0.004	0.169804	137	7	0
SEKI_INFLAMMATORY_RESPONSE_LPS_DN	23	0.496894	0.0105481	0.004	0.169804	138	8	0
WANG_NFKB_TARGETS	24	0.451309	0.00158333	0.004	0.169804	139	12	0
WP_MAMMALIAN_DISORDER_OF_SEXUAL_DEVELOPMENT	25	0.447327	0.000517517	0.004	0.169804	140	18	0
AMIT_SERUM_RESPONSE_480_MCF10A	39	0.422635	0.00327852	0.004	0.169804	141	12	0
CERIBELLI_PROMOTERS_INACTIVE_AND_BOUND_BY_NFY	40	0.422186	0.00444578	0.004	0.169804	142	14	0
NIKOLSKY_BREAST_CANCER_7P22_AMPLICON	38	0.398488	0.000128366	0.004	0.169804	143	12	0
LIN_SILENCED_BY_TUMOR_MICROENVIRONMENT	107	0.310437	0.0148995	0.004	0.169804	144	37	0
TANAKA_METHYLATED_IN_ESOPHAGEAL_CARCINOMA	102	0.303279	0.00659081	0.004	0.169804	145	37	0
SEAVEY_EPITHELIOID_HEMANGIOENDOTHELIOMA	93	0.29607	0.00592892	0.004	0.169804	146	31	0
KEGG_CELL_ADHESION_MOLECULES_CAMS	133	0.279191	0.00371986	0.004	0.169804	147	53	0
BLANCO_MELO_BETA_INTERFERON_TREATED_BRONCHIAL_EPITHELIAL_CELLS_DN	216	0.274986	0.000150625	0.004	0.169804	148	88	0
WP_ADIPOGENESIS	131	0.272151	0.00422089	0.004	0.169804	149	49	0
ZHONG_RESPONSE_TO_AZACITIDINE_AND_TSA_UP	186	0.251224	0.0075041	0.004	0.169804	150	68	0
KINSEY_TARGETS_OF_EWSR1_FLII_FUSION_DN	338	0.22487	0.00174458	0.004	0.169804	151	102	0
REACTOME_SIGNALING_BY_GPCR	703	0.190708	0.0634637	0.004	0.169804	152	225	0
NABA_MATRISOME	1026	0.181949	0.0587918	0.004	0.169804	153	282	0
REACTOME_RUNX1_REGULATES_TRANSCRIPTION_OF_GENES_INVOLVED_IN_DIFFERENTIATION_OF_MYELOID_CELLS	7	0.714962	0.0328484	0.005	0.185571	154	3	0
GAUTSCHI_SRC_SIGNALING	8	0.656696	0.00405451	0.005	0.185571	155	5	0
REACTOME_AKT_PHOSPHORYLATES_TARGETS_IN_THE_NUCLEUS	10	0.593494	0.0215977	0.005	0.185571	156	4	0
REACTOME_DOPAMINE_NEUROTRANSMITTER_RELEASE_CYCLE	23	0.47753	0.000161337	0.005	0.185571	157	6	0
NIKOLSKY_BREAST_CANCER_5P15_AMPLICON	26	0.460063	0.00420265	0.005	0.185571	158	9	0
NAKAMURA_ADIPOGENESIS_EARLY_DN	35	0.412074	0.0142905	0.005	0.185571	159	14	0
TSAI_RESPONSE_TO_RADIATION_THERAPY	32	0.406717	0.0360213	0.005	0.185571	160	11	0
PID_HNF3A_PATHWAY	44	0.405239	6.11573e-05	0.005	0.185571	161	19	0
VERRECCHIA_DELAYED_RESPONSE_TO_TGFB1	37	0.387971	0.0155833	0.005	0.185571	162	19	0
WINNEPENNINCKX_MELANOMA_METASTASIS_DN	45	0.37897	5.67452e-05	0.005	0.185571	163	28	0
REACTOME_NEUREXINS_AND_NEUROLIGINS	56	0.340502	0.00111173	0.005	0.185571	164	25	0
YAO_TEMPORAL_RESPONSE_TO_PROGESTERONE_CLUSTER_6	79	0.313122	0.000827919	0.005	0.185571	165	37	0
SERVITJA_ISLET_HNF1A_TARGETS_UP	167	0.269008	0.00677153	0.005	0.185571	166	57	0
HOLLERN_EMT_BREAST_TUMOR_UP	139	0.26797	0.00491878	0.005	0.185571	167	42	0
HAMAI_APOPTOSIS_VIA_TRAIL_DN	203	0.256024	0.000363744	0.005	0.185571	168	85	0
REACTOME_PEPTIDE_LIGAND_BINDING_RECEPTORS	198	0.250791	0.00493944	0.005	0.185571	169	80	0
ACEVEDO_LIVER_CANCER_WITH_H3K27ME3_DN	222	0.247665	0.00191681	0.005	0.185571	170	43	0
MIYAGAWA_TARGETS_OF_EWSR1_ETS_FUSIONS_UP	265	0.237752	0.00888412	0.005	0.185571	171	102	0
CHYLA_CBFA2T3_TARGETS_DN	246	0.232144	0.00725641	0.005	0.185571	172	70	0
BHAT_ESR1_TARGETS_VIA_AKT1_UP	281	0.225499	0.00279518	0.005	0.185571	173	90	0
NABA_MATRISOME_ASSOCIATED	751	0.186508	0.0729015	0.005	0.185571	174	209	0
GRAESSMANN_APOPTOSIS_BY_DOXORUBICIN_UP	1151	0.171826	0.00209748	0.005	0.185571	175	326	0
REACTOME_IRS_ACTIVATION	5	0.766852	0.000691103	0.006	0.197817	176	4	0
WU_ALZHEIMER_DISEASE_UP	14	0.604578	0.00264307	0.006	0.197817	177	6	0
WP_SOMATIC_SEX_DETERMINATION	14	0.56603	0.00621408	0.006	0.197817	178	4	0
WP_CELL_DIFFERENTIATION_EXPANDED_INDEX	59	0.487061	0.0187013	0.006	0.197817	179	7	0
YAO_HOXA10_TARGETS_VIA_PROGESTERONE_DN	20	0.478282	0.0146972	0.006	0.197817	180	10	0
TAKEDA_TARGETS_OF_NUP98_HOXA9_FUSION_3D_DN	30	0.423643	0.00849904	0.006	0.197817	181	14	0
RIZ_ERYTHROID_DIFFERENTIATION_12HR	36	0.391078	0.00971705	0.006	0.197817	182	15	0
KEGG_ALLOGRAFT_REJECTION	37	0.390062	0.00661489	0.006	0.197817	183	16	0
WP_NUCLEAR_RECEPTORS	38	0.384622	0.00216561	0.006	0.197817	184	15	0
INGRAM_SHH_TARGETS_DN	63	0.349537	0.0608498	0.006	0.197817	185	22	0
SWEET_KRAS_TARGETS_UP	83	0.319018	0.00458514	0.006	0.197817	186	29	0
GRAESSMANN_RESPONSE_TO_MC_AND_SERUM_DEPRIVATION_DN	86	0.309536	0.0125972	0.006	0.197817	187	25	0
WP_ALLOGRAFT_REJECTION	89	0.307736	0.00261849	0.006	0.197817	188	34	0
ELVIDGE_HIF1A_TARGETS_DN	92	0.300357	0.000271616	0.006	0.197817	189	42	0
KIM_GASTRIC_CANCER_CHEMOSENSITIVITY	95	0.297747	0.000228001	0.006	0.197817	190	22	0
BASSO_CD40_SIGNALING_UP	103	0.280375	0.00267748	0.006	0.197817	191	30	0
LI_INDUCED_T_TO_NATURAL_KILLER_DN	137	0.269977	0.00546365	0.006	0.197817	192	49	0
MIKKELSEN_ES_LCP_WITH_H3K4ME3	146	0.269925	0.00652013	0.006	0.197817	193	51	0
VART_KSHV_INFECTION_ANGIOGENIC_MARKERS_DN	134	0.267585	0.00825695	0.006	0.197817	194	51	0
WIERENGA_STAT5A_TARGETS_UP	202	0.251748	0.00803693	0.006	0.197817	195	60	0
WP_VITAMIN_D_RECEPTOR_PATHWAY	185	0.244947	0.0144352	0.006	0.197817	196	65	0
LU_EZH2_TARGETS_UP	289	0.235462	0.00199979	0.006	0.197817	197	109	0
MIKKELSEN_ES_LCP_WITH_H3K4ME3_AND_H3K27ME3	7	0.745782	0.00421941	0.007	0.208555	198	4	0
PID_ALK2_PATHWAY	11	0.597083	0.034662	0.007	0.208555	199	4	0
WP_NEPHROGENESIS	18	0.494416	0.0100163	0.007	0.208555	200	9	0
WP_HEMATOPOIETIC_STEM_CELL_GENE_REGULATION_BY_GABP_ALPHABETA_COMPLEX	21	0.467192	0.000686406	0.007	0.208555	201	11	0
LANDEMAINE_LUNG_METASTASIS	21	0.466038	0.00135195	0.007	0.208555	202	9	0
WANG_IMMORTALIZED_BY_HOXA9_AND_MEIS1_DN	24	0.457359	0.00532302	0.007	0.208555	203	12	0
DACOSTA_ERCC3_ALLELE_XPCS_VS_TTD_UP	28	0.434261	0.0122858	0.007	0.208555	204	11	0
WILLIAMS_ESR1_TARGETS_UP	26	0.431307	0.0017485	0.007	0.208555	205	16	0
BIOCARTA_GPCR_PATHWAY	30	0.415881	0.0464071	0.007	0.208555	206	9	0
SCHRAETS_MLL_TARGETS_DN	33	0.404027	7.83902e-05	0.007	0.208555	207	11	0
REACTOME_STRIATED_MUSCLE_CONTRACTION	36	0.387168	0.0055188	0.007	0.208555	208	20	0
WP_STRIATED_MUSCLE_CONTRACTION_PATHWAY	38	0.37735	0.000991863	0.007	0.208555	209	24	0
KLEIN_PRIMARY_EFFUSION_LYMPHOMA_DN	58	0.349693	0.00928507	0.007	0.208555	210	15	0
RAGHAVACHARI_PLATELET_SPECIFIC_GENES	71	0.341887	0.0015293	0.007	0.208555	211	29	0
KEGG_SYSTEMIC_LUPUS_ERYTHEMATOSUS	139	0.337902	0.00211973	0.007	0.208555	212	26	0
BURTON_ADIPOGENESIS_PEAK_AT_0HR	64	0.322774	0.0123328	0.007	0.208555	213	22	0
VANDESLUIS_COMMD1_TARGETS_GROUP_3_UP	82	0.316375	0.000986933	0.007	0.208555	214	37	0
ICHIBA_GRAFT_VERSUS_HOST_DISEASE_D7_UP	114	0.27977	0.0152337	0.007	0.208555	215	34	0
BHAT_ESR1_TARGETS_NOT_VIA_AKT1_UP	211	0.238834	0.00191555	0.007	0.208555	216	57	0
BOQUEST_STEM_CELL_UP	262	0.219399	0.011131	0.007	0.208555	217	78	0
LEE_BMP2_TARGETS_UP	777	0.181023	0.0185941	0.007	0.208555	218	245	0
WP_LACTO_SERIES_SPHINGOLIPID_METABOLISM	6	0.744237	0.0218995	0.008	0.2269	219	1	0
STARK_BRAIN_22Q11_DELETION	16	0.596695	0.0149586	0.008	0.2269	220	5	0
REACTOME_RECEPTOR_TYPE_TYROSINE_PROTEIN_PHOSPHATASES	20	0.489522	0.00082084	0.008	0.2269	221	7	0
REACTOME_ASSEMBLY_OF_ACTIVE_LPL_AND_LIPC_LIPASE_COMPLEXES	19	0.478481	0.0429274	0.008	0.2269	222	8	0
NAKAMURA_ADIPOGENESIS_LATE_DN	35	0.395585	0.0142905	0.008	0.2269	223	14	0
CROONQUIST_STROMAL_STIMULATION_UP	56	0.351508	0.00120323	0.008	0.2269	224	28	0
REACTOME_INTERLEUKIN_4_AND_INTERLEUKIN_13_SIGNALING	111	0.266633	0.00796207	0.008	0.2269	225	44	0
TONKS_TARGETS_OF_RUNX1_RUNX1T1_FUSION_ERYTHROCYTE_UP	159	0.255134	0.00533718	0.008	0.2269	226	53	0
MANNE_COVID19_COMBINED_COHORT_VS_HEALTHY_DONOR_PLATELETS_UP	179	0.24782	0.0140917	0.008	0.2269	227	65	0
WANG_MLL_TARGETS	294	0.219458	0.00643771	0.008	0.2269	228	95	0
HELLER_HDAC_TARGETS_SILENCED_BY_METHYLATION_UP	461	0.200693	0.00655104	0.008	0.2269	229	146	0
MYLLYKANGAS_AMPLIFICATION_HOT_SPOT_2	5	0.770854	0.00181095	0.009	0.23666	230	2	0
REACTOME_RUNX2_REGULATES_GENES_INVOLVED_IN_CELL_MIGRATION	8	0.663408	0.0401524	0.009	0.23666	231	3	0
YEMELYANOV_GR_TARGETS_DN	11	0.56978	0.0339439	0.009	0.23666	232	6	0
MAHADEVAN_GIST_MORPHOLOGICAL_SWITCH	15	0.528228	0.0123428	0.009	0.23666	233	7	0
KEGG_STEROID_BIOSYNTHESIS	17	0.497848	0.0252013	0.009	0.23666	234	9	0
REACTOME_TERMINATION_OF_O_GLYCAN_BIOSYNTHESIS	23	0.445964	0.0105901	0.009	0.23666	235	9	0
PID_INTEGRIN_A9B1_PATHWAY	25	0.436716	0.000940097	0.009	0.23666	236	6	0
REACTOME_TNFS_BIND_THEIR_PHYSIOLOGICAL_RECEPTORS	29	0.427973	0.0108577	0.009	0.23666	237	9	0
REACTOME_SURFACTANT_METABOLISM	30	0.40423	0.0102586	0.009	0.23666	238	9	0
HAN_JNK_SINGALING_UP	35	0.390459	0.00762818	0.009	0.23666	239	13	0
VALK_AML_CLUSTER_9	35	0.384355	0.00426009	0.009	0.23666	240	16	0
GARCIA_TARGETS_OF_FLI1_AND_DAX1_UP	50	0.359857	0.00100397	0.009	0.23666	241	17	0
CAMPS_COLON_CANCER_COPY_NUMBER_UP	93	0.298492	0.00970351	0.009	0.23666	242	38	0
LEE_TARGETS_OF_PTCH1_AND_SUFU_DN	87	0.296789	0.0448461	0.009	0.23666	243	31	0
VECCHI_GASTRIC_CANCER_ADVANCED_VS_EARLY_DN	146	0.262781	0.0517536	0.009	0.23666	244	49	0
KEGG_NEUROACTIVE_LIGAND_RECEPTOR_INTERACTION	272	0.220272	0.0171659	0.009	0.23666	245	93	0
SCHAEFFER_PROSTATE_DEVELOPMENT_48HR_UP	449	0.201818	0.00395203	0.009	0.23666	246	122	0
CHICAS_RB1_TARGETS_CONFLUENT	566	0.194178	0.0130407	0.009	0.23666	247	163	0
LUCAS_HNF4A_TARGETS_DN	8	0.654941	0.000494394	0.01	0.252724	248	4	0
MUELLER_COMMON_TARGETS_OF_AML_FUSIONS_UP	14	0.54981	0.0109976	0.01	0.252724	249	1	0
HUMMERICH_MALIGNANT_SKIN_TUMOR_UP	19	0.476854	0.000386112	0.01	0.252724	250	9	0
ZHAN_MULTIPLE_MYELOMA_MS_UP	50	0.37328	0.00427901	0.01	0.252724	251	19	0
REACTOME_REGULATION_OF_BETA_CELL_DEVELOPMENT	42	0.360545	0.00328849	0.01	0.252724	252	19	0
DELASERNA_MYOD_TARGETS_UP	86	0.290707	0.0654743	0.01	0.252724	253	28	0
ROSS_ACUTE_MYELOID_LEUKEMIA_CBF	82	0.28122	0.00730441	0.01	0.252724	254	32	0
BLANCO_MELO_INFLUENZA_A_INFECTION_A594_CELLS_DN	118	0.275788	0.000722437	0.01	0.252724	255	39	0
REACTOME_CELL_CELL_COMMUNICATION	130	0.262103	0.0311567	0.01	0.252724	256	47	0
LIU_PROSTATE_CANCER_DN	493	0.194513	0.0326875	0.01	0.252724	257	116	0
REACTOME_PROSTANOID_LIGAND_RECEPTORS	9	0.615391	0.00306304	0.011	0.263635	258	6	0
SASAI_TARGETS_OF_CXCR6_AND_PTCH1_UP	14	0.512505	0.0107927	0.011	0.263635	259	7	0
RIZ_ERYTHROID_DIFFERENTIATION_APOBEC2	25	0.457066	0.0155328	0.011	0.263635	260	10	0
BIOCARTA_ARENRF2_PATHWAY	20	0.448348	0.00199992	0.011	0.263635	261	6	0
WP_HIPPOCAMPAL_SYNAPTOGENESIS_AND_NEUROGENESIS	27	0.432416	0.000387406	0.011	0.263635	262	9	0
OHM_METHYLATED_IN_ADULT_CANCERS	27	0.425982	0.0552856	0.011	0.263635	263	9	0
MEBARKI_HCC_PROGENITOR_WNT_DN_CTNNB1_DEPENDENT	31	0.422278	0.0152864	0.011	0.263635	264	13	0
WP_IMMUNE_INFILTRATION_IN_PANCREATIC_CANCER	39	0.362692	0.00268061	0.011	0.263635	265	12	0
HANN_RESISTANCE_TO_BCL2_INHIBITOR_DN	48	0.359493	0.00778256	0.011	0.263635	266	15	0
REACTOME_ELASTIC_FIBRE_FORMATION	44	0.355328	0.00660322	0.011	0.263635	267	22	0
WILCOX_RESPONSE_TO_PROGESTERONE_DN	62	0.320633	0.0129709	0.011	0.263635	268	16	0
MIKKELSEN_IPS_WITH_HCP_H3K27ME3	103	0.277857	0.0175867	0.011	0.263635	269	42	0
TAKEDA_TARGETS_OF_NUP98_HOXA9_FUSION_8D_UP	156	0.254495	0.000569683	0.011	0.263635	270	63	0
REACTOME_G_ALPHA_S_SIGNALLING_EVENTS	157	0.245698	0.0214535	0.011	0.263635	271	56	0
BIOCARTA_ERYTH_PATHWAY	15	0.534219	0.000640065	0.012	0.28036	272	6	0
PLASARI_NFIC_TARGETS_BASAL_UP	29	0.421383	0.0400266	0.012	0.28036	273	13	0
SMID_BREAST_CANCER_RELAPSE_IN_BRAIN_UP	41	0.357569	0.0175732	0.012	0.28036	274	14	0
ZHANG_ANTIVIRAL_RESPONSE_TO_RIBAVIRIN_DN	45	0.345347	0.00941622	0.012	0.28036	275	15	0
LIU_SMARCA4_TARGETS	50	0.344868	0.0227158	0.012	0.28036	276	17	0
LINDGREN_BLADDER_CANCER_HIGH_RECURRENCE	49	0.34112	0.0259489	0.012	0.28036	277	22	0
WP_OVERVIEW_OF_PROINFLAMMATORY_AND_PROFIBROTIC_MEDIATORS	128	0.260946	0.0194039	0.012	0.28036	278	46	0
REACTOME_VASOPRESSIN_LIKE_RECEPTORS	6	0.69503	0.0034524	0.013	0.289161	279	4	0
GOUYER_TUMOR_INVASIVENESS	9	0.626206	0.00954201	0.013	0.289161	280	6	0
BIOCARTA_PLC_PATHWAY	9	0.620692	0.0621434	0.013	0.289161	281	3	0
MATZUK_PREOVULATORY_FOLLICLE	10	0.585709	0.000614703	0.013	0.289161	282	6	0
REACTOME_TRANSCRIPTIONAL_REGULATION_OF_TESTIS_DIFFERENTIATION	13	0.525589	0.0251548	0.013	0.289161	283	3	0
REACTOME_THE_ACTIVATION_OF_ARYLSULFATASES	13	0.522366	0.0320856	0.013	0.289161	284	5	0
LY_AGING_MIDDLE_UP	14	0.512068	0.0280085	0.013	0.289161	285	4	0
MEISSNER_BRAIN_HCP_WITH_H3K4ME2	18	0.460903	0.0150047	0.013	0.289161	286	8	0
FOURNIER_ACINAR_DEVELOPMENT_EARLY_UP	20	0.442934	0.002149	0.013	0.289161	287	9	0
KORKOLA_EMBRYONIC_CARCINOMA_VS_SEMINOMA_UP	24	0.43418	0.112454	0.013	0.289161	288	8	0
NAKAMURA_METASTASIS_MODEL_UP	45	0.361377	0.030631	0.013	0.289161	289	16	0
RICKMAN_HEAD_AND_NECK_CANCER_F	55	0.323207	0.0149473	0.013	0.289161	290	19	0
SENESE_HDAC1_AND_HDAC2_TARGETS_DN	238	0.228745	0.0204522	0.013	0.289161	291	66	0
SHEDDEN_LUNG_CANCER_GOOD_SURVIVAL_A12	318	0.213617	0.00555036	0.013	0.289161	292	105	0
MAINA_HYPOXIA_VHL_TARGETS_UP	6	0.700267	0.000727552	0.014	0.290511	293	5	0
REACTOME_RUNX3_REGULATES_P14_ARF	10	0.578453	0.0254101	0.014	0.290511	294	4	0
REACTOME_CREATION_OF_C4_AND_C2_ACTIVATORS	71	0.521122	0.00192133	0.014	0.290511	295	9	0
VICENT_METASTASIS_UP	14	0.501535	0.0566117	0.014	0.290511	296	4	0
SCHEIDEREIT_IKK_TARGETS	18	0.483921	0.00453086	0.014	0.290511	297	10	0
VERRECCHIA_RESPONSE_TO_TGFB1_C5	21	0.455365	0.0120348	0.014	0.290511	298	12	0
OUYANG_PROSTATE_CANCER_MARKERS	21	0.445816	0.00994688	0.014	0.290511	299	12	0
LU_TUMOR_ANGIOGENESIS_UP	25	0.405436	0.0317825	0.014	0.290511	300	11	0
KIM_LRRC3B_TARGETS	30	0.390628	0.000528786	0.014	0.290511	301	14	0
MEDINA_SMARCA4_TARGETS	36	0.382202	0.0157709	0.014	0.290511	302	13	0
KHETCHOUMIAN_TRIM24_TARGETS_UP	46	0.348988	0.041902	0.014	0.290511	303	13	0
GU_PDEF_TARGETS_DN	40	0.347185	0.00122154	0.014	0.290511	304	12	0
OUILLETTE_CLL_13Q14_DELETION_DN	56	0.334982	0.0779916	0.014	0.290511	305	14	0
LEE_AGING_CEREBELLUM_UP	84	0.290481	0.00250812	0.014	0.290511	306	32	0
KOBAYASHI_EGFR_SIGNALING_24HR_UP	102	0.289454	0.00542831	0.014	0.290511	307	33	0
MIKKELSEN_ES_ICP_WITH_H3K4ME3_AND_H3K27ME3	136	0.257976	0.0124399	0.014	0.290511	308	39	0
WP_MYOMETRIAL_RELAXATION_AND_CONTRACTION_PATHWAYS	156	0.238022	0.00234676	0.014	0.290511	309	53	0
LI_WILMS_TUMOR_VS_FETAL_KIDNEY_1_UP	183	0.231092	0.014204	0.014	0.290511	310	69	0
SMID_BREAST_CANCER_LUMINAL_B_DN	587	0.187246	0.00413683	0.014	0.290511	311	206	0
BRUINS_UVC_RESPONSE_VIA_TP53_GROUP_B	554	0.18595	0.0277689	0.014	0.290511	312	154	0
YOSHIMURA_MAPK8_TARGETS_UP	1277	0.166126	0.0290628	0.014	0.290511	313	390	0
BIOCARTA_ION_PATHWAY	5	0.725352	0.00429922	0.015	0.302562	314	3	0
TSENG_ADIPOGENIC_POTENTIAL_UP	30	0.405265	0.00306973	0.015	0.302562	315	12	0
REACTOME_MISCELLANEOUS_TRANSPORT_AND_BINDING_EVENTS	26	0.404456	0.0077359	0.015	0.302562	316	15	0
GILDEA_METASTASIS	29	0.403031	0.0101471	0.015	0.302562	317	15	0
VALK_AML_CLUSTER_13	31	0.397271	0.000892751	0.015	0.302562	318	14	0
LIANG_SILENCED_BY_METHYLATION_UP	33	0.394986	0.00845204	0.015	0.302562	319	14	0
VANTVEER_BREAST_CANCER_ESR1_UP	149	0.251754	0.00507024	0.015	0.302562	320	52	0
JAEGER_METASTASIS_DN	259	0.220919	0.00373689	0.015	0.302562	321	59	0
CHARAFE_BREAST_CANCER_LUMINAL_VS_MESENCHYMAL_UP	454	0.196729	0.00342617	0.015	0.302562	322	154	0
CHEMELLO_SOLEUS_VS_EDL_MYOFIBERS_DN	5	0.72893	0.0275838	0.016	0.309286	323	1	0
REACTOME_AMINO_ACID_CONJUGATION	9	0.598894	0.00422584	0.016	0.309286	324	6	0
BIOCARTA_LECTIN_PATHWAY	13	0.517646	0.042521	0.016	0.309286	325	5	0
BIOCARTA_CALCINEURIN_PATHWAY	18	0.473879	0.0130182	0.016	0.309286	326	6	0
AMIT_DELAYED_EARLY_GENES	18	0.469823	0.00240284	0.016	0.309286	327	10	0
MISHRA_CARCINOMA_ASSOCIATED_FIBROBLAST_DN	24	0.40598	0.0367393	0.016	0.309286	328	7	0
REACTOME_CHOLESTEROL_BIOSYNTHESIS	27	0.397796	0.00900826	0.016	0.309286	329	9	0
WP_DOPAMINERGIC_NEUROGENESIS	30	0.392915	0.00282116	0.016	0.309286	330	18	0
REACTOME_SMOOTH_MUSCLE_CONTRACTION	43	0.3536	0.0402681	0.016	0.309286	331	13	0
PID_UPA_UPAR_PATHWAY	42	0.352068	0.0223254	0.016	0.309286	332	17	0
BECKER_TAMOXIFEN_RESISTANCE_UP	54	0.332414	0.0186755	0.016	0.309286	333	17	0
BOSCO_EPITHELIAL_DIFFERENTIATION_MODULE	69	0.306512	0.00200119	0.016	0.309286	334	19	0
PHONG_TNF_RESPONSE_VIA_P38_PARTIAL	164	0.24549	0.00258326	0.016	0.309286	335	58	0
REACTOME_NEURONAL_SYSTEM	411	0.194838	0.0186019	0.016	0.309286	336	123	0
WP_NICOTINE_EFFECT_ON_CHROMAFFIN_CELLS	5	0.733201	0.00135537	0.017	0.311907	337	4	0
REACTOME_ACTIVATION_OF_C3_AND_C5	8	0.612815	0.0802404	0.017	0.311907	338	2	0
WP_NEOLACTO_SERIES_SPHINGOLIPID_METABOLISM	11	0.558479	0.00109727	0.017	0.311907	339	6	0
BIOCARTA_AGPCR_PATHWAY	11	0.545867	0.0978937	0.017	0.311907	340	4	0
GRAHAM_CML_DIVIDING_VS_NORMAL_DIVIDING_UP	13	0.542818	0.00190333	0.017	0.311907	341	5	0
KINNEY_DNMT1_METHYLATION_TARGETS	15	0.482236	0.00441915	0.017	0.311907	342	7	0
GOLUB_ALL_VS_AML_DN	23	0.449541	0.0177492	0.017	0.311907	343	11	0
WANG_THOC1_TARGETS_DN	20	0.448899	0.00344395	0.017	0.311907	344	4	0
GAUSSMANN_MLL_AF4_FUSION_TARGETS_C_DN	23	0.423345	0.00894006	0.017	0.311907	345	10	0
DIRMEIER_LMP1_RESPONSE_LATE_UP	56	0.314405	0.000327568	0.017	0.311907	346	14	0
BLANCO_MELO_COVID19_SARS_COV_2_INFECTION_A594_CELLS_DN	77	0.299639	0.00149738	0.017	0.311907	347	38	0
DUAN_PRDM5_TARGETS	77	0.291226	0.0236191	0.017	0.311907	348	27	0
NAKAYAMA_SOFT_TISSUE_TUMORS_PCA1_DN	77	0.290248	0.000557666	0.017	0.311907	349	38	0
LIEN_BREAST_CARCINOMA_METAPLASTIC_VS_DUCTAL_UP	83	0.287352	0.00583287	0.017	0.311907	350	26	0
ELVIDGE_HIF1A_AND_HIF2A_TARGETS_DN	105	0.277375	0.00108436	0.017	0.311907	351	45	0
MISSIAGLIA_REGULATED_BY_METHYLATION_UP	125	0.270952	0.00184129	0.017	0.311907	352	50	0
ELVIDGE_HYPOXIA_BY_DMOG_UP	133	0.244785	0.000763962	0.017	0.311907	353	63	0
WEST_ADRENOCORTICAL_TUMOR_DN	546	0.184892	0.0185941	0.017	0.311907	354	147	0
GERHOLD_RESPONSE_TO_TZD_UP	6	0.673739	0.00993465	0.018	0.320301	355	3	0
WP_BENZOAPYRENE_METABOLISM	9	0.599983	0.0356586	0.018	0.320301	356	3	0
IIZUKA_LIVER_CANCER_PROGRESSION_L1_G1_UP	20	0.439844	0.0150068	0.018	0.320301	357	4	0
WESTON_VEGFA_TARGETS_12HR	27	0.402912	0.018224	0.018	0.320301	358	9	0
MAYBURD_RESPONSE_TO_L663536_UP	31	0.390539	0.0161615	0.018	0.320301	359	8	0
FIGUEROA_AML_METHYLATION_CLUSTER_1_DN	46	0.362831	0.00214405	0.018	0.320301	360	22	0
BIOCARTA_NFAT_PATHWAY	51	0.327525	0.0370593	0.018	0.320301	361	15	0
HOWLIN_PUBERTAL_MAMMARY_GLAND	66	0.301033	0.0116666	0.018	0.320301	362	22	0
LEE_AGING_CEREBELLUM_DN	73	0.299766	0.00476845	0.018	0.320301	363	23	0
WANG_HCP_PROSTATE_CANCER	106	0.261797	0.00200884	0.018	0.320301	364	46	0
MEBARKI_HCC_PROGENITOR_FZD8CRD_DN	459	0.196324	0.0210821	0.018	0.320301	365	117	0
MILICIC_FAMILIAL_ADENOMATOUS_POLYPOSIS_UP	10	0.572344	0.00487602	0.019	0.328205	366	6	0
XU_RESPONSE_TO_TRETINOIN_DN	12	0.529879	0.0219005	0.019	0.328205	367	4	0
MEISSNER_ES_ICP_WITH_H3K4ME3_AND_H3K27ME3	14	0.507221	0.0237243	0.019	0.328205	368	7	0
FERRANDO_LYL1_NEIGHBORS	16	0.492244	0.00397256	0.019	0.328205	369	5	0
SMID_BREAST_CANCER_RELAPSE_IN_PLEURA_DN	32	0.408288	0.00478123	0.019	0.328205	370	9	0
WP_DIFFERENTIATION_OF_WHITE_AND_BROWN_ADIPOCYTE	25	0.3984	0.00411054	0.019	0.328205	371	14	0
REACTOME_SIGNALING_BY_NTRK2_TRKB	25	0.393783	0.00761417	0.019	0.328205	372	8	0
WP_PRADERWILLI_AND_ANGELMAN_SYNDROME	68	0.304138	0.00395872	0.019	0.328205	373	21	0
WP_NEURAL_CREST_DIFFERENTIATION	101	0.27301	0.00484712	0.019	0.328205	374	42	0
ZHANG_RESPONSE_TO_IKK_INHIBITOR_AND_TNF_UP	223	0.216902	0.0196244	0.019	0.328205	375	68	0
UDAYAKUMAR_MED1_TARGETS_DN	244	0.215559	0.00219021	0.019	0.328205	376	72	0
MIKKELSEN_IPS_LCP_WITH_H3K4ME3_AND_H3K27ME3	5	0.726479	0.00617677	0.02	0.335659	377	3	0
REACTOME_HIGHLY_SODIUM_PERMEABLE_POSTSYNAPTIC_ACETYLCHOLINE_NICOTINIC_RECEPTORS	7	0.642053	0.0106461	0.02	0.335659	378	4	0
SHANK_TAL1_TARGETS_DN	10	0.553206	0.0071583	0.02	0.335659	379	6	0
GHANDHI_BYSTANDER_IRRADIATION_DN	12	0.535643	0.0525954	0.02	0.335659	380	5	0
REACTOME_NOREPINEPHRINE_NEUROTRANSMITTER_RELEASE_CYCLE	18	0.454373	0.000275408	0.02	0.335659	381	5	0
FARMER_BREAST_CANCER_CLUSTER_4	19	0.439918	0.0334917	0.02	0.335659	382	6	0
TONKS_TARGETS_OF_RUNX1_RUNX1T1_FUSION_SUSTAINDED_IN_ERYTHROCYTE_UP	44	0.334612	0.0210629	0.02	0.335659	383	17	0
GAURNIER_PSMD4_TARGETS	73	0.291758	0.0453399	0.02	0.335659	384	32	0
BAELDE_DIABETIC_NEPHROPATHY_UP	89	0.283343	0.0394869	0.02	0.335659	385	31	0
REACTOME_INTERFERON_GAMMA_SIGNALING	94	0.262099	0.0129005	0.02	0.335659	386	23	0
SENGUPTA_NASOPHARYNGEAL_CARCINOMA_DN	358	0.206191	0.00574841	0.02	0.335659	387	71	0
TESAR_ALK_TARGETS_HUMAN_ES_5D_UP	5	0.721426	0.00168178	0.021	0.342701	388	4	0
SCHAEFFER_PROSTATE_DEVELOPMENT_AND_CANCER_BOX5_UP	11	0.526979	0.0130366	0.021	0.342701	389	7	0
EHRLICH_ICF_SYNDROM_DN	17	0.496222	0.00719977	0.021	0.342701	390	7	0
MAINA_VHL_TARGETS_DN	16	0.470893	0.00711111	0.021	0.342701	391	9	0
RORIE_TARGETS_OF_EWSR1_FLI1_FUSION_UP	28	0.391234	0.00802804	0.021	0.342701	392	7	0
GENTLES_LEUKEMIC_STEM_CELL_UP	29	0.37995	0.0832231	0.021	0.342701	393	13	0
REACTOME_CARBOXYTERMINAL_POST_TRANSLATIONAL_MODIFICATIONS_OF_TUBULIN	46	0.335659	0.0143588	0.021	0.342701	394	15	0
REACTOME_METABOLISM_OF_FAT_SOLUBLE_VITAMINS	48	0.327926	0.0632627	0.021	0.342701	395	13	0
REACTOME_O_LINKED_GLYCOSYLATION	111	0.262661	0.032814	0.021	0.342701	396	26	0
VERHAAK_GLIOBLASTOMA_CLASSICAL	161	0.238448	0.0248553	0.021	0.342701	397	46	0
FOROUTAN_TGFB_EMT_UP	192	0.223003	0.0314092	0.021	0.342701	398	58	0
WP_NIPBL_ROLE_IN_DNA_DAMAGE_CORNELIA_DE_LANGE_SYNDROME	8	0.593204	0.0144628	0.022	0.351946	399	2	0
REACTOME_BUTYROPHILIN_BTN_FAMILY_INTERACTIONS	12	0.518225	0.0130391	0.022	0.351946	400	7	0
VANDESLUIS_NORMAL_EMBRYOS_DN	21	0.428579	0.00113143	0.022	0.351946	401	9	0
LI_CISPLATIN_RESISTANCE_DN	33	0.364382	0.0185486	0.022	0.351946	402	11	0
REACTOME_O_GLYCOSYLATION_OF_TSR_DOMAIN_CONTAINING_PROTEINS	39	0.349551	0.0241339	0.022	0.351946	403	10	0
REACTOME_RET_SIGNALING	40	0.329851	0.00747665	0.022	0.351946	404	10	0
SMID_BREAST_CANCER_NORMAL_LIKE_UP	484	0.189884	0.0575267	0.022	0.351946	405	139	0
RODWELL_AGING_KIDNEY_UP	501	0.188881	0.00714817	0.022	0.351946	406	149	0
OSAWA_TNF_TARGETS	10	0.570983	0.016127	0.023	0.35738	407	5	0
AUJLA_IL22_AND_IL17A_SIGNALING	11	0.536064	0.00582812	0.023	0.35738	408	4	0
BIOCARTA_BARRESTIN_PATHWAY	12	0.502283	0.0547433	0.023	0.35738	409	5	0
FIGUEROA_AML_METHYLATION_CLUSTER_4_DN	15	0.497962	0.0115657	0.023	0.35738	410	8	0
HOLLEMAN_ASPARAGINASE_RESISTANCE_B_ALL_DN	15	0.477582	0.00713634	0.023	0.35738	411	5	0
REACTOME_SEROTONIN_NEUROTRANSMITTER_RELEASE_CYCLE	18	0.471724	0.000275408	0.023	0.35738	412	5	0
REACTOME_BASE_EXCISION_REPAIR_AP_SITE_FORMATION	63	0.452712	0.00363277	0.023	0.35738	413	10	0
LEIN_LOCALIZED_TO_DISTAL_AND_PROXIMAL_DENDRITES	18	0.4463	0.0151076	0.023	0.35738	414	8	0
YAO_TEMPORAL_RESPONSE_TO_PROGESTERONE_CLUSTER_16	79	0.28295	0.0137045	0.023	0.35738	415	33	0
KEGG_CALCIUM_SIGNALING_PATHWAY	178	0.226305	0.00828316	0.023	0.35738	416	79	0
WP_GPCRS_CLASS_A_RHODOPSINLIKE	260	0.207654	0.0791196	0.023	0.35738	417	87	0
HELLER_SILENCED_BY_METHYLATION_UP	283	0.206851	0.0669156	0.023	0.35738	418	88	0
REACTOME_LECTIN_PATHWAY_OF_COMPLEMENT_ACTIVATION	8	0.610008	0.038089	0.024	0.362512	419	4	0
REACTOME_TYPE_I_HEMIDESMOSOME_ASSEMBLY	11	0.552149	0.00342524	0.024	0.362512	420	5	0
REACTOME_FGFR2C_LIGAND_BINDING_AND_ACTIVATION	13	0.501011	0.0158775	0.024	0.362512	421	7	0
LOPEZ_MESOTHELIOMA_SURVIVAL_WORST_VS_BEST_UP	14	0.478705	0.0332213	0.024	0.362512	422	7	0
BANG_VERTEPORFIN_ENDOMETRIAL_CANCER_CELLS_DN	20	0.463081	0.00364483	0.024	0.362512	423	4	0
DAZARD_UV_RESPONSE_CLUSTER_G24	24	0.419384	0.00281208	0.024	0.362512	424	13	0
ONO_AML1_TARGETS_UP	24	0.4148	0.0342187	0.024	0.362512	425	9	0
PID_HNF3B_PATHWAY	45	0.332707	0.00380547	0.024	0.362512	426	22	0
WP_NEURAL_CREST_CELL_MIGRATION_DURING_DEVELOPMENT	40	0.331812	0.0201231	0.024	0.362512	427	12	0
NIKOLSKY_BREAST_CANCER_16Q24_AMPLICON	52	0.309684	0.00821012	0.024	0.362512	428	18	0
NAGASHIMA_EGF_SIGNALING_UP	57	0.29688	0.00204784	0.024	0.362512	429	29	0
MASSARWEH_TAMOXIFEN_RESISTANCE_DN	256	0.213255	0.00918962	0.024	0.362512	430	65	0
REACTOME_GDP_FUCOSE_BIOSYNTHESIS	6	0.690598	0.024947	0.025	0.366535	431	3	0
STANHILL_HRAS_TRANSFROMATION_UP	5	0.686531	0.0511816	0.025	0.366535	432	2	0
WP_GLUCOCORTICOID_BIOSYNTHESIS	14	0.497414	0.0185338	0.025	0.366535	433	5	0
ZHOU_PANCREATIC_ENDOCRINE_PROGENITOR	14	0.492011	0.00771397	0.025	0.366535	434	8	0
REACTOME_ACETYLCHOLINE_NEUROTRANSMITTER_RELEASE_CYCLE	17	0.46067	0.000192495	0.025	0.366535	435	5	0
KEGG_PHENYLALANINE_METABOLISM	18	0.445586	0.0119102	0.025	0.366535	436	8	0
MOREIRA_RESPONSE_TO_TSA_DN	18	0.437816	0.0147481	0.025	0.366535	437	8	0
KEGG_TYPE_I_DIABETES_MELLITUS	43	0.336878	0.00746028	0.025	0.366535	438	18	0
FRIDMAN_SENESCENCE_UP	77	0.284673	0.00561929	0.025	0.366535	439	24	0
MOREAUX_B_LYMPHOCYTE_MATURATION_BY_TACI_UP	88	0.284266	0.0200222	0.025	0.366535	440	21	0
RODRIGUES_DCC_TARGETS_DN	119	0.244556	0.01703	0.025	0.366535	441	47	0
KIM_WT1_TARGETS_UP	217	0.218962	0.0438872	0.025	0.366535	442	82	0
ROZANOV_MMP14_TARGETS_UP	267	0.210554	0.0425965	0.025	0.366535	443	80	0
TONKS_TARGETS_OF_RUNX1_RUNX1T1_FUSION_SUSTAINED_IN_MONOCYTE_DN	10	0.545867	0.0529289	0.026	0.37196	444	2	0
KEGG_GLYCOSPHINGOLIPID_BIOSYNTHESIS_GLOBO_SERIES	14	0.504261	0.00935888	0.026	0.37196	445	5	0
WP_GLUTATHIONE_METABOLISM	19	0.425749	0.00434805	0.026	0.37196	446	8	0
REACTOME_SYNDECAN_INTERACTIONS	27	0.384384	0.0517602	0.026	0.37196	447	9	0
PAL_PRMT5_TARGETS_DN	30	0.376726	0.00652126	0.026	0.37196	448	11	0
HOFFMANN_SMALL_PRE_BII_TO_IMMATURE_B_LYMPHOCYTE_DN	38	0.362126	0.00308242	0.026	0.37196	449	12	0
ROZANOV_MMP14_TARGETS_SUBSET	33	0.357169	0.00796805	0.026	0.37196	450	8	0
FLORIO_HUMAN_NEOCORTEX	48	0.342319	0.050637	0.026	0.37196	451	12	0
RYAN_MANTLE_CELL_LYMPHOMA_NOTCH_DIRECT_UP	148	0.233506	0.00702054	0.026	0.37196	452	64	0
JAATINEN_HEMATOPOIETIC_STEM_CELL_DN	235	0.210167	0.0049654	0.026	0.37196	453	48	0
JINESH_BLEBBISHIELD_TO_IMMUNE_CELL_FUSION_PBSHMS_UP	382	0.191302	0.0283238	0.026	0.37196	454	98	0
REACTOME_ACTIVATED_PKN1_STIMULATES_TRANSCRIPTION_OF_AR_ANDROGEN_RECEPTOR_REGULATED_GENES_KLK2_AND_KLK3	67	0.608365	0.0155638	0.027	0.375514	455	4	0
NADELLA_PRKAR1A_TARGETS_UP	9	0.567654	0.00632058	0.027	0.375514	456	4	0
PODAR_RESPONSE_TO_ADAPHOSTIN_DN	18	0.438068	0.0135647	0.027	0.375514	457	9	0
VALK_AML_CLUSTER_7	27	0.388507	0.129593	0.027	0.375514	458	9	0
TAKEDA_TARGETS_OF_NUP98_HOXA9_FUSION_6HR_DN	45	0.342499	0.0566835	0.027	0.375514	459	13	0
REACTOME_CHEMOKINE_RECEPTORS_BIND_CHEMOKINES	58	0.301896	0.0489521	0.027	0.375514	460	24	0
WP_PEPTIDE_GPCRS	75	0.280464	0.0536075	0.027	0.375514	461	23	0
REACTOME_POST_TRANSLATIONAL_MODIFICATION_SYNTHESIS_OF_GPI_ANCHORED_PROTEINS	93	0.264675	0.00862357	0.027	0.375514	462	28	0
REACTOME_TRANSPORT_OF_INORGANIC_CATIONS_ANIONS_AND_AMINO_ACIDS_OLIGOPEPTIDES	106	0.24973	0.177347	0.027	0.375514	463	30	0
MIKKELSEN_MCV6_LCP_WITH_H3K4ME3	162	0.230878	0.00664091	0.027	0.375514	464	36	0
BIDUS_METASTASIS_DN	154	0.227143	0.0116989	0.027	0.375514	465	47	0
KAAB_HEART_ATRIUM_VS_VENTRICLE_UP	256	0.20821	0.00757964	0.027	0.375514	466	97	0
KRIEG_HYPOXIA_NOT_VIA_KDM3A	746	0.176843	0.0103264	0.027	0.375514	467	206	0
BYSTRYKH_HEMATOPOIESIS_STEM_CELL_RUNX1	8	0.588971	0.00203034	0.028	0.383671	468	5	0
REACTOME_TP53_REGULATES_TRANSCRIPTION_OF_GENES_INVOLVED_IN_CYTOCHROME_C_RELEASE	20	0.422538	0.00831947	0.028	0.383671	469	7	0
SU_PANCREAS	48	0.327539	0.0171207	0.028	0.383671	470	11	0
STARK_HYPPOCAMPUS_22Q11_DELETION_UP	54	0.319897	0.0100916	0.028	0.383671	471	18	0
VILIMAS_NOTCH1_TARGETS_UP	52	0.304441	0.0142448	0.028	0.383671	472	21	0
FOROUTAN_INTEGRATED_TGFB_EMT_UP	120	0.250425	0.0303784	0.028	0.383671	473	38	0
BLANCO_MELO_COVID19_BRONCHIAL_EPITHELIAL_CELLS_SARS_COV_2_INFECTION_UP	144	0.243327	0.0355235	0.028	0.383671	474	42	0
WP_MEVALONATE_ARM_OF_CHOLESTEROL_BIOSYNTHESIS_PATHWAY	13	0.501223	0.00260592	0.029	0.389969	475	8	0
WP_MITOCHONDRIAL_IMMUNE_RESPONSE_TO_SARSCOV2	33	0.367083	0.0112529	0.029	0.389969	476	8	0
RORIE_TARGETS_OF_EWSR1_FLI1_FUSION_DN	28	0.359193	0.00839135	0.029	0.389969	477	11	0
PLASARI_TGFB1_TARGETS_1HR_UP	33	0.352434	0.00506684	0.029	0.389969	478	14	0
WU_SILENCED_BY_METHYLATION_IN_BLADDER_CANCER	52	0.298092	0.0124571	0.029	0.389969	479	22	0
BLANCO_MELO_BRONCHIAL_EPITHELIAL_CELLS_INFLUENZA_A_INFECTION_DN	81	0.276732	0.0491653	0.029	0.389969	480	22	0
ZHU_CMV_ALL_DN	119	0.247025	0.0380624	0.029	0.389969	481	33	0
CHIANG_LIVER_CANCER_SUBCLASS_CTNNB1_DN	170	0.23074	0.00333847	0.029	0.389969	482	70	0
PASINI_SUZ12_TARGETS_DN	316	0.203024	0.0277068	0.029	0.389969	483	84	0
REACTOME_TP53_REGULATES_TRANSCRIPTION_OF_DEATH_RECEPTORS_AND_LIGANDS	12	0.486443	0.0298454	0.03	0.396037	484	4	0
[truncated: 6,011 more rows]
